# Supplementary material for: Compositional Bias in Naïve and Chemically-modified Phage-Displayed Libraries uncovered by Paired-end Deep Sequencing
Source: Sci Rep. 2018 Jan 19;8:1214. doi: 10.1038/s41598-018-19439-2 (PMC5775325; doi:10.1038/s41598-018-19439-2)
Supplement: Supplementary file 2 — Supplementary Information [file 41598_2018_19439_MOESM2_ESM.zip]

Archive with 99 entries (92 files):
- MatLab-submission/
- MatLab-submission/.DS_Store
- MatLab-submission/auxiliary/
- MatLab-submission/auxiliary/bar2numer.m
- MatLab-submission/auxiliary/cell2numaa.m
- MatLab-submission/auxiliary/findM0.m
- MatLab-submission/auxiliary/findPAR.m
- MatLab-submission/auxiliary/loadNparse2.m
- MatLab-submission/auxiliary/makecurves.m
- MatLab-submission/auxiliary/MakeExpression.m
- MatLab-submission/auxiliary/MakemisExpression.m
- MatLab-submission/auxiliary/maketrinuc.m
- MatLab-submission/auxiliary/matchnot0Reads.m
- MatLab-submission/auxiliary/matchReads.m
- MatLab-submission/auxiliary/mismatchbars.m
- MatLab-submission/auxiliary/my_str2num.m
- MatLab-submission/auxiliary/nt2aacell.m
- MatLab-submission/auxiliary/readMulticolumn.m
- MatLab-submission/auxiliary/restoreNUC.m
- MatLab-submission/auxiliary/SA.m
- MatLab-submission/auxiliary/tag2num.m
- MatLab-submission/auxiliary/tag_trans.m
- MatLab-submission/auxiliary/unfiltered2filtered.m
- MatLab-submission/auxiliary/uniqueCOMB.m
- MatLab-submission/auxiliary/uniquef.m
- MatLab-submission/auxiliary/visual400x400gen.m
- MatLab-submission/data/
- MatLab-submission/data/.DS_Store
- MatLab-submission/data/NT-TriNuc_filtered_S10-35cycles.txt
- MatLab-submission/data/NT-TriNuc_filtered_SLN.txt
- MatLab-submission/data/README.txt
- MatLab-submission/Illumina Processing/
- MatLab-submission/Illumina Processing/20170504/
- MatLab-submission/Illumina Processing/20170504/20170504.xlsx
- MatLab-submission/Illumina Processing/aligned2unique.m
- MatLab-submission/Illumina Processing/All classes of libraries/
- MatLab-submission/Illumina Processing/All classes of libraries/MXY.mat
- MatLab-submission/Illumina Processing/All classes of libraries/RewriteTheClasses.m
- MatLab-submission/Illumina Processing/All classes of libraries/SDB.mat
- MatLab-submission/Illumina Processing/auxiliary/
- MatLab-submission/Illumina Processing/auxiliary/add.m
- MatLab-submission/Illumina Processing/auxiliary/alignONEseq.m
- MatLab-submission/Illumina Processing/auxiliary/AlignSeqInline.m
- MatLab-submission/Illumina Processing/auxiliary/bar2numer.m
- MatLab-submission/Illumina Processing/auxiliary/compareNfiles.m
- MatLab-submission/Illumina Processing/auxiliary/findM0.m
- MatLab-submission/Illumina Processing/auxiliary/findPAR.m
- MatLab-submission/Illumina Processing/auxiliary/isperfectmatch.m
- MatLab-submission/Illumina Processing/auxiliary/loadNparse.m
- MatLab-submission/Illumina Processing/auxiliary/loadNparse2.m
- MatLab-submission/Illumina Processing/auxiliary/makeTAG.m
- MatLab-submission/Illumina Processing/auxiliary/matchReads.m
- MatLab-submission/Illumina Processing/auxiliary/nt2aacell.m
- MatLab-submission/Illumina Processing/auxiliary/quickRead.m
- MatLab-submission/Illumina Processing/auxiliary/quickSave.m
- MatLab-submission/Illumina Processing/auxiliary/rcomplementFAST.m
- MatLab-submission/Illumina Processing/auxiliary/reads2tileFAST.m
- MatLab-submission/Illumina Processing/auxiliary/reads2tileN.m
- MatLab-submission/Illumina Processing/auxiliary/ReplaceBlankByDash.m
- MatLab-submission/Illumina Processing/auxiliary/SQsave.m
- MatLab-submission/Illumina Processing/auxiliary/uniqueCOMB.m
- MatLab-submission/Illumina Processing/auxiliary/uniquef.m
- MatLab-submission/Illumina Processing/fastq2aligned.m
- MatLab-submission/Illumina Processing/name2librarytype.m
- MatLab-submission/Illumina Processing/paired_end_processing.m
- MatLab-submission/Illumina Processing/SXY.mat
- MatLab-submission/Illumina Processing/tags2table.m
- MatLab-submission/MakeFigure3a.m
- MatLab-submission/MakeFigure3b.m
- MatLab-submission/MakeFigure3c.m
- MatLab-submission/MakeFigure4a.m
- MatLab-submission/MakeFigure4b.m
- MatLab-submission/MakeFigure4def.m
- MatLab-submission/MakeFigure5hij.m
- MatLab-submission/MakeFigure6ab.m
- MatLab-submission/MakeFigure6c.m
- MatLab-submission/MakeFigure7def.m
- MatLab-submission/MakeFigure7ghi.m
- MatLab-submission/MakeFigure7hsampling.m
- MatLab-submission/MakeFigureS10d.m
- MatLab-submission/MakeFigureS10e.m
- MatLab-submission/MakeFigureS10f.m
- MatLab-submission/MakeFigureS12.m
- MatLab-submission/MakeFigureS14abc.m
- MatLab-submission/MakeFigureS15ac.m
- MatLab-submission/MakeFigureS15de.m
- MatLab-submission/MakeFigureS1abcdef.m
- MatLab-submission/MakeFigureS3d.m
- MatLab-submission/MakeFigureS4c.m
- MatLab-submission/MakeFigureS4d.m
- MatLab-submission/MakeFigureS4e.m
- MatLab-submission/MakeFigureS4f.m
- MatLab-submission/MakeFigureS5.m
- MatLab-submission/MakeFigureS6.m
- MatLab-submission/MakeFigureS7.m
- MatLab-submission/MakeFigureS8.m
- MatLab-submission/MakeFigureS9abc.m
- MatLab-submission/MakeFigureS9d.m
- MatLab-submission/MakeTableS1.m
