# Supplementary material for: Compositional Bias in Naïve and Chemically-modified Phage-Displayed Libraries uncovered by Paired-end Deep Sequencing
Source: Sci Rep. 2018 Jan 19;8:1214. doi: 10.1038/s41598-018-19439-2 (PMC5775325; doi:10.1038/s41598-018-19439-2)
Supplement: Supplementary file 2 — Supplementary Information [file 41598_2018_19439_MOESM2_ESM.zip › MatLab-submission/auxiliary/findM0.m]

function [Matches] = findM0(Tags, M0tag, DISPLAY)


%%%% this is a faster way that searches for 'M' and characters after 'M'
    IX = find(Tags=='M'); 
    
    % To shift the linear index by 2 columns, add two column heights to it
    IX = IX + 2*size(Tags,1);
    % The index IX now points to the 2nd character after 'M' in each row
    
    IX2 = Tags(IX)=='0';
    [Matches,~]=ind2sub(size(Tags),IX(IX2)); % return the row index of M{0}
    

    if DISPLAY
        
        fprintf([num2str(size(Matches,1)) ' M{0} ' ...
                '(' num2str(toc,'%10.1f')   ' s); ']);
    end
end
