# Supplementary material for: Compositional Bias in Naïve and Chemically-modified Phage-Displayed Libraries uncovered by Paired-end Deep Sequencing
Source: Sci Rep. 2018 Jan 19;8:1214. doi: 10.1038/s41598-018-19439-2 (PMC5775325; doi:10.1038/s41598-018-19439-2)
Supplement: Supplementary file 2 — Supplementary Information [file 41598_2018_19439_MOESM2_ESM.zip › MatLab-submission/auxiliary/MakeExpression.m]

function [expres] = MakeExpression(FB, RB, LIB, kind)

% this function take a perfect adapter and creates a random expression that
% corresponds either to mutated or partial adapter.
% The variable "kind" defined is. Options are
% 'perfect'
% 'mutant'
% 'half'


FA = LIB.FA;
RA = LIB.RA;
SEQ = LIB.SEQ;

if strcmp(kind,'half')
    %%%%%%%%%%%%%%%%%%%%%%%%%%%%%%%%%%%%%%%%%%%%%%%%%%%%%%%%%%%%%%%%%%%%%%%
    %%%%%%% define regular expression that matches half of the adapter %%%%

    half1 = floor(numel(FA)/2);
    half2 = numel(FA) - half1;

    modFA = ['((' FA(1:half1) '[ATGC]{' num2str(half2) '})|('...
           '[ATGC]{' num2str(half1) '}' FA(half1+1:end) '))'];
       
    half1 = floor(numel(RA)/2);
    half2 = numel(RA) - half1;

    modRA = ['((' RA(1:half1) '[ATGC]{' num2str(half2) '})|('...
           '[ATGC]{' num2str(half1) '}' RA(half1+1:end) '))'];
       
elseif strcmp(kind,'mutant')
    %%%%%%%%%%%%%%%%%%%%%%%%%%%%%%%%%%%%%%%%%%%%%%%%%%%%%%%%%%%%%%%%%%%%%%%
    %%%%%%%%%%  make the point mutants of barcodes  %%%%%%%%%%%%%%%%%%%%%%%

        modFA = ['(' FA ];
        for i=1:numel(FA)
            modFA = [modFA '|' FA(1:i-1) '[ATCG]' FA(i+1:end)];
        end
        modFA = [ modFA ')' ];


        modRA = ['(' FA ];
        for i=1:numel(RA)
            modRA = [modRA '|' RA(1:i-1) '[ATCG]' RA(i+1:end)];
        end
        modRA = [ modRA ')' ];
elseif strcmp(kind,'perfect')
    
    modFA = FA;
    modRA = RA;
    
else
    error(['Define how you want to match your adapters; the options are'...
           ' half/mutant/perfect']);
end
    % match forward barcode (FB) then modified forward adapter FA and place 
    % the result into token FA1   
    FA1 = [ FB '(?<FA>' modFA ')' ]; 
    
    % match modified reverse adapter RA, place the result into token RA1,
    % then match the reverse barcode
    RA1 = [ '(?<RA>' modRA ')' RB ];

    % match SEQ and place the result from this regexp into token SEQ1 
    SEQ1 = [ '(?<SEQ>' SEQ ')' ];

    expres = [FA1 SEQ1 RA1];
end
