# Supplementary material for: Compositional Bias in Naïve and Chemically-modified Phage-Displayed Libraries uncovered by Paired-end Deep Sequencing
Source: Sci Rep. 2018 Jan 19;8:1214. doi: 10.1038/s41598-018-19439-2 (PMC5775325; doi:10.1038/s41598-018-19439-2)
Supplement: Supplementary file 2 — Supplementary Information [file 41598_2018_19439_MOESM2_ESM.zip › MatLab-submission/auxiliary/my_str2num.m]

function num = my_str2num(str)

str_tmp = regexp(str,',','split');
num = zeros(1,size(str_tmp,2));
for i = 1:size(str_tmp,2)
    num(i) = str2int(str_tmp{i});
end

end

function num_int = str2int(str_int)
str_int(str_int == ' ') = [];
s_length = size(str_int,2);
num_int = 0;
for i = 1:s_length
    str_int_tmp = str_int(i);
    num_int = num_int+(double(str_int_tmp)-48)*10^(s_length-i);
end
end
