# Supplementary material for: Compositional Bias in Naïve and Chemically-modified Phage-Displayed Libraries uncovered by Paired-end Deep Sequencing
Source: Sci Rep. 2018 Jan 19;8:1214. doi: 10.1038/s41598-018-19439-2 (PMC5775325; doi:10.1038/s41598-018-19439-2)
Supplement: Supplementary file 2 — Supplementary Information [file 41598_2018_19439_MOESM2_ESM.zip › MatLab-submission/auxiliary/readMulticolumn.m]

function [Nuc, AA, FrOUT] = readMulticolumn(varargin)
% this function reads a multi column file
% usage  
% readMulticolumn('file', filename, 'dir', directoryname,...
%                   'column', [2 4 9],...
%                   'skip', 2,...
%                   'output',output_type)

    output = 'raw';     % other output_type: 'normalized' 'normalized+1'
    skip = 2;           % by default skip the first two rows

    if exist('varargin','var')
        L = length(varargin);
        if rem(L,2) ~= 0, 
            error('Parameters/Values must come in pairs.'); 
        end

        % read input variables
        for ni = 1:2:L
            switch lower(varargin{ni})
                case 'file',          	File = varargin{ni+1};
                case 'dir',             Dir=varargin{ni+1};
                case 'column',          column=varargin{ni+1}; 
                case 'skip',            skip=varargin{ni+1}; 
                case 'output',          output=varargin{ni+1};
            end
        end
    end
    
    FORM = '%s %s';
        
    for i=1:max(column)
        if sum(i==column)
            FORM = [FORM ' %f'];
        else
            FORM = [FORM ' %*f'];
        end
    end

    FORM = [FORM ' %*[^\n]'];

    fh = fopen(fullfile(Dir, File),'r');
    for i=1:skip
        temp=fgetl(fh);
    end

    AllVar = textscan(fh,FORM);
    Nuc = AllVar{1};
    AA  = AllVar{2};

    Fr = cell2mat(AllVar(3:end));
    clear AllVar;
    fclose all;

    FrOUT = zeros(size(Fr));
    Smax = 0;

    if strcmp(output,'normalized+1')
        % normalize the frequencies and add singleton to all zeros


        for i=1:size(Fr,2)    
            S = sum(Fr(:,i));    
            FrOUT(:,i) = (Fr(:,i) + 1 ) / S;
            Smax = max(S,Smax);
        end
    elseif strcmp(output,'normalized')
        % normalize the frequencies 

        for i=1:size(Fr,2)    
            S = sum(Fr(:,i));    
            FrOUT(:,i) = Fr(:,i) / S;
            Smax = max(S,Smax);
        end
    elseif strcmp(output,'raw')

        FrOUT = Fr;
    else

        error('Output types are "raw", "normalized" or "normalized+1"');
    end
    

end
