# Supplementary material for: Compositional Bias in Naïve and Chemically-modified Phage-Displayed Libraries uncovered by Paired-end Deep Sequencing
Source: Sci Rep. 2018 Jan 19;8:1214. doi: 10.1038/s41598-018-19439-2 (PMC5775325; doi:10.1038/s41598-018-19439-2)
Supplement: Supplementary file 2 — Supplementary Information [file 41598_2018_19439_MOESM2_ESM.zip › MatLab-submission/auxiliary/uniquef.m]

function [invout, Occur] = uniquef (inv)

z = sort(inv);

[sZ,M,~] = unique(z, 'first');


M2 = [M(2:end); numel(z)+1];
Occur = M2-M; 

[Occur, IX ] = sort(Occur, 'descend');
invout = sZ(IX);

end
