# Supplementary material for: Compositional Bias in Naïve and Chemically-modified Phage-Displayed Libraries uncovered by Paired-end Deep Sequencing
Source: Sci Rep. 2018 Jan 19;8:1214. doi: 10.1038/s41598-018-19439-2 (PMC5775325; doi:10.1038/s41598-018-19439-2)
Supplement: Supplementary file 2 — Supplementary Information [file 41598_2018_19439_MOESM2_ESM.zip › MatLab-submission/data/NT-TriNuc_filtered_S10-35cycles.txt]

Tag                   X       S35-1 S35-2 S35-3 S35-4 S35-5 S30-1 S30-2 S30-3 S30-4 S30-5 S25-1 S25-2 S25-3 S25-4 S25-5 S20-6 S20-7 S20-8 S20-9 S20-10 S15-11 S15-12 S15-13 S15-14 S15-15 S10-1 S10-2 S10-3 S10-4
Total(x1000)          XXXX    104K  95K   242K  32K   79K   83K   95K   77K   45K   37K   94K   135K  183K  44K   52K   135K  122K  224K  48K   46K    40K    91K    56K    54K    40K    132K  22K   54K   169K 
TCTTACTGTTTCATCATCTGT SYCFIIC 7     4     5     1     5     4     3     2     3     3     7     5     6     4     2     5     7     15    3     0      0      2      6      2      0      10    0     1     9    
TCTGACTGTTACATCATCTGT SDCYIIC 5     3     11    2     1     3     6     6     2     1     2     8     8     3     3     4     8     10    1     3      0      4      2      2      2      6     1     4     6    
TCTCAGTGTTACTACATCTGT SQCYYIC 2     2     16    3     4     3     3     5     1     4     5     5     8     1     1     5     2     6     0     2      1      8      4      4      2      6     1     3     9    
TCTTACTGTATCATCATCTGT SYCIIIC 6     4     9     3     2     6     3     5     3     2     5     5     6     0     1     5     6     7     3     2      4      4      1      2      2      6     1     4     6    
TCTCAGTGTGACTACATCTGT SQCDYIC 7     4     13    0     1     4     5     2     0     2     2     9     5     1     0     5     3     17    3     0      2      4      3      0      1      6     1     0     10   
TCTCAGTGTATCATCTACTGT SQCIIYC 5     4     10    1     5     7     3     6     2     0     1     6     10    1     1     3     4     9     3     2      2      5      3      3      1      5     0     0     7    
TCTGACTGTATCATCATCTGT SDCIIIC 6     5     13    1     1     3     2     2     2     1     2     6     9     2     1     8     5     12    1     1      0      5      3      4      1      3     0     5     5    
TCTCAGTGTTACATCATCTGT SQCYIIC 6     1     10    1     3     2     6     4     0     1     5     8     4     0     1     8     5     8     6     1      1      7      2      2      1      3     2     3     7    
TCTTACTGTGACATCATCTGT SYCDIIC 3     5     6     3     3     7     5     7     0     0     1     7     8     2     3     4     2     11    5     2      0      4      1      2      1      4     3     2     7    
TCTGACTGTTACTACTACTGT SDCYYYC 6     5     12    1     4     4     2     5     1     2     3     7     4     0     1     5     4     3     3     4      3      3      2      3      3      5     1     3     8    
TCTGACTGTGACTACATCTGT SDCDYIC 2     6     20    1     0     6     5     5     0     2     8     6     4     2     0     7     0     11    1     0      2      5      1      0      1      4     0     2     5    
TCTCAGTGTGACATCTACTGT SQCDIYC 6     5     13    2     3     2     5     1     1     0     2     7     8     2     0     7     5     7     3     4      3      3      1      1      1      8     0     3     2    
TCTGACTGTTACTACATCTGT SDCYYIC 7     1     12    0     2     5     4     3     0     1     5     8     9     4     1     7     5     8     0     1      2      2      2      2      0      6     1     0     7    
TCTATCTGTGTTTACATCTGT SICVYIC 3     4     11    1     7     4     3     1     0     2     8     7     7     4     2     0     8     3     1     4      2      2      2      1      2      2     0     3     10   
TCTCAGTGTTACATCACTTGT SQCYITC 8     5     7     1     1     3     2     2     0     3     4     5     9     2     2     8     6     6     2     3      0      2      2      0      2      10    1     4     4    
TCTGACTGTTACATCTACTGT SDCYIYC 5     1     12    0     1     6     3     1     0     0     6     4     9     3     1     6     5     9     2     2      0      4      2      3      1      6     2     4     6    
TCTGACTGTTACTACACTTGT SDCYYTC 5     2     19    0     1     4     4     1     0     2     4     5     8     5     3     3     3     9     1     0      3      2      2      0      2      7     0     2     7    
TCTTACTGTTACTACATCTGT SYCYYIC 3     8     4     2     3     5     5     3     1     1     2     7     4     1     1     6     7     8     3     1      1      4      1      7      2      4     1     0     9    
TCTTACTGTACTTACTACTGT SYCTYYC 8     3     6     2     3     3     3     3     2     2     3     2     5     3     3     5     5     4     2     3      1      4      5      1      2      5     0     2     13   
TCTTACTGTGTTTACTACTGT SYCVYYC 2     2     7     0     3     6     2     0     3     1     6     4     12    1     4     5     5     9     2     1      1      2      2      4      1      6     0     3     9    
TCTCAGTGTGCTTACATCTGT SQCAYIC 2     6     9     0     2     4     6     5     0     0     4     3     6     2     0     9     6     9     1     1      2      5      3      3      2      5     2     1     4    
TCTATCTGTATCATCATCTGT SICIIIC 1     4     6     1     3     1     5     2     1     1     5     3     11    2     4     4     5     7     3     1      4      3      2      2      1      6     1     4     8    
TCTCAGTGTCAGTACATCTGT SQCQYIC 3     6     12    3     2     4     3     6     2     1     2     6     7     2     2     6     1     16    1     1      0      3      0      0      0      8     1     1     2    
TCTCAGTGTGTTTACATCTGT SQCVYIC 6     3     6     1     5     4     4     5     1     1     2     3     5     1     4     6     4     9     2     4      3      2      1      2      4      1     0     4     8    
TCTGACTGTGACATCATCTGT SDCDIIC 5     3     22    0     2     0     8     5     1     2     3     6     3     2     0     5     3     8     3     2      0      4      2      0      1      3     3     2     3    
TCTGTTTGTATCATCATCTGT SVCIIIC 4     3     13    0     3     4     7     2     4     1     6     5     4     2     3     6     4     4     1     3      0      2      4      1      0      6     1     2     6    
TCTTACTGTGTTTACATCTGT SYCVYIC 4     4     7     2     3     1     2     5     1     1     5     4     9     0     1     1     8     5     3     4      2      5      2      2      1      4     0     4     11   
TCTTACTGTTACATCACTTGT SYCYITC 2     11    7     4     4     2     2     3     2     3     5     6     5     0     2     1     6     10    2     1      2      3      2      3      1      6     2     0     4    
TCTGACTGTATCTACATCTGT SDCIYIC 8     4     9     0     2     5     2     2     0     4     3     6     6     1     0     8     3     10    1     1      0      4      3      1      0      7     1     3     6    
TCTCAGTGTCAGTACGTTTGT SQCQYVC 7     3     7     0     1     4     2     5     2     1     3     8     8     1     0     7     2     11    0     1      1      3      2      2      2      6     3     2     5    
TCTCAGTGTGACATCATCTGT SQCDIIC 3     3     18    1     1     3     3     4     3     3     4     7     7     0     0     5     6     13    0     2      0      2      3      1      2      2     0     2     1    
TCTGACTGTGTTTACATCTGT SDCVYIC 2     6     11    1     3     2     7     2     2     0     3     3     7     0     3     5     6     8     1     1      1      1      3      4      1      4     1     1     10   
TCTGCTTGTTACATCATCTGT SACYIIC 1     4     13    0     2     4     5     3     1     2     1     4     3     1     3     5     7     7     6     1      2      7      3      1      1      4     1     1     6    
TCTTACTGTTACATCATCTGT SYCYIIC 2     3     10    3     5     4     2     2     1     2     1     1     4     2     3     6     5     10    2     3      5      6      1      3      3      5     0     0     5    
TCTACTTGTTACTACATCTGT STCYYIC 3     7     9     1     2     1     3     1     3     1     3     4     5     2     2     5     7     5     1     3      3      4      1      6      2      7     1     2     4    
TCTCCGTGTTACATCACTTGT SPCYITC 7     3     12    1     6     3     3     0     1     0     6     6     4     0     3     8     2     8     2     2      1      2      1      3      0      6     2     0     6    
TCTTACTGTATCATCTACTGT SYCIIYC 3     1     4     3     6     2     5     4     1     1     8     9     6     1     0     3     7     6     3     1      3      3      1      0      2      3     0     2     10   
TCTTACTGTTACGTTTACTGT SYCYVYC 4     4     4     1     5     2     6     7     2     3     1     6     5     2     3     3     7     8     2     3      1      1      1      0      1      4     1     3     8    
TCTCAGTGTACTTACATCTGT SQCTYIC 2     1     11    2     6     3     4     2     2     2     5     6     7     0     2     3     4     7     1     2      2      1      1      2      3      11    0     2     3    
TCTCAGTGTGCTTACTACTGT SQCAYYC 2     4     12    1     0     2     5     5     1     1     3     3     12    0     2     4     4     9     3     1      0      5      3      1      0      6     0     5     3    
TCTCCGTGTTACATCTACTGT SPCYIYC 3     4     7     1     3     3     0     8     1     1     3     8     5     2     3     3     4     7     2     3      2      4      0      2      1      4     1     5     7    
TCTGACTGTATCATCACTTGT SDCIITC 4     3     7     3     5     4     5     4     1     1     3     5     5     3     2     6     3     4     4     2      2      2      2      4      0      4     1     1     7    
TCTGACTGTGACATCTACTGT SDCDIYC 3     2     6     2     2     2     4     2     1     1     2     10    5     2     0     7     3     15    1     2      1      7      2      3      0      7     1     1     3    
TCTGTTTGTTACGTTTACTGT SVCYVYC 3     1     8     1     2     5     4     3     2     1     3     2     6     2     2     6     6     4     2     2      4      4      1      4      3      3     1     1     11   
TCTGTTTGTGTTTACATCTGT SVCVYIC 1     5     10    2     2     0     3     3     2     0     7     2     7     1     3     2     6     8     2     2      0      3      1      1      1      7     2     2     11   
TCTTACTGTTACACTATCTGT SYCYTIC 5     4     5     0     8     4     2     4     1     2     1     8     6     1     0     8     4     7     2     0      2      2      0      2      1      3     2     5     7    
TCTTACTGTTACATCGTTTGT SYCYIVC 2     1     9     3     1     1     2     3     3     2     7     3     5     3     1     4     4     8     1     0      1      3      3      6      2      7     1     3     7    
TCTACTTGTATCTACTACTGT STCIYYC 6     3     6     1     6     7     2     4     1     0     6     1     7     1     1     1     2     6     4     2      2      2      4      2      0      10    0     2     6    
TCTATCTGTTACATCTACTGT SICYIYC 3     2     9     1     2     1     0     3     3     2     5     10    7     0     3     1     4     6     1     3      2      1      2      3      4      8     1     2     6    
TCTCAGTGTGACATCGTTTGT SQCDIVC 7     5     14    0     4     1     2     3     0     0     6     1     11    0     2     7     1     12    0     1      0      2      3      1      2      5     2     3     0    
TCTCAGTGTTACGTTTACTGT SQCYVYC 5     7     5     1     6     4     0     1     1     1     4     5     10    0     3     3     3     8     1     1      1      5      3      0      0      3     0     5     9    
TCTGACTGTGACATCACTTGT SDCDITC 7     3     17    1     4     3     5     4     0     2     2     5     7     1     1     0     5     8     0     1      1      2      0      2      1      6     1     1     5    
TCTGACTGTTACATCACTTGT SDCYITC 1     4     10    1     2     2     4     2     1     3     2     4     6     1     2     8     2     16    3     2      1      2      2      0      5      2     1     1     5    
TCTTACTGTGACATCTACTGT SYCDIYC 2     8     6     2     3     0     5     7     2     3     4     1     6     3     1     4     5     9     2     0      3      2      1      0      2      6     1     2     5    
TCTTACTGTTACATCTACTGT SYCYIYC 1     5     10    2     4     5     2     1     0     2     9     6     3     3     3     2     3     5     1     2      4      4      3      0      2      5     0     3     5    
TCTCAGTGTTACATCTTCTGT SQCYIFC 5     8     5     0     2     3     2     0     1     1     2     5     4     2     2     7     4     9     2     0      2      3      2      3      0      6     0     4     10   
TCTGACTGTGTTTACTACTGT SDCVYYC 4     2     9     0     3     1     5     3     2     1     3     5     8     3     1     6     1     7     2     1      2      0      3      2      0      10    1     0     9    
TCTGACTGTTACTTCTACTGT SDCYFYC 5     7     6     3     1     1     2     4     2     0     1     7     3     3     0     8     8     8     1     2      3      2      0      1      1      3     0     2     10   
TCTGTTTGTTACATCATCTGT SVCYIIC 4     3     7     1     2     2     1     2     2     1     4     2     9     1     3     10    3     10    1     4      0      6      1      2      2      3     1     1     6    
TCTGTTTGTTACTACTACTGT SVCYYYC 4     5     7     1     2     4     6     2     4     1     7     2     6     2     1     7     3     8     2     3      1      0      2      1      1      2     0     2     8    
TCTTACTGTTACATCTTCTGT SYCYIFC 2     2     12    3     2     0     2     2     4     0     5     3     8     0     1     7     7     7     8     0      5      2      1      3      1      1     0     0     6    
TCTTACTGTTTCATCTACTGT SYCFIYC 7     1     8     1     4     0     2     2     1     0     8     4     1     1     1     4     6     7     1     4      1      3      4      1      2      7     1     4     8    
TCTACTTGTTACACTTACTGT STCYTYC 2     2     6     1     1     1     4     4     1     1     9     2     4     5     2     5     6     7     1     1      3      2      4      4      2      3     2     2     6    
TCTATCTGTTACATCATCTGT SICYIIC 4     2     7     0     3     1     3     4     0     0     5     5     4     1     4     8     10    9     0     2      2      1      2      0      2      3     2     1     8    
TCTCAGTGTATCTACTACTGT SQCIYYC 0     3     10    1     1     2     1     3     1     0     3     5     10    3     2     5     3     7     2     7      0      4      2      1      1      2     2     4     8    
TCTCAGTGTTACTACTACTGT SQCYYYC 5     2     6     3     0     8     2     1     2     1     2     7     3     2     3     3     7     9     0     1      0      3      2      1      1      4     2     3     10   
TCTCCGTGTATCATCATCTGT SPCIIIC 5     7     10    1     5     3     3     3     0     1     6     3     6     1     2     3     3     7     1     2      1      2      5      0      2      5     1     1     4    
TCTACTTGTGTTATCTACTGT STCVIYC 4     2     6     1     9     3     1     1     3     0     5     3     7     2     0     3     3     5     3     1      3      4      0      2      1      5     2     3     10   
TCTGACTGTATCACTTACTGT SDCITYC 4     4     14    1     3     3     2     3     1     1     1     7     8     0     4     5     2     6     3     0      0      2      2      3      2      2     0     1     8    
TCTGACTGTGACACTATCTGT SDCDTIC 5     3     10    0     5     4     5     5     1     0     2     0     10    2     0     9     2     7     0     3      1      4      1      0      1      6     3     1     2    
TCTGTTTGTTACATCTACTGT SVCYIYC 1     3     7     4     3     2     5     1     1     2     5     5     6     2     3     10    4     8     1     2      1      3      3      1      2      3     0     0     4    
TCTACTTGTTACATCTACTGT STCYIYC 5     1     11    0     4     3     4     1     2     1     6     3     4     2     3     6     1     8     2     1      1      2      1      2      0      7     2     1     7    
TCTCAGTGTTACATCTACTGT SQCYIYC 5     3     8     2     2     1     3     6     2     0     0     6     3     1     4     0     6     6     1     0      2      3      1      4      0      8     4     2     8    
TCTCAGTGTTACGACATCTGT SQCYDIC 2     2     7     2     3     3     7     4     0     1     6     6     10    2     3     4     1     8     1     1      1      3      2      0      2      6     1     0     3    
TCTGACTGTATCATCTACTGT SDCIIYC 3     4     10    0     3     1     7     2     0     0     3     4     10    3     2     5     1     14    0     0      0      6      1      0      0      7     0     0     5    
TCTGACTGTCAGTACATCTGT SDCQYIC 6     2     10    1     1     6     2     4     1     0     3     4     9     0     1     5     7     7     1     2      2      5      0      1      1      2     3     1     4    
TCTGACTGTCCGTACATCTGT SDCPYIC 4     3     9     2     4     4     4     4     0     0     1     7     5     0     1     5     6     9     3     2      1      5      2      1      1      3     0     2     3    
TCTGCTTGTATCATCATCTGT SACIIIC 6     3     11    0     0     4     1     4     1     0     4     8     7     1     1     4     2     4     1     1      4      2      5      2      2      5     0     5     3    
TCTGTTTGTATCATCTTCTGT SVCIIFC 2     4     2     2     5     0     1     3     4     2     2     3     7     1     0     3     1     12    2     4      3      2      4      1      0      10    0     0     11   
TCTTACTGTACTTACATCTGT SYCTYIC 2     1     7     0     0     4     6     1     3     1     4     2     4     1     2     7     4     9     1     5      5      6      1      3      1      5     0     2     4    
TCTTACTGTGTTACTTACTGT SYCVTYC 4     2     9     1     3     5     3     3     1     3     4     3     8     2     1     7     1     7     3     3      1      1      1      3      2      4     0     1     5    
TCTTACTGTTACTACTACTGT SYCYYYC 3     3     7     0     3     2     2     2     1     3     3     5     3     2     3     7     6     4     3     1      1      4      4      2      5      6     1     1     4    
TCTTACTGTTACTTCATCTGT SYCYFIC 4     1     7     1     1     0     3     3     2     0     6     8     7     0     1     3     3     10    1     2      1      3      1      3      2      3     1     1     13   
TCTACTTGTTACTACTACTGT STCYYYC 5     3     6     1     5     1     1     2     1     1     6     3     7     0     2     3     3     6     3     3      1      2      2      2      3      4     0     2     12   
TCTCAGTGTGACTACTACTGT SQCDYYC 4     1     13    0     3     2     0     5     1     1     2     5     7     2     2     4     2     14    1     1      2      1      1      1      2      4     2     1     6    
TCTCAGTGTGCTGTTTACTGT SQCAVYC 2     5     6     0     2     2     1     5     2     0     3     9     1     1     2     3     2     11    2     2      2      4      4      1      2      7     0     4     5    
TCTCAGTGTTACGTTATCTGT SQCYVIC 4     1     6     1     2     1     1     4     3     2     4     7     5     0     0     4     4     10    0     3      2      4      3      2      1      3     1     2     10   
TCTGACTGTGCTATCTACTGT SDCAIYC 3     4     6     1     2     0     6     4     0     2     3     7     5     3     2     3     6     11    0     1      2      6      1      1      2      2     2     1     4    
TCTGACTGTTACGTTTACTGT SDCYVYC 2     5     8     2     5     4     1     1     0     2     7     8     7     0     1     5     6     3     1     1      0      4      2      2      1      3     3     2     4    
TCTTACTGTATCACTTACTGT SYCITYC 4     4     9     0     2     4     4     5     2     1     5     4     3     0     2     2     6     6     1     1      3      2      2      3      1      2     0     3     9    
TCTACTTGTTACGTTTACTGT STCYVYC 4     0     4     1     3     1     1     2     3     1     0     4     11    1     1     6     11    5     1     4      3      2      1      2      0      4     0     1     12   
TCTCATTGTGTTTACTACTGT SHCVYYC 3     2     6     0     4     2     2     1     3     1     3     7     8     2     2     4     4     9     0     1      2      1      1      2      1      4     1     5     8    
TCTCCGTGTGACTACATCTGT SPCDYIC 5     3     8     1     1     1     3     8     1     0     1     3     2     1     1     6     2     18    2     2      4      6      1      1      0      3     0     2     3    
TCTCCGTGTTACATCATCTGT SPCYIIC 4     5     11    0     4     4     2     3     0     1     1     3     1     3     1     1     3     9     2     1      1      8      1      2      1      6     3     2     6    
TCTGACTGTGCTTACATCTGT SDCAYIC 1     6     12    0     2     2     4     3     0     4     5     6     10    1     1     4     3     4     3     0      0      4      3      2      0      6     0     0     3    
TCTGACTGTTACGTTATCTGT SDCYVIC 5     1     4     1     5     4     4     4     2     0     0     1     6     2     2     4     4     6     1     1      2      7      3      3      1      7     1     1     7    
TCTTACTGTATCTTCATCTGT SYCIFIC 3     4     5     0     3     4     0     2     2     0     5     4     7     2     2     1     2     11    3     2      4      3      1      3      1      4     0     1     10   
TCTTACTGTATGTACATCTGT SYCMYIC 2     7     9     1     0     3     2     3     1     1     5     2     2     1     2     7     2     5     2     5      1      3      2      2      3      3     1     3     9    
TCTCAGTGTATCATCAAATGT SQCIIKC 3     6     6     1     5     2     3     2     2     0     3     5     9     2     2     6     4     5     2     1      0      3      3      0      1      6     0     1     5    
TCTCAGTGTATCTTCATCTGT SQCIFIC 3     4     10    1     3     1     3     1     1     2     3     1     11    1     4     2     3     9     5     2      3      3      2      0      0      2     0     4     4    
TCTCAGTGTGACGTTTACTGT SQCDVYC 1     2     5     1     2     2     1     6     0     3     4     9     5     2     0     2     5     10    0     1      2      2      2      1      2      9     2     3     4    
TCTGACTGTGTTATCATCTGT SDCVIIC 4     2     6     3     3     3     2     6     0     2     4     3     7     3     2     3     3     8     4     2      1      2      1      3      0      5     0     2     4    
TCTGTTTGTTACGTTATCTGT SVCYVIC 1     5     6     1     2     2     1     5     1     2     1     0     10    0     2     4     7     7     2     2      1      2      3      0      1      6     2     2     10   
TCTTACTGTACTATCATCTGT SYCTIIC 5     3     6     3     3     7     5     3     2     0     5     5     4     0     2     4     1     6     1     3      3      2      1      0      0      5     0     0     9    
TCTTACTGTGTTGACATCTGT SYCVDIC 1     4     5     1     1     2     2     2     2     1     4     7     3     1     2     5     2     8     0     4      1      5      1      4      2      4     3     2     9    
TCTACTTGTATCATCATCTGT STCIIIC 5     1     10    2     7     2     1     4     1     1     4     4     4     1     4     0     5     4     4     2      0      2      1      0      0      4     1     3     10   
TCTACTTGTGTTTACTACTGT STCVYYC 3     5     9     1     1     2     4     2     5     1     1     0     2     1     1     1     5     10    5     3      2      1      2      1      2      4     1     2     10   
TCTATGTGTTACTACATCTGT SMCYYIC 4     4     2     2     3     3     1     2     2     2     4     3     7     1     2     5     3     4     2     1      1      2      3      4      2      6     2     4     6    
TCTCAGTGTATCATCATCTGT SQCIIIC 4     3     7     1     3     3     4     3     1     2     4     2     4     1     4     3     5     8     1     0      3      2      3      2      0      7     1     1     5    
TCTCAGTGTCAGATCATCTGT SQCQIIC 4     3     12    0     1     3     2     5     1     0     1     2     5     2     0     1     6     12    4     1      0      2      4      1      0      7     3     2     3    
TCTCAGTGTGACGACATCTGT SQCDDIC 5     0     7     3     2     2     5     2     1     3     4     6     8     3     0     7     5     8     0     0      1      3      3      1      2      4     0     1     1    
TCTCAGTGTTACTTCTACTGT SQCYFYC 4     1     8     0     1     2     6     0     1     1     3     3     9     4     2     7     3     7     0     1      3      3      4      2      2      6     0     1     3    
TCTCATTGTTACATCATCTGT SHCYIIC 8     2     6     1     2     3     2     0     0     0     3     5     7     1     0     5     4     12    2     0      2      4      2      3      1      6     0     2     4    
TCTGACTGTGACACTTACTGT SDCDTYC 2     4     4     1     2     3     4     5     0     0     4     3     6     0     0     6     5     6     4     5      1      6      0      5      3      4     1     1     2    
TCTTACTGTTACGTTGTTTGT SYCYVVC 6     3     4     1     5     1     4     2     4     2     2     5     3     2     0     4     6     6     0     2      3      2      1      2      0      5     1     2     9    
TCTTTCTGTATCATCATCTGT SFCIIIC 4     2     6     1     1     0     4     2     2     1     4     7     8     2     2     6     4     11    0     0      0      1      0      2      0      3     0     4     10   
TCTATCTGTACTTACATCTGT SICTYIC 5     3     3     1     1     2     2     1     2     0     3     8     8     0     1     1     2     7     0     3      2      2      3      7      3      5     2     2     7    
TCTATCTGTGTTATCATCTGT SICVIIC 6     2     2     4     3     2     2     2     1     1     1     5     4     2     5     6     1     9     4     3      0      1      1      2      2      4     4     0     7    
TCTATCTGTTACATCTTCTGT SICYIFC 4     2     6     0     4     3     2     1     3     0     3     2     5     2     3     2     4     11    3     4      1      4      4      0      0      8     2     1     2    
TCTCAGTGTATCATCACTTGT SQCIITC 3     4     7     0     2     2     2     2     0     0     3     6     5     1     6     3     2     10    4     2      2      0      3      3      3      4     2     1     4    
TCTCAGTGTGTTATCTACTGT SQCVIYC 4     4     5     1     2     3     4     0     1     2     3     2     5     2     0     4     6     10    1     4      1      5      1      2      0      6     0     1     7    
TCTCAGTGTTACGACGTTTGT SQCYDVC 5     1     16    1     2     0     3     3     3     1     2     1     6     0     3     7     3     11    0     1      3      1      1      1      2      6     1     1     1    
TCTCAGTGTTACGTTGTTTGT SQCYVVC 1     2     7     0     2     4     5     4     0     4     3     4     5     1     0     7     5     7     1     1      1      3      0      2      1      8     0     1     7    
TCTGAATGTTACTACATCTGT SECYYIC 1     2     8     0     6     4     0     1     0     1     3     6     7     1     2     7     2     5     8     1      2      0      1      3      1      6     0     1     7    
TCTGACTGTAACATCATCTGT SDCNIIC 5     4     13    0     2     2     3     4     1     3     0     6     10    2     1     2     3     7     2     0      2      3      1      2      2      4     0     0     2    
TCTGACTGTGACGACTACTGT SDCDDYC 3     2     12    2     0     2     3     2     2     0     3     4     6     0     0     7     2     12    1     1      2      4      2      3      1      5     1     1     3    
TCTGACTGTGACTTCATCTGT SDCDFIC 3     5     10    1     0     5     3     2     2     0     3     3     7     0     3     8     1     3     4     2      2      3      6      2      0      5     1     1     1    
TCTGACTGTGTTGTTTACTGT SDCVVYC 1     0     8     1     2     2     1     4     2     0     6     4     4     3     0     7     8     8     0     1      2      2      2      3      0      4     3     2     6    
TCTGACTGTTACGACATCTGT SDCYDIC 4     1     9     2     1     5     4     5     1     1     3     4     6     1     2     7     0     8     2     3      1      2      1      1      1      5     1     2     3    
TCTGCTTGTGACATCATCTGT SACDIIC 5     6     8     1     4     4     3     4     1     0     1     4     6     1     3     5     1     7     0     0      1      4      2      0      0      9     1     2     3    
TCTGTTTGTGTTATCATCTGT SVCVIIC 0     4     7     2     6     2     2     5     4     1     2     4     4     0     2     2     7     6     1     1      1      0      0      2      2      7     0     3     9    
TCTTACTGTATCGTTACTTGT SYCIVTC 2     3     7     0     4     0     0     5     2     1     1     5     3     2     1     3     4     7     2     3      2      2      4      3      2      5     2     2     9    
TCTTACTGTCATTACATCTGT SYCHYIC 3     3     9     1     5     1     2     2     2     2     1     4     6     0     0     5     5     8     2     1      1      3      2      1      0      3     0     4     10   
TCTTACTGTGACTACATCTGT SYCDYIC 5     3     7     2     2     3     1     2     0     4     2     4     9     0     1     7     4     7     1     2      1      1      2      1      1      4     0     5     5    
TCTTACTGTGCTGTTTACTGT SYCAVYC 3     3     11    1     1     4     5     3     0     0     1     4     7     2     1     4     2     8     3     0      1      2      3      4      0      7     1     0     5    
TCTAAATGTTACTACATCTGT SKCYYIC 2     1     9     2     1     2     3     1     3     3     2     6     8     0     2     1     5     4     3     2      1      2      5      0      2      4     2     2     7    
TCTATCTGTATCTACATCTGT SICIYIC 1     2     9     2     5     3     3     3     2     0     2     1     10    0     0     4     3     5     3     1      2      4      1      5      1      4     2     1     6    
TCTATCTGTGTTACTTACTGT SICVTYC 4     5     7     2     3     4     2     0     2     0     1     1     4     2     0     4     7     6     4     2      0      3      4      3      0      4     1     4     6    
TCTATCTGTGTTGTTTACTGT SICVVYC 5     4     4     1     2     3     4     3     3     1     1     7     4     2     1     2     4     6     4     6      1      1      2      6      0      3     1     0     4    
TCTCAGTGTGTTGTTATCTGT SQCVVIC 4     2     9     1     6     2     1     1     0     1     3     4     4     1     4     8     4     7     3     3      3      0      0      2      0      3     4     2     3    
TCTGACTGTACTATCATCTGT SDCTIIC 3     2     15    1     3     2     3     4     3     2     4     5     7     0     2     1     1     6     2     2      1      5      0      1      1      4     1     2     2    
TCTGACTGTGACACTGTTTGT SDCDTVC 4     7     10    2     3     1     3     2     1     1     2     6     7     1     1     3     3     11    0     0      1      2      2      2      0      5     1     1     3    
TCTGACTGTGACATCTTCTGT SDCDIFC 7     4     10    0     0     3     2     3     1     0     3     1     6     0     2     6     5     8     0     4      3      4      1      2      1      2     1     2     4    
TCTGACTGTTACTACTTCTGT SDCYYFC 6     3     6     1     2     1     3     1     1     0     5     4     2     2     2     8     2     6     3     1      1      7      1      2      1      7     3     1     3    
TCTGTTTGTTTCATCATCTGT SVCFIIC 6     2     2     0     2     3     5     5     2     1     3     8     6     1     4     5     5     2     3     3      1      1      0      1      0      2     2     3     7    
TCTTACTGTATCTACATCTGT SYCIYIC 2     3     8     0     0     1     2     3     0     0     3     8     13    3     0     9     4     4     0     1      3      3      5      2      1      3     1     1     2    
TCTTACTGTTACACTGTTTGT SYCYTVC 6     1     7     0     2     2     2     3     5     0     2     4     4     1     2     6     7     5     2     2      2      4      0      2      3      6     0     1     4    
TCTTACTGTTTCTACTACTGT SYCFYYC 4     3     5     0     3     3     5     2     2     1     5     6     10    1     4     2     3     8     2     1      2      2      3      1      0      2     0     1     4    
TCTACTTGTTACATCATCTGT STCYIIC 2     1     4     1     1     1     2     2     1     0     2     5     8     1     2     4     7     9     1     1      4      4      2      2      2      2     1     3     9    
TCTCAGTGTACTTACTACTGT SQCTYYC 1     2     13    2     2     2     6     2     1     0     1     6     5     0     3     2     4     7     0     2      3      3      3      3      2      2     0     1     6    
TCTCAGTGTATCTACATCTGT SQCIYIC 2     3     7     1     2     3     3     2     0     0     8     4     5     2     0     4     5     9     2     4      0      1      1      2      1      5     0     1     7    
TCTCAGTGTCGTTACTACTGT SQCRYYC 2     1     6     3     2     4     5     2     1     2     4     4     12    2     0     3     2     5     1     3      2      3      2      0      3      5     1     2     2    
TCTCAGTGTGTTTACTACTGT SQCVYYC 3     6     7     1     4     4     0     0     1     0     3     4     7     0     0     7     5     10    2     1      1      3      2      4      0      3     1     2     3    
TCTCAGTGTTACACTTACTGT SQCYTYC 3     3     8     1     5     2     2     2     1     0     3     4     10    0     0     7     2     7     0     3      1      2      1      1      2      2     1     4     7    
TCTCATTGTGTTTACATCTGT SHCVYIC 3     4     8     1     4     4     2     5     2     0     4     1     7     1     1     7     4     3     0     0      2      2      2      2      2      2     0     2     9    
TCTCATTGTTACTACTACTGT SHCYYYC 4     1     3     0     3     2     5     2     2     1     8     3     6     4     2     5     4     7     3     1      0      1      6      1      1      2     0     0     7    
TCTCCGTGTGACATCATCTGT SPCDIIC 5     4     9     0     2     5     3     1     2     1     4     4     2     1     2     4     1     10    2     1      1      2      2      2      0      8     0     0     6    
TCTCCGTGTGTTATCATCTGT SPCVIIC 7     2     3     1     2     4     1     1     0     1     2     2     7     0     0     4     4     17    1     1      2      1      3      2      2      5     0     4     5    
TCTGACTGTATCTACTTCTGT SDCIYFC 3     2     13    0     2     1     4     3     2     0     3     1     9     0     5     6     3     6     1     1      4      5      3      2      0      4     0     0     1    
TCTGACTGTGCTTACGTTTGT SDCAYVC 4     0     8     1     2     5     3     2     0     1     6     4     7     0     1     5     3     8     0     0      1      3      0      0      2      9     2     0     7    
TCTGACTGTGTTATCTACTGT SDCVIYC 3     4     10    1     0     3     3     3     0     0     3     7     6     1     0     6     3     6     0     2      2      1      1      2      0      7     1     3     6    
TCTGACTGTGTTGACTACTGT SDCVDYC 1     3     17    1     1     3     5     3     1     2     4     4     5     2     1     3     3     9     0     1      1      2      0      1      2      3     0     2     4    
TCTGACTGTGTTGCTTACTGT SDCVAYC 1     4     13    0     1     4     4     3     0     1     4     2     4     4     1     3     4     16    2     2      0      4      0      1      1      1     0     1     3    
TCTGACTGTTACACTTACTGT SDCYTYC 3     3     7     1     1     6     1     5     0     0     1     4     10    2     1     5     6     6     1     2      1      0      1      3      1      8     0     1     4    
TCTGCTTGTATCATCACTTGT SACIITC 6     3     5     1     3     1     6     2     0     0     1     1     3     1     4     4     1     12    1     2      0      2      1      5      1      7     0     2     9    
TCTGTTTGTACTTACATCTGT SVCTYIC 4     3     6     0     2     4     3     2     1     1     6     7     9     0     0     5     2     5     3     1      0      1      1      1      0      6     0     4     7    
TCTGTTTGTATCATCTACTGT SVCIIYC 4     3     6     0     1     1     3     4     2     1     5     2     4     4     1     3     4     7     1     5      1      4      1      2      0      7     1     1     6    
TCTGTTTGTGACATCTACTGT SVCDIYC 6     6     5     2     2     0     2     4     1     1     3     9     5     2     1     5     4     2     4     1      1      3      2      3      0      1     1     2     6    
TCTGTTTGTTACTACATCTGT SVCYYIC 4     5     0     0     4     2     3     3     4     0     2     4     11    1     0     3     5     8     4     0      0      2      2      1      3      3     0     3     7    
TCTGTTTGTTTCTACATCTGT SVCFYIC 3     2     12    1     5     2     3     3     2     0     2     3     5     0     4     1     3     9     5     0      0      4      2      1      1      3     2     1     5    
TCTGTTTGTTTCTACTACTGT SVCFYYC 1     5     8     0     3     4     6     1     0     0     2     5     12    2     4     4     3     5     0     2      0      1      2      1      1      3     1     0     8    
TCTTACTGTATCATCAAATGT SYCIIKC 4     2     8     1     3     5     3     3     3     2     1     5     5     3     1     4     3     2     1     1      7      3      3      0      0      3     0     2     6    
TCTTACTGTATCGTTTACTGT SYCIVYC 2     4     6     2     2     5     4     4     1     0     7     6     6     0     2     4     6     5     1     1      0      3      5      0      1      0     0     1     6    
TCTACTTGTTACTACTTCTGT STCYYFC 3     2     4     2     4     4     1     0     2     1     2     3     9     1     3     5     5     7     0     2      1      4      1      3      2      4     2     0     6    
TCTATCTGTTACACTTACTGT SICYTYC 4     3     6     0     2     1     4     1     1     2     2     4     4     0     3     8     4     8     1     0      2      1      1      0      6      7     0     2     6    
TCTCAGTGTTACTACTTCTGT SQCYYFC 1     4     7     4     2     2     2     3     1     1     2     3     3     2     3     2     3     9     2     2      2      2      3      2      1      7     0     3     5    
TCTCATTGTTACGTTTACTGT SHCYVYC 2     3     6     2     1     2     3     2     2     0     2     8     3     1     2     3     8     3     1     2      2      3      3      1      5      3     0     2     8    
TCTCCGTGTGACACTATCTGT SPCDTIC 4     1     10    0     2     1     2     5     0     0     1     12    6     1     2     2     3     10    0     1      1      6      2      1      1      3     0     3     3    
TCTCCGTGTTACTACATCTGT SPCYYIC 2     6     8     3     1     6     6     1     0     1     2     2     6     4     2     4     2     3     3     1      0      2      2      6      2      3     1     1     3    
TCTCGTTGTATCATCTACTGT SRCIIYC 4     4     6     0     2     5     4     1     2     2     2     3     7     3     4     3     4     12    1     1      1      2      3      1      2      0     0     1     3    
TCTCGTTGTTACATCATCTGT SRCYIIC 0     3     10    0     0     7     1     5     1     3     3     3     9     1     1     2     3     9     2     3      1      4      2      4      1      1     0     1     3    
TCTGAATGTTACATCATCTGT SECYIIC 2     5     5     1     2     1     8     2     0     0     2     6     9     0     0     5     6     3     4     3      1      4      2      2      0      6     0     0     4    
TCTGACTGTGTTGACGTTTGT SDCVDVC 2     7     8     1     1     7     3     1     0     0     2     5     8     1     0     7     4     9     0     1      2      4      0      1      2      3     1     2     1    
TCTGACTGTTACTACGTTTGT SDCYYVC 3     4     10    0     3     1     2     2     2     2     5     2     6     1     4     7     1     6     2     1      0      5      0      2      0      5     0     2     5    
TCTGACTGTTTCATCATCTGT SDCFIIC 2     3     8     0     2     3     2     4     1     0     2     6     10    2     1     3     8     4     1     5      1      3      2      0      2      2     1     1     4    
TCTGCTTGTCAGTACTACTGT SACQYYC 7     1     10    1     3     3     3     3     0     1     4     4     11    1     1     2     2     11    1     1      1      1      0      0      2      4     1     2     2    
TCTGTTTGTGACTACTACTGT SVCDYYC 3     2     5     0     2     6     4     5     1     1     4     8     5     3     0     4     2     9     1     2      0      0      1      0      2      4     0     4     5    
TCTTACTGTATCACTATCTGT SYCITIC 4     2     8     3     3     2     5     2     1     3     1     5     6     4     0     3     5     8     0     3      1      3      0      2      0      6     0     0     3    
TCTTACTGTGTTATCTACTGT SYCVIYC 3     8     6     2     3     4     0     5     1     3     0     3     2     3     2     6     4     8     1     2      1      3      1      0      1      2     2     2     5    
TCTTACTGTGTTATCTTCTGT SYCVIFC 2     4     5     0     6     4     2     4     0     0     6     2     2     1     4     4     5     9     3     1      1      1      2      1      4      3     0     1     6    
TCTTACTGTTACGTTATCTGT SYCYVIC 5     4     3     0     6     2     4     2     3     0     2     3     6     0     1     3     7     7     1     2      2      5      0      2      1      2     1     3     6    
TCTTTCTGTTACATCATCTGT SFCYIIC 3     1     4     1     6     0     4     1     1     0     5     6     8     2     1     4     3     7     4     5      1      0      2      1      2      3     0     1     7    
TCTATCTGTATCTACTACTGT SICIYYC 5     2     7     0     2     6     5     1     1     1     3     2     5     2     0     3     6     7     3     4      3      0      0      0      1      3     0     0     10   
TCTCAGTGTATGTACATCTGT SQCMYIC 3     4     7     0     4     2     3     2     1     0     5     6     5     2     0     3     6     8     2     0      1      8      0      2      0      2     1     2     3    
TCTCAGTGTGACATCGACTGT SQCDIDC 1     1     13    2     0     4     2     5     1     0     5     4     5     6     1     3     1     9     1     1      2      3      1      1      3      3     1     2     1    
TCTCAGTGTTACATCGTTTGT SQCYIVC 4     2     9     3     1     0     5     3     0     3     3     5     5     1     0     6     7     6     2     1      2      1      1      2      0      4     1     1     4    
TCTCCGTGTTACTACTACTGT SPCYYYC 5     4     7     1     2     1     2     3     1     2     0     7     6     3     1     1     4     5     0     1      1      7      1      6      2      3     0     0     6    
TCTGACTGTATCATCAACTGT SDCIINC 5     5     10    0     2     0     2     1     2     2     0     3     6     1     1     3     2     5     3     1      1      8      2      1      2      7     1     0     6    
TCTGACTGTCATGTTATCTGT SDCHVIC 1     4     5     1     3     5     0     4     0     0     4     3     3     1     3     9     1     6     1     4      0      3      5      2      4      3     0     5     2    
TCTGACTGTGACGTTGACTGT SDCDVDC 4     3     13    0     0     4     3     3     0     3     4     9     8     2     0     6     2     6     0     0      0      0      2      0      1      4     0     1     4    
TCTGACTGTGACTACTACTGT SDCDYYC 7     5     7     0     3     3     3     7     3     1     1     5     2     2     1     5     1     6     1     1      1      2      2      1      3      3     0     2     4    
TCTGTTTGTTTCATCTACTGT SVCFIYC 3     3     8     0     4     4     2     2     4     1     4     5     7     0     0     5     2     9     0     1      0      1      1      0      1      4     0     5     6    
TCTTACTGTATCATCTTCTGT SYCIIFC 4     3     3     2     2     3     2     0     1     0     5     4     8     0     3     2     3     5     3     1      2      2      4      5      2      1     0     5     7    
TCTTACTGTATCGTTGTTTGT SYCIVVC 1     2     3     1     4     1     3     0     2     1     5     5     8     2     0     3     5     8     1     2      2      3      3      0      0      3     1     3     10   
TCTACTTGTACTTACTACTGT STCTYYC 2     2     9     0     5     3     1     3     5     0     3     1     2     0     1     4     4     10    2     0      1      5      1      2      2      6     1     2     4    
TCTACTTGTGCTTACTACTGT STCAYYC 4     2     5     2     2     3     2     0     3     1     0     3     5     2     1     7     7     8     2     1      3      4      3      1      1      4     0     1     4    
TCTATCTGTATCACTGTTTGT SICITVC 3     2     9     3     1     4     1     2     2     0     1     1     14    1     5     1     4     7     0     0      2      1      2      3      0      4     0     1     7    
TCTCAGTGTATCATCGTTTGT SQCIIVC 2     4     11    2     0     5     1     2     2     1     0     2     4     1     1     3     5     2     2     2      2      3      3      2      0      7     0     2     10   
TCTCATTGTTACATCACTTGT SHCYITC 1     6     7     0     0     6     1     1     2     1     2     2     4     1     0     7     4     9     2     0      2      4      3      0      3      8     2     1     2    
TCTCATTGTTTCATCATCTGT SHCFIIC 4     4     6     1     3     2     2     0     3     1     3     5     4     2     4     2     2     6     3     0      0      4      2      2      0      3     1     1     11   
TCTCCGTGTATCATCTACTGT SPCIIYC 3     3     5     2     5     4     6     2     3     1     4     1     8     4     2     6     5     5     1     0      0      1      2      2      1      1     0     1     3    
TCTGACTGTACTTACTACTGT SDCTYYC 4     1     7     2     1     2     1     1     2     1     5     3     9     3     2     6     1     10    2     1      0      2      3      4      0      1     1     1     5    
TCTGACTGTATCACTATCTGT SDCITIC 3     4     8     0     1     0     4     2     0     1     6     0     7     1     2     6     5     6     1     1      1      6      3      1      1      5     1     2     3    
TCTGACTGTCAGTACACTTGT SDCQYTC 2     5     8     0     2     1     1     6     0     0     4     5     7     0     1     7     5     8     0     1      1      4      1      0      2      4     0     3     3    
TCTGACTGTGACATCGTTTGT SDCDIVC 1     1     14    0     1     6     3     2     0     2     0     4     9     2     0     6     4     9     2     0      2      1      0      2      4      4     1     0     1    
TCTGACTGTGACTACGACTGT SDCDYDC 7     7     11    0     1     6     3     6     0     1     2     1     6     0     1     4     3     10    0     1      1      2      0      1      2      1     0     2     2    
TCTGACTGTGCTGACTACTGT SDCADYC 6     2     13    0     1     6     3     2     0     1     4     6     3     2     0     2     5     10    0     0      4      1      2      1      1      2     1     1     2    
TCTGACTGTGTTGACATCTGT SDCVDIC 3     8     10    1     1     5     4     2     0     0     1     5     2     2     0     3     1     14    1     2      0      1      3      0      3      2     1     3     3    
TCTGACTGTGTTTACGTTTGT SDCVYVC 3     5     8     3     1     2     2     2     1     2     3     5     4     3     2     2     2     6     3     3      0      3      1      4      0      3     1     1     6    
TCTGACTGTTACGTTGACTGT SDCYVDC 2     5     8     0     1     3     2     3     1     1     5     7     3     0     2     5     8     7     0     0      2      2      3      1      2      3     0     2     3    
TCTGACTGTTTCACTTACTGT SDCFTYC 2     5     9     2     0     4     2     1     2     1     4     4     8     0     0     5     4     10    2     2      0      2      0      2      0      6     0     2     2    
TCTGACTGTTTCATCACTTGT SDCFITC 5     3     6     0     2     1     3     1     2     0     3     7     6     1     0     4     6     10    0     0      2      2      3      0      2      6     2     1     3    
TCTGCTTGTGACTACTACTGT SACDYYC 1     4     9     1     1     4     2     5     1     4     2     7     3     0     3     3     5     6     2     0      1      3      1      4      0      1     1     3     4    
TCTGCTTGTTACATCTTCTGT SACYIFC 3     4     8     1     2     2     4     2     2     1     3     2     6     1     4     4     3     6     3     2      2      0      2      1      2      4     0     1     6    
TCTGTTTGTATCATCACTTGT SVCIITC 2     1     8     2     1     0     2     4     4     1     3     4     8     1     2     2     6     8     4     1      1      1      1      2      1      3     0     2     6    
TCTTACTGTACTATCTACTGT SYCTIYC 2     3     5     0     3     1     2     1     3     0     5     3     10    0     0     4     4     5     2     1      3      6      4      0      0      3     0     2     9    
TCTTACTGTATCGAATACTGT SYCIEYC 1     2     7     0     1     3     3     4     1     1     4     4     8     5     2     4     2     3     3     1      3      1      5      2      4      4     0     1     2    
TCTTACTGTCAGGTTTACTGT SYCQVYC 1     1     10    1     5     0     2     1     0     2     5     6     5     1     1     5     4     8     1     2      1      3      4      4      0      3     1     0     4    
TCTTACTGTGCTTACTACTGT SYCAYYC 3     5     8     0     2     4     3     0     0     1     5     2     3     2     1     4     2     9     2     0      1      6      3      4      3      4     0     1     3    
TCTTACTGTGTTATCATCTGT SYCVIIC 2     8     7     0     3     3     3     4     5     0     5     4     6     1     0     3     1     5     1     3      1      1      0      3      0      4     0     2     6    
TCTTACTGTGTTGTTTACTGT SYCVVYC 3     2     9     0     3     1     4     1     1     2     1     7     7     0     1     4     3     6     3     1      1      2      2      3      4      1     0     3     6    
TCTTACTGTGTTTACGTTTGT SYCVYVC 2     7     7     0     0     2     2     2     2     0     1     4     5     0     2     4     4     12    3     2      1      3      1      2      3      2     0     2     6    
TCTACTTGTACTATCATCTGT STCTIIC 1     2     6     0     4     1     2     2     3     2     6     8     1     1     3     3     1     14    1     3      2      2      0      0      1      1     1     3     6    
TCTACTTGTGTTATCATCTGT STCVIIC 2     3     5     1     2     2     4     8     3     1     3     1     6     0     1     4     1     6     2     0      2      1      2      2      0      7     1     2     8    
TCTACTTGTTACATCGTTTGT STCYIVC 2     3     6     0     4     1     3     1     1     0     1     2     10    1     3     3     6     8     2     1      2      1      1      0      4      7     1     2     4    
TCTATCTGTTACTACATCTGT SICYYIC 3     3     12    1     1     1     3     1     2     0     5     7     9     0     1     2     8     1     1     1      0      1      2      3      0      6     0     2     4    
TCTCAGTGTATCGTTTACTGT SQCIVYC 3     1     11    2     1     3     1     2     2     1     2     4     4     1     2     7     5     9     1     0      3      2      1      3      0      3     1     3     2    
TCTCAGTGTCAGTTCTACTGT SQCQFYC 1     1     7     0     0     0     6     1     1     1     3     7     6     1     1     2     6     7     3     2      1      3      5      2      0      7     2     0     4    
TCTCAGTGTGACGTTGTTTGT SQCDVVC 4     1     7     0     1     3     1     3     0     1     6     4     4     1     6     3     4     4     1     3      2      3      1      2      3      4     2     2     4    
TCTCAGTGTTACACTATCTGT SQCYTIC 4     3     6     1     1     1     4     1     2     2     3     3     5     1     1     4     2     8     1     3      3      1      3      2      2      5     0     2     6    
TCTCAGTGTTACTTCATCTGT SQCYFIC 3     4     10    0     4     0     4     1     3     0     2     4     5     2     1     3     2     2     1     2      2      3      6      0      3      3     1     3     6    
TCTCATTGTTACTACATCTGT SHCYYIC 2     6     9     1     1     2     1     4     0     0     3     7     5     3     3     3     5     8     1     1      2      3      4      1      0      1     0     2     2    
TCTCCGTGTATCTACTACTGT SPCIYYC 2     3     10    3     1     1     2     4     1     0     4     5     12    1     0     4     2     5     2     1      1      1      2      3      0      2     1     1     6    
TCTGAATGTGACATCATCTGT SECDIIC 3     1     7     1     0     1     2     7     1     1     5     6     4     1     2     1     3     8     1     0      2      2      2      5      3      3     1     2     5    
TCTGACTGTCAGTACTACTGT SDCQYYC 10    1     12    0     1     4     4     2     0     0     1     3     6     1     0     2     1     10    2     0      1      4      0      3      1      1     2     2     6    
TCTGACTGTCATTACATCTGT SDCHYIC 4     3     7     0     1     2     1     2     1     1     5     4     5     0     0     1     4     11    2     0      3      4      5      2      0      5     3     3     1    
TCTGACTGTGCTATCATCTGT SDCAIIC 4     3     10    1     2     5     2     1     0     2     2     5     8     1     0     2     5     8     0     0      0      5      1      2      0      2     3     1     5    
TCTGACTGTGCTTACTACTGT SDCAYYC 3     5     12    0     2     3     3     2     1     0     3     5     5     0     1     2     2     10    4     0      0      4      1      0      3      3     0     2     4    
TCTGACTGTGTTGTTGTTTGT SDCVVVC 8     1     9     0     0     2     1     7     3     2     4     3     4     4     1     6     5     3     0     0      0      3      3      1      2      2     0     3     3    
TCTGACTGTTACAACTACTGT SDCYNYC 3     3     7     2     2     3     0     1     0     0     2     4     6     2     2     5     1     8     1     3      2      1      2      6      3      4     0     0     7    
TCTGACTGTTACATCGTTTGT SDCYIVC 4     6     9     0     1     2     2     1     1     0     2     4     7     2     2     2     3     8     4     0      1      1      0      1      2      3     0     5     7    
TCTGACTGTTACGCTGTTTGT SDCYAVC 3     3     7     1     1     8     4     5     0     2     1     1     6     2     1     5     2     7     4     1      1      4      1      1      0      5     0     2     2    
TCTGACTGTTTCATCAACTGT SDCFINC 1     3     12    2     2     5     2     2     0     0     5     5     0     1     0     6     2     10    0     2      2      5      3      2      0      3     1     1     3    
TCTGCTTGTTACATCGTTTGT SACYIVC 4     2     7     2     2     2     3     3     0     2     4     3     3     5     2     5     3     8     1     2      0      2      4      1      1      5     0     0     4    
TCTGTTTGTACTGTTTACTGT SVCTVYC 4     2     5     2     1     3     2     1     2     1     2     3     7     2     4     3     6     8     1     3      2      1      1      3      3      1     0     1     6    
TCTGTTTGTATCGTTTACTGT SVCIVYC 6     3     4     2     1     2     1     0     3     2     0     5     6     3     2     3     4     2     1     2      4      4      1      2      1      2     2     4     8    
TCTGTTTGTGTTGTTATCTGT SVCVVIC 5     3     4     0     1     1     1     1     1     0     4     3     8     0     1     7     13    6     3     1      1      0      1      2      0      3     2     4     4    
TCTGTTTGTGTTTACTACTGT SVCVYYC 4     0     6     0     1     1     3     2     4     1     6     1     8     2     3     8     4     5     1     3      3      1      1      1      1      3     0     0     7    
TCTGTTTGTTACTACACTTGT SVCYYTC 0     3     3     0     4     2     6     3     4     0     6     6     4     0     2     1     4     6     2     3      0      4      0      2      2      2     2     2     7    
TCTTACTGTTACACTTACTGT SYCYTYC 3     3     6     0     2     1     3     3     1     5     2     2     5     3     2     8     4     6     1     1      1      4      2      1      0      2     1     2     6    
TCTTACTGTTTCACTTACTGT SYCFTYC 1     1     3     1     2     0     0     3     1     2     2     3     6     3     5     4     7     5     4     4      2      0      3      2      2      5     0     2     7    
TCTTTCTGTTACTACTACTGT SFCYYYC 1     2     5     2     5     2     3     3     0     1     3     0     7     2     2     3     4     6     2     2      4      1      3      1      1      7     2     2     4    
TCTACTTGTATCATCGTTTGT STCIIVC 1     3     6     2     0     1     5     1     2     2     2     4     4     2     2     6     7     6     1     2      1      3      0      0      2      2     0     3     9    
TCTACTTGTATCATCTACTGT STCIIYC 7     1     12    1     2     0     0     1     0     1     1     6     5     1     3     4     1     9     0     3      2      3      2      3      0      1     1     0     9    
TCTACTTGTATCTACATCTGT STCIYIC 2     3     6     0     5     3     3     0     1     3     5     3     8     2     3     4     3     7     1     2      0      4      4      1      0      3     0     0     3    
TCTACTTGTGACATCATCTGT STCDIIC 3     6     11    2     3     1     5     1     0     3     4     2     5     2     0     3     3     11    1     0      1      1      0      0      2      3     0     0     6    
TCTACTTGTGTTTACATCTGT STCVYIC 3     3     3     2     5     5     2     1     3     1     4     3     3     1     2     0     6     4     0     2      1      2      2      2      0      8     0     3     8    
TCTATCTGTTTCATCATCTGT SICFIIC 4     4     5     1     1     3     2     2     4     0     3     3     4     0     0     4     3     6     1     2      1      7      3      1      1      5     0     2     7    
TCTCAGTGTCAGTACAAATGT SQCQYKC 2     3     7     1     1     3     4     3     1     4     2     4     5     1     0     4     2     8     1     2      3      3      2      0      0      8     2     1     2    
TCTCAGTGTCAGTTCATCTGT SQCQFIC 3     3     6     2     3     4     2     4     0     0     0     3     3     2     0     3     3     7     0     2      1      6      2      0      1      8     0     2     9    
TCTCAGTGTGCTACTGTTTGT SQCATVC 4     1     10    1     1     3     2     1     1     2     5     4     8     0     1     2     5     7     0     1      0      2      2      1      3      5     3     2     2    
TCTCAGTGTGCTATCTACTGT SQCAIYC 7     0     16    0     3     3     4     2     0     2     1     3     8     0     1     2     1     9     0     1      0      2      0      2      1      2     2     2     5    
TCTCAGTGTTACATCAACTGT SQCYINC 3     1     11    1     3     6     2     1     0     0     2     3     6     0     0     5     5     3     0     2      2      5      4      0      0      4     1     1     8    
TCTCAGTGTTACATCGACTGT SQCYIDC 4     4     5     0     0     2     4     2     0     2     7     5     3     2     2     1     9     7     1     1      0      5      3      3      1      0     0     2     4    
TCTCCGTGTCAGTACTACTGT SPCQYYC 4     5     8     0     1     5     4     1     3     0     6     5     2     0     0     4     2     8     0     1      0      4      3      1      3      4     0     3     2    
TCTGACTGTATCGTTACTTGT SDCIVTC 2     3     6     0     2     4     1     3     0     2     3     7     6     2     0     4     3     10    2     0      1      1      2      3      1      5     0     3     3    
TCTGACTGTGACGTTTACTGT SDCDVYC 2     3     10    2     3     1     5     2     2     3     0     3     7     1     1     6     1     12    0     0      2      3      1      2      1      0     1     3     2    
TCTGACTGTGCTGTTTACTGT SDCAVYC 4     4     8     1     3     2     2     2     0     0     4     1     7     1     0     2     3     10    0     1      2      4      2      2      2      5     1     0     6    
TCTGACTGTGTTTTCTACTGT SDCVFYC 3     3     11    0     5     2     1     1     2     2     1     10    4     1     4     0     1     7     3     1      0      1      1      1      2      4     1     1     6    
TCTGTTTGTATCTACTACTGT SVCIYYC 2     3     8     0     4     1     2     1     1     1     6     6     4     0     2     4     2     6     2     1      1      0      0      1      2      6     0     4     9    
TCTGTTTGTGTTGTTTACTGT SVCVVYC 6     4     8     2     2     1     2     2     0     2     5     4     4     0     2     3     10    3     0     1      2      5      4      2      0      2     0     0     3    
TCTGTTTGTTACACTTTCTGT SVCYTFC 6     3     6     2     1     1     3     1     0     0     4     4     3     1     2     6     5     3     0     2      1      6      1      3      0      4     0     1     10   
TCTTACTGTCAGTACGTTTGT SYCQYVC 4     0     9     0     5     5     5     1     3     1     2     7     5     1     2     3     4     5     0     1      0      3      3      2      0      3     0     1     4    
TCTTACTGTGACATCTTCTGT SYCDIFC 3     0     7     0     2     2     2     1     3     2     4     3     6     0     1     8     5     4     2     1      0      2      1      1      2      7     0     3     7    
TCTTACTGTTACTACTTCTGT SYCYYFC 4     2     5     0     4     0     5     3     3     1     1     6     7     2     3     3     4     7     1     3      3      2      4      1      0      1     1     1     2    
TCTTACTGTTACTCTTACTGT SYCYSYC 1     4     4     3     4     0     4     4     3     5     2     4     3     3     2     2     3     6     0     3      0      3      4      2      1      1     1     3     4    
TCTTACTGTTTCATCTTCTGT SYCFIFC 2     3     3     0     3     1     1     3     2     1     2     7     5     1     3     2     4     10    3     1      2      2      2      1      0      2     3     1     9    
TCTACTTGTGCTTACATCTGT STCAYIC 2     4     9     1     3     2     2     3     1     2     4     7     6     3     1     1     1     2     1     1      1      2      2      2      2      4     2     1     6    
TCTATCTGTGACATCATCTGT SICDIIC 1     5     7     0     3     1     2     5     3     1     2     3     6     0     1     4     5     6     1     1      3      4      4      4      1      3     0     1     1    
TCTATCTGTGACATCTACTGT SICDIYC 1     5     5     0     1     0     8     1     1     0     2     1     3     1     5     6     3     6     3     0      1      7      3      2      0      4     1     2     6    
TCTATCTGTTACGTTTACTGT SICYVYC 1     3     5     2     1     1     0     6     3     1     1     6     5     0     1     3     5     5     4     2      0      6      2      0      3      5     1     1     5    
TCTCAGTGTATCATCTTCTGT SQCIIFC 6     2     4     2     1     4     3     0     1     2     2     7     3     0     3     5     4     10    0     0      1      1      2      1      1      3     2     1     7    
TCTCAGTGTCCGTACTACTGT SQCPYYC 1     1     13    0     3     5     3     1     2     1     3     4     13    1     0     6     3     2     0     0      1      2      1      0      1      5     1     0     5    
TCTCAGTGTGTTACTGTTTGT SQCVTVC 1     4     5     0     3     4     4     4     0     2     1     3     7     1     3     3     3     9     0     3      0      2      2      1      1      2     0     3     7    
TCTCAGTGTTACATCCATTGT SQCYIHC 5     2     8     2     3     1     5     0     4     1     5     4     8     3     1     1     1     7     4     0      1      2      0      0      0      2     0     1     7    
TCTCATTGTATCATCATCTGT SHCIIIC 3     6     11    1     3     2     4     2     0     1     6     2     6     2     0     6     4     4     1     5      0      1      1      3      1      3     0     0     0    
TCTGACTGTATCATCGTTTGT SDCIIVC 2     4     5     0     0     4     5     2     2     1     2     6     8     1     1     3     2     11    0     2      2      3      1      2      2      3     0     0     4    
TCTGACTGTGACTACACTTGT SDCDYTC 0     4     13    1     0     2     7     1     1     2     1     4     9     1     2     8     4     5     2     2      0      1      0      1      0      3     1     2     1    
TCTGACTGTGTTACTTACTGT SDCVTYC 3     2     9     1     2     4     0     5     0     0     3     8     7     2     1     7     0     4     1     1      0      9      2      1      0      0     3     1     2    
TCTGACTGTTACATCTTCTGT SDCYIFC 3     2     7     3     2     2     4     0     1     2     2     6     7     1     1     4     3     5     2     2      3      6      3      1      1      2     0     0     3    
TCTGCTTGTTACTACTACTGT SACYYYC 3     1     7     1     1     2     1     0     2     0     5     1     9     3     1     2     4     6     1     3      0      7      4      1      2      3     0     2     6    
TCTGTTTGTATCTACATCTGT SVCIYIC 4     2     8     0     2     5     5     1     3     0     2     1     2     2     2     5     2     3     3     2      3      0      3      2      1      6     1     0     8    
TCTGTTTGTTACATCTTCTGT SVCYIFC 6     0     5     1     7     2     3     2     1     2     2     9     4     2     0     5     5     2     0     1      2      1      0      2      2      5     1     1     5    
TCTTACTGTATCAAATACTGT SYCIKYC 1     4     4     0     2     0     3     5     3     1     2     3     5     2     2     6     1     8     3     3      1      4      1      4      1      3     0     0     6    
TCTTACTGTATGATCTACTGT SYCMIYC 2     1     5     2     2     2     2     1     4     0     2     6     5     4     1     2     6     7     4     1      0      1      4      2      3      4     0     1     4    
TCTTACTGTGCTTACATCTGT SYCAYIC 4     4     6     0     2     2     1     4     0     1     2     3     3     1     0     5     2     6     4     4      3      6      3      1      1      4     0     2     4    
TCTTACTGTGTTATCGTTTGT SYCVIVC 3     2     11    0     2     1     2     2     2     1     3     2     2     0     2     1     4     5     2     5      0      5      2      1      2      11    1     3     1    
TCTTACTGTTACTACACTTGT SYCYYTC 3     3     5     1     2     4     1     2     1     0     3     4     4     3     4     1     3     8     3     2      1      7      1      1      2      3     0     2     4    
TCTTACTGTTACTTCTACTGT SYCYFYC 5     4     7     1     3     2     0     2     1     1     3     4     6     0     2     0     4     4     1     2      2      4      4      2      0      3     2     1     8    
TCTTTCTGTGTTATCTACTGT SFCVIYC 2     1     3     0     1     2     2     0     3     2     3     7     8     2     3     7     2     8     2     1      1      4      1      0      0      5     1     0     7    
TCTACTTGTGACTACTACTGT STCDYYC 3     6     8     2     2     1     3     3     1     1     4     2     3     1     1     5     5     6     1     1      1      2      1      2      0      4     0     1     7    
TCTACTTGTTACTTCACTTGT STCYFTC 2     2     5     2     3     0     3     4     4     0     3     2     10    1     2     6     6     3     0     0      1      3      2      1      3      5     1     0     3    
TCTATCTGTATCACTTACTGT SICITYC 2     2     7     1     4     2     3     5     0     1     2     5     5     1     2     6     3     4     1     3      1      1      1      3      1      7     0     0     4    
TCTATCTGTATCATCACTTGT SICIITC 0     4     6     1     5     1     2     2     3     4     3     4     3     0     1     2     5     5     5     1      2      2      4      4      0      2     0     1     5    
TCTCAGTGTTACTACGACTGT SQCYYDC 1     7     6     1     3     2     6     0     1     0     1     6     5     1     2     7     3     4     2     2      4      1      3      1      2      2     0     1     3    
TCTCAGTGTTTCATCATCTGT SQCFIIC 4     5     5     0     1     2     2     3     0     0     1     3     6     3     3     2     2     3     3     2      1      1      2      3      2      9     0     4     5    
TCTCATTGTGACATCTACTGT SHCDIYC 5     5     6     0     4     4     2     1     1     1     2     1     6     0     1     3     4     7     1     0      1      4      2      2      1      4     0     2     7    
TCTCCGTGTGACATCGTTTGT SPCDIVC 4     5     7     1     1     2     2     6     0     0     3     6     7     0     0     6     4     5     1     0      1      2      1      2      1      5     0     1     4    
TCTGAATGTATCATCTACTGT SECIIYC 5     1     5     2     1     2     5     3     0     0     2     6     4     1     0     7     5     5     0     2      1      2      1      1      0      3     1     3     9    
TCTGACTGTATCACTGTTTGT SDCITVC 1     1     9     0     1     3     2     1     2     3     3     4     7     2     2     1     2     13    3     1      1      2      3      0      1      5     1     2     1    
TCTGACTGTCAGGACATCTGT SDCQDIC 2     4     7     0     1     3     5     3     1     0     4     4     6     1     1     5     0     9     1     1      2      3      1      3      1      6     1     1     1    
TCTGACTGTGACGACATCTGT SDCDDIC 3     4     7     0     3     3     7     0     2     1     2     6     4     2     1     6     3     5     2     1      1      1      0      1      4      4     1     1     2    
TCTGACTGTGACGTTATCTGT SDCDVIC 4     4     10    0     0     6     5     3     1     2     3     5     0     0     0     4     2     9     0     0      1      2      1      3      1      6     2     1     2    
TCTGACTGTGTTGTTATCTGT SDCVVIC 3     2     9     1     2     1     3     2     1     1     4     4     5     0     0     4     4     6     2     0      1      4      2      1      0      3     0     4     8    
TCTGACTGTTACATCGAATGT SDCYIEC 1     6     10    1     3     3     3     2     1     0     2     2     3     0     1     3     2     10    1     0      2      2      5      2      1      4     3     0     4    
TCTGTTTGTTACATCAAATGT SVCYIKC 3     3     4     2     5     2     2     1     2     0     1     6     3     4     1     3     3     5     6     1      1      2      2      7      1      2     0     0     5    
TCTGTTTGTTACTTCATCTGT SVCYFIC 6     1     5     2     5     3     4     0     1     2     1     4     9     2     1     4     3     1     0     4      0      1      3      0      0      7     0     1     7    
TCTTACTGTACTACTTACTGT SYCTTYC 2     0     5     1     1     2     1     1     2     0     3     3     6     3     1     4     10    10    1     1      0      1      4      2      0      7     1     2     3    
TCTTACTGTATCATCAACTGT SYCIINC 0     8     7     0     0     0     3     6     1     0     3     4     4     0     3     3     3     7     3     0      2      0      6      4      2      3     0     1     4    
TCTTACTGTGACATCACTTGT SYCDITC 3     2     6     2     5     5     3     2     0     0     2     3     3     1     0     5     6     8     1     3      1      4      1      0      2      5     0     1     3    
TCTTACTGTGACGACATCTGT SYCDDIC 3     2     7     0     5     2     1     3     0     0     5     7     4     3     1     5     3     8     1     0      0      2      2      1      4      3     0     3     2    
TCTTTCTGTATCATCTACTGT SFCIIYC 3     2     5     1     4     1     4     2     6     1     2     6     4     0     4     5     2     7     1     1      1      0      3      0      1      7     1     1     2    
TCTAAATGTTACATCATCTGT SKCYIIC 1     3     8     1     2     4     6     0     0     1     2     3     3     2     1     6     4     4     3     2      0      3      2      1      3      1     0     1     9    
TCTACTTGTTACATCACTTGT STCYITC 2     1     7     1     7     4     5     2     2     2     5     4     5     2     2     1     2     4     4     1      1      1      1      1      1      2     0     1     5    
TCTACTTGTTACTTCATCTGT STCYFIC 1     3     4     0     4     2     1     1     1     2     2     5     4     0     2     3     7     5     2     1      2      2      1      5      0      3     3     1     9    
TCTACTTGTTTCATCATCTGT STCFIIC 5     5     8     1     2     0     3     0     3     0     3     3     4     1     1     4     4     6     1     2      1      4      2      1      0      5     0     3     4    
TCTATGTGTATCATCATCTGT SMCIIIC 2     2     10    1     4     2     1     0     2     1     2     3     5     1     3     3     4     5     1     3      1      1      9      3      0      3     0     1     3    
TCTATGTGTATCATCTACTGT SMCIIYC 1     3     8     2     0     1     0     2     1     0     5     8     8     3     0     6     5     6     2     3      0      0      2      0      1      1     0     0     8    
TCTCAGTGTCAGGTTATCTGT SQCQVIC 3     4     3     2     0     5     2     3     1     0     5     1     6     2     1     4     5     9     0     2      1      3      1      1      0      4     0     3     5    
TCTCAGTGTCAGTACTACTGT SQCQYYC 1     3     6     1     1     0     6     4     2     2     7     7     5     1     2     6     1     5     2     0      1      3      0      0      2      3     0     1     4    
TCTCAGTGTGACACTGTTTGT SQCDTVC 6     2     10    2     1     5     3     4     0     1     0     3     5     0     1     4     6     6     0     0      3      2      2      0      1      2     1     1     5    
TCTCAGTGTGACATCACTTGT SQCDITC 4     3     7     1     0     2     2     2     0     0     2     4     5     0     0     3     5     9     1     0      0      4      5      1      4      3     0     3     6    
TCTCAGTGTGTTACTTACTGT SQCVTYC 2     2     4     2     0     3     6     2     1     2     1     3     7     1     3     1     5     7     1     0      2      1      1      1      4      5     1     1     7    
TCTCAGTGTTACATCAAATGT SQCYIKC 4     3     5     2     4     1     5     0     2     0     2     7     2     1     1     7     5     2     2     2      1      3      2      2      0      6     1     0     4    
TCTCAGTGTTACATCGAATGT SQCYIEC 3     2     8     0     0     1     4     3     2     1     1     3     5     0     5     4     7     4     2     0      5      0      2      0      1      2     2     2     7    
TCTGACTGTATCGTTATCTGT SDCIVIC 3     4     7     1     4     3     1     3     1     0     3     3     5     1     1     2     5     7     1     1      1      4      3      4      0      4     0     1     3    
TCTGACTGTATCTACTACTGT SDCIYYC 3     4     5     0     3     2     0     3     2     2     2     5     5     3     0     4     2     10    3     1      1      4      1      2      0      5     0     1     3    
TCTGACTGTGACATCAACTGT SDCDINC 8     4     12    0     1     2     1     2     0     2     3     4     3     0     0     6     2     12    0     1      0      2      1      1      1      2     0     3     3    
TCTGACTGTGTTACTGTTTGT SDCVTVC 4     7     6     3     1     3     1     2     2     1     4     2     6     3     2     3     3     4     1     1      4      6      2      1      0      0     1     1     2    
TCTGCTTGTTACATCTACTGT SACYIYC 3     4     8     1     2     2     5     0     1     0     0     4     4     1     2     3     4     10    0     0      0      5      0      5      2      4     0     1     5    
TCTGCTTGTTACGTTTACTGT SACYVYC 1     2     9     0     2     2     4     2     1     0     3     2     3     2     2     4     2     9     2     3      3      5      0      3      0      5     1     0     4    
TCTGCTTGTTACTACACTTGT SACYYTC 2     3     11    2     1     2     1     0     0     4     4     4     6     3     0     7     2     3     2     1      1      4      3      0      1      3     0     0     6    
TCTGTTTGTACTATCATCTGT SVCTIIC 3     3     9     0     0     3     4     2     1     0     3     3     4     0     3     2     3     9     1     1      0      9      2      1      2      1     1     0     6    
TCTGTTTGTATCACTTACTGT SVCITYC 3     4     5     0     1     4     1     3     2     0     4     8     6     0     2     6     2     2     1     1      2      2      1      1      2      2     0     3     8    
TCTGTTTGTATCTTCATCTGT SVCIFIC 2     1     2     1     1     2     7     2     2     2     3     0     6     1     3     4     4     5     1     1      2      2      1      1      3      5     1     0     11   
TCTGTTTGTCAGTACATCTGT SVCQYIC 1     0     7     0     4     1     4     0     1     1     6     2     4     1     3     6     5     1     3     1      2      7      3      2      2      2     1     0     6    
TCTGTTTGTGTTGACATCTGT SVCVDIC 2     4     5     0     1     4     1     3     1     0     5     6     11    1     1     4     6     2     1     0      0      3      1      1      2      3     0     0     8    
TCTTACTGTACTATCGTTTGT SYCTIVC 3     2     4     1     2     2     5     3     0     1     2     4     7     2     0     5     2     5     1     2      1      2      3      2      2      3     2     2     6    
TCTTACTGTACTTACTCTTGT SYCTYSC 1     3     2     1     4     1     3     1     1     2     1     4     7     1     4     7     5     6     1     4      0      3      5      0      1      1     0     1     6    
TCTTACTGTGACACTTACTGT SYCDTYC 3     3     5     0     2     2     7     1     1     0     4     2     4     3     0     4     6     7     1     5      1      0      1      1      1      8     0     1     3    
TCTTACTGTGTTACTATCTGT SYCVTIC 8     3     10    1     2     1     1     2     0     1     2     5     7     0     2     1     3     5     2     1      2      1      0      3      1      3     1     3     5    
TCTTACTGTGTTGTTATCTGT SYCVVIC 1     2     6     1     4     2     0     1     0     2     4     6     4     1     1     5     5     4     4     2      0      1      3      5      2      4     1     1     4    
TCTTACTGTGTTTACTTCTGT SYCVYFC 1     3     9     1     2     0     3     3     2     0     6     2     2     1     2     1     7     5     1     3      0      3      2      1      0      5     1     2     8    
TCTTACTGTTACTACGACTGT SYCYYDC 3     1     7     1     4     2     4     1     1     0     5     4     5     2     2     4     6     3     2     2      2      0      2      2      1      1     2     2     5    
TCTTACTGTTACTACGTTTGT SYCYYVC 2     3     4     0     0     4     2     4     1     2     4     5     4     3     2     1     8     5     0     3      1      2      1      0      3      3     2     0     7    
TCTTACTGTTTCGTTTACTGT SYCFVYC 3     0     3     1     0     2     2     0     0     0     1     4     8     1     3     4     6     2     2     0      5      1      2      1      3      4     3     1     14   
TCTAACTGTTACATCATCTGT SNCYIIC 2     5     4     4     0     4     3     5     3     0     3     3     4     0     4     2     2     5     4     2      0      3      2      3      1      2     0     4     1    
TCTACTTGTATCACTACTTGT STCITTC 0     1     8     0     2     4     2     1     0     0     5     5     7     1     1     2     8     2     1     4      3      0      0      2      1      3     1     3     8    
TCTACTTGTATCATCACTTGT STCIITC 0     2     1     2     4     4     7     2     4     2     2     2     6     2     3     2     1     5     2     0      0      1      2      1      1      5     1     3     8    
TCTACTTGTGACATCACTTGT STCDITC 4     2     9     0     1     1     2     0     1     1     5     6     2     4     1     3     3     7     2     1      1      8      3      0      2      1     1     0     4    
TCTACTTGTTACGACTACTGT STCYDYC 1     3     4     1     2     3     3     1     2     4     2     7     6     5     3     2     2     6     1     2      2      2      1      0      0      4     1     1     4    
TCTATCTGTGTTATCTACTGT SICVIYC 1     7     4     0     4     3     2     1     1     0     3     6     3     1     4     3     2     8     1     1      2      2      2      1      2      4     0     1     6    
TCTATCTGTTACACTGTTTGT SICYTVC 1     2     6     0     2     4     2     1     0     2     5     4     7     1     1     3     2     9     2     1      1      4      1      2      2      1     1     2     6    
TCTATCTGTTTCTACATCTGT SICFYIC 4     1     6     1     4     1     1     3     4     0     3     7     7     0     2     2     2     3     1     3      0      1      2      4      1      3     1     1     7    
TCTCAGTGTCAGATCTACTGT SQCQIYC 2     4     12    0     3     4     1     3     0     2     5     0     5     1     1     2     5     7     1     0      0      4      0      2      0      5     0     1     5    
TCTCAGTGTCAGTACACTTGT SQCQYTC 2     2     10    0     3     4     5     4     0     0     3     2     5     0     0     6     1     8     2     1      1      3      3      0      2      3     0     0     5    
TCTCAGTGTCAGTACTTCTGT SQCQYFC 2     3     11    1     1     4     4     2     1     3     1     1     9     0     4     4     1     6     1     0      0      2      0      3      0      4     1     2     4    
TCTCAGTGTGACACTTACTGT SQCDTYC 3     3     11    0     1     3     6     3     1     0     5     1     1     0     1     1     2     9     1     0      0      6      2      2      2      5     0     2     4    
TCTCAGTGTGACATCAAATGT SQCDIKC 3     4     16    1     1     1     0     4     1     2     2     4     5     1     0     6     3     7     2     1      0      5      0      1      1      2     1     1     0    
TCTCAGTGTGACGTTGACTGT SQCDVDC 4     1     6     1     2     5     2     5     0     0     6     4     3     3     0     5     3     10    3     0      1      1      3      1      0      3     0     1     2    
TCTCAGTGTTACATGTACTGT SQCYMYC 2     4     7     0     2     5     3     1     2     0     1     2     5     1     2     5     3     7     1     2      0      2      3      4      0      5     1     2     3    
TCTCAGTGTTACTACACTTGT SQCYYTC 1     3     8     1     0     2     3     1     0     0     4     5     3     0     3     4     4     12    0     0      0      2      3      3      1      6     1     1     4    
TCTCCGTGTACTATCATCTGT SPCTIIC 2     2     4     0     1     2     3     3     2     1     4     0     5     0     2     5     7     10    0     2      2      2      1      0      2      6     0     3     4    
TCTCCGTGTTACGACATCTGT SPCYDIC 2     3     6     1     2     2     4     4     2     1     1     3     8     2     0     4     5     6     1     3      1      1      2      0      2      4     1     1     3    
TCTGACTGTCAGTACGTTTGT SDCQYVC 2     1     7     1     2     3     4     1     1     2     2     4     6     0     1     7     4     9     2     1      1      5      0      1      0      0     0     3     5    
TCTGACTGTGTTTACACTTGT SDCVYTC 5     0     11    0     3     3     4     3     1     3     1     6     2     2     1     4     6     5     1     0      1      2      0      0      3      4     0     0     4    
TCTGCTTGTACTATCATCTGT SACTIIC 3     2     10    2     2     1     2     2     1     1     2     5     6     1     0     4     3     7     0     1      1      4      3      1      2      2     0     1     6    
TCTGCTTGTTACATCAACTGT SACYINC 2     2     5     0     4     4     3     4     0     0     3     0     9     0     1     2     8     7     2     3      3      2      1      1      0      4     0     1     4    
TCTTACTGTATCACTGTTTGT SYCITVC 2     4     2     1     2     3     5     3     0     1     1     3     3     0     6     5     3     8     1     2      2      2      3      1      1      5     2     0     4    
TCTTACTGTGCTATCTACTGT SYCAIYC 1     2     8     2     1     2     4     0     0     0     4     6     4     2     1     3     7     8     3     0      1      4      1      1      2      4     0     1     3    
TCTTACTGTTACGTTACTTGT SYCYVTC 6     0     4     3     2     2     1     0     2     2     1     5     5     0     0     1     5     3     1     0      2      0      4      4      1      5     2     1     13   
TCTTACTGTTTCACTATCTGT SYCFTIC 3     4     6     3     2     2     1     2     1     0     7     1     6     4     0     3     5     10    0     0      0      1      1      0      0      5     0     1     7    
TCTACTTGTACTTACATCTGT STCTYIC 4     1     8     0     1     4     2     1     3     2     4     8     4     0     2     5     3     6     1     1      1      1      1      1      1      5     1     1     2    
TCTACTTGTGTTGTTGTTTGT STCVVVC 2     3     6     1     2     4     3     1     2     0     2     4     5     0     1     4     3     3     1     3      0      5      2      2      2      3     1     2     7    
TCTACTTGTGTTGTTTACTGT STCVVYC 0     3     10    1     2     4     3     1     0     1     5     2     3     1     2     3     4     10    1     2      1      3      1      0      1      1     1     0     8    
TCTATGTGTGTTTACATCTGT SMCVYIC 1     6     4     0     3     1     4     1     0     1     3     2     7     1     3     3     5     7     1     1      2      4      1      2      0      2     0     2     7    
TCTATGTGTTACGTTTACTGT SMCYVYC 2     2     4     0     3     3     2     1     1     1     1     5     5     3     1     2     4     8     1     1      3      2      1      2      2      1     1     1     11   
TCTCAGTGTACTGTTTACTGT SQCTVYC 2     4     7     0     3     3     2     2     0     0     3     5     4     2     0     3     4     4     1     0      4      3      3      1      2      5     0     2     5    
TCTCAGTGTGACATGTACTGT SQCDMYC 3     2     10    2     3     6     4     4     0     0     2     2     5     1     1     3     3     9     2     0      0      1      1      3      1      3     0     2     1    
TCTCAGTGTGCTGTTGTTTGT SQCAVVC 1     0     8     0     3     2     5     1     0     2     2     2     4     0     2     5     8     7     1     0      2      2      1      3      1      3     0     2     7    
TCTCAGTGTGCTTTCATCTGT SQCAFIC 1     4     7     2     2     3     2     2     1     0     1     4     4     2     1     4     2     5     3     2      2      4      2      1      0      2     3     0     8    
TCTCAGTGTGTTAACATCTGT SQCVNIC 4     1     6     1     1     5     1     0     2     1     2     3     1     2     0     4     6     8     2     2      0      8      3      1      1      1     1     3     4    
TCTCAGTGTGTTTTCTACTGT SQCVFYC 3     1     5     0     1     1     5     2     2     2     1     2     4     1     3     2     6     7     2     2      1      3      2      2      0      8     0     2     4    
TCTCATTGTCATTACTACTGT SHCHYYC 3     1     4     1     4     3     1     1     1     1     4     2     3     2     4     4     2     9     1     2      1      1      1      1      3      4     1     1     8    
TCTCATTGTGTTATCATCTGT SHCVIIC 5     4     10    0     5     2     2     2     2     2     0     3     1     0     1     2     5     7     4     1      0      2      0      1      2      2     2     3     4    
TCTCCGTGTGCTGTTTACTGT SPCAVYC 0     1     11    0     4     3     4     4     1     2     2     5     6     1     1     0     2     5     1     3      1      2      0      3      2      0     1     7     2    
TCTCCGTGTGTTTACATCTGT SPCVYIC 4     1     7     1     1     2     4     2     1     1     1     4     5     0     1     3     2     9     2     2      2      2      1      2      0      8     0     1     5    
TCTCCGTGTTACATCGTTTGT SPCYIVC 3     3     12    0     3     3     1     3     1     0     4     2     5     2     2     2     8     4     3     0      4      0      2      1      1      0     1     1     3    
TCTCTGTGTTACATCATCTGT SLCYIIC 4     0     1     1     1     5     4     1     2     1     3     6     9     5     2     5     3     4     0     1      1      1      1      1      1      4     0     1     6    
TCTGACTGTACTTACATCTGT SDCTYIC 3     2     7     0     1     3     9     1     2     2     4     9     4     0     0     5     0     8     1     0      0      4      0      0      0      4     0     1     4    
TCTGACTGTATCTTCTACTGT SDCIFYC 5     3     9     1     0     2     4     3     1     0     4     4     3     4     0     4     2     8     1     3      0      4      1      0      0      4     0     0     4    
TCTGACTGTGACGAAGTTTGT SDCDEVC 4     3     12    2     1     4     1     1     2     1     2     4     3     1     2     5     4     7     0     1      1      4      1      1      2      1     0     4     0    
TCTGACTGTGACGACTTCTGT SDCDDFC 8     1     13    0     0     2     2     4     1     0     1     4     5     1     2     5     4     11    0     1      0      4      1      0      0      2     0     0     2    
TCTGACTGTGCTATCGTTTGT SDCAIVC 4     3     5     0     3     1     3     6     0     1     3     4     5     2     0     4     3     11    1     2      1      2      0      1      0      4     1     3     1    
TCTGACTGTGTTGAATACTGT SDCVEYC 4     1     13    0     1     2     2     1     0     3     1     1     2     2     2     5     3     6     3     0      0      3      1      1      2      4     1     2     8    
TCTGACTGTTACACTGACTGT SDCYTDC 6     3     3     1     2     1     6     5     0     1     2     3     9     2     0     0     2     7     1     0      1      3      4      0      2      1     1     2     6    
TCTGACTGTTACGACTACTGT SDCYDYC 4     3     10    0     1     3     3     2     0     1     0     6     7     1     1     2     2     13    0     0      1      2      2      0      1      3     0     2     4    
TCTGACTGTTACGTTGTTTGT SDCYVVC 3     3     10    0     1     1     2     2     0     1     2     3     4     3     3     4     2     7     2     2      1      4      1      1      0      3     0     5     4    
TCTGCTTGTATCGTTTACTGT SACIVYC 3     4     6     0     4     2     4     0     1     0     2     3     5     1     1     5     4     7     2     0      2      2      2      2      1      6     1     1     3    
TCTGCTTGTGTTATCATCTGT SACVIIC 2     1     7     1     3     1     4     1     1     1     3     7     6     1     2     4     2     7     0     1      2      4      2      1      1      4     1     1     3    
TCTGTTTGTACTTACTACTGT SVCTYYC 3     1     3     3     2     4     4     3     4     0     3     4     7     0     0     4     3     9     2     0      1      1      0      0      0      6     0     4     3    
TCTGTTTGTATGTACATCTGT SVCMYIC 2     2     9     0     1     3     1     2     0     1     3     6     8     1     1     3     6     5     1     2      0      3      3      1      0      4     0     2     4    
TCTTACTGTACTGTTTACTGT SYCTVYC 4     2     12    0     1     2     5     0     0     2     6     2     6     3     2     2     2     4     3     1      0      4      3      0      1      0     0     0     7    
TCTTACTGTATCACTTTCTGT SYCITFC 2     3     4     0     2     4     6     1     0     1     1     4     7     2     2     1     3     4     5     1      1      2      1      0      1      2     0     2     12   
TCTTACTGTATCATCGACTGT SYCIIDC 2     0     8     0     4     4     1     0     0     2     4     2     3     3     1     3     3     6     1     5      3      2      4      2      1      5     1     1     3    
TCTTACTGTCAGTACATCTGT SYCQYIC 2     4     7     1     1     2     2     2     1     2     4     1     4     0     2     2     9     6     1     2      0      3      1      2      1      1     0     1     10   
TCTTACTGTGACGTTATCTGT SYCDVIC 1     2     4     0     1     2     3     4     3     1     2     7     4     0     1     4     7     5     0     4      1      2      2      1      2      5     1     0     5    
TCTTACTGTGACTACTACTGT SYCDYYC 3     2     7     0     2     3     5     2     2     0     1     0     7     2     1     2     3     6     3     3      1      4      1      4      2      0     1     2     5    
TCTTACTGTGTTGTTGTTTGT SYCVVVC 2     1     4     0     3     2     1     3     2     0     3     5     5     2     4     6     4     7     2     2      1      1      2      0      2      4     0     0     6    
TCTTACTGTTACACTTTCTGT SYCYTFC 3     3     2     1     5     4     0     1     1     2     4     7     2     3     3     2     6     8     4     5      1      0      0      0      1      4     0     1     1    
TCTTACTGTTACATCAAATGT SYCYIKC 2     0     10    2     2     3     1     2     0     0     3     3     4     1     3     6     6     3     0     0      2      1      3      3      2      10    1     0     1    
TCTTACTGTTACATGTACTGT SYCYMYC 5     2     6     0     3     3     2     3     1     2     3     4     7     3     1     3     1     8     3     1      0      1      2      1      0      2     0     1     6    
TCTACTTGTCAGTACATCTGT STCQYIC 5     4     6     1     2     1     2     1     3     0     2     6     4     0     0     1     5     8     3     2      3      2      0      2      2      2     1     0     5    
TCTACTTGTGTTGACTACTGT STCVDYC 3     1     3     1     3     2     2     1     1     1     4     5     6     3     0     4     3     6     2     0      3      1      0      0      1      6     0     0     11   
TCTACTTGTTACTACGTTTGT STCYYVC 4     1     11    1     1     0     1     2     0     2     2     5     10    2     2     2     6     5     1     1      1      1      1      0      3      1     2     0     5    
TCTATCTGTATCATCTACTGT SICIIYC 2     0     5     2     1     2     2     5     0     0     1     7     6     2     2     6     4     4     1     0      3      4      1      1      1      5     1     2     3    
TCTATCTGTATCTACGTTTGT SICIYVC 4     2     9     0     2     3     1     0     2     0     4     4     4     1     3     3     3     12    1     0      2      1      1      1      0      6     0     1     3    
TCTATCTGTGACATCACTTGT SICDITC 3     7     9     1     1     0     2     2     4     0     1     1     7     3     3     2     2     5     1     3      1      2      2      0      1      2     1     1     6    
TCTATCTGTTTCTACTACTGT SICFYYC 1     2     9     0     1     3     2     4     2     3     1     6     1     1     0     4     4     7     2     2      2      0      1      2      2      1     2     2     6    
TCTCAGTGTACTATCTACTGT SQCTIYC 1     7     7     2     2     1     5     2     0     2     3     4     5     0     0     1     3     5     0     2      1      4      3      1      0      4     1     1     6    
TCTCAGTGTCATATCATCTGT SQCHIIC 4     0     6     1     5     1     5     2     2     1     2     2     7     1     2     3     3     8     2     1      1      3      2      3      0      0     1     1     4    
TCTCAGTGTGTTATCAACTGT SQCVINC 2     3     4     1     5     0     5     2     0     1     4     6     4     0     0     2     1     12    1     4      0      5      0      2      0      2     1     1     5    
TCTCAGTGTTTCATCTACTGT SQCFIYC 1     2     11    2     3     2     5     2     1     1     3     3     5     2     1     7     4     8     0     1      0      3      3      0      0      2     1     0     0    
TCTCATTGTACTTACTACTGT SHCTYYC 5     4     7     1     2     6     1     3     1     0     1     2     5     1     2     5     2     5     1     0      1      3      3      0      0      4     3     1     4    
TCTCATTGTATCTACATCTGT SHCIYIC 2     4     2     1     6     1     4     4     1     0     5     5     2     2     0     2     0     3     2     2      1      4      3      3      1      4     2     0     7    
TCTCCGTGTATCATCAAATGT SPCIIKC 1     1     9     4     1     2     1     1     1     0     2     4     7     2     1     5     3     5     3     0      2      3      1      1      4      4     1     1     3    
TCTCCGTGTATCATCAACTGT SPCIINC 3     2     10    0     1     4     3     1     1     1     6     2     5     1     0     1     3     7     2     1      0      3      4      1      0      5     1     2     3    
TCTCCGTGTATCATCGTTTGT SPCIIVC 5     2     9     1     4     0     2     3     0     1     0     7     5     2     0     3     4     4     2     3      2      0      1      2      1      6     2     1     1    
TCTCCGTGTGTTACTATCTGT SPCVTIC 2     4     7     0     2     2     3     3     0     0     6     4     8     2     2     2     1     2     1     2      1      4      2      1      3      4     0     0     5    
TCTCCGTGTTACGTTTACTGT SPCYVYC 3     1     11    0     0     5     1     4     0     1     3     3     5     1     0     4     7     3     0     5      0      3      1      2      0      2     0     3     5    
TCTGACTGTACTGTTGACTGT SDCTVDC 3     3     10    1     1     3     1     2     0     0     5     4     6     0     0     6     2     6     1     1      1      1      4      2      2      5     0     0     3    
TCTGACTGTATCATCTTCTGT SDCIIFC 2     8     7     1     3     2     1     3     1     1     7     3     3     0     1     4     3     7     0     2      2      1      2      2      1      2     0     1     3    
TCTGACTGTATCGTTTACTGT SDCIVYC 1     4     3     2     1     2     0     4     0     2     3     2     10    0     2     6     1     2     1     2      2      6      5      0      1      5     0     2     4    
TCTGACTGTGACGACAACTGT SDCDDNC 3     3     13    1     1     4     0     4     0     1     2     4     6     1     1     6     4     4     0     2      0      0      1      3      0      2     0     2     5    
TCTGACTGTGACTACTTCTGT SDCDYFC 6     4     5     1     2     3     6     1     1     0     0     5     3     0     1     3     6     9     2     3      0      1      0      0      3      4     1     0     3    
TCTGACTGTGTTTTCATCTGT SDCVFIC 9     3     6     2     3     2     2     1     3     1     0     4     3     0     0     1     0     8     3     1      1      3      3      0      1      7     0     1     5    
TCTGACTGTTACACTCATTGT SDCYTHC 3     3     7     1     1     11    4     2     2     1     1     5     1     1     2     5     5     4     0     1      0      1      2      2      1      4     2     0     1    
TCTGACTGTTACATCAAATGT SDCYIKC 0     4     13    2     1     1     2     2     1     0     2     3     4     0     1     7     1     8     3     1      1      3      0      0      0      7     1     0     5    
TCTGACTGTTACATCCATTGT SDCYIHC 5     3     9     0     0     3     4     3     1     1     0     6     9     1     0     3     2     5     0     0      2      1      4      0      2      3     0     0     6    
TCTGCTTGTGACATCTACTGT SACDIYC 7     3     7     0     1     4     1     4     1     1     3     1     5     1     2     3     2     3     2     3      2      5      1      3      1      3     0     1     3    
TCTGCTTGTTTCATCACTTGT SACFITC 5     0     7     1     6     3     0     1     2     1     8     4     7     1     1     2     2     1     0     0      2      3      0      1      3      5     1     1     5    
TCTGTTTGTGACATCATCTGT SVCDIIC 2     2     1     1     3     2     4     3     2     2     5     6     4     1     3     2     5     6     2     0      0      2      2      3      2      4     0     1     3    
TCTTACTGTGACCATTACTGT SYCDHYC 2     1     9     0     5     0     4     1     2     3     3     0     7     2     0     3     1     4     2     1      2      5      4      2      2      5     0     1     2    
TCTTACTGTGTTACTTTCTGT SYCVTFC 2     3     7     0     2     0     3     0     1     1     7     2     2     0     5     3     3     5     2     2      0      2      0      2      3      7     0     4     5    
TCTTACTGTGTTTACACTTGT SYCVYTC 1     1     3     1     2     2     6     2     0     2     3     4     5     0     2     5     5     3     1     6      2      3      1      1      3      4     0     4     1    
TCTTACTGTTACACTACTTGT SYCYTTC 2     8     6     1     1     2     1     1     2     1     4     3     2     1     1     5     3     4     2     3      2      1      0      3      1      4     1     2     6    
TCTTACTGTTACATCAACTGT SYCYINC 1     1     5     0     2     1     4     3     1     1     7     5     2     1     0     3     2     3     5     1      0      5      1      3      2      6     0     0     8    
TCTTACTGTTACGCTATCTGT SYCYAIC 4     3     4     0     2     2     1     4     2     1     2     4     4     0     2     4     3     6     5     2      0      3      2      2      1      1     1     2     6    
TCTACTTGTGACATCTACTGT STCDIYC 4     1     8     1     3     0     0     1     1     0     2     4     2     2     1     1     5     9     4     3      2      2      2      4      1      6     0     1     2    
TCTACTTGTTACACTATCTGT STCYTIC 2     3     4     0     3     2     3     1     1     0     3     2     11    1     3     6     4     6     1     2      0      0      1      1      3      4     1     2     2    
TCTACTTGTTACTACACTTGT STCYYTC 3     2     6     4     4     1     2     1     1     0     2     1     2     2     0     3     2     6     1     5      0      2      2      3      0      6     1     3     7    
TCTATCTGTGACATCGTTTGT SICDIVC 2     3     12    2     2     1     5     3     2     2     1     2     5     0     0     2     3     7     1     0      0      2      1      3      2      2     0     0     7    
TCTATCTGTGTTTACTACTGT SICVYYC 3     3     4     1     2     5     3     1     0     1     5     3     1     3     1     2     2     4     1     1      0      3      0      1      1      4     2     4     11   
TCTATCTGTTACTTCTACTGT SICYFYC 4     1     5     1     2     1     3     1     1     0     1     7     7     1     2     1     5     5     3     4      0      0      0      2      2      2     1     1     9    
TCTATGTGTTACATCTACTGT SMCYIYC 4     6     9     2     3     1     2     3     2     0     1     1     3     2     0     7     2     6     3     0      0      1      0      2      2      2     1     2     5    
TCTCAGTGTGACGTTATCTGT SQCDVIC 4     4     10    0     0     3     4     4     2     0     1     4     3     1     0     4     6     4     0     1      1      1      2      0      0      5     1     2     5    
TCTCAGTGTGTTGAAATCTGT SQCVEIC 3     0     4     2     2     0     2     4     0     0     1     6     3     0     2     4     6     11    2     0      2      2      2      2      1      4     1     1     5    
TCTCAGTGTGTTTACACTTGT SQCVYTC 2     2     8     0     5     2     0     2     1     1     2     3     4     1     2     2     5     7     2     1      2      1      3      2      2      3     0     1     6    
TCTCAGTGTGTTTTCACTTGT SQCVFTC 1     4     5     1     2     1     4     3     1     1     2     3     3     1     2     4     6     4     2     1      1      2      4      4      0      2     0     3     5    
TCTCAGTGTTACTTCAAATGT SQCYFKC 4     3     5     0     2     2     4     4     1     1     3     1     4     2     1     8     3     5     1     2      2      3      2      1      1      2     0     0     5    
TCTCCGTGTGCTATCACTTGT SPCAITC 4     4     9     0     2     3     3     1     0     0     2     3     5     1     1     5     3     6     1     0      3      2      0      2      2      4     1     3     2    
TCTCCGTGTTACTCTTACTGT SPCYSYC 5     3     8     2     1     4     3     1     1     0     4     2     3     3     0     2     3     6     1     0      2      4      2      0      1      3     0     0     8    
TCTGAATGTATCATCATCTGT SECIIIC 2     2     8     0     4     4     3     4     2     1     1     2     4     1     3     2     2     6     0     0      1      3      4      1      0      3     1     1     7    
TCTGACTGTGACATCGAATGT SDCDIEC 1     1     11    0     1     7     2     3     1     3     3     4     6     3     0     2     4     8     0     0      1      2      1      0      1      3     0     1     3    
TCTGACTGTGACGACGTTTGT SDCDDVC 2     2     13    1     1     4     4     2     1     3     0     1     4     0     0     3     3     8     2     2      1      3      0      1      1      4     1     2     3    
TCTGACTGTGCTACTTACTGT SDCATYC 1     3     8     1     0     2     4     0     0     2     0     3     6     1     0     4     3     11    0     0      2      1      2      1      0      9     0     3     5    
TCTGACTGTGCTGTTATCTGT SDCAVIC 3     2     7     0     2     2     5     2     0     1     1     5     7     1     0     5     0     7     0     1      0      2      1      1      2      8     2     2     3    
TCTGACTGTTACACTATCTGT SDCYTIC 1     2     6     3     2     6     2     3     0     1     3     2     6     3     0     3     7     5     0     0      1      5      0      1      1      4     1     1     3    
TCTGCTTGTATCTACATCTGT SACIYIC 4     3     3     1     4     0     5     1     2     0     0     5     3     1     2     3     4     9     0     1      1      2      0      0      2      7     3     1     5    
TCTGTTTGTACTGTTATCTGT SVCTVIC 1     3     7     0     2     1     1     2     1     1     2     3     8     1     2     4     4     3     0     3      3      4      3      1      2      3     1     0     6    
TCTGTTTGTACTTACGTTTGT SVCTYVC 0     3     5     1     2     1     1     0     1     0     2     4     7     5     2     6     4     6     1     1      0      0      2      4      0      2     0     4     8    
TCTGTTTGTACTTACTTCTGT SVCTYFC 4     1     6     1     2     3     3     0     4     0     2     5     5     3     3     4     0     5     1     0      2      4      0      1      0      5     0     2     6    
TCTGTTTGTCAGTACACTTGT SVCQYTC 1     3     10    0     2     0     3     4     2     1     4     6     4     1     3     4     4     3     2     0      1      2      1      1      0      2     1     2     5    
TCTGTTTGTGCTATCATCTGT SVCAIIC 3     2     4     0     2     2     1     2     0     0     3     8     5     1     1     3     2     9     0     0      0      5      2      5      2      2     0     3     5    
TCTGTTTGTTACTACTTCTGT SVCYYFC 1     1     5     0     2     3     4     0     3     0     2     5     7     2     4     2     6     6     1     3      0      2      4      1      0      0     1     2     5    
TCTTACTGTACTTACACTTGT SYCTYTC 4     0     6     3     2     2     1     2     0     3     1     5     7     2     0     5     5     6     4     1      0      1      0      0      0      4     0     1     7    
TCTTACTGTATCGACATCTGT SYCIDIC 2     1     8     2     2     0     1     2     3     2     4     8     5     2     4     1     2     4     1     0      0      3      2      0      0      8     0     2     3    
TCTTACTGTCAGTACACTTGT SYCQYTC 2     1     6     0     3     3     7     1     1     4     3     2     6     1     0     2     0     5     1     1      0      3      1      3      0      8     1     1     6    
TCTTACTGTCATTACTACTGT SYCHYYC 2     3     8     1     3     3     1     1     4     0     3     6     2     2     3     2     3     8     0     2      0      2      2      3      0      2     1     1     4    
TCTTACTGTGACTACACTTGT SYCDYTC 4     3     6     3     1     5     4     1     0     1     3     3     5     2     1     3     2     7     2     1      2      2      1      0      2      4     0     1     3    
TCTTACTGTGTTCATTACTGT SYCVHYC 3     4     3     1     0     1     2     4     4     1     4     4     2     0     2     1     8     6     4     1      1      3      1      2      0      6     1     0     3    
TCTTACTGTTACATCGAATGT SYCYIEC 4     3     9     0     3     2     5     2     0     1     2     4     2     1     2     3     3     1     0     3      1      3      1      2      2      5     2     0     6    
TCTTACTGTTACCATTACTGT SYCYHYC 2     4     3     0     2     2     7     3     0     1     1     1     8     2     2     2     4     10    2     0      2      2      0      2      1      3     0     2     4    
TCTTACTGTTACGTTTTCTGT SYCYVFC 1     8     3     2     7     3     0     4     2     0     1     2     5     1     2     3     2     5     0     1      3      2      5      0      1      3     0     2     4    
TCTTACTGTTCTTACATCTGT SYCSYIC 3     3     3     1     2     3     2     3     2     2     4     3     2     2     3     4     3     4     2     1      0      1      1      1      1      7     0     1     8    
TCTTACTGTTTCATCAAATGT SYCFIKC 1     2     8     0     1     1     1     0     1     1     2     5     7     2     0     2     3     8     1     3      2      2      1      1      0      7     2     0     8    
TCTACTTGTGACACTTACTGT STCDTYC 3     2     3     0     0     1     2     2     2     0     6     3     7     2     1     6     1     5     0     2      0      5      2      2      1      5     1     1     6    
TCTATCTGTACTTACTACTGT SICTYYC 2     3     5     0     1     1     1     2     3     0     2     3     8     2     3     6     4     8     1     3      0      1      0      1      1      2     0     2     6    
TCTATCTGTATCATCAAATGT SICIIKC 0     0     10    1     3     3     4     3     0     3     0     3     2     1     3     4     5     3     2     1      2      2      2      0      1      3     1     2     7    
TCTATGTGTATCTACATCTGT SMCIYIC 3     0     4     1     1     2     2     0     2     0     2     3     4     2     3     6     1     4     3     2      3      4      0      1      1      7     1     1     8    
TCTCAGTGTATCAACTACTGT SQCINYC 1     2     11    1     1     3     3     2     1     1     4     2     4     2     2     2     7     7     1     2      0      4      2      1      1      0     0     2     2    
TCTCAGTGTATCGACATCTGT SQCIDIC 3     0     11    0     3     2     3     1     1     1     1     5     3     2     0     6     0     1     4     1      0      5      3      1      2      2     1     4     5    
TCTCAGTGTATCGTTATCTGT SQCIVIC 2     2     6     2     5     5     2     1     0     0     1     4     2     2     1     7     3     7     2     0      0      5      1      1      1      2     0     1     6    
TCTCAGTGTCATTACATCTGT SQCHYIC 5     2     11    3     1     1     3     3     0     0     1     2     4     0     3     8     6     4     0     0      0      2      1      2      2      3     0     0     4    
TCTCAGTGTGACATCAACTGT SQCDINC 2     4     7     0     0     7     2     1     0     1     2     3     4     0     2     5     4     7     3     4      3      3      3      1      0      1     0     0     2    
TCTCAGTGTGACATCGCTTGT SQCDIAC 6     3     5     2     0     4     1     2     1     1     2     2     5     1     1     5     4     11    1     0      1      1      2      2      1      1     1     2     3    
TCTCAGTGTGACTACAACTGT SQCDYNC 4     1     14    1     1     2     1     3     0     0     2     3     1     1     1     6     4     8     1     1      1      1      2      0      3      3     0     3     3    
TCTCAGTGTGACTTCATCTGT SQCDFIC 2     1     10    0     3     2     7     3     1     0     2     8     3     0     0     4     4     8     0     0      0      3      4      0      0      1     0     2     3    
TCTCAGTGTTACATCTCTTGT SQCYISC 5     4     3     0     2     8     4     0     0     1     1     3     3     1     1     5     3     8     3     2      0      2      0      4      1      2     1     0     4    
TCTCAGTGTTACTACGTTTGT SQCYYVC 5     1     6     0     1     2     2     2     1     3     6     4     6     0     1     4     3     3     2     0      1      4      1      2      0      3     1     2     5    
TCTCAGTGTTTCATCACTTGT SQCFITC 3     5     5     1     2     2     3     1     2     0     3     2     6     0     3     2     3     8     1     1      3      3      1      0      0      2     2     2     5    
TCTCATTGTATCATCTACTGT SHCIIYC 2     3     9     0     3     0     5     2     2     2     3     6     4     0     1     2     4     4     1     0      2      3      1      0      2      2     0     1     7    
TCTCATTGTATCATCTTCTGT SHCIIFC 3     4     13    0     2     2     5     2     1     0     3     4     7     0     1     6     4     1     1     2      1      2      0      2      1      1     1     0     2    
TCTCATTGTGCTGTTTACTGT SHCAVYC 6     4     5     0     0     5     2     4     2     1     6     0     6     1     1     2     5     4     2     1      1      1      0      1      4      5     0     0     2    
TCTCATTGTTTCATCTACTGT SHCFIYC 3     1     5     1     2     2     0     0     2     0     4     2     6     2     1     10    10    4     3     0      1      0      2      1      0      2     0     1     6    
TCTCCGTGTCAGTACAAATGT SPCQYKC 1     1     11    1     0     6     1     2     1     0     2     8     6     0     1     3     4     6     0     1      3      4      0      2      1      2     0     3     1    
TCTCCGTGTGCTATCATCTGT SPCAIIC 3     1     12    1     2     3     3     1     1     1     2     1     4     1     0     5     2     6     2     1      2      2      1      3      2      2     1     2     4    
TCTCCGTGTGTTACTTACTGT SPCVTYC 4     1     8     0     1     2     2     0     0     0     4     0     5     1     1     3     3     14    0     1      1      4      1      0      1      6     1     1     6    
TCTCGTTGTATCTACATCTGT SRCIYIC 1     3     5     1     3     5     0     2     2     1     3     2     6     1     2     4     3     7     0     2      2      0      1      0      1      8     0     0     6    
TCTGAATGTTACGTTATCTGT SECYVIC 2     4     2     3     3     3     3     4     0     2     1     2     2     0     3     4     7     3     5     1      0      6      3      1      2      1     1     0     3    
TCTGACTGTACTGCTATCTGT SDCTAIC 6     5     11    0     3     2     0     5     2     1     3     3     2     0     0     3     3     5     1     1      1      1      0      3      0      6     0     1     3    
TCTGACTGTACTGTTTACTGT SDCTVYC 0     2     10    0     1     5     2     0     1     2     5     4     8     0     2     2     1     6     1     0      0      1      1      0      2      7     1     0     7    
TCTGACTGTACTTACACTTGT SDCTYTC 5     3     15    2     1     3     5     3     1     0     0     1     6     0     0     4     2     5     0     0      0      3      0      3      2      4     1     0     2    
TCTGACTGTGACATCGACTGT SDCDIDC 2     7     10    1     1     7     1     2     1     1     2     5     4     1     0     5     1     8     1     1      0      1      1      1      0      3     1     1     2    
TCTGACTGTGACATGTACTGT SDCDMYC 4     2     10    0     1     6     0     1     0     1     4     3     4     2     0     7     7     8     1     2      0      0      1      2      0      1     2     1     1    
TCTGACTGTGACTACAACTGT SDCDYNC 3     3     6     0     0     4     0     4     0     0     3     0     5     0     3     2     4     11    1     0      1      2      1      3      0      7     0     4     4    
TCTGACTGTGACTTCACTTGT SDCDFTC 2     1     11    0     3     2     1     4     0     1     2     4     5     0     1     5     5     8     3     1      3      3      0      0      0      4     1     0     1    
TCTGACTGTGCTGACATCTGT SDCADIC 2     5     9     2     1     6     2     4     0     0     3     2     3     2     1     1     4     9     0     0      1      4      0      2      1      6     0     0     1    
TCTGACTGTGCTGCTGTTTGT SDCAAVC 5     3     11    1     0     5     3     2     0     0     0     2     7     1     3     4     3     8     0     1      0      5      3      0      0      3     0     0     1    
TCTGACTGTGTTGTTGACTGT SDCVVDC 2     4     16    1     0     0     4     4     0     0     2     4     1     0     1     2     2     2     0     3      0      5      2      1      1      3     2     3     6    
TCTGACTGTTACTACAACTGT SDCYYNC 4     5     8     0     2     2     1     1     0     1     3     2     5     0     2     7     6     4     1     1      0      3      2      1      1      3     0     1     5    
TCTGACTGTTTCGTTTACTGT SDCFVYC 2     2     11    1     1     5     2     0     0     1     1     2     9     1     1     4     1     7     3     0      2      2      2      1      0      4     0     3     3    
TCTGCTTGTCAGTACGTTTGT SACQYVC 1     2     9     1     6     4     1     3     0     0     3     5     4     0     3     9     3     4     0     0      0      2      1      2      2      3     0     1     2    
TCTGCTTGTGTTTACATCTGT SACVYIC 1     3     3     1     1     3     3     2     0     0     4     2     4     2     1     4     2     7     2     1      0      4      2      2      1      6     1     1     8    
TCTGCTTGTTTCATCTACTGT SACFIYC 5     2     4     0     4     1     4     0     1     0     0     6     3     0     4     4     9     5     1     1      4      3      2      0      1      4     0     0     3    
TCTGTTTGTGTTTACGTTTGT SVCVYVC 0     2     9     2     4     3     1     3     2     0     0     6     2     1     1     3     3     6     1     2      1      7      0      2      0      4     0     1     5    
TCTGTTTGTTACACTTACTGT SVCYTYC 0     4     4     1     3     4     3     0     4     3     0     3     9     0     1     6     5     6     2     1      0      1      0      3      0      1     1     2     4    
TCTGTTTGTTACATCACTTGT SVCYITC 5     2     6     0     4     4     1     3     2     0     1     2     1     2     0     3     9     8     0     3      3      4      1      0      0      2     2     2     1    
TCTGTTTGTTACGCTTACTGT SVCYAYC 1     4     2     1     4     2     1     2     2     0     3     2     4     1     2     4     1     8     1     1      2      2      0      3      1      2     1     2     12   
TCTGTTTGTTACGTTGACTGT SVCYVDC 1     5     2     0     7     1     3     2     1     1     1     8     5     1     0     3     5     5     0     1      0      4      3      4      0      2     0     0     6    
TCTTACTGTAACATCATCTGT SYCNIIC 1     3     9     2     1     3     6     4     0     1     2     2     1     0     2     4     3     5     0     2      1      3      1      0      2      4     1     2     6    
TCTTACTGTATCATCGTTTGT SYCIIVC 3     1     4     0     2     5     0     4     3     1     1     3     4     1     3     4     6     5     2     1      2      6      3      0      0      1     0     2     4    
TCTTACTGTATCTACGTTTGT SYCIYVC 4     5     2     0     3     2     0     4     2     1     0     3     5     2     3     2     5     7     1     2      0      2      5      1      0      2     0     1     7    
TCTTACTGTATCTACTACTGT SYCIYYC 2     4     4     0     0     2     5     2     3     1     6     1     7     3     0     4     4     6     1     1      1      2      1      0      0      2     2     1     6    
TCTTACTGTATCTACTTCTGT SYCIYFC 3     3     6     0     2     1     7     2     2     3     2     2     5     0     3     3     3     4     4     0      0      0      0      2      2      4     2     4     2    
TCTTACTGTCATATCTACTGT SYCHIYC 2     3     4     1     3     3     4     3     1     0     1     2     4     1     1     4     5     6     0     2      4      4      1      3      0      2     0     3     4    
TCTTACTGTGACACTATCTGT SYCDTIC 3     2     1     1     3     1     2     2     1     1     2     5     7     1     3     4     3     3     5     0      2      3      3      0      1      2     0     1     9    
TCTTACTGTGACACTGTTTGT SYCDTVC 2     4     7     1     2     1     6     2     2     2     2     4     0     1     2     2     2     5     3     0      2      5      2      1      3      2     0     3     3    
TCTTACTGTTACACTGACTGT SYCYTDC 0     1     9     1     3     0     1     0     1     1     2     7     6     3     0     4     8     4     3     0      1      2      1      1      1      8     0     1     2    
TCTTACTGTTTCATCACTTGT SYCFITC 3     2     3     2     2     1     4     0     0     0     1     4     6     0     1     5     8     6     2     1      2      1      4      2      2      3     1     2     3    
TCTTACTGTTTCCATTACTGT SYCFHYC 3     3     2     1     2     1     1     0     3     2     3     3     10    2     4     3     4     3     2     0      6      0      2      1      0      1     1     0     8    
TCTACTTGTATCGTTGTTTGT STCIVVC 1     2     8     0     5     4     4     2     1     2     0     3     2     1     1     2     7     5     0     2      2      2      0      0      0      6     0     2     6    
TCTACTTGTCAGTACTACTGT STCQYYC 2     4     5     2     4     5     3     2     1     0     2     6     3     0     2     2     0     8     0     2      0      1      2      1      1      5     1     2     4    
TCTACTTGTTACGTTATCTGT STCYVIC 2     0     7     1     2     3     2     1     1     2     3     2     3     0     2     2     4     8     1     1      0      4      3      3      1      6     1     1     4    
TCTACTTGTTACTACCATTGT STCYYHC 4     5     4     2     0     1     0     1     6     0     4     3     3     1     1     3     5     3     1     1      0      1      2      3      1      5     4     1     5    
TCTACTTGTTACTTCTACTGT STCYFYC 2     3     6     0     2     3     4     2     0     2     3     7     5     2     2     2     2     6     2     0      2      2      0      1      1      3     0     2     4    
TCTATCTGTACTGTTTACTGT SICTVYC 2     5     6     0     9     3     3     1     3     2     0     2     3     2     2     3     3     5     1     0      1      1      1      1      4      3     1     1     2    
TCTATCTGTATCATCGTTTGT SICIIVC 2     3     2     1     4     4     3     5     1     0     2     4     4     0     1     4     6     4     2     1      0      1      4      1      3      3     0     0     5    
TCTATCTGTATCATCTTCTGT SICIIFC 4     1     1     0     3     1     1     2     4     0     4     2     8     2     1     8     4     4     0     0      1      4      3      3      0      0     1     0     8    
TCTATCTGTCAGTACATCTGT SICQYIC 3     4     5     1     3     0     5     3     1     2     1     4     3     1     1     0     2     6     1     3      2      4      3      1      2      0     3     0     6    
TCTATCTGTTACATCGACTGT SICYIDC 2     1     6     2     1     2     3     3     1     2     3     4     8     1     0     7     1     4     2     2      1      2      0      2      2      5     0     1     2    
TCTATGTGTATCATCACTTGT SMCIITC 3     4     4     1     3     2     1     2     0     1     3     3     7     0     1     3     4     3     0     3      1      5      2      1      2      5     0     2     4    
TCTCAGTGTATCACTGTTTGT SQCITVC 2     0     2     1     2     5     1     0     1     1     7     3     7     1     4     3     5     8     1     0      1      4      1      1      0      5     1     0     3    
TCTCAGTGTATCGACTACTGT SQCIDYC 3     0     5     1     2     2     2     2     0     1     5     2     4     0     2     2     4     6     2     0      1      5      1      1      2      8     1     4     2    
TCTCAGTGTATCTACACTTGT SQCIYTC 3     3     3     0     2     3     0     3     0     2     2     3     5     0     3     5     2     13    2     1      1      2      0      0      0      3     2     2     5    
TCTCAGTGTCAGGTTTACTGT SQCQVYC 5     2     10    1     2     0     1     4     0     0     2     5     5     4     1     1     3     12    1     1      1      0      0      0      1      5     0     1     2    
TCTCAGTGTCGTATCATCTGT SQCRIIC 3     2     7     1     1     2     0     6     0     0     5     3     5     1     4     5     2     10    0     0      1      1      0      1      2      3     1     2     2    
TCTCAGTGTGCTATCATCTGT SQCAIIC 3     4     6     0     0     1     1     1     1     1     4     2     4     2     1     4     5     4     1     0      2      2      2      3      3      5     1     1     6    
TCTCAGTGTGCTCAGTACTGT SQCAQYC 4     3     11    0     0     7     2     1     0     1     1     2     4     1     2     5     1     7     1     2      0      2      1      3      0      2     1     3     3    
TCTCAGTGTGTTATCATCTGT SQCVIIC 2     2     7     1     4     2     1     2     0     2     6     2     2     3     3     3     0     5     1     0      4      4      3      1      1      4     0     1     4    
TCTCAGTGTGTTGCTGTTTGT SQCVAVC 6     1     8     1     1     4     4     2     2     4     3     2     2     0     1     4     2     10    0     0      1      1      2      0      1      4     0     1     3    
TCTCAGTGTTTCTACTACTGT SQCFYYC 4     2     3     2     0     4     3     4     2     1     1     4     3     6     0     2     1     5     1     1      2      5      2      1      3      3     0     2     3    
TCTCATTGTATCTTCTACTGT SHCIFYC 1     5     3     0     3     5     4     2     2     1     2     6     1     1     1     1     2     7     1     3      0      3      1      2      2      4     0     2     5    
TCTCATTGTTACTTCTTCTGT SHCYFFC 0     1     4     1     4     4     5     1     5     2     2     3     3     0     1     1     4     5     1     1      2      1      4      1      0      7     0     2     5    
TCTCCGTGTGACACTGTTTGT SPCDTVC 2     4     7     0     2     2     2     1     0     0     0     4     7     1     1     5     6     7     1     0      1      4      2      0      0      6     0     0     5    
TCTCCGTGTGACATCTACTGT SPCDIYC 6     0     10    1     2     5     2     2     0     1     0     1     5     0     1     6     5     8     0     0      0      2      1      0      2      3     1     1     5    
TCTCCGTGTGCTGACTACTGT SPCADYC 3     6     11    0     1     2     5     3     1     1     3     2     0     1     1     4     1     7     0     1      1      3      1      3      1      7     0     0     1    
TCTCCGTGTGCTGCTTACTGT SPCAAYC 1     1     9     0     1     3     2     4     1     2     3     5     7     0     1     2     2     8     1     0      0      3      1      1      1      3     0     2     6    
TCTCCGTGTGCTTACATCTGT SPCAYIC 7     1     8     1     2     4     1     3     2     1     4     4     5     0     1     4     0     3     0     2      0      2      3      1      2      3     1     2     3    
TCTCCGTGTTACACTTACTGT SPCYTYC 10    1     10    0     2     1     3     0     2     0     2     3     5     0     1     6     3     8     0     2      1      2      2      1      2      0     0     2     1    
TCTCCGTGTTTCATCATCTGT SPCFIIC 3     3     4     0     4     1     2     1     1     1     1     5     4     0     1     7     4     8     0     1      3      4      1      2      2      2     0     1     4    
TCTCGTTGTGACATCGTTTGT SRCDIVC 0     1     6     3     2     4     4     3     1     3     3     2     2     1     0     6     2     10    2     1      0      2      0      1      2      2     0     4     3    
TCTGAATGTTACATCTACTGT SECYIYC 2     4     6     0     3     3     3     4     1     1     2     3     5     3     0     2     6     6     0     1      2      1      0      5      0      3     0     1     3    
TCTGACTGTATCATCGACTGT SDCIIDC 3     2     15    1     1     3     2     2     0     1     2     6     4     0     2     2     4     5     1     1      0      6      3      1      1      2     0     0     0    
TCTGACTGTCAGATCATCTGT SDCQIIC 3     3     10    2     2     2     1     4     1     0     1     4     10    0     1     1     2     8     5     1      0      4      0      1      0      2     1     1     0    
TCTGACTGTCAGGACTACTGT SDCQDYC 2     2     4     0     1     2     1     3     0     2     3     4     3     0     1     2     4     10    1     2      3      5      1      0      0      9     1     2     2    
TCTGACTGTGACTACGTTTGT SDCDYVC 6     4     11    1     0     2     5     2     3     1     1     2     2     0     0     3     3     8     3     1      0      1      2      0      1      5     0     1     2    
TCTGACTGTGACTTCTACTGT SDCDFYC 5     3     15    0     3     1     2     0     1     0     1     2     5     1     1     2     0     5     3     1      0      2      2      3      3      4     3     0     2    
TCTGACTGTGTTTACTTCTGT SDCVYFC 4     0     6     0     2     3     4     2     1     1     5     2     6     1     1     2     1     6     1     2      0      3      5      2      1      2     1     1     5    
TCTGACTGTTACGTTTTCTGT SDCYVFC 6     3     4     0     5     3     2     8     1     1     3     3     0     1     3     4     1     4     1     1      0      3      0      2      0      4     0     3     4    
TCTGCTTGTGACGTTTACTGT SACDVYC 2     0     6     1     1     4     2     4     0     2     2     4     5     2     0     4     4     8     1     0      3      3      1      4      0      3     0     2     2    
TCTGCTTGTGACTACGTTTGT SACDYVC 2     0     11    1     3     1     2     2     2     1     2     5     7     0     0     1     3     6     1     1      1      5      0      3      0      6     0     1     3    
TCTGCTTGTGTTTACGTTTGT SACVYVC 3     2     2     1     2     0     2     0     2     2     4     6     9     1     0     6     7     3     1     0      1      2      1      2      3      4     0     0     4    
TCTGCTTGTTACGACATCTGT SACYDIC 6     3     4     0     3     3     2     1     1     4     2     4     4     1     1     5     0     5     3     1      0      4      2      1      1      3     0     1     5    
TCTGCTTGTTTCATCGTTTGT SACFIVC 1     1     6     0     1     2     3     4     2     1     1     3     10    1     3     4     3     2     0     1      1      3      5      1      0      3     1     2     5    
TCTGTTTGTATCTTCTACTGT SVCIFYC 5     3     6     0     3     1     4     1     0     0     4     2     5     1     0     3     3     3     4     0      2      2      1      2      1      4     0     2     8    
TCTGTTTGTGTTGTTGTTTGT SVCVVVC 2     3     5     1     1     1     2     5     2     3     2     3     7     1     1     8     1     2     2     1      1      4      1      0      0      3     1     1     6    
TCTGTTTGTGTTTTCATCTGT SVCVFIC 4     1     8     0     4     2     2     2     3     1     2     3     7     0     2     1     2     6     0     0      1      1      1      2      0      7     0     2     6    
TCTGTTTGTTACGACATCTGT SVCYDIC 1     2     7     1     1     2     2     5     3     2     2     4     6     1     1     2     5     6     0     0      3      0      3      0      1      3     1     1     5    
TCTTACTGTATCACTGACTGT SYCITDC 3     5     4     1     2     3     3     4     1     1     0     3     5     1     1     3     2     6     1     1      0      7      0      2      1      1     2     1     6    
TCTTACTGTATCGTTATCTGT SYCIVIC 1     0     5     0     3     5     1     5     0     0     1     2     3     1     1     6     4     7     2     0      2      4      2      2      0      1     1     1     10   
TCTTACTGTATCGTTGAATGT SYCIVEC 2     4     4     1     4     0     4     0     1     3     3     3     5     2     0     5     6     5     1     1      0      3      1      0      0      3     2     1     6    
TCTTACTGTGTTATCAAATGT SYCVIKC 1     4     6     1     2     0     0     3     2     1     3     6     8     1     1     5     2     4     1     0      2      3      1      0      1      4     2     2     4    
TCTTACTGTGTTGCTATCTGT SYCVAIC 2     2     9     0     0     4     1     4     2     0     1     1     6     0     1     2     2     7     4     1      0      1      0      0      2      6     3     2     7    
TCTTACTGTGTTTTCGTTTGT SYCVFVC 3     1     8     1     2     3     2     3     1     1     0     2     8     0     3     4     2     5     2     1      1      3      0      2      1      3     2     2     4    
TCTTACTGTGTTTTCTACTGT SYCVFYC 1     5     8     1     3     4     2     1     1     0     4     3     3     1     1     3     3     3     0     2      0      3      0      3      2      3     0     1     9    
TCTTACTGTTACAACTACTGT SYCYNYC 1     3     5     1     2     3     4     3     1     0     3     0     8     2     2     2     2     9     3     0      0      1      3      2      0      3     1     0     6    
TCTTACTGTTACATCCATTGT SYCYIHC 1     5     6     0     2     4     1     1     2     1     1     5     4     1     3     1     2     5     0     2      2      2      1      3      2      3     1     1     8    
TCTTACTGTTACGACGTTTGT SYCYDVC 3     3     6     1     1     3     3     3     2     3     2     3     4     2     1     3     3     5     1     1      0      4      0      3      4      4     1     1     0    
TCTTTCTGTATCTACATCTGT SFCIYIC 1     0     4     0     3     1     1     3     0     0     0     5     11    4     3     4     7     3     1     2      2      0      2      3      0      3     0     0     7    
TCTTTCTGTTACATCACTTGT SFCYITC 2     3     7     0     2     3     2     0     0     1     1     3     6     2     0     7     4     8     2     1      0      1      0      3      1      5     0     4     2    
TCTAAATGTTACATCTACTGT SKCYIYC 3     2     2     0     1     3     4     1     0     0     1     4     10    3     1     3     1     3     3     2      1      4      2      2      1      1     2     0     9    
TCTACTTGTACTATCTACTGT STCTIYC 2     2     5     1     1     4     1     3     1     2     2     5     3     0     2     4     1     9     1     0      2      2      4      2      1      2     0     0     7    
TCTACTTGTACTTTCATCTGT STCTFIC 2     4     6     1     2     3     3     2     1     1     3     5     3     1     2     2     5     2     2     0      1      2      3      1      2      4     1     0     5    
TCTACTTGTATCTTCTACTGT STCIFYC 0     6     5     0     2     1     2     1     1     0     1     2     8     1     1     7     9     7     3     0      0      1      1      2      1      5     0     0     2    
TCTACTTGTGTTGACATCTGT STCVDIC 7     2     5     0     2     3     1     4     0     3     1     3     3     1     1     5     1     5     2     1      1      2      2      1      0      5     1     1     6    
TCTACTTGTGTTTACTTCTGT STCVYFC 0     2     6     2     4     0     1     1     1     0     3     1     2     0     2     6     3     6     3     2      1      1      1      3      4      2     2     4     6    
TCTACTTGTTACACTACTTGT STCYTTC 3     3     3     0     1     2     4     1     1     0     4     7     2     3     1     1     6     6     2     0      1      3      1      3      0      1     0     4     6    
TCTACTTGTTACATCAAATGT STCYIKC 1     2     5     0     2     3     2     0     1     1     2     1     6     1     0     5     4     8     2     4      3      1      5      1      2      3     1     1     2    
TCTATCTGTATCACTATCTGT SICITIC 3     3     3     0     4     1     4     2     1     2     0     1     5     2     0     5     2     9     1     3      1      1      1      0      2      2     0     4     7    
TCTATCTGTCAGTTCATCTGT SICQFIC 4     3     3     0     6     1     5     2     3     3     7     4     2     2     2     3     0     7     3     0      0      3      0      0      2      1     0     0     3    
TCTATCTGTCAGTTCTACTGT SICQFYC 2     3     7     0     5     3     2     0     1     2     3     3     3     2     2     3     4     0     0     2      3      2      2      0      2      4     1     0     8    
TCTATCTGTTACAACATCTGT SICYNIC 4     1     6     1     1     2     5     4     1     0     1     5     3     1     2     1     5     5     2     0      2      2      0      2      1      6     1     0     5    
TCTATCTGTTACATCAAATGT SICYIKC 3     2     7     2     3     1     0     2     4     1     3     3     5     4     1     3     0     6     2     1      1      2      0      3      1      7     0     1     1    
TCTATCTGTTACTTCATCTGT SICYFIC 3     0     7     1     2     5     2     1     1     0     1     2     6     0     4     1     3     7     0     1      1      3      1      3      1      7     0     0     6    
TCTATGTGTTACATCATCTGT SMCYIIC 2     1     4     2     1     1     2     2     2     4     3     2     8     1     4     2     6     3     1     3      0      3      1      2      3      3     0     0     3    
TCTCAGTGTACTTACACTTGT SQCTYTC 3     3     4     1     3     2     2     6     0     2     3     0     3     2     2     2     6     7     2     0      2      3      2      0      2      2     0     0     5    
TCTCAGTGTATCTACAAATGT SQCIYKC 3     5     6     2     2     2     4     2     1     1     4     2     3     0     1     1     4     3     3     1      2      2      2      1      1      2     4     2     3    
TCTCAGTGTATGTACACTTGT SQCMYTC 2     0     11    1     0     2     3     2     2     1     3     5     5     0     2     6     5     4     0     0      1      2      2      1      0      3     0     3     3    
TCTCAGTGTCCGTACGTTTGT SQCPYVC 4     2     3     0     0     4     5     2     0     2     2     3     6     2     0     8     1     11    0     0      2      3      1      1      0      2     1     0     4    
TCTCAGTGTGACGACTACTGT SQCDDYC 4     1     7     0     4     5     3     2     1     1     1     4     3     0     0     2     2     5     2     1      0      7      0      0      3      5     1     2     3    
TCTCAGTGTGACGCTGTTTGT SQCDAVC 2     0     12    0     0     3     2     3     2     0     3     6     7     1     0     6     1     8     0     1      1      2      4      0      1      3     0     0     1    
TCTCAGTGTGTTCAGTACTGT SQCVQYC 4     4     8     1     7     2     0     0     3     2     2     4     4     0     0     5     3     7     0     0      0      2      2      1      1      4     0     0     3    
TCTCAGTGTGTTCATATCTGT SQCVHIC 6     2     9     0     2     1     2     1     1     1     1     1     3     0     1     2     4     8     2     2      1      0      1      3      2      9     0     0     4    
TCTCAGTGTGTTGACATCTGT SQCVDIC 1     4     4     1     3     0     5     3     2     1     2     5     4     2     1     2     5     5     1     0      1      3      1      2      2      1     2     3     3    
TCTCAGTGTGTTGTTGTTTGT SQCVVVC 5     2     11    0     1     0     2     3     2     1     2     5     5     1     1     2     2     3     0     0      1      0      3      0      1      7     1     1     7    
TCTCAGTGTGTTGTTTACTGT SQCVVYC 1     2     8     1     2     0     1     2     1     1     4     2     7     0     1     4     2     7     1     1      1      4      1      1      2      5     1     1     5    
TCTCAGTGTTACGCTATCTGT SQCYAIC 0     2     10    0     2     4     2     1     0     1     3     3     3     0     2     1     4     12    2     1      0      5      1      1      1      4     0     0     4    
TCTCATTGTATCGTTTACTGT SHCIVYC 3     6     11    1     1     0     3     1     2     2     0     2     3     3     2     2     4     3     2     4      1      2      1      2      0      2     0     0     6    
TCTCATTGTGTTACTTACTGT SHCVTYC 5     0     2     2     4     1     1     2     1     2     4     5     2     2     3     7     3     4     0     1      0      3      2      3      1      4     0     1     4    
TCTCCGTGTACTTACTACTGT SPCTYYC 3     2     7     1     3     1     2     2     2     2     3     1     9     1     2     3     5     3     0     1      1      4      1      1      0      3     1     1     4    
TCTCCGTGTATCGTTTACTGT SPCIVYC 5     3     9     0     3     1     2     1     0     1     4     3     4     0     0     1     6     7     1     2      0      3      2      0      1      3     0     4     3    
TCTCCGTGTATCTACATCTGT SPCIYIC 6     2     6     0     2     2     1     3     0     0     2     5     6     6     3     4     2     7     1     1      0      2      1      1      0      3     0     1     2    
TCTCCGTGTGACACTTACTGT SPCDTYC 2     4     9     2     3     1     1     1     0     0     6     2     5     0     0     4     3     7     1     2      0      4      1      0      0      3     0     3     5    
TCTCCGTGTGACATGTACTGT SPCDMYC 4     2     12    0     2     7     3     1     0     3     4     4     4     2     1     4     2     4     0     1      1      0      0      2      0      6     0     0     0    
TCTCCGTGTGCTTACTACTGT SPCAYYC 3     2     7     0     2     1     1     1     1     0     2     6     8     0     1     2     4     4     0     1      2      1      2      1      2      5     3     2     5    
TCTCCGTGTGTTGACATCTGT SPCVDIC 2     3     8     0     1     5     0     4     0     2     2     4     7     0     2     3     3     2     1     1      0      2      1      3      1      5     0     4     3    
TCTCCGTGTGTTTACTTCTGT SPCVYFC 3     2     6     1     4     0     3     2     0     0     5     0     3     1     3     3     4     3     4     4      0      5      1      1      1      4     0     1     5    
TCTCCGTGTTACTTCTACTGT SPCYFYC 2     0     9     0     1     4     2     5     3     0     4     2     5     0     1     3     0     3     2     3      4      5      2      4      0      0     2     0     3    
TCTGACTGTATCATCAAATGT SDCIIKC 1     4     7     0     1     1     4     3     1     1     0     4     4     1     2     4     4     6     3     0      1      0      6      2      0      3     1     2     3    
TCTGACTGTATCATCCATTGT SDCIIHC 1     2     7     2     0     3     1     2     0     0     2     4     3     1     1     6     5     11    0     0      1      2      2      1      3      5     0     1     3    
TCTGACTGTATGTACATCTGT SDCMYIC 2     2     9     1     2     3     1     3     0     0     2     2     5     0     0     5     4     5     0     0      3      1      4      3      0      5     1     2     4    
TCTGACTGTCATATCATCTGT SDCHIIC 3     5     8     0     1     6     3     2     1     0     2     4     5     1     0     4     4     8     1     1      0      2      2      1      1      2     0     0     2    
TCTGACTGTGAATACTACTGT SDCEYYC 2     2     6     2     2     6     4     1     1     1     2     0     5     0     2     10    0     7     4     0      0      2      1      2      0      5     0     1     1    
TCTGACTGTGACGAATACTGT SDCDEYC 2     3     13    1     2     2     1     3     0     1     4     0     5     2     0     1     3     9     1     0      0      3      3      0      2      5     2     1     0    
TCTGACTGTGACGTTCATTGT SDCDVHC 2     3     10    0     0     5     6     1     1     0     2     4     6     0     0     6     3     10    0     1      2      2      1      0      0      1     0     2     1    
TCTGACTGTGTTCAGTACTGT SDCVQYC 3     3     6     0     0     3     3     2     0     0     3     5     7     0     0     0     5     6     1     1      3      0      0      2      0      6     2     3     5    
TCTGACTGTGTTGTTACTTGT SDCVVTC 7     3     4     0     3     6     2     3     0     1     5     2     1     1     2     3     4     6     2     0      0      1      2      2      0      3     0     2     4    
TCTGACTGTTACATCAACTGT SDCYINC 4     2     4     1     1     2     0     4     2     0     3     1     9     2     4     0     3     10    2     1      1      1      2      0      1      3     0     2     4    
TCTGCTTGTATCGACATCTGT SACIDIC 1     4     6     2     2     1     2     3     1     2     2     4     3     2     3     6     3     6     2     0      3      1      1      2      0      2     0     2     3    
TCTGCTTGTTACGTTATCTGT SACYVIC 2     3     6     0     5     3     4     3     1     1     1     4     5     0     1     2     4     5     1     1      1      5      0      3      1      4     1     1     1    
TCTGCTTGTTACTTCTACTGT SACYFYC 4     2     3     0     0     5     3     1     1     0     2     2     6     2     4     2     4     5     3     0      0      3      3      1      0      4     0     1     8    
TCTGTTTGTACTTTCATCTGT SVCTFIC 2     3     1     2     3     2     3     4     5     0     2     4     8     0     2     2     4     6     2     2      1      2      1      1      0      2     0     1     4    
TCTGTTTGTCAGACTTACTGT SVCQTYC 7     3     7     1     0     3     1     2     0     0     5     2     5     1     1     5     4     5     1     3      0      2      0      1      0      8     0     0     2    
TCTGTTTGTGTTACTTACTGT SVCVTYC 3     2     7     1     0     2     2     2     1     1     3     4     8     0     1     3     1     2     2     2      1      2      3      0      0      7     1     0     8    
TCTTACTGTATGTACTACTGT SYCMYYC 0     2     2     2     0     3     3     1     2     2     1     4     4     1     1     9     3     7     3     0      2      4      3      3      2      2     0     0     3    
TCTTACTGTGACGTTTACTGT SYCDVYC 3     3     5     1     1     1     2     1     1     0     2     3     9     0     1     4     3     5     0     6      1      3      0      2      1      5     1     2     3    
TCTTACTGTGTTTACAACTGT SYCVYNC 6     0     7     1     5     5     4     2     1     0     2     2     4     2     0     5     4     4     2     2      1      3      0      0      0      2     1     0     4    
TCTTACTGTTACGACTACTGT SYCYDYC 5     3     12    1     2     1     2     5     0     1     2     3     3     0     1     5     3     1     2     1      1      4      0      2      1      2     1     2     3    
TCTTACTGTTACGCTTACTGT SYCYAYC 5     3     5     1     0     4     2     1     1     2     4     1     4     2     0     6     10    9     0     1      0      1      1      1      2      1     0     0     2    
TCTTACTGTTCTATCATCTGT SYCSIIC 0     2     4     1     1     1     1     3     2     2     6     2     5     1     2     2     5     2     2     2      1      4      0      5      1      2     0     2     8    
TCTTACTGTTTCTTCATCTGT SYCFFIC 4     3     3     1     3     1     2     4     0     0     3     1     5     0     1     1     6     9     3     1      1      0      3      1      0      5     0     2     6    
TCTTTCTGTATCACTATCTGT SFCITIC 1     2     4     2     1     3     6     3     2     0     2     0     10    0     2     2     3     3     1     0      2      2      1      3      0      3     0     3     8    
TCTTTCTGTGTTACTTACTGT SFCVTYC 5     2     5     0     2     0     1     2     3     0     2     3     5     2     2     3     3     4     3     1      2      1      0      1      0      5     0     1     11   
TCTAACTGTTACGTTGTTTGT SNCYVVC 3     1     6     0     1     3     1     5     2     2     2     5     6     1     1     5     6     6     0     2      1      0      1      1      2      1     1     0     3    
TCTACTTGTAACATCTACTGT STCNIYC 4     1     9     0     0     2     2     3     1     2     5     3     8     6     2     1     3     3     0     0      1      3      2      2      1      0     0     0     4    
TCTACTTGTATCACTATCTGT STCITIC 0     2     5     0     0     2     7     2     2     0     6     3     6     0     3     3     2     7     0     2      2      5      2      0      0      4     1     0     2    
TCTACTTGTATCACTTACTGT STCITYC 1     3     4     1     1     0     1     2     1     0     2     9     3     2     2     3     5     2     0     2      0      5      0      2      2      5     1     0     9    
TCTACTTGTGTTGCTATCTGT STCVAIC 5     1     5     1     0     3     1     1     0     0     3     4     6     3     3     1     6     4     0     3      1      3      1      2      1      2     0     2     6    
TCTACTTGTGTTTACGTTTGT STCVYVC 2     4     2     2     3     2     0     1     0     0     2     3     6     2     3     5     6     4     1     2      1      3      1      2      0      4     1     2     4    
TCTACTTGTTTCATCTACTGT STCFIYC 3     4     4     3     2     1     2     3     1     4     2     3     4     2     0     3     0     4     4     1      2      2      2      3      1      3     0     0     5    
TCTATCTGTCATTACATCTGT SICHYIC 2     2     7     0     2     1     4     3     0     0     3     6     4     1     1     3     5     6     2     1      0      1      1      2      0      2     1     2     6    
TCTATCTGTGACACTTACTGT SICDTYC 2     4     7     0     6     1     1     2     4     0     6     1     5     0     3     7     2     5     0     1      0      0      0      2      1      3     1     0     4    
TCTATCTGTGCTGTTTACTGT SICAVYC 1     1     9     1     2     1     1     3     1     1     0     4     11    0     2     2     3     8     1     2      1      3      0      1      1      3     0     1     4    
TCTATCTGTGCTTACATCTGT SICAYIC 3     1     4     3     1     6     1     0     1     1     3     6     5     3     0     1     2     7     2     0      3      1      0      0      1      4     0     2     7    
TCTATCTGTGTTATCACTTGT SICVITC 1     6     1     2     1     4     0     2     0     0     0     6     3     1     3     5     4     8     3     0      1      1      2      2      2      4     1     1     4    
TCTATCTGTGTTGACTACTGT SICVDYC 2     1     3     1     2     2     3     3     2     1     2     6     3     1     0     3     3     6     2     2      0      0      1      0      2      4     1     2     10   
TCTATCTGTTACACTATCTGT SICYTIC 3     0     2     2     1     3     4     1     3     2     2     4     7     2     3     3     4     4     1     1      0      3      0      1      0      3     0     2     7    
TCTATCTGTTACGACTACTGT SICYDYC 2     2     10    0     5     0     2     3     3     1     5     4     3     1     1     2     2     3     1     0      2      2      2      1      1      2     0     1     7    
TCTATCTGTTACGTTGACTGT SICYVDC 1     4     4     1     1     3     1     3     0     2     0     3     6     3     5     6     5     5     1     1      0      2      0      0      1      2     1     1     6    
TCTATGTGTTTCATCATCTGT SMCFIIC 2     3     2     3     2     1     2     2     4     1     1     3     1     0     2     4     3     7     3     1      1      1      0      2      3      3     2     3     6    
TCTCAGTGTATCGTTGACTGT SQCIVDC 2     1     9     1     1     2     1     0     1     1     2     2     4     1     3     2     2     10    1     2      2      3      2      2      4      3     1     0     3    
TCTCAGTGTCCGTACATCTGT SQCPYIC 7     1     6     0     2     5     2     3     0     0     4     5     5     2     0     1     3     4     1     1      0      3      1      0      2      5     0     2     3    
TCTCAGTGTGCTGAATACTGT SQCAEYC 3     3     14    1     1     0     4     5     1     0     1     4     5     0     0     2     5     6     0     0      0      2      3      0      2      2     1     1     2    
TCTCAGTGTGTTACTTTCTGT SQCVTFC 3     5     7     2     2     1     2     2     0     1     2     2     2     0     1     3     2     5     3     2      1      5      0      2      1      4     0     4     4    
TCTCAGTGTGTTGAATACTGT SQCVEYC 1     2     13    1     3     2     4     5     2     0     1     2     7     0     1     1     2     2     0     0      2      3      1      0      0      4     1     1     7    
TCTCAGTGTGTTGTTGACTGT SQCVVDC 3     2     6     2     0     1     1     2     1     0     3     6     3     0     1     2     5     11    3     0      3      0      0      4      0      0     2     2     5    
TCTCAGTGTGTTTACGACTGT SQCVYDC 2     3     11    2     2     1     0     2     1     1     3     3     3     4     1     3     1     6     1     1      3      6      1      1      2      0     1     0     3    
TCTCAGTGTGTTTACGTTTGT SQCVYVC 2     2     7     0     3     1     1     1     1     1     2     4     6     1     1     2     5     6     0     1      3      1      4      0      2      3     1     1     6    
TCTCAGTGTTACAACTACTGT SQCYNYC 3     3     6     2     0     1     3     5     0     3     5     1     5     3     3     3     2     5     2     0      2      2      0      0      2      2     0     1     4    
TCTCAGTGTTACGAATACTGT SQCYEYC 4     3     6     0     1     0     3     0     1     0     3     3     2     1     3     4     7     6     1     2      0      4      3      1      2      2     0     3     3    
TCTCAGTGTTACGTTACTTGT SQCYVTC 3     1     12    1     2     2     1     2     1     1     2     4     3     0     2     4     4     4     0     1      2      2      1      2      3      2     0     0     6    
TCTCAGTGTTTCACTTACTGT SQCFTYC 2     6     4     2     5     2     6     3     1     1     5     3     5     0     1     1     1     6     0     1      0      2      1      3      1      4     0     1     1    
TCTCATTGTTACATCTTCTGT SHCYIFC 0     1     7     0     1     1     3     2     0     2     6     4     4     0     3     3     3     10    1     0      1      1      0      5      1      2     1     2     4    
TCTCCGTGTCAGCAGTACTGT SPCQQYC 5     3     17    2     3     5     0     1     1     0     1     2     1     1     0     3     1     12    0     1      0      1      0      1      1      3     2     1     0    
TCTCCGTGTCAGTACATCTGT SPCQYIC 3     1     6     1     0     0     7     3     0     1     2     5     5     2     2     4     2     6     1     0      0      2      5      0      1      3     0     1     5    
TCTCCGTGTGACATCACTTGT SPCDITC 3     4     4     1     0     2     4     1     1     1     1     4     4     4     1     5     2     5     0     4      1      5      1      2      0      3     0     3     2    
TCTCCGTGTGACGTTATCTGT SPCDVIC 2     2     10    1     4     5     0     0     0     2     1     2     4     1     2     2     5     8     1     3      1      2      0      0      0      6     0     0     4    
TCTCCGTGTGACTACTACTGT SPCDYYC 4     4     2     0     4     1     1     5     1     1     3     5     7     0     1     5     3     5     0     1      0      2      2      1      1      2     0     1     6    
TCTCCGTGTGTTGTTTACTGT SPCVVYC 1     3     7     0     4     2     3     1     0     0     2     5     6     1     1     4     2     3     0     1      1      6      4      1      0      3     2     2     3    
TCTCCGTGTGTTTACTACTGT SPCVYYC 3     2     7     1     3     1     2     0     3     0     2     5     7     0     2     4     3     5     4     0      0      2      1      3      1      2     1     1     3    
TCTCCGTGTTACATCAACTGT SPCYINC 3     3     13    0     1     3     1     1     1     1     5     1     5     4     0     1     5     4     0     2      1      2      2      0      0      6     0     0     3    
TCTCCGTGTTTCATCTACTGT SPCFIYC 4     1     2     1     2     1     4     1     0     2     3     4     6     1     2     5     3     7     1     2      1      5      0      0      1      3     1     0     5    
TCTCGTTGTATCATCATCTGT SRCIIIC 4     2     9     1     3     1     2     1     0     0     0     4     7     0     1     3     4     7     1     1      0      2      2      0      1      5     0     1     6    
TCTCGTTGTGACATCACTTGT SRCDITC 4     2     8     1     1     2     3     2     2     1     4     1     4     1     0     4     3     10    1     1      1      4      2      1      1      1     0     0     3    
TCTCGTTGTGTTGTTTACTGT SRCVVYC 4     5     5     0     1     3     4     1     0     1     5     3     5     2     0     2     2     4     1     1      1      2      2      1      0      3     0     2     8    
TCTGACTGTAAATACATCTGT SDCKYIC 2     4     6     1     1     1     3     4     2     0     2     6     2     0     1     8     1     8     3     1      1      5      0      0      1      1     0     1     3    
TCTGACTGTATCATGTACTGT SDCIMYC 2     1     8     0     2     4     2     4     1     2     4     2     6     1     1     2     3     9     0     0      1      1      3      1      2      1     0     2     3    
TCTGACTGTATCGACTACTGT SDCIDYC 4     1     8     0     1     5     1     2     1     2     2     2     7     1     1     4     5     7     0     1      0      3      0      1      5      2     1     1     0    
TCTGACTGTCAGTACGAATGT SDCQYEC 2     4     8     0     1     5     2     2     1     3     1     5     2     1     0     2     1     8     1     1      0      5      0      3      2      5     0     3     0    
TCTGACTGTCAGTTCATCTGT SDCQFIC 2     3     10    0     1     1     5     1     0     0     0     5     7     3     1     1     3     7     0     1      1      3      2      2      1      2     0     1     5    
TCTGACTGTGACCATTACTGT SDCDHYC 5     1     8     0     4     4     2     1     0     4     2     3     3     1     0     5     2     8     1     1      0      2      0      1      1      5     1     0     3    
TCTGACTGTGACGACACTTGT SDCDDTC 3     6     12    2     1     2     7     2     0     1     2     2     7     1     1     3     3     4     1     1      1      0      1      1      0      3     0     1     0    
TCTGACTGTGACGTTGTTTGT SDCDVVC 1     0     6     0     3     4     3     1     2     2     3     4     5     2     1     4     0     7     3     1      1      4      0      1      2      2     0     0     6    
TCTGACTGTGTTTACAAATGT SDCVYKC 2     3     3     1     4     2     2     1     0     1     2     6     5     0     1     9     5     4     1     1      1      2      2      0      1      3     1     0     5    
TCTGACTGTTACACTGAATGT SDCYTEC 4     1     8     2     1     3     3     3     1     0     2     3     5     2     0     4     3     4     2     2      2      2      1      0      2      2     1     1     4    
TCTGACTGTTACATCATGTGT SDCYIMC 2     3     8     0     0     2     2     4     0     3     1     4     5     1     0     1     4     5     0     2      0      2      2      3      2      2     0     3     7    
TCTGACTGTTACTTCAACTGT SDCYFNC 2     1     8     0     0     1     1     3     0     3     3     4     7     0     3     5     4     8     1     1      1      3      1      3      1      1     0     0     3    
TCTGACTGTTTCATCTACTGT SDCFIYC 3     1     7     2     0     2     2     3     2     1     2     8     6     2     2     2     2     4     4     1      1      0      0      2      0      4     0     0     5    
TCTGCTTGTATCGTTATCTGT SACIVIC 2     2     3     0     3     2     3     2     1     1     2     2     6     3     2     4     3     2     2     3      0      5      3      2      2      2     1     3     2    
TCTGTTTGTACTTACACTTGT SVCTYTC 3     1     5     1     6     0     3     3     0     1     4     5     7     3     1     3     3     2     2     1      0      1      2      0      0      4     0     2     5    
TCTGTTTGTCAGTACTTCTGT SVCQYFC 1     3     7     1     4     1     5     1     1     2     3     4     2     4     0     1     4     4     0     3      0      2      0      1      2      6     1     1     4    
TCTGTTTGTCATTACATCTGT SVCHYIC 1     3     5     1     1     1     2     4     5     0     2     1     4     2     0     5     3     7     3     1      1      2      1      2      0      1     1     1     8    
TCTGTTTGTGTTATCAAATGT SVCVIKC 2     4     4     0     3     3     3     2     1     0     3     2     6     2     1     2     3     6     3     2      1      5      0      0      2      3     1     1     3    
TCTGTTTGTTTCATCGTTTGT SVCFIVC 6     3     7     2     3     1     2     1     2     0     1     5     5     2     1     3     2     3     1     2      0      0      0      1      2      5     1     1     6    
TCTTACTGTAACACTTACTGT SYCNTYC 3     0     4     1     3     2     0     0     1     1     2     3     5     1     3     8     3     8     0     3      0      2      3      3      1      2     1     1     4    
TCTTACTGTACTATCACTTGT SYCTITC 5     1     6     1     1     4     1     4     2     0     1     4     2     2     1     6     7     7     0     1      0      4      1      0      1      1     1     0     4    
TCTTACTGTATCATCCATTGT SYCIIHC 3     3     4     2     4     1     2     2     1     1     1     5     5     2     1     3     4     5     2     0      0      4      1      0      1      6     0     3     2    
TCTTACTGTGACGCTTACTGT SYCDAYC 4     5     8     1     2     0     4     1     0     2     4     4     4     1     1     4     0     7     1     1      0      1      1      1      1      1     1     2     6    
TCTTACTGTGTTACTGACTGT SYCVTDC 3     5     3     2     3     3     3     0     2     0     0     1     9     1     0     3     3     6     2     3      0      2      1      0      2      3     0     2     6    
TCTTACTGTGTTATCACTTGT SYCVITC 1     5     5     3     1     2     6     2     2     0     3     4     2     0     0     4     3     7     4     0      2      2      0      2      3      0     0     0     5    
TCTTACTGTGTTGTTGACTGT SYCVVDC 8     0     1     1     2     2     1     4     1     1     2     3     3     2     3     4     4     8     2     0      2      1      1      1      1      1     1     1     7    
TCTTACTGTGTTGTTTTCTGT SYCVVFC 3     0     5     2     3     2     3     2     1     0     3     4     6     0     3     1     2     4     1     2      1      3      0      3      2      6     1     2     3    
TCTTACTGTGTTTACCATTGT SYCVYHC 5     2     6     0     0     3     4     2     0     2     2     3     1     1     2     4     5     9     1     1      3      2      0      3      0      4     0     0     3    
TCTTACTGTGTTTTCATCTGT SYCVFIC 2     3     0     2     0     4     2     5     3     1     2     4     2     2     4     3     4     5     1     1      1      1      0      2      2      4     0     0     8    
TCTTACTGTTACGACATCTGT SYCYDIC 3     0     6     0     1     1     4     0     3     1     0     7     6     0     1     4     5     5     2     2      3      3      1      2      1      3     1     0     3    
TCTTACTGTTACTTCGTTTGT SYCYFVC 2     3     6     0     3     2     4     3     3     1     4     5     4     0     1     2     10    5     0     0      2      2      0      0      0      0     2     0     4    
TCTAACTGTGACATCATCTGT SNCDIIC 3     2     6     0     4     2     4     5     0     3     1     1     6     2     1     1     3     9     1     0      0      2      3      0      0      5     1     0     2    
TCTACTTGTATCACTTTCTGT STCITFC 2     1     4     2     4     2     4     2     2     0     1     3     4     2     2     2     6     1     3     3      2      1      2      1      0      5     1     0     5    
TCTACTTGTATCATCAACTGT STCIINC 1     3     11    0     2     1     4     3     0     2     4     3     7     1     1     2     2     5     1     0      2      1      1      2      0      1     1     2     4    
TCTACTTGTATCGTTATCTGT STCIVIC 2     1     7     1     1     0     6     1     0     1     3     0     5     1     1     4     5     5     2     3      0      2      1      1      0      3     1     4     6    
TCTACTTGTTACATCAACTGT STCYINC 3     0     2     1     4     1     5     3     0     1     2     4     1     2     2     2     1     6     1     4      0      5      2      3      1      4     1     3     3    
TCTACTTGTTACGAATACTGT STCYEYC 1     3     2     0     1     2     5     2     3     1     6     2     5     3     2     4     0     3     1     1      2      5      2      1      0      5     0     1     4    
TCTACTTGTTTCATCGTTTGT STCFIVC 1     2     7     0     0     3     2     2     2     0     4     6     2     1     3     5     3     3     2     0      0      1      1      1      1      2     1     2     10   
TCTATCTGTACTATCTACTGT SICTIYC 3     0     3     1     2     1     2     3     2     1     7     5     5     1     1     3     2     3     1     2      2      0      5      0      0      1     2     2     7    
TCTATCTGTATCACTTTCTGT SICITFC 1     4     5     1     3     4     6     3     3     0     1     7     4     1     2     2     2     1     1     3      1      2      3      0      1      1     0     1     4    
TCTATCTGTATCTTCTACTGT SICIFYC 4     2     4     0     4     3     1     3     1     0     3     5     3     0     2     5     6     2     3     0      2      2      1      2      0      4     1     0     4    
TCTATCTGTGCTATCTACTGT SICAIYC 3     2     3     0     2     2     0     1     2     2     3     3     3     0     1     1     3     6     3     1      1      5      4      2      4      4     1     1     4    
TCTATCTGTGTTCATTACTGT SICVHYC 5     1     7     1     3     3     3     3     0     0     0     5     5     1     2     3     3     5     0     0      0      3      2      1      0      2     1     3     5    
TCTATCTGTTACATCCATTGT SICYIHC 5     2     9     2     0     0     5     1     0     0     0     6     3     2     0     2     1     7     4     2      0      4      0      0      1      3     0     3     5    
TCTATGTGTGTTATCATCTGT SMCVIIC 4     0     4     0     0     1     0     2     0     0     4     9     6     3     3     3     3     3     1     2      1      2      1      5      1      4     0     1     4    
TCTATGTGTTACACTTACTGT SMCYTYC 2     4     5     1     1     2     4     1     2     4     3     2     3     0     1     2     4     8     2     0      1      2      2      0      1      3     0     1     6    
TCTATGTGTTACATCGTTTGT SMCYIVC 1     1     1     1     3     0     5     4     1     1     2     1     9     2     1     5     2     5     2     0      3      5      1      3      0      2     3     1     2    
TCTCAGTGTACTGACATCTGT SQCTDIC 1     3     4     0     2     5     2     2     0     2     2     4     6     1     0     5     2     6     0     0      2      3      3      1      0      4     1     1     5    
TCTCAGTGTATCGTTAACTGT SQCIVNC 3     1     9     0     2     1     1     2     0     0     2     1     4     0     0     3     6     6     3     1      0      1      2      1      2      4     2     2     8    
TCTCAGTGTCAGGTTGTTTGT SQCQVVC 2     6     6     1     1     2     0     4     2     1     0     2     3     0     0     1     3     7     0     0      2      7      2      2      0      6     0     1     6    
TCTCAGTGTCAGTCTTACTGT SQCQSYC 2     3     5     1     0     5     4     4     0     0     2     2     2     1     2     4     8     4     1     0      4      4      0      2      0      0     0     4     3    
TCTCAGTGTGACAACATCTGT SQCDNIC 3     5     9     1     1     1     1     0     0     0     3     3     10    1     0     2     2     9     0     2      0      2      1      2      1      3     0     1     4    
TCTCAGTGTGACGCTTACTGT SQCDAYC 2     4     6     2     2     2     2     5     4     1     3     1     4     1     0     4     2     5     1     3      0      2      5      0      1      1     0     0     4    
TCTCAGTGTGACTTCACTTGT SQCDFTC 1     4     4     1     3     3     2     0     0     0     4     6     4     1     0     1     3     10    2     1      0      3      3      1      2      5     1     0     2    
TCTCAGTGTGCTTACAACTGT SQCAYNC 3     2     4     0     0     2     3     3     2     2     0     1     0     2     1     8     6     9     2     0      0      1      1      4      2      4     1     2     2    
TCTCAGTGTGTTATCGACTGT SQCVIDC 0     6     12    2     2     2     6     4     3     1     0     0     3     5     0     4     3     3     1     0      0      1      2      2      0      2     0     0     3    
TCTCAGTGTGTTTACGAATGT SQCVYEC 4     2     14    1     1     3     2     2     1     1     2     3     4     0     1     2     4     6     0     1      0      2      2      0      0      5     0     0     4    
TCTCAGTGTTACACTACTTGT SQCYTTC 2     0     8     2     0     2     0     1     2     1     2     4     4     0     2     4     8     3     2     1      0      2      0      4      2      3     0     1     7    
TCTCAGTGTTACTACAAATGT SQCYYKC 1     2     9     0     3     2     4     0     0     4     1     4     2     2     3     3     3     6     2     0      1      2      0      1      1      8     0     2     1    
TCTCAGTGTTTCTACATCTGT SQCFYIC 2     5     4     4     2     1     3     6     0     1     2     3     7     3     1     2     1     3     2     1      1      2      0      1      1      3     1     1     4    
TCTCATTGTCAGTACACTTGT SHCQYTC 8     1     4     1     4     1     2     0     0     0     2     1     8     1     1     1     3     9     2     0      1      1      4      1      1      3     1     1     5    
TCTCATTGTGACATCACTTGT SHCDITC 2     5     5     0     3     2     2     1     2     1     3     2     4     2     0     0     4     9     1     0      1      1      1      1      1      6     0     3     5    
TCTCATTGTGACATCATCTGT SHCDIIC 2     1     8     1     2     4     1     5     0     0     2     3     6     4     1     1     4     2     3     4      0      0      2      1      0      4     0     2     4    
TCTCATTGTGCTATCATCTGT SHCAIIC 4     5     7     1     1     1     4     5     0     0     2     5     5     2     0     1     2     6     0     0      3      1      1      0      1      2     0     4     4    
TCTCATTGTGCTATCTACTGT SHCAIYC 2     6     4     0     3     4     3     0     2     1     2     6     5     2     3     2     3     7     0     0      1      1      3      1      0      0     0     2     4    
TCTCATTGTTACATCTACTGT SHCYIYC 3     2     2     0     2     1     3     0     1     2     3     5     1     2     3     3     4     6     2     5      1      2      1      1      0      4     0     2     6    
TCTCATTGTTACGTTACTTGT SHCYVTC 4     1     4     1     2     2     3     0     1     0     4     3     10    0     0     2     6     8     0     1      0      2      2      1      2      2     1     0     5    
TCTCATTGTTACTACGTTTGT SHCYYVC 3     2     7     1     4     1     1     2     1     1     2     3     4     1     1     5     3     7     0     3      2      1      1      1      0      4     0     3     3    
TCTCCGTGTATCATCACTTGT SPCIITC 1     2     8     1     2     3     6     1     0     0     4     1     6     3     2     3     1     6     0     0      2      3      1      1      1      3     2     3     1    
TCTCCGTGTATCATCTTCTGT SPCIIFC 1     3     4     1     3     1     2     1     0     2     2     5     5     2     0     5     0     8     0     3      0      5      1      1      1      2     1     3     5    
TCTCCGTGTGCTATCTACTGT SPCAIYC 1     2     11    0     0     5     5     3     1     3     3     7     1     0     1     1     3     7     1     0      1      2      1      1      0      2     0     1     4    
TCTCCGTGTTACATGTACTGT SPCYMYC 3     5     8     1     2     5     1     3     0     1     3     2     1     2     0     3     2     5     0     1      3      3      2      0      2      4     1     1     3    
TCTCGTTGTACTTACATCTGT SRCTYIC 4     1     5     0     1     0     3     1     2     0     5     2     7     0     1     0     2     7     1     1      2      2      3      2      6      3     0     1     5    
TCTGAATGTGCTTACTACTGT SECAYYC 2     2     7     1     3     0     6     5     1     1     1     3     2     0     1     3     5     6     2     1      1      2      4      0      0      3     0     0     5    
TCTGAATGTTACGTTTACTGT SECYVYC 6     1     5     4     4     1     3     2     0     3     3     4     6     2     2     1     5     1     2     2      1      1      1      1      0      3     0     0     3    
TCTGACTGTATCACTTTCTGT SDCITFC 1     4     4     1     0     1     2     0     4     1     3     6     9     1     2     2     2     7     2     1      0      5      1      0      2      1     0     2     3    
TCTGACTGTTACGTTACTTGT SDCYVTC 2     5     4     1     1     4     3     2     2     1     4     0     4     0     0     7     6     3     2     2      2      3      3      0      0      1     1     3     1    
TCTGACTGTTCTATCATCTGT SDCSIIC 2     4     3     0     3     3     3     2     2     0     6     4     5     1     1     3     1     5     0     3      1      3      1      5      0      2     1     0     3    
TCTGCTTGTACTTACATCTGT SACTYIC 0     0     9     0     3     1     2     0     0     1     6     5     6     0     1     2     1     8     1     1      2      2      0      2      4      2     0     4     4    
TCTGCTTGTGACTACATCTGT SACDYIC 3     2     12    0     2     1     4     5     0     0     2     2     5     2     1     6     1     6     1     0      2      2      1      0      1      2     0     1     3    
TCTGCTTGTGCTGTTTACTGT SACAVYC 3     4     9     0     0     2     6     2     0     0     2     3     4     1     1     5     2     7     0     0      0      3      1      1      0      4     1     2     4    
TCTGCTTGTGTTTACTACTGT SACVYYC 2     4     4     0     4     4     3     0     0     2     3     2     2     2     1     6     4     6     3     1      0      1      1      0      0      5     0     4     3    
TCTGTTTGTAACATCATCTGT SVCNIIC 0     2     9     3     1     3     4     3     1     0     2     4     6     4     0     4     1     7     0     1      0      4      1      0      0      3     0     1     3    
TCTGTTTGTATCACTACTTGT SVCITTC 2     4     3     1     2     1     2     2     2     0     3     6     7     0     1     3     3     4     0     1      0      3      1      1      2      2     0     3     8    
TCTGTTTGTGACACTTACTGT SVCDTYC 1     0     6     0     1     4     2     2     2     1     4     5     3     2     2     4     3     4     0     5      4      1      0      1      2      2     0     0     6    
TCTGTTTGTTACATCGTTTGT SVCYIVC 1     2     4     0     4     2     3     3     3     0     2     2     4     2     3     2     4     2     0     0      1      1      3      5      2      4     0     2     6    
TCTTACTGTACTTACGACTGT SYCTYDC 0     1     3     1     2     3     2     5     0     0     2     2     5     2     1     6     3     4     1     3      1      2      3      2      4      4     0     2     3    
TCTTACTGTACTTTCATCTGT SYCTFIC 0     0     4     0     3     0     3     6     3     2     1     2     8     5     1     4     6     5     0     0      1      1      0      1      1      3     1     1     5    
TCTTACTGTATCATCACTTGT SYCIITC 5     0     6     1     0     1     2     2     4     1     1     5     2     2     0     5     4     8     3     2      1      2      2      0      0      2     0     1     5    
TCTTACTGTATCGTTGACTGT SYCIVDC 1     3     3     3     2     1     1     3     0     2     4     1     1     0     3     4     5     7     3     1      3      2      2      2      2      1     1     2     4    
TCTTACTGTGACATCAACTGT SYCDINC 4     0     8     0     4     0     6     1     1     0     7     1     3     0     0     5     6     4     1     0      3      1      2      3      3      1     1     0     2    
TCTTACTGTGACGTTGACTGT SYCDVDC 2     3     7     0     1     1     4     5     1     0     4     2     4     1     2     3     4     7     1     1      1      5      1      1      0      1     0     3     2    
TCTTACTGTGCTATCATCTGT SYCAIIC 1     1     1     1     0     5     0     4     1     4     0     8     4     3     2     1     1     8     1     1      1      4      0      2      2      1     2     1     7    
TCTTACTGTGTTTTCAAATGT SYCVFKC 1     4     3     1     4     2     4     0     2     2     4     0     5     1     2     2     1     5     0     3      2      1      5      2      2      1     0     2     6    
TCTTACTGTTACTACTCTTGT SYCYYSC 0     2     7     1     2     3     2     2     2     0     1     4     5     3     0     3     3     6     3     0      1      2      3      2      2      5     0     0     3    
TCTTACTGTTTCATCGTTTGT SYCFIVC 6     2     5     0     1     5     2     2     1     0     2     3     6     0     2     4     4     5     0     0      1      0      2      0      0      4     1     1     8    
TCTTTCTGTACTTACATCTGT SFCTYIC 1     3     10    1     0     1     1     1     2     0     4     6     2     0     3     0     3     2     2     1      1      3      1      1      0      5     2     2     9    
TCTTTCTGTGTTATCATCTGT SFCVIIC 3     3     7     3     4     2     5     2     2     0     1     1     4     2     1     6     4     5     0     2      1      0      1      2      0      2     0     0     4    
TCTTTCTGTTACTACATCTGT SFCYYIC 3     6     3     1     2     0     3     4     1     0     4     2     6     2     3     3     1     8     2     3      1      2      2      0      1      3     0     0     1    
TCTAACTGTTACTACTACTGT SNCYYYC 5     0     8     1     5     2     1     3     1     1     2     2     6     0     1     2     1     0     2     2      3      5      2      2      1      1     0     1     6    
TCTACTTGTACTTACGACTGT STCTYDC 2     1     7     1     3     3     8     1     0     1     0     3     3     2     0     5     3     2     0     1      0      1      2      1      3      2     1     0     10   
TCTACTTGTGACATCAACTGT STCDINC 1     2     6     1     0     1     1     7     0     1     1     3     3     0     2     2     7     4     2     2      3      3      4      1      1      5     0     0     3    
TCTACTTGTGCTATCTACTGT STCAIYC 4     1     2     0     1     1     1     1     1     0     2     3     11    1     1     1     5     7     4     0      0      0      2      2      2      3     1     4     5    
TCTACTTGTTACATCTTCTGT STCYIFC 2     2     4     2     3     1     4     1     1     0     5     2     5     1     1     4     3     4     2     0      1      2      1      3      2      2     0     2     6    
TCTACTTGTTACGTTACTTGT STCYVTC 0     3     5     0     2     2     2     2     2     2     2     4     5     1     0     2     4     8     2     1      0      0      1      1      2      4     0     1     8    
TCTATCTGTATCGTTTACTGT SICIVYC 2     2     2     2     2     0     2     1     3     2     1     4     7     0     2     3     4     3     1     0      1      1      0      3      3      7     0     1     7    
TCTATCTGTATCTACACTTGT SICIYTC 4     1     6     2     0     2     4     0     1     0     4     2     4     2     0     6     0     9     1     1      0      2      1      1      0      1     1     2     9    
TCTATCTGTGCTTACACTTGT SICAYTC 4     4     4     2     2     0     5     2     4     1     0     2     3     2     1     3     2     8     1     0      1      2      0      1      0      3     1     2     6    
TCTATCTGTTACGTTGTTTGT SICYVVC 1     4     4     4     2     3     1     0     0     2     2     1     10    2     1     2     5     8     2     4      1      0      1      1      0      1     0     0     4    
TCTATCTGTTACTTCACTTGT SICYFTC 3     1     5     0     2     3     2     0     3     0     5     3     5     2     1     2     5     6     0     1      0      3      0      2      0      1     2     0     9    
TCTATGTGTACTTACTACTGT SMCTYYC 2     2     2     0     6     1     1     4     0     0     3     4     7     3     1     2     6     3     1     2      1      1      1      1      0      5     0     1     6    
TCTATGTGTCAGTACATCTGT SMCQYIC 3     0     6     0     2     5     5     0     0     1     3     3     5     0     1     4     0     7     0     2      1      3      1      3      3      2     3     1     2    
TCTATGTGTGACTACATCTGT SMCDYIC 2     1     9     0     1     2     3     2     1     0     2     5     6     0     2     4     2     5     1     2      0      2      1      0      1      5     0     0     7    
TCTATGTGTGCTATCATCTGT SMCAIIC 3     3     9     2     1     3     2     0     0     0     2     1     9     2     2     2     4     5     0     0      0      2      1      1      1      3     2     1     5    
TCTATGTGTTACTACTACTGT SMCYYYC 0     2     5     1     1     4     3     2     1     1     3     3     4     0     1     6     3     7     3     0      0      0      3      0      2      3     0     3     5    
TCTCAGTGTAACATCATCTGT SQCNIIC 3     3     5     1     2     4     3     2     0     0     2     4     9     2     3     2     2     4     0     1      0      2      1      3      0      4     0     1     3    
TCTCAGTGTACTATCATCTGT SQCTIIC 3     2     8     0     2     2     1     1     1     0     3     3     7     2     0     6     2     2     3     2      1      3      2      1      0      3     0     2     4    
TCTCAGTGTACTGTTGTTTGT SQCTVVC 3     6     9     1     0     1     0     3     1     0     5     3     5     1     0     4     3     6     1     0      1      4      1      1      2      2     0     0     3    
TCTCAGTGTACTTTCATCTGT SQCTFIC 4     3     2     0     4     2     2     0     1     1     1     5     5     2     4     2     4     6     1     1      3      2      1      2      0      3     0     0     5    
TCTCAGTGTATCAACATCTGT SQCINIC 5     2     4     4     2     3     0     3     0     0     1     3     6     2     0     5     3     5     0     0      1      4      2      0      2      3     1     0     5    
TCTCAGTGTATCTACTTCTGT SQCIYFC 4     1     7     1     1     2     4     1     0     0     2     2     3     3     1     3     2     8     1     1      1      5      0      2      0      4     0     5     2    
TCTCAGTGTATCTTCTACTGT SQCIFYC 4     2     3     2     2     1     5     2     1     0     1     5     2     2     2     2     3     4     1     1      2      4      0      0      2      4     0     3     6    
TCTCAGTGTCAGCATTACTGT SQCQHYC 4     3     9     0     3     2     4     0     0     0     2     2     0     1     0     3     3     8     2     0      1      2      2      2      3      3     0     1     6    
TCTCAGTGTCATACTTACTGT SQCHTYC 3     2     2     2     2     4     0     3     0     1     2     2     4     1     0     4     1     7     0     0      2      3      1      0      2      5     2     4     7    
TCTCAGTGTCATATCACTTGT SQCHITC 2     2     3     1     1     0     6     5     2     3     4     3     1     0     1     5     3     6     0     1      0      2      5      2      2      2     0     2     2    
TCTCAGTGTCATGACATCTGT SQCHDIC 2     2     8     1     2     3     1     0     0     2     4     4     4     2     1     2     3     5     2     1      2      2      2      2      0      2     0     2     5    
TCTCAGTGTGAAATCATCTGT SQCEIIC 6     3     7     2     4     2     3     2     0     1     2     2     4     2     0     1     4     5     2     1      0      1      0      0      3      1     1     3     4    
TCTCAGTGTGAATACGTTTGT SQCEYVC 5     1     8     0     5     3     3     2     1     1     1     2     4     1     0     3     2     2     3     1      2      5      0      2      2      2     0     0     5    
TCTCAGTGTGACATCTCTTGT SQCDISC 2     6     3     0     1     2     6     2     2     2     2     4     3     0     0     3     2     8     1     1      0      2      4      0      1      5     0     0     4    
TCTCAGTGTGACGACAACTGT SQCDDNC 3     4     12    1     1     4     4     5     0     0     2     1     4     0     0     1     5     7     1     2      1      0      0      1      0      2     0     1     4    
TCTCAGTGTGACGTTAAATGT SQCDVKC 3     2     8     0     0     4     4     1     1     1     5     2     5     1     1     4     1     7     1     2      0      3      1      1      3      2     0     3     0    
TCTCAGTGTGACTACTTCTGT SQCDYFC 1     6     9     0     2     0     2     5     2     1     5     6     2     2     0     0     3     2     4     0      2      3      4      0      0      1     0     1     3    
TCTCAGTGTGCTACTTACTGT SQCATYC 3     3     9     0     2     0     1     3     0     1     2     7     5     0     1     5     1     6     2     0      2      2      2      2      0      4     1     1     1    
TCTCAGTGTTACGTTTTCTGT SQCYVFC 0     4     4     0     3     1     1     2     1     1     3     1     1     2     2     5     6     7     2     0      0      2      4      3      0      1     2     1     7    
TCTCAGTGTTACTTCACTTGT SQCYFTC 3     2     3     1     2     1     3     1     1     1     2     4     4     0     1     5     5     6     1     1      4      2      1      0      1      6     0     2     3    
TCTCATTGTACTTACATCTGT SHCTYIC 1     3     3     0     3     3     3     3     1     0     3     4     6     1     0     0     1     8     2     0      0      5      2      0      1      5     0     3     5    
TCTCATTGTATCATCGTTTGT SHCIIVC 2     2     7     2     1     1     2     2     2     1     4     3     5     2     1     1     3     7     0     3      1      4      0      0      0      3     1     2     4    
TCTCATTGTATCTACTACTGT SHCIYYC 4     2     4     0     0     4     4     4     1     2     2     1     3     1     1     4     3     9     1     1      2      3      1      1      0      1     0     1     6    
TCTCATTGTGTTTACAACTGT SHCVYNC 3     3     2     1     3     4     3     2     1     1     3     2     8     0     2     2     3     7     1     0      1      5      0      2      1      2     0     1     3    
TCTCCGTGTACTTACATCTGT SPCTYIC 0     3     3     0     4     4     2     2     0     0     4     3     5     1     0     4     1     5     2     2      1      4      3      4      0      4     0     2     3    
TCTCCGTGTATCACTTACTGT SPCITYC 4     3     6     2     1     7     3     1     0     1     1     3     9     0     1     1     0     7     3     0      0      2      2      0      1      4     0     2     2    
TCTCCGTGTCATTACATCTGT SPCHYIC 2     4     12    0     3     4     3     2     0     0     2     4     2     1     0     1     3     4     1     0      1      5      1      2      1      3     0     0     5    
TCTCCGTGTGTTATCACTTGT SPCVITC 3     1     7     1     2     3     3     1     0     1     2     7     6     0     0     4     5     4     1     0      0      1      4      2      0      4     0     2     2    
TCTCCGTGTGTTATCGTTTGT SPCVIVC 6     4     6     2     1     3     1     6     1     1     3     2     7     1     0     1     3     3     2     1      0      2      4      0      1      1     1     0     3    
TCTCCGTGTTACGTTATCTGT SPCYVIC 4     2     3     0     1     3     2     1     4     2     3     4     3     2     0     4     6     6     0     1      0      3      5      0      0      3     1     1     2    
TCTCGTTGTACTATCTACTGT SRCTIYC 2     0     7     0     3     1     1     0     4     1     2     5     5     1     2     3     3     11    0     0      1      4      1      0      1      2     3     1     2    
TCTGAATGTATCATCACTTGT SECIITC 4     0     6     0     1     0     0     1     1     1     3     4     8     5     1     2     4     3     1     1      1      3      2      3      4      0     1     1     5    
TCTGAATGTATCTACACTTGT SECIYTC 1     3     4     1     3     0     3     3     1     1     1     1     5     1     0     1     6     7     1     3      1      1      1      0      2      4     1     3     7    
TCTGAATGTGTTATCATCTGT SECVIIC 4     3     3     2     5     0     1     5     0     0     4     2     5     1     0     3     3     2     0     0      0      3      4      2      1      4     2     0     7    
TCTGAATGTGTTTACTACTGT SECVYYC 2     3     4     0     4     2     4     1     0     0     5     6     2     0     3     6     2     7     1     2      1      1      1      1      0      3     0     1     4    
TCTGAATGTTACATCACTTGT SECYITC 1     3     3     1     0     1     5     4     2     0     3     1     6     0     3     3     7     3     3     2      4      4      0      0      0      0     1     2     4    
TCTGAATGTTACTACTACTGT SECYYYC 2     5     5     1     2     0     4     1     0     2     2     5     4     0     0     6     4     3     0     2      0      2      1      3      2      4     0     2     4    
TCTGAATGTTTCTACATCTGT SECFYIC 1     2     2     0     6     6     0     2     4     0     3     8     6     0     2     4     3     6     1     4      0      2      1      0      0      0     1     1     1    
TCTGACTGTAACATCTACTGT SDCNIYC 6     1     8     1     1     2     4     0     1     2     1     4     4     1     2     3     3     8     0     1      0      2      3      0      2      2     1     2     1    
TCTGACTGTACTACTTACTGT SDCTTYC 4     2     8     0     1     3     1     4     0     0     4     2     6     1     0     1     4     6     3     0      0      2      3      0      1      2     0     4     4    
TCTGACTGTATCATGGTTTGT SDCIMVC 1     1     6     0     2     3     2     2     1     0     3     3     3     3     2     3     4     6     1     2      0      3      2      2      0      5     1     4     1    
TCTGACTGTCAGCAGTACTGT SDCQQYC 2     2     11    1     2     3     1     2     0     1     1     5     5     0     1     4     1     4     1     0      0      0      1      1      3      4     2     1     7    
TCTGACTGTGCTATCAAATGT SDCAIKC 0     8     8     0     2     0     5     2     1     1     3     5     2     0     1     5     4     6     1     1      0      2      2      1      0      4     0     1     1    
TCTGACTGTTACACTACTTGT SDCYTTC 4     1     7     4     2     3     0     0     0     0     3     6     4     1     0     4     2     7     1     1      0      3      1      1      3      1     0     1     6    
TCTGACTGTTACGCTTACTGT SDCYAYC 4     0     9     1     0     0     4     1     1     0     5     0     9     2     1     2     1     7     1     1      0      2      2      0      0      7     0     1     5    
TCTGACTGTTACTACCATTGT SDCYYHC 3     1     8     1     1     0     4     0     0     0     4     5     11    0     1     3     0     10    0     1      0      1      0      0      1      2     0     2     7    
TCTGACTGTTACTACGAATGT SDCYYEC 4     4     6     1     5     3     3     2     1     1     2     7     6     1     0     2     1     7     0     1      0      1      0      0      3      4     0     1     0    
TCTGACTGTTACTTCAAATGT SDCYFKC 3     3     6     0     2     1     4     3     5     0     1     5     4     0     0     1     6     4     2     0      1      0      4      0      1      3     2     1     4    
TCTGACTGTTCTTACTACTGT SDCSYYC 2     2     4     0     2     2     4     3     1     0     1     5     3     0     4     1     3     9     0     1      0      2      1      1      0      6     0     1     8    
TCTGCTTGTACTTTCATCTGT SACTFIC 3     0     8     1     0     1     3     0     1     0     2     5     6     0     3     4     2     6     2     1      1      1      2      1      2      6     1     1     3    
TCTGCTTGTATCATCAAATGT SACIIKC 6     3     5     0     3     2     1     0     1     0     2     2     4     1     0     3     3     6     1     2      5      1      6      1      1      3     0     2     2    
TCTGCTTGTTACATCACTTGT SACYITC 4     3     8     0     2     4     3     3     1     2     1     4     7     0     0     2     3     4     2     1      0      3      1      0      0      3     0     0     5    
TCTGCTTGTTTCACTTACTGT SACFTYC 0     2     6     0     3     6     2     0     1     0     1     4     5     3     1     2     3     7     2     0      1      1      0      1      0      5     2     2     6    
TCTGTTTGTATCATCCATTGT SVCIIHC 3     1     6     3     2     4     3     3     0     1     2     6     2     0     1     6     3     5     1     0      1      5      0      2      0      1     1     1     3    
TCTGTTTGTGACTACATCTGT SVCDYIC 3     2     4     0     2     2     3     1     1     1     2     8     3     1     1     2     5     9     0     1      0      4      2      1      0      5     1     0     2    
TCTGTTTGTTACTTCACTTGT SVCYFTC 4     4     4     1     2     1     2     2     3     2     5     4     5     1     2     3     5     1     0     0      0      3      2      0      0      1     1     2     6    
TCTGTTTGTTCTATCATCTGT SVCSIIC 1     2     9     0     2     2     2     3     1     1     2     7     4     1     3     6     2     4     1     1      0      2      1      2      0      2     0     2     3    
TCTGTTTGTTCTATCTACTGT SVCSIYC 5     3     9     0     1     4     2     4     2     0     2     3     8     1     3     1     4     3     1     1      1      0      0      1      0      2     1     1     3    
TCTGTTTGTTTCTTCATCTGT SVCFFIC 3     1     3     0     1     3     4     3     3     0     5     1     9     0     0     3     2     7     2     2      1      3      2      0      0      1     2     0     5    
TCTTACTGTACTATCAACTGT SYCTINC 5     1     3     0     2     1     2     1     1     1     5     4     6     3     2     2     2     4     2     2      1      3      1      1      2      3     0     0     6    
TCTTACTGTACTGTTATCTGT SYCTVIC 1     0     5     0     1     4     2     2     5     1     1     7     3     2     1     3     2     8     0     1      0      0      1      4      0      5     1     2     4    
TCTTACTGTATCTCTATCTGT SYCISIC 3     3     4     0     2     0     2     3     0     0     5     1     3     0     1     3     7     5     2     4      1      2      1      3      1      1     1     0     8    
TCTTACTGTATCTTCTACTGT SYCIFYC 2     1     4     0     6     2     1     3     3     1     1     2     5     1     3     0     4     6     2     3      0      2      3      1      0      3     1     1     5    
TCTTACTGTCAGCATTACTGT SYCQHYC 4     2     11    0     0     0     0     2     3     1     2     6     6     0     1     5     4     5     2     0      4      0      0      2      0      2     0     1     3    
TCTTACTGTCATTTCATCTGT SYCHFIC 1     4     2     0     1     1     1     2     2     1     5     3     4     0     1     4     4     3     0     4      2      3      0      0      2      7     0     4     5    
TCTTACTGTGAAACTTACTGT SYCETYC 0     5     4     0     3     2     1     2     0     0     2     2     1     0     4     5     5     3     2     0      1      7      2      1      2      4     1     4     3    
TCTTACTGTGACATGTACTGT SYCDMYC 3     2     4     0     3     3     2     1     1     1     1     3     3     3     0     4     2     7     0     1      1      1      1      4      0      2     2     4     7    
TCTTACTGTGCTGTTACTTGT SYCAVTC 5     4     9     0     3     1     2     2     1     2     1     2     5     0     0     3     1     7     0     1      2      4      4      0      0      2     0     1     4    
TCTTACTGTGTTATCAACTGT SYCVINC 1     4     6     0     2     0     1     2     2     1     5     6     6     1     1     3     3     4     0     3      2      2      2      1      1      3     1     0     3    
TCTTACTGTTACACTTCTTGT SYCYTSC 6     1     5     2     2     1     3     3     0     0     1     2     1     2     4     5     6     5     1     3      0      0      1      2      0      2     1     3     4    
TCTTACTGTTACGTTAACTGT SYCYVNC 1     3     5     1     3     2     1     1     0     2     2     3     5     2     0     3     4     5     0     0      2      1      4      0      2      6     1     0     7    
TCTTACTGTTACTACAACTGT SYCYYNC 1     3     4     2     0     1     0     2     1     2     1     4     7     0     2     5     2     5     4     2      2      2      2      1      2      2     0     1     6    
TCTTACTGTTTCGTTACTTGT SYCFVTC 1     1     5     2     4     1     3     0     2     1     2     4     5     0     1     1     6     5     2     0      2      1      1      3      3      1     1     2     6    
TCTTACTGTTTCGTTATCTGT SYCFVIC 3     2     6     1     3     1     2     1     0     0     4     0     5     0     1     6     9     6     2     0      0      3      1      3      1      3     1     0     2    
TCTTTCTGTATCTACTACTGT SFCIYYC 7     0     5     0     2     1     3     1     0     0     5     5     3     3     0     6     3     3     2     4      0      1      1      1      0      3     0     0     7    
TCTAACTGTTACATCTACTGT SNCYIYC 1     0     6     2     3     0     1     1     1     0     1     5     6     0     3     1     3     5     1     2      2      3      3      3      0      6     1     2     3    
TCTACTTGTATCGTTTACTGT STCIVYC 1     2     7     1     1     3     4     1     0     1     6     3     3     0     0     5     3     5     4     1      2      3      1      1      0      1     0     0     6    
TCTACTTGTATCTTCATCTGT STCIFIC 0     1     5     0     0     5     1     2     3     0     3     1     5     0     1     5     2     11    3     3      2      1      0      2      0      1     0     0     8    
TCTACTTGTCAGGTTTACTGT STCQVYC 1     0     5     0     1     1     4     1     0     0     4     5     7     2     2     6     4     5     1     1      1      2      0      0      1      2     0     2     7    
TCTACTTGTTACTACTCTTGT STCYYSC 3     2     6     1     3     1     3     5     0     0     5     4     6     4     0     2     2     3     2     0      0      2      1      3      0      1     0     1     5    
TCTATCTGTACTACTTACTGT SICTTYC 3     1     8     1     3     1     2     1     0     0     3     4     4     1     1     3     3     6     3     1      1      3      3      1      0      4     0     0     4    
TCTATCTGTGCTTACTTCTGT SICAYFC 2     4     5     1     1     2     2     2     0     1     3     4     5     1     1     2     8     5     1     1      3      2      2      1      0      2     1     0     3    
TCTATCTGTTACATCGTTTGT SICYIVC 3     2     8     0     5     1     2     2     4     0     2     3     0     2     2     6     4     2     2     1      0      2      0      1      2      3     1     1     4    
TCTATCTGTTACTTCAAATGT SICYFKC 1     4     3     1     6     3     0     0     3     1     2     5     4     0     1     1     2     1     2     1      2      2      0      1      2      8     0     3     6    
TCTATGTGTGTTATCTACTGT SMCVIYC 3     3     5     1     1     2     6     1     0     0     0     2     6     1     2     3     3     5     1     3      2      2      5      0      0      3     0     0     5    
TCTCAGTGTAACGTTTACTGT SQCNVYC 3     3     7     0     0     2     3     4     1     4     2     4     2     3     2     4     4     4     0     0      3      2      3      0      0      2     0     0     3    
TCTCAGTGTACTACTTACTGT SQCTTYC 3     2     1     1     0     3     0     2     0     4     3     4     6     0     1     6     3     4     0     2      1      2      2      3      0      3     0     1     8    
TCTCAGTGTATCACTTACTGT SQCITYC 5     4     7     2     1     2     2     3     1     1     5     5     2     0     1     4     2     2     2     2      0      2      0      2      2      4     0     1     1    
TCTCAGTGTATCATCGCTTGT SQCIIAC 5     5     3     0     0     5     2     0     3     1     5     2     3     1     2     5     1     8     1     0      1      0      1      1      1      2     1     3     3    
TCTCAGTGTCAGCAGTTCTGT SQCQQFC 6     3     8     1     0     1     3     3     2     1     0     2     4     0     3     3     3     4     1     1      1      6      2      1      0      2     2     0     2    
TCTCAGTGTCAGCATGTTTGT SQCQHVC 4     1     8     1     1     1     1     1     0     1     1     1     5     1     3     4     3     10    0     0      2      3      0      1      2      4     0     3     3    
TCTCAGTGTCCGTTCACTTGT SQCPFTC 5     1     8     1     2     3     4     2     0     0     3     3     4     0     0     1     1     9     2     1      2      2      2      0      2      2     1     2     2    
TCTCAGTGTGAAGACTACTGT SQCEDYC 0     2     13    1     0     1     0     1     0     0     0     0     10    1     0     6     3     7     2     2      0      4      0      1      0      6     0     2     3    
TCTCAGTGTGAATACTACTGT SQCEYYC 2     4     6     0     1     5     2     1     2     1     2     3     5     1     3     5     0     1     0     0      1      0      2      5      2      7     0     1     3    
TCTCAGTGTGACGACACTTGT SQCDDTC 4     2     8     0     0     3     2     4     0     2     2     4     5     1     0     2     3     6     1     0      0      2      1      0      1      6     1     3     2    
TCTCAGTGTGACTACACTTGT SQCDYTC 1     1     5     1     1     4     3     2     2     2     4     3     3     0     0     2     2     9     1     0      1      3      3      3      0      6     0     1     2    
TCTCAGTGTGCTGACATCTGT SQCADIC 2     2     6     0     4     3     1     5     1     0     4     7     1     2     0     3     6     4     0     1      0      2      0      1      2      1     0     1     6    
TCTCAGTGTGCTGACTACTGT SQCADYC 2     1     13    0     0     2     1     3     0     0     3     5     2     2     0     6     3     12    0     0      1      3      0      0      1      3     0     1     1    
TCTCAGTGTGCTTACACTTGT SQCAYTC 3     2     11    1     3     2     4     3     1     0     2     1     2     0     0     2     4     10    1     2      0      1      1      0      2      2     2     2     1    
TCTCAGTGTTTCGTTTACTGT SQCFVYC 7     0     4     0     4     2     3     1     1     1     3     3     3     1     0     1     5     8     2     0      0      1      1      2      2      2     0     2     6    
TCTCATTGTATCACTTACTGT SHCITYC 4     2     5     1     1     2     2     2     1     2     2     4     5     1     2     2     3     6     2     2      3      0      1      2      1      2     1     1     3    
TCTCATTGTTACATCAAATGT SHCYIKC 4     2     2     1     1     0     2     1     2     0     4     3     1     1     0     3     6     8     2     4      0      1      1      2      2      4     2     1     5    
TCTCATTGTTACGTTGTTTGT SHCYVVC 4     2     3     1     3     2     3     2     1     0     4     2     6     4     1     4     5     7     2     0      1      2      1      1      1      1     0     0     2    
TCTCCGTGTACTATCTACTGT SPCTIYC 3     3     4     2     3     2     2     1     2     0     0     3     3     1     1     1     2     5     0     1      3      5      0      1      0      8     1     1     7    
TCTCCGTGTATCACTATCTGT SPCITIC 1     0     6     0     2     2     3     1     1     1     1     2     3     0     0     9     5     5     3     0      1      1      1      2      1      6     1     2     5    
TCTCCGTGTCAGGTTTACTGT SPCQVYC 7     2     4     1     3     2     5     1     2     1     2     3     3     1     1     3     0     4     1     4      4      0      1      2      0      2     1     1     4    
TCTCCGTGTCAGTACACTTGT SPCQYTC 0     3     9     0     6     3     6     2     0     0     0     1     6     0     0     1     3     5     1     2      0      3      2      2      3      5     1     0     1    
TCTCCGTGTCAGTACTTCTGT SPCQYFC 4     0     8     0     1     4     1     0     1     0     5     2     6     1     0     4     3     11    1     0      1      1      0      0      1      7     1     1     1    
TCTCCGTGTGACATCTTCTGT SPCDIFC 0     3     7     0     2     3     3     2     1     1     2     1     2     3     1     8     5     8     0     1      1      3      0      0      0      2     0     4     2    
TCTCCGTGTGACGTTTACTGT SPCDVYC 3     3     9     2     0     4     1     2     0     0     4     2     7     2     2     2     1     7     1     0      1      0      1      0      2      2     0     2     5    
TCTCGTTGTACTTACTACTGT SRCTYYC 3     1     6     0     1     0     3     2     1     2     2     5     6     0     3     3     5     6     2     1      0      3      2      0      1      2     0     1     4    
TCTGAATGTATCGTTTACTGT SECIVYC 2     1     6     2     6     0     2     1     2     2     1     3     6     3     5     4     1     2     0     1      1      2      1      1      0      4     0     3     3    
TCTGAATGTCAGTACATCTGT SECQYIC 2     3     4     2     1     3     3     4     1     1     4     3     3     1     2     4     1     3     3     1      2      4      2      2      2      2     0     1     1    
TCTGAATGTTACATCTTCTGT SECYIFC 4     2     7     0     2     4     2     2     1     0     5     3     5     1     2     2     4     3     1     2      0      2      4      1      1      3     0     0     2    
TCTGACTGTACTGACATCTGT SDCTDIC 5     0     12    0     2     4     1     1     1     2     1     3     7     2     1     3     1     5     0     0      1      3      2      1      1      5     0     1     0    
TCTGACTGTCAGATCTACTGT SDCQIYC 2     0     6     3     0     1     2     5     0     1     0     6     7     1     1     7     1     9     2     0      0      1      0      1      1      3     0     0     5    
TCTGACTGTCAGGCTTACTGT SDCQAYC 5     4     8     0     0     5     3     1     0     3     2     1     6     2     1     3     1     9     1     1      2      2      1      0      1      1     0     2     0    
TCTGACTGTCATATCGTTTGT SDCHIVC 1     0     8     0     2     4     1     3     0     1     4     2     5     1     1     5     1     6     5     0      0      5      2      2      0      2     0     2     2    
TCTGACTGTGACAACATCTGT SDCDNIC 1     2     6     1     3     1     2     2     1     2     2     2     7     0     1     2     4     7     0     3      1      4      3      1      1      3     0     3     0    
TCTGACTGTGACACTGACTGT SDCDTDC 3     2     4     0     2     5     3     3     0     2     2     9     6     0     0     5     5     7     3     0      0      0      0      0      1      2     0     1     0    
TCTGACTGTGACGCTTACTGT SDCDAYC 3     2     9     0     3     2     3     3     0     2     2     0     4     0     0     5     0     9     1     0      2      3      1      3      0      4     0     4     0    
TCTGACTGTGCTATCTTCTGT SDCAIFC 4     1     6     0     0     4     3     1     2     0     1     2     3     1     3     4     3     7     2     2      2      2      2      1      1      3     0     2     3    
TCTGACTGTGCTTACACTTGT SDCAYTC 0     2     7     1     2     5     4     1     3     1     4     3     4     0     2     2     1     8     1     1      0      2      3      0      0      4     1     0     3    
TCTGACTGTGTTACTTCTTGT SDCVTSC 4     2     3     1     1     2     2     3     1     1     4     5     3     0     1     5     4     6     1     1      1      0      2      2      1      4     0     2     3    
TCTGACTGTGTTCATTACTGT SDCVHYC 5     2     8     0     1     3     4     2     0     1     2     4     4     0     1     3     5     4     1     0      1      3      3      0      0      3     0     2     3    
TCTGACTGTTACATCGACTGT SDCYIDC 2     1     9     0     1     0     4     5     0     0     4     1     4     1     1     3     9     5     0     0      0      6      3      0      1      2     0     1     2    
TCTGCTTGTATCACTTACTGT SACITYC 2     3     5     1     4     2     5     3     2     0     3     2     4     2     1     4     3     8     2     2      0      2      0      0      0      1     0     1     3    
TCTGCTTGTCAGTACATCTGT SACQYIC 3     2     9     0     2     2     3     5     1     0     2     7     3     2     1     2     1     4     0     2      1      1      0      0      1      5     0     1     5    
TCTGCTTGTCGTTACATCTGT SACRYIC 2     3     10    1     5     2     3     2     0     0     0     1     6     2     2     3     4     5     1     0      2      1      1      1      0      3     2     0     3    
TCTGCTTGTGTTGACATCTGT SACVDIC 3     3     6     2     1     2     1     2     3     3     1     4     3     2     0     4     3     6     3     0      2      3      0      1      2      0     0     1     4    
TCTGCTTGTTACTACATCTGT SACYYIC 1     7     8     0     1     2     3     0     1     1     5     0     4     1     3     3     2     3     2     1      3      2      0      2      1      2     1     0     6    
TCTGCTTGTTACTACGTTTGT SACYYVC 2     1     2     2     2     0     2     1     3     0     4     1     5     2     0     3     3     6     2     0      2      0      4      2      2      5     2     2     5    
TCTGCTTGTTTCATCATCTGT SACFIIC 2     2     6     0     1     2     0     3     0     0     6     5     3     2     1     2     4     2     0     2      1      1      2      1      4      7     1     1     4    
TCTGTTTGTACTACTTACTGT SVCTTYC 0     1     3     1     1     4     3     4     0     0     2     7     4     1     2     4     3     7     1     1      0      0      0      0      1      5     1     1     8    
TCTGTTTGTACTTCTTACTGT SVCTSYC 1     1     6     0     2     5     6     5     2     0     3     3     2     1     2     2     3     5     1     4      0      0      0      1      2      4     0     0     4    
TCTGTTTGTACTTTCTACTGT SVCTFYC 1     2     4     0     5     1     2     4     2     0     2     0     4     0     3     5     3     5     1     2      0      2      2      2      1      3     2     2     5    
TCTGTTTGTATCAACATCTGT SVCINIC 5     7     5     1     3     1     2     0     1     1     2     1     2     0     0     7     5     5     0     1      1      1      2      3      1      3     0     2     3    
TCTGTTTGTATCACTTTCTGT SVCITFC 1     3     2     0     0     3     5     1     0     1     3     4     4     1     0     7     3     8     1     0      2      3      0      2      0      2     1     2     6    
TCTGTTTGTGACATCACTTGT SVCDITC 2     3     1     0     4     3     4     2     1     0     1     6     8     1     0     4     7     4     1     2      2      1      1      1      1      3     0     0     2    
TCTGTTTGTGACATCTTCTGT SVCDIFC 2     3     5     1     1     0     0     4     0     0     3     2     5     1     4     3     3     3     3     1      3      2      2      3      0      4     0     1     6    
TCTGTTTGTGTTGAATACTGT SVCVEYC 2     2     4     1     6     0     1     2     4     1     4     2     6     1     1     2     4     5     2     1      2      2      1      2      0      5     0     1     1    
TCTGTTTGTTACACTACTTGT SVCYTTC 0     3     2     0     3     1     3     0     4     0     4     4     5     0     0     6     3     7     2     1      1      1      3      3      1      0     0     2     6    
TCTGTTTGTTACACTGTTTGT SVCYTVC 1     1     3     0     3     4     4     0     3     0     3     5     5     2     2     4     3     7     2     4      0      0      1      1      0      0     0     2     5    
TCTGTTTGTTACTTCGTTTGT SVCYFVC 2     1     4     0     1     0     1     5     0     1     5     3     8     0     4     5     2     5     0     3      0      0      1      0      0      2     0     1     11   
TCTGTTTGTTCTTACTACTGT SVCSYYC 5     1     0     0     2     2     5     0     2     0     2     3     7     2     2     5     7     2     3     1      1      1      1      0      0      6     0     3     2    
TCTGTTTGTTTCATCTTCTGT SVCFIFC 1     1     4     1     2     4     4     3     1     0     5     3     5     0     1     3     4     4     4     1      0      1      0      0      2      5     0     1     5    
TCTGTTTGTTTCTACGTTTGT SVCFYVC 2     4     2     1     4     3     3     3     3     0     1     6     4     0     5     3     7     1     2     0      1      1      2      0      0      3     0     1     3    
TCTTACTGTAACATCTACTGT SYCNIYC 1     0     5     1     0     2     3     1     0     1     4     1     6     0     5     4     5     6     1     2      0      6      0      3      2      2     1     0     3    
TCTTACTGTACTACTTTCTGT SYCTTFC 1     3     7     1     2     1     1     3     2     1     2     2     5     3     1     6     2     4     1     2      2      4      2      0      1      4     0     1     1    
TCTTACTGTATCAACTACTGT SYCINYC 2     2     5     0     3     3     2     1     0     1     2     3     5     0     0     9     0     2     2     2      3      5      1      2      1      4     0     1     4    
TCTTACTGTATCACTGAATGT SYCITEC 3     2     4     0     0     3     5     2     1     1     3     2     7     0     2     3     2     2     2     1      1      4      4      4      2      2     0     1     2    
TCTTACTGTATCGTTTTCTGT SYCIVFC 2     3     4     2     1     0     4     1     2     1     1     4     3     0     3     3     3     7     4     0      0      7      0      3      0      2     0     0     5    
TCTTACTGTCAGATCACTTGT SYCQITC 4     2     6     1     1     3     1     3     1     4     4     1     3     1     2     4     4     3     1     0      0      2      1      0      1      5     1     0     6    
TCTTACTGTCCGGTTTACTGT SYCPVYC 2     4     6     1     0     2     2     3     4     0     2     3     1     2     3     1     2     5     0     2      1      5      0      2      1      3     0     1     7    
TCTTACTGTGACGTTGTTTGT SYCDVVC 2     1     3     0     1     3     4     3     4     0     3     3     4     0     0     5     4     5     0     0      2      4      1      1      0      5     0     3     4    
TCTTACTGTTACAAATACTGT SYCYKYC 3     3     8     2     2     1     0     2     1     0     2     3     5     0     2     2     3     4     1     2      0      1      3      0      2      7     0     2     4    
TCTTACTGTTACATCATGTGT SYCYIMC 2     2     7     0     1     2     4     3     2     3     0     3     2     3     0     3     6     4     2     3      1      4      0      1      1      2     0     2     2    
TCTTACTGTTACTTCGACTGT SYCYFDC 1     1     8     1     2     1     4     2     2     1     3     1     4     1     1     3     1     4     2     1      1      3      2      1      3      4     1     1     5    
TCTTCTTGTATCACTTACTGT SSCITYC 5     1     4     2     1     1     3     1     0     1     4     2     1     2     3     1     2     6     3     3      1      2      1      0      1      5     0     2     7    
TCTTCTTGTATCTACATCTGT SSCIYIC 2     4     2     0     0     4     3     2     2     0     6     6     6     1     2     3     2     2     1     3      1      0      1      1      1      4     1     0     5    
TCTTCTTGTGTTTTCATCTGT SSCVFIC 3     2     5     0     0     2     2     2     3     0     4     4     3     3     2     5     6     4     1     3      1      1      1      3      0      3     0     0     2    
TCTTCTTGTTACGTTTACTGT SSCYVYC 1     2     7     0     4     3     1     0     6     0     3     0     5     1     4     0     2     7     1     1      0      3      0      3      1      1     0     1     8    
TCTTCTTGTTACTACGTTTGT SSCYYVC 1     2     2     0     4     3     3     3     3     0     4     5     5     3     1     4     3     3     1     0      0      0      2      0      3      5     1     1     3    
TCTTTCTGTTTCATCTACTGT SFCFIYC 1     1     4     0     1     3     1     3     0     0     2     3     8     2     3     4     5     9     2     0      1      0      1      3      0      2     0     2     4    
TCTAACTGTTACTACATCTGT SNCYYIC 1     5     5     3     2     4     3     0     4     0     3     2     4     2     1     3     1     8     1     0      0      3      0      2      1      2     1     0     3    
TCTACTTGTACTTACACTTGT STCTYTC 3     1     6     1     6     5     5     0     0     0     0     3     4     0     2     2     1     5     2     2      1      3      2      1      3      1     1     1     3    
TCTACTTGTCAGATCTACTGT STCQIYC 5     2     5     2     1     2     0     3     2     1     2     2     3     0     3     3     8     4     2     0      2      4      0      2      1      2     1     0     2    
TCTACTTGTTACACTAACTGT STCYTNC 2     1     8     2     1     0     0     4     1     0     4     4     6     2     0     3     4     4     4     3      1      1      0      2      0      3     0     2     2    
TCTACTTGTTACACTGTTTGT STCYTVC 0     2     5     0     2     2     1     3     1     0     4     4     4     1     0     3     8     5     3     3      2      1      1      3      2      1     1     0     2    
TCTACTTGTTACGTTGTTTGT STCYVVC 5     3     5     1     1     1     1     1     3     0     6     1     3     0     2     1     4     6     0     3      1      1      2      1      2      3     0     2     5    
TCTACTTGTTACTACAAATGT STCYYKC 2     3     5     0     4     1     0     0     1     3     2     6     6     1     2     4     3     3     3     2      0      2      1      1      1      2     2     1     3    
TCTACTTGTTCTTACATCTGT STCSYIC 3     0     7     2     1     2     4     1     2     0     2     5     4     0     3     2     1     2     3     2      2      2      0      1      1      4     2     1     5    
TCTACTTGTTTCACTTACTGT STCFTYC 1     3     6     3     1     1     5     2     1     2     1     7     7     2     1     2     1     3     2     2      2      0      1      2      1      0     0     1     4    
TCTATCTGTACTGTTATCTGT SICTVIC 1     4     6     0     2     4     4     1     5     0     4     6     3     0     1     1     3     6     1     0      2      0      3      0      0      3     0     1     3    
TCTATCTGTACTTACACTTGT SICTYTC 1     1     4     2     2     4     3     3     0     1     3     6     6     0     0     5     4     5     0     1      0      5      2      1      0      2     0     1     2    
TCTATCTGTATCATCGACTGT SICIIDC 1     2     6     0     5     1     4     2     1     2     3     4     2     0     1     3     6     3     2     3      1      3      0      1      3      2     1     0     2    
TCTATCTGTCCGTACTACTGT SICPYYC 0     3     6     1     2     3     2     1     0     0     5     0     10    2     1     6     2     3     0     0      1      2      2      2      1      3     1     1     4    
TCTATCTGTGACTTCATCTGT SICDFIC 1     4     7     1     3     0     2     2     1     0     1     3     2     0     3     5     1     6     2     0      1      2      1      4      1      4     1     0     6    
TCTATCTGTTACATCTCTTGT SICYISC 2     1     8     0     2     4     4     1     1     0     3     3     2     1     1     4     2     5     1     1      1      3      1      2      1      3     1     0     6    
TCTATCTGTTACGTTTCTTGT SICYVSC 2     2     8     0     2     3     1     1     1     0     3     7     4     1     1     4     3     5     1     1      1      4      2      3      0      3     0     0     1    
TCTATCTGTTACTACACTTGT SICYYTC 1     0     6     0     0     1     2     1     0     1     4     7     10    2     2     3     4     3     0     3      0      1      1      3      1      0     2     1     5    
TCTATCTGTTACTCTTACTGT SICYSYC 2     1     3     1     6     1     2     0     1     2     3     4     7     0     3     0     5     4     0     2      0      2      2      1      1      3     0     1     7    
TCTATGTGTATCACTTACTGT SMCITYC 2     3     2     1     1     2     2     1     2     0     2     4     2     0     3     8     0     5     1     1      0      2      2      4      0      5     0     6     3    
TCTATGTGTGCTTACATCTGT SMCAYIC 5     4     6     0     2     1     3     1     1     0     1     3     3     0     1     3     1     12    1     0      1      5      2      0      1      2     0     0     5    
TCTATGTGTTACACTGTTTGT SMCYTVC 1     2     7     2     2     0     3     1     2     0     2     1     8     0     1     1     2     5     1     3      0      6      3      0      3      0     0     1     7    
TCTCAGTGTACTTACGTTTGT SQCTYVC 2     5     6     0     2     1     1     0     1     0     4     4     3     0     3     3     3     6     2     0      0      2      0      2      1      2     3     2     6    
TCTCAGTGTATCATCATGTGT SQCIIMC 2     2     7     0     2     1     0     1     1     0     0     4     5     0     0     4     1     6     1     2      3      6      1      0      0      5     1     2     7    
TCTCAGTGTCAGCAGTACTGT SQCQQYC 2     1     6     0     1     4     5     1     0     1     3     1     3     0     0     7     4     11    0     2      0      4      0      0      0      4     1     0     3    
TCTCAGTGTCAGGTTACTTGT SQCQVTC 1     0     7     1     4     1     0     1     0     1     1     5     4     1     3     5     4     7     1     1      3      2      0      2      0      3     1     1     4    
TCTCAGTGTCAGTACATGTGT SQCQYMC 1     0     7     1     2     2     3     3     0     2     2     2     5     3     0     3     0     10    0     0      1      5      1      1      0      5     2     1     2    
TCTCAGTGTGAATACATCTGT SQCEYIC 2     2     4     1     2     1     7     2     0     2     2     2     3     1     3     2     3     7     1     1      0      4      1      3      0      4     1     2     1    
TCTCAGTGTGACATCATGTGT SQCDIMC 3     3     7     0     2     3     3     2     0     2     1     2     7     2     1     4     2     6     0     1      0      2      2      0      1      1     3     1     3    
TCTCAGTGTGACATCTTCTGT SQCDIFC 5     2     9     0     2     5     5     1     1     1     0     4     4     0     1     1     3     2     1     2      0      1      0      2      0      3     0     2     7    
TCTCAGTGTGACGAATACTGT SQCDEYC 3     3     5     2     1     1     3     3     2     2     0     3     10    2     4     4     0     6     0     1      2      4      0      0      0      1     0     1     1    
TCTCAGTGTGCTTACGTTTGT SQCAYVC 1     0     10    0     0     1     2     1     3     1     1     3     8     0     2     5     7     3     0     0      1      2      3      0      0      5     0     4     1    
TCTCAGTGTGTTACTATCTGT SQCVTIC 1     2     7     0     2     2     2     1     1     0     3     4     2     1     0     6     2     8     1     3      1      2      1      0      1      5     1     1     4    
TCTCAGTGTGTTACTGACTGT SQCVTDC 2     0     4     0     2     6     1     3     1     0     2     2     6     1     1     1     1     8     2     1      1      4      0      1      2      2     2     5     3    
TCTCAGTGTGTTCATGTTTGT SQCVHVC 3     3     5     2     4     0     1     2     1     1     2     4     3     1     2     2     3     5     1     1      4      2      1      1      1      3     1     1     4    
TCTCAGTGTGTTGAAGACTGT SQCVEDC 2     1     9     1     0     0     3     1     0     0     2     2     5     1     0     5     3     7     0     2      0      3      2      3      3      6     0     2     1    
TCTCAGTGTTACATCATGTGT SQCYIMC 1     1     3     0     1     3     5     0     0     1     5     5     0     2     1     3     6     6     0     1      2      2      0      1      2      8     0     3     2    
TCTCAGTGTTACGCTTACTGT SQCYAYC 2     5     4     1     5     0     6     2     0     1     4     7     5     0     0     4     1     5     1     1      1      0      1      0      0      3     0     0     5    
TCTCAGTGTTACGTTAAATGT SQCYVKC 2     0     9     1     3     2     2     2     1     0     1     5     4     0     0     3     5     6     1     0      4      3      0      2      1      3     0     0     4    
TCTCATTGTCATTACATCTGT SHCHYIC 4     3     5     0     2     3     5     3     0     0     0     3     6     0     1     2     1     8     0     2      2      2      1      2      2      3     0     0     4    
TCTCATTGTGCTTACTACTGT SHCAYYC 4     3     8     1     4     2     2     3     0     0     2     3     4     2     0     1     2     7     0     0      2      4      2      3      1      0     0     1     3    
TCTCCGTGTATCGACATCTGT SPCIDIC 1     2     6     0     2     3     2     4     0     1     1     5     2     0     1     6     3     5     0     2      1      3      3      1      0      5     0     2     3    
TCTCCGTGTATGTACTACTGT SPCMYYC 4     2     7     2     1     3     5     0     1     0     1     2     0     0     0     7     2     5     1     0      1      3      3      0      0      5     2     1     6    
TCTCCGTGTCAGGTTGTTTGT SPCQVVC 1     2     11    0     0     1     4     5     1     1     1     5     0     1     3     3     1     7     0     2      1      5      2      1      0      3     0     1     2    
TCTCCGTGTGACACTACTTGT SPCDTTC 5     5     8     1     0     4     4     2     0     1     3     0     1     1     0     3     2     7     0     2      1      0      1      2      0      2     0     2     7    
TCTCCGTGTTACACTGTTTGT SPCYTVC 3     0     7     1     1     3     4     1     2     0     0     0     6     2     2     3     3     12    2     1      0      1      1      2      0      1     0     2     4    
TCTCGTTGTATCGTTATCTGT SRCIVIC 0     3     4     2     1     4     3     3     1     1     2     9     2     0     0     3     6     5     1     0      1      3      4      1      1      1     0     1     2    
TCTCGTTGTGACGTTTACTGT SRCDVYC 2     2     8     1     4     4     3     1     0     1     3     5     4     1     0     1     2     7     1     0      1      1      1      1      0      1     1     3     5    
TCTCGTTGTGTTTACTTCTGT SRCVYFC 3     2     5     1     1     2     5     0     1     1     1     5     7     0     3     2     8     6     0     0      1      2      1      2      0      1     1     0     3    
TCTGAATGTATCTACATCTGT SECIYIC 3     2     7     0     1     0     7     1     0     0     2     3     6     2     4     4     1     6     1     1      1      0      1      2      1      4     2     0     2    
TCTGACTGTACTTTCTACTGT SDCTFYC 3     1     4     2     2     1     4     4     0     0     4     2     3     0     0     3     8     7     1     1      1      1      2      1      0      2     1     0     6    
TCTGACTGTATCATCGAATGT SDCIIEC 3     2     8     2     1     2     2     3     0     1     1     2     7     0     2     4     2     4     1     2      1      5      2      0      3      1     0     1     2    
TCTGACTGTCAGGACGAATGT SDCQDEC 1     2     10    0     1     1     2     2     0     2     3     5     5     1     0     5     3     8     0     0      1      3      0      2      0      2     2     1     2    
TCTGACTGTCAGGTTTACTGT SDCQVYC 0     4     8     1     2     2     2     1     0     1     4     3     4     2     3     4     5     3     0     1      0      1      1      2      0      4     1     0     5    
TCTGACTGTCCGTTCATCTGT SDCPFIC 2     1     10    1     2     1     7     6     0     0     1     3     1     1     1     6     2     6     1     1      1      1      2      0      0      2     0     3     2    
TCTGACTGTGAAACTTACTGT SDCETYC 2     1     5     2     6     3     1     2     0     0     4     2     3     0     0     3     2     9     3     1      1      1      1      1      2      4     0     4     1    
TCTGACTGTGAAATCATCTGT SDCEIIC 1     5     4     0     0     2     2     0     1     1     3     1     4     0     1     6     3     8     1     0      0      2      3      1      1      5     0     3     6    
TCTGACTGTGAAGCTGACTGT SDCEADC 2     6     4     0     0     4     1     2     0     0     2     7     1     0     0     5     3     8     0     1      3      5      2      1      0      2     1     2     2    
TCTGACTGTGACTACAAATGT SDCDYKC 0     0     14    0     1     5     3     1     0     2     2     1     6     3     0     5     2     5     3     1      2      2      1      0      0      1     0     2     2    
TCTGACTGTGCTGACAAATGT SDCADKC 1     2     4     2     0     4     9     0     1     0     2     5     6     0     1     1     4     11    0     1      0      1      1      0      1      2     0     2     3    
TCTGACTGTGCTGCTTACTGT SDCAAYC 6     1     5     0     1     1     5     2     0     0     1     4     5     1     0     3     3     14    1     0      0      2      0      0      2      5     1     1     0    
TCTGACTGTGCTTACAAATGT SDCAYKC 2     3     10    0     2     2     1     3     1     1     4     0     6     1     1     1     1     8     0     0      0      4      1      2      2      5     0     2     1    
TCTGACTGTGCTTACATGTGT SDCAYMC 3     3     9     0     0     2     3     4     1     0     2     1     3     1     0     4     3     8     2     0      1      1      1      3      1      2     0     2     4    
TCTGACTGTGTTACTTTCTGT SDCVTFC 1     1     7     0     3     2     6     0     0     0     2     4     2     2     1     4     0     8     0     0      1      1      0      0      1      4     3     3     8    
TCTGACTGTGTTTACAACTGT SDCVYNC 8     3     4     1     2     2     1     4     2     0     2     3     6     2     2     1     1     5     0     1      0      1      1      0      2      5     0     1     4    
TCTGACTGTTACACTGTTTGT SDCYTVC 5     1     6     2     2     4     1     4     1     2     4     0     6     0     0     2     4     6     0     1      1      0      1      2      0      5     0     2     2    
TCTGACTGTTACATGTACTGT SDCYMYC 2     2     12    0     1     5     2     1     1     0     2     5     7     0     2     6     1     4     1     1      0      1      1      0      0      3     0     2     2    
TCTGACTGTTACCATTACTGT SDCYHYC 3     3     7     0     1     2     3     1     0     1     2     4     1     1     1     2     2     5     1     1      4      5      3      0      0      2     1     2     6    
TCTGACTGTTTCGCTTACTGT SDCFAYC 1     2     7     1     1     2     1     1     1     1     2     4     4     1     1     6     2     4     0     0      1      2      5      3      1      3     2     1     4    
TCTGCTTGTGACTACACTTGT SACDYTC 1     2     5     1     0     2     3     3     0     4     2     5     3     3     2     2     1     7     1     0      1      2      3      0      0      2     0     2     7    
TCTGCTTGTGCTATCATCTGT SACAIIC 4     3     7     2     5     2     2     0     1     1     0     2     4     0     1     1     3     8     1     0      2      3      0      1      1      6     1     2     1    
TCTGCTTGTTACACTTACTGT SACYTYC 3     4     2     0     1     1     4     2     0     1     3     3     7     2     0     4     2     7     0     0      1      4      3      1      1      4     0     0     4    
TCTGCTTGTTACGTTGTTTGT SACYVVC 3     1     7     0     1     0     1     5     0     0     1     3     5     0     3     2     7     4     0     3      0      2      1      2      2      6     0     2     3    
TCTGTTTGTCATACTTACTGT SVCHTYC 2     4     6     0     2     0     1     3     0     1     1     4     5     0     1     2     5     4     3     1      0      2      1      2      3      3     1     1     6    
TCTGTTTGTCATGTTTACTGT SVCHVYC 3     3     2     0     2     2     4     2     2     2     6     1     4     0     1     5     0     4     1     0      2      1      1      0      2      6     1     3     4    
TCTGTTTGTGACGTTGACTGT SVCDVDC 5     1     6     0     1     4     2     2     0     2     6     2     3     0     2     4     3     7     0     0      1      2      2      1      2      2     0     1     3    
TCTGTTTGTGTTATCTACTGT SVCVIYC 3     0     4     0     2     3     2     2     1     1     1     3     7     4     0     3     3     4     2     2      0      1      2      1      1      3     0     1     8    
TCTGTTTGTGTTGACTACTGT SVCVDYC 1     4     6     0     1     0     3     3     1     1     2     5     4     1     0     3     6     4     0     0      0      2      3      3      2      4     0     1     4    
TCTGTTTGTGTTTTCTACTGT SVCVFYC 2     2     4     0     1     2     3     0     6     2     3     2     7     0     1     3     1     8     3     1      3      1      0      2      0      6     0     0     1    
TCTGTTTGTTACGACGTTTGT SVCYDVC 4     1     4     0     0     0     6     2     4     3     2     7     5     0     2     2     2     4     2     1      2      1      1      1      0      1     2     1     4    
TCTGTTTGTTACGTTGTTTGT SVCYVVC 0     4     7     2     2     1     1     3     1     1     1     2     8     0     3     0     2     5     0     1      1      1      5      0      2      4     0     1     6    
TCTTACTGTACTATCTTCTGT SYCTIFC 2     3     0     0     1     2     3     2     2     1     4     3     2     1     1     3     3     9     1     2      1      3      3      2      2      3     0     1     4    
TCTTACTGTACTGACATCTGT SYCTDIC 4     2     5     1     3     3     3     1     1     1     1     5     5     1     1     2     4     4     0     4      0      5      2      1      0      3     0     1     1    
TCTTACTGTATCCATTACTGT SYCIHYC 5     3     3     1     0     3     3     0     1     1     2     3     2     1     2     3     3     3     0     1      5      2      1      3      0      6     0     2     5    
TCTTACTGTCAGACTTACTGT SYCQTYC 2     1     6     2     2     0     3     1     1     0     5     4     7     0     2     2     5     5     0     1      0      1      0      2      1      2     1     3     5    
TCTTACTGTCAGTTCATCTGT SYCQFIC 4     4     1     0     1     1     2     1     0     0     1     4     5     2     3     4     4     6     2     2      0      2      3      1      1      5     0     1     4    
TCTTACTGTCATGCTTACTGT SYCHAYC 4     3     9     0     2     1     1     2     0     2     2     3     7     1     2     4     2     3     4     1      0      0      1      1      0      5     0     1     3    
TCTTACTGTCCGTACTACTGT SYCPYYC 3     2     9     0     0     2     1     2     2     1     1     4     5     4     0     1     4     5     1     1      0      2      2      1      1      2     0     2     6    
TCTTACTGTCGTATCTACTGT SYCRIYC 0     1     5     1     4     2     3     4     1     2     3     4     0     1     0     0     7     6     3     2      0      0      2      0      1      5     0     0     7    
TCTTACTGTGAATACTACTGT SYCEYYC 3     0     5     2     3     2     2     2     1     1     2     2     4     0     2     3     3     7     1     2      1      5      2      2      2      1     0     0     4    
TCTTACTGTGACATCGAATGT SYCDIEC 1     2     5     0     3     2     0     2     0     0     3     9     4     3     2     4     6     4     1     1      0      0      0      1      2      5     0     1     3    
TCTTACTGTGACGTTGAATGT SYCDVEC 0     1     4     0     3     2     3     3     1     4     2     1     4     1     0     2     5     8     0     2      1      1      1      2      1      4     1     1     6    
TCTTACTGTGACGTTTTCTGT SYCDVFC 0     2     5     1     3     3     4     1     2     1     1     4     5     0     2     2     4     6     1     1      4      2      1      1      1      2     1     2     2    
TCTTACTGTGACTACGTTTGT SYCDYVC 1     2     8     1     0     2     2     0     1     1     6     2     6     4     3     2     2     5     1     2      0      2      2      1      1      4     0     0     3    
TCTTACTGTGCTACTTACTGT SYCATYC 2     3     7     0     0     3     1     1     1     3     2     3     5     1     2     1     3     4     0     2      1      4      3      3      1      3     0     2     3    
TCTTACTGTGCTTACACTTGT SYCAYTC 4     2     7     0     1     0     2     3     0     3     2     3     3     0     1     6     3     3     3     2      1      0      2      0      0      4     1     0     8    
TCTTACTGTGCTTTCATCTGT SYCAFIC 3     2     6     1     2     2     2     1     2     0     5     3     4     0     1     2     4     5     3     2      1      1      0      1      0      4     1     0     6    
TCTTACTGTGTTACTGTTTGT SYCVTVC 1     0     9     0     0     1     2     0     2     0     1     2     4     3     1     3     4     3     2     1      3      4      5      0      1      7     1     2     2    
TCTTACTGTGTTACTTCTTGT SYCVTSC 3     1     9     0     2     1     9     0     0     0     1     5     2     1     0     2     6     4     2     1      1      3      1      2      0      1     0     1     6    
TCTTACTGTGTTGTTAACTGT SYCVVNC 2     0     4     1     3     1     3     4     1     1     0     3     4     1     4     3     2     4     1     1      1      5      3      2      0      4     1     1     4    
TCTTACTGTTACAAAATCTGT SYCYKIC 6     3     4     0     2     1     1     2     3     0     4     2     4     0     1     3     2     6     0     2      1      4      2      2      1      1     0     0     7    
TCTTACTGTTACCATATCTGT SYCYHIC 1     0     8     0     0     4     5     1     2     0     1     3     4     1     4     2     2     5     0     0      2      1      0      1      3      4     0     2     8    
TCTTACTGTTACGAATACTGT SYCYEYC 2     4     3     0     3     4     1     2     1     0     1     5     4     2     0     1     5     7     2     0      1      0      3      1      3      2     0     1     6    
TCTTACTGTTACTACAAATGT SYCYYKC 3     2     2     1     2     0     2     1     2     0     2     3     7     3     1     5     3     4     0     3      0      4      3      1      1      2     0     1     6    
TCTTACTGTTACTACATGTGT SYCYYMC 6     0     6     1     3     4     3     2     3     0     1     1     3     3     2     6     2     5     0     0      1      4      1      1      2      2     0     0     2    
TCTTACTGTTTCACTTTCTGT SYCFTFC 3     1     7     0     2     3     2     2     1     0     3     5     4     1     2     4     3     4     2     1      0      0      4      1      0      2     0     2     5    
TCTTACTGTTTCATGTACTGT SYCFMYC 2     1     1     0     4     1     4     3     2     2     1     1     5     2     3     3     5     8     0     0      1      1      2      1      3      4     1     1     2    
TCTTACTGTTTCTACATCTGT SYCFYIC 1     3     5     0     1     2     0     1     1     0     1     6     5     0     1     5     5     6     0     2      2      1      1      3      1      3     0     5     3    
TCTTCTTGTGTTTACATCTGT SSCVYIC 1     4     5     0     1     1     3     3     1     0     3     4     5     1     0     6     3     5     1     1      1      2      0      1      1      4     0     0     7    
TCTTCTTGTTACACTTTCTGT SSCYTFC 3     3     8     1     4     0     2     2     4     1     1     4     3     0     0     6     2     3     0     1      1      4      2      1      0      1     0     0     7    
TCTTTCTGTACTTACTACTGT SFCTYYC 1     1     5     1     1     0     1     2     3     0     2     9     1     4     3     2     5     7     0     0      2      2      1      2      0      1     0     0     8    
TCTTTCTGTATCTACACTTGT SFCIYTC 5     2     3     0     3     0     2     2     1     0     2     1     5     1     3     4     4     5     0     4      1      1      2      2      1      3     0     2     5    
TCTTTCTGTTACTTCTACTGT SFCYFYC 2     3     6     1     1     0     3     0     0     0     3     8     6     0     0     4     6     4     0     1      0      1      2      1      0      2     1     2     7    
TCTTTCTGTTTCATCATCTGT SFCFIIC 4     2     7     1     3     0     2     0     2     0     4     1     8     0     1     0     6     8     1     1      1      0      0      2      3      1     1     1     4    
TCTAACTGTGACATCTACTGT SNCDIYC 3     1     6     0     0     2     5     5     2     1     0     5     2     1     3     3     2     7     2     0      0      1      4      0      3      2     0     0     3    
TCTAACTGTGTTATCTACTGT SNCVIYC 2     2     5     1     3     1     0     1     1     2     0     2     6     0     2     1     2     9     2     1      2      3      0      2      2      1     1     3     6    
TCTAACTGTTACTTCATCTGT SNCYFIC 3     3     4     3     2     3     0     5     3     0     3     2     3     3     0     5     3     2     2     0      0      0      0      3      1      3     0     3     4    
TCTAACTGTTTCTACATCTGT SNCFYIC 2     1     3     3     2     0     3     1     1     0     1     5     5     2     2     3     3     7     1     1      0      1      3      0      0      3     0     1     9    
TCTACTTGTATCATCGACTGT STCIIDC 2     5     4     3     2     2     0     0     1     1     2     5     4     0     0     3     4     2     1     1      0      3      2      2      1      2     1     3     7    
TCTACTTGTATCATCTTCTGT STCIIFC 2     1     3     1     4     4     1     2     0     1     1     2     7     2     0     6     2     6     0     1      0      2      3      4      0      2     0     2     4    
TCTACTTGTATCGACATCTGT STCIDIC 4     2     3     0     2     0     2     1     2     1     2     4     3     2     2     2     5     6     1     3      0      3      1      2      1      4     0     2     3    
TCTACTTGTATGTACATCTGT STCMYIC 1     1     5     1     3     0     1     1     1     0     0     6     5     3     2     4     3     5     2     2      2      2      2      4      0      2     0     1     4    
TCTACTTGTCAGTACGTTTGT STCQYVC 1     1     3     1     2     3     1     2     2     2     4     10    4     0     1     4     1     4     2     0      1      1      2      0      0      4     1     1     5    
TCTACTTGTGACGTTGACTGT STCDVDC 3     3     8     1     1     3     1     1     1     1     6     6     6     2     0     2     0     4     0     0      1      2      1      0      1      5     0     2     2    
TCTACTTGTGACTACACTTGT STCDYTC 0     0     5     1     1     1     0     2     0     3     2     5     4     2     2     2     6     9     1     0      1      3      0      3      3      2     1     2     2    
TCTACTTGTGCTATCATCTGT STCAIIC 4     1     5     0     3     0     2     3     1     1     1     4     4     1     1     3     2     5     4     0      1      3      3      2      1      2     1     0     5    
TCTACTTGTGCTTACTCTTGT STCAYSC 3     1     9     0     2     2     2     3     0     1     1     2     6     1     0     3     4     4     1     0      1      4      2      0      1      6     0     0     4    
TCTACTTGTTACACTTTCTGT STCYTFC 4     1     2     0     1     1     3     2     1     1     5     5     5     2     3     2     0     8     1     3      0      2      5      1      0      1     1     2     1    
TCTACTTGTTACCATTACTGT STCYHYC 6     3     4     1     1     1     2     0     0     2     0     4     5     2     0     8     0     5     3     1      1      0      1      2      1      4     1     1     4    
TCTACTTGTTTCTTCATCTGT STCFFIC 4     5     3     0     4     2     2     0     2     1     4     3     5     2     0     4     2     0     0     2      4      1      0      3      0      2     1     1     6    
TCTATCTGTGACGACATCTGT SICDDIC 2     3     5     1     1     1     3     5     0     1     3     2     0     2     1     3     2     9     1     2      2      1      0      0      4      4     1     0     4    
TCTATCTGTGTTGCTTACTGT SICVAYC 4     1     3     1     2     1     2     1     3     1     2     2     7     1     2     4     6     6     0     3      0      2      0      1      1      2     0     0     5    
TCTATCTGTGTTGTTGTTTGT SICVVVC 2     4     5     1     1     1     5     3     4     0     3     4     3     1     0     4     4     6     1     0      0      1      0      1      0      6     0     1     2    
TCTATCTGTGTTTACACTTGT SICVYTC 2     1     5     0     1     1     4     2     5     1     1     6     3     1     0     4     2     6     2     1      1      1      2      2      1      4     0     0     4    
TCTATCTGTGTTTTCATCTGT SICVFIC 1     1     4     1     0     0     1     1     3     0     3     2     2     1     4     5     3     8     1     0      4      0      3      1      1      4     0     2     7    
TCTATCTGTTACTACTACTGT SICYYYC 0     1     6     0     1     1     2     1     2     1     1     2     3     0     7     3     5     10    2     3      0      1      2      4      1      1     0     0     3    
TCTATGTGTGTTGACATCTGT SMCVDIC 1     1     5     3     5     2     1     1     2     5     4     1     2     1     1     2     4     7     1     0      1      7      0      0      0      1     0     2     3    
TCTATGTGTGTTTACTTCTGT SMCVYFC 6     3     6     1     1     1     1     0     2     1     1     3     7     1     3     3     3     2     2     1      0      0      0      0      0      3     0     2     10   
TCTCAGTGTAACTTCATCTGT SQCNFIC 6     7     2     1     4     1     3     5     0     1     0     2     1     3     1     3     2     1     3     0      1      2      3      3      0      2     0     1     5    
TCTCAGTGTATCATCGAATGT SQCIIEC 1     5     3     1     2     3     0     1     2     1     1     1     2     2     1     7     2     10    0     1      0      3      0      2      0      5     1     2     4    
TCTCAGTGTATCGTTCAGTGT SQCIVQC 0     7     5     1     0     4     3     2     1     0     3     0     6     2     1     5     4     5     1     1      1      0      2      1      3      2     1     1     1    
TCTCAGTGTCAGCAGGACTGT SQCQQDC 4     4     8     1     0     4     5     3     0     0     2     3     4     0     0     4     2     8     0     0      0      2      1      1      1      0     1     2     3    
TCTCAGTGTCAGGAAGTTTGT SQCQEVC 1     3     5     1     2     2     3     4     0     0     1     1     4     0     1     3     2     6     1     1      1      5      0      0      1      4     2     0     9    
TCTCAGTGTCAGGCTTACTGT SQCQAYC 4     1     8     1     2     2     1     1     0     1     2     3     3     2     1     6     1     6     0     1      0      4      0      0      1      6     0     4     2    
TCTCAGTGTCAGGTTGAATGT SQCQVEC 2     2     11    0     2     2     1     0     2     1     4     2     2     0     1     5     3     8     1     1      2      1      0      2      0      4     1     2     1    
TCTCAGTGTCAGTACAACTGT SQCQYNC 8     1     7     1     1     5     2     2     0     2     0     5     5     1     1     4     2     2     2     0      2      0      0      3      0      2     0     2     3    
TCTCAGTGTCAGTACGCTTGT SQCQYAC 5     5     9     0     1     0     4     1     0     1     0     4     4     2     1     3     2     10    0     0      1      2      2      2      0      1     0     2     1    
TCTCAGTGTCCGATCACTTGT SQCPITC 4     2     7     1     2     2     1     3     0     0     0     5     4     0     1     7     1     7     1     0      0      3      1      2      1      5     1     1     1    
TCTCAGTGTCGTTACATCTGT SQCRYIC 2     3     6     1     4     1     2     0     1     0     2     1     5     2     2     3     4     3     1     2      0      4      3      1      3      4     0     0     3    
TCTCAGTGTGCTATCGTTTGT SQCAIVC 3     5     9     1     1     1     2     3     0     0     2     3     2     2     3     1     2     8     1     0      0      5      2      1      2      2     0     0     2    
TCTCAGTGTGTTATCTTCTGT SQCVIFC 4     2     4     1     4     1     2     2     2     1     3     2     3     2     2     4     5     6     0     0      1      1      1      1      3      5     0     0     1    
TCTCAGTGTGTTCAGGACTGT SQCVQDC 1     1     11    0     1     1     1     1     0     1     3     2     9     3     1     5     2     4     1     1      1      4      0      0      1      2     0     2     4    
TCTCAGTGTGTTTACCATTGT SQCVYHC 1     2     1     2     5     1     2     0     0     1     4     3     6     0     1     2     2     8     0     1      1      1      1      3      2      8     0     2     3    
TCTCAGTGTGTTTCTTACTGT SQCVSYC 4     2     4     0     2     1     1     0     2     0     1     3     6     1     4     6     5     5     0     1      0      3      0      3      0      2     0     3     4    
TCTCAGTGTTACCATTACTGT SQCYHYC 2     0     3     0     2     0     3     2     2     2     4     6     5     1     0     5     2     4     0     1      1      4      3      2      0      2     0     4     3    
TCTCAGTGTTACGACTACTGT SQCYDYC 3     4     5     0     0     0     3     7     2     2     1     5     6     1     2     4     5     2     1     0      0      1      1      0      2      1     1     1     3    
TCTCAGTGTTACTACGAATGT SQCYYEC 2     2     7     0     2     1     1     4     1     1     2     3     3     0     2     3     6     9     1     1      0      2      0      1      3      4     1     0     1    
TCTCAGTGTTTCGTTATCTGT SQCFVIC 0     1     7     1     3     1     1     0     2     1     2     2     3     1     3     3     6     5     1     1      3      5      2      0      0      3     2     1     3    
TCTCATTGTACTATCTACTGT SHCTIYC 1     0     9     0     1     1     0     4     2     0     3     4     5     1     3     2     2     4     2     1      1      5      2      1      3      0     1     1     4    
TCTCATTGTATCACTATCTGT SHCITIC 2     2     6     1     1     2     5     1     0     1     4     4     3     1     0     2     2     7     1     0      0      3      0      2      2      3     1     2     5    
TCTCATTGTCAGTACATCTGT SHCQYIC 6     4     4     2     0     1     3     5     1     1     1     5     2     2     3     2     1     0     0     0      1      4      3      4      1      2     0     1     4    
TCTCATTGTGCTTACATCTGT SHCAYIC 3     1     5     1     2     2     4     1     2     0     4     3     5     2     0     3     3     6     0     0      1      2      2      1      0      4     0     0     6    
TCTCATTGTGTTGACGTTTGT SHCVDVC 3     2     2     0     1     2     4     3     1     1     4     1     5     0     0     6     3     3     1     0      4      4      2      2      2      2     0     2     3    
TCTCCGTGTATCAACATCTGT SPCINIC 4     0     6     1     3     0     6     0     2     0     1     4     7     2     1     2     2     6     1     2      0      3      3      2      0      1     1     1     2    
TCTCCGTGTGACGACATCTGT SPCDDIC 5     2     10    0     2     1     5     2     1     1     3     2     3     1     1     5     1     6     0     0      1      1      3      1      0      2     2     2     0    
TCTCCGTGTGCTGACATCTGT SPCADIC 3     3     7     0     2     2     2     1     1     1     5     2     4     1     0     4     1     7     3     1      1      3      1      0      1      4     0     0     3    
TCTCCGTGTGTTATCGACTGT SPCVIDC 1     3     5     1     4     2     4     4     3     3     0     3     2     1     1     3     2     6     1     1      1      1      0      2      1      5     0     2     1    
TCTCCGTGTGTTTACACTTGT SPCVYTC 5     2     5     2     0     0     2     2     0     0     1     5     8     2     2     4     3     1     2     1      1      3      0      1      4      5     0     0     2    
TCTCCGTGTTACATCATGTGT SPCYIMC 5     3     9     2     1     2     2     3     0     0     3     6     2     1     0     4     4     5     0     0      0      0      3      0      0      3     0     1     4    
TCTCGTTGTACTACTTACTGT SRCTTYC 1     3     6     0     2     4     5     2     2     0     4     3     4     2     0     1     2     5     2     1      3      2      2      1      0      3     0     2     1    
TCTCGTTGTATCTACTACTGT SRCIYYC 2     3     7     0     3     0     3     1     3     0     2     4     3     1     0     2     3     4     1     0      0      0      4      1      1      8     2     1     4    
TCTCGTTGTTACATCTACTGT SRCYIYC 3     2     5     0     2     4     2     2     0     2     3     3     3     2     1     2     3     7     2     0      1      3      2      0      0      6     0     1     2    
TCTGAATGTGTTATCTTCTGT SECVIFC 2     4     7     2     8     0     1     2     2     0     2     2     3     0     4     1     3     5     1     2      1      1      1      0      1      3     0     0     5    
TCTGAATGTGTTGTTTACTGT SECVVYC 0     1     6     2     1     1     3     1     3     0     2     2     5     0     2     5     4     7     2     1      0      4      1      1      0      1     1     3     4    
TCTGAATGTTACTACGTTTGT SECYYVC 5     2     5     0     3     4     2     0     2     0     3     4     3     0     2     4     5     7     3     0      1      1      0      0      0      3     0     1     3    
TCTGACTGTATCACTGACTGT SDCITDC 2     1     4     1     3     0     9     3     1     2     1     0     6     2     0     1     3     8     0     0      1      2      2      1      1      3     0     1     5    
TCTGACTGTATCTACGTTTGT SDCIYVC 2     3     9     1     4     1     2     3     1     0     2     4     3     3     1     3     1     4     0     1      0      5      1      1      0      2     0     1     5    
TCTGACTGTCAGACTTACTGT SDCQTYC 3     0     8     1     1     3     3     1     1     2     1     1     3     2     0     2     1     15    1     1      0      3      0      1      2      4     1     1     1    
TCTGACTGTCATGACATCTGT SDCHDIC 6     2     6     0     1     1     1     3     0     2     3     4     3     2     0     2     3     8     1     2      4      0      1      1      1      3     0     1     2    
TCTGACTGTGACGTTACTTGT SDCDVTC 5     0     13    2     0     2     3     3     1     0     5     3     2     0     1     3     2     5     2     0      2      0      2      1      2      3     0     0     1    
TCTGACTGTGACGTTCAGTGT SDCDVQC 4     2     8     0     3     4     4     1     0     1     2     8     0     1     1     3     2     6     2     0      0      0      0      2      0      2     0     2     5    
TCTGACTGTGACGTTGAATGT SDCDVEC 8     3     6     0     2     2     2     2     2     2     2     3     5     1     1     1     3     10    0     0      0      0      0      1      1      4     0     0     2    
TCTGACTGTGACTACTCTTGT SDCDYSC 2     4     7     2     0     2     1     3     1     1     4     3     2     1     1     2     3     5     1     0      1      1      3      1      1      4     2     2     3    
TCTGACTGTGACTTCGTTTGT SDCDFVC 0     1     6     0     3     1     6     1     1     1     2     3     2     0     1     5     4     1     0     1      1      5      3      1      0      8     1     1     4    
TCTGACTGTGCTGTTGACTGT SDCAVDC 13    1     8     0     0     4     2     2     0     1     1     3     1     3     1     5     0     4     0     2      0      1      1      1      1      1     2     2     3    
TCTGACTGTGCTGTTGTTTGT SDCAVVC 8     1     2     2     2     0     1     0     1     0     5     4     9     0     0     5     4     5     0     2      0      3      2      1      0      2     1     1     2    
TCTGACTGTGTTATCACTTGT SDCVITC 1     1     9     1     4     2     2     1     0     0     1     3     6     2     1     5     3     6     2     0      0      2      1      2      0      0     1     1     6    
TCTGACTGTGTTCATATCTGT SDCVHIC 3     2     6     0     2     4     2     1     0     1     3     5     2     0     1     4     1     6     1     2      2      2      3      1      1      3     1     2     2    
TCTGACTGTGTTGAAGACTGT SDCVEDC 4     2     6     1     1     1     2     4     1     0     4     4     4     1     1     0     4     8     0     1      2      0      2      2      1      1     0     1     5    
TCTGACTGTTACCATTTCTGT SDCYHFC 4     3     7     0     3     2     1     2     0     0     3     1     3     1     1     1     3     5     0     0      2      3      3      1      0      5     2     2     5    
TCTGACTGTTACGACACTTGT SDCYDTC 5     3     4     1     0     2     2     1     0     1     0     1     10    0     1     5     2     8     0     1      1      3      1      2      2      2     1     0     4    
TCTGACTGTTACGCTATCTGT SDCYAIC 4     2     6     1     1     3     5     4     1     2     2     2     5     0     0     2     4     5     3     0      0      1      2      0      0      6     0     0     2    
TCTGACTGTTACTACTCTTGT SDCYYSC 2     3     8     0     2     3     1     3     3     0     1     3     3     0     2     5     1     8     0     0      2      0      1      1      0      4     1     0     6    
TCTGACTGTTACTTCATCTGT SDCYFIC 4     2     6     2     1     2     5     0     1     1     2     2     2     0     0     1     2     11    1     1      1      4      0      1      1      2     2     1     5    
TCTGACTGTTTCACTTTCTGT SDCFTFC 2     3     6     1     1     1     0     1     0     2     2     4     5     2     2     5     2     5     0     0      3      1      1      0      2      5     1     1     5    
TCTGCTTGTACTATCTACTGT SACTIYC 5     1     9     0     1     2     2     3     0     0     2     3     5     1     1     3     6     5     1     0      0      3      1      1      0      1     1     1     5    
TCTGCTTGTATCATCAACTGT SACIINC 3     3     4     0     2     0     5     1     1     3     4     3     2     1     1     4     2     3     1     0      0      4      0      1      3      6     0     0     6    
TCTGCTTGTATCATCTACTGT SACIIYC 1     0     5     1     2     1     4     0     1     0     2     6     2     1     1     4     2     3     0     0      1      4      2      5      2      4     0     0     9    
TCTGCTTGTGACGTTGACTGT SACDVDC 1     5     11    0     2     4     3     2     0     1     2     2     6     1     0     2     1     7     0     1      1      1      0      2      0      4     0     1     3    
TCTGCTTGTTACTACAAATGT SACYYKC 6     2     5     2     3     3     3     1     1     0     1     1     6     0     2     2     3     6     0     0      1      0      3      0      1      6     0     2     3    
TCTGTTTGTACTATCTACTGT SVCTIYC 3     2     5     0     1     1     5     1     1     0     1     7     0     1     2     6     2     8     1     1      2      3      0      0      0      3     1     0     6    
TCTGTTTGTATCATCGTTTGT SVCIIVC 1     1     3     0     3     2     4     0     2     1     3     5     4     1     1     3     1     7     1     3      2      3      1      0      1      0     2     0     8    
TCTGTTTGTCAGTACAAATGT SVCQYKC 3     2     7     0     2     0     4     1     1     0     3     3     6     0     0     7     2     4     2     1      1      5      1      3      1      1     0     1     2    
TCTGTTTGTCAGTACTACTGT SVCQYYC 4     2     6     1     0     4     4     1     0     2     3     5     6     1     1     0     2     3     0     2      2      3      1      1      1      2     0     1     5    
TCTGTTTGTGTTGTTTCTTGT SVCVVSC 2     1     5     0     3     1     2     3     2     0     2     3     4     0     0     5     4     4     1     2      1      0      1      0      0      2     1     3     11   
TCTTACTGTAACTACTACTGT SYCNYYC 1     4     4     2     2     0     3     1     0     1     2     4     5     0     1     1     1     4     1     2      1      3      1      3      5      3     0     2     6    
TCTTACTGTACTGCTTACTGT SYCTAYC 1     2     7     2     3     2     2     1     0     1     1     3     3     1     0     5     3     4     0     1      2      4      3      0      1      5     0     1     5    
TCTTACTGTATCATCGAATGT SYCIIEC 0     5     7     1     3     1     3     0     2     0     0     0     2     0     0     4     7     8     1     0      2      5      2      1      1      1     0     2     5    
TCTTACTGTATCTACACTTGT SYCIYTC 3     2     2     2     2     1     3     2     2     0     1     5     4     2     1     2     2     6     0     1      1      3      3      3      0      3     2     1     4    
TCTTACTGTCAGATCATCTGT SYCQIIC 4     4     3     0     1     3     3     2     0     0     1     2     2     2     0     3     3     5     3     1      0      4      1      2      1      10    1     0     2    
TCTTACTGTCAGTACTACTGT SYCQYYC 7     2     9     0     5     2     1     1     2     1     6     1     5     0     1     1     2     4     1     0      1      4      2      1      1      0     0     0     3    
TCTTACTGTCATGTTTACTGT SYCHVYC 4     3     7     0     1     6     2     2     3     1     2     3     1     0     1     4     5     5     2     0      0      1      3      3      1      1     0     0     2    
TCTTACTGTCCGTACATCTGT SYCPYIC 2     2     5     1     1     3     3     2     0     0     2     7     4     1     1     7     4     3     2     0      0      2      2      1      2      1     1     0     4    
TCTTACTGTGAAATCATCTGT SYCEIIC 4     0     6     1     1     4     4     2     1     0     3     2     4     1     0     4     1     5     1     1      3      4      1      1      0      1     2     1     5    
TCTTACTGTGACACTACTTGT SYCDTTC 2     4     4     1     1     4     1     0     2     2     0     6     3     1     0     2     3     9     2     2      0      1      1      2      1      4     0     1     4    
TCTTACTGTGACATCCATTGT SYCDIHC 0     1     12    0     3     2     4     0     0     2     4     2     5     2     0     3     1     5     2     1      0      3      0      2      1      2     1     0     5    
TCTTACTGTGACGACTACTGT SYCDDYC 2     0     11    1     1     2     2     2     2     0     1     5     4     2     0     4     1     7     1     2      1      3      1      4      0      1     0     0     3    
TCTTACTGTGCTGACATCTGT SYCADIC 1     2     7     0     2     1     2     1     2     0     0     6     2     0     2     3     5     10    1     2      4      0      1      3      0      3     0     0     3    
TCTTACTGTGTTGTTGAATGT SYCVVEC 2     1     4     1     3     2     0     3     2     0     4     3     5     0     2     3     1     5     2     0      2      1      0      2      0      7     0     1     7    
TCTTACTGTTACTACCATTGT SYCYYHC 2     5     5     2     5     5     0     1     0     0     3     4     5     1     2     2     1     0     1     1      0      3      1      3      0      4     0     2     5    
TCTTACTGTTCTTACTACTGT SYCSYYC 0     3     6     1     0     4     1     0     0     3     1     4     8     0     3     3     4     5     1     2      1      1      1      2      1      2     1     1     4    
TCTTACTGTTTCTACGTTTGT SYCFYVC 1     0     4     1     3     1     4     1     1     3     3     2     4     2     2     1     4     7     0     0      3      1      1      0      1      6     1     0     6    
TCTTCTTGTTACATCATCTGT SSCYIIC 3     3     7     0     2     1     0     3     0     1     3     2     3     0     0     2     2     9     4     1      2      2      4      1      1      2     1     2     2    
TCTTCTTGTTACTACATCTGT SSCYYIC 2     5     5     1     2     2     2     4     1     0     1     5     4     1     1     1     4     6     4     0      0      2      1      2      1      5     0     0     1    
TCTTTCTGTTACATCTTCTGT SFCYIFC 2     4     8     0     0     2     1     1     2     1     3     5     3     0     4     5     5     5     3     2      2      1      0      1      0      1     0     0     2    
TCTAACTGTGTTTACTACTGT SNCVYYC 0     1     6     0     2     1     1     1     3     4     0     3     4     1     0     3     3     5     1     0      2      7      1      5      1      3     0     1     3    
TCTACTTGTACTTACTTCTGT STCTYFC 6     1     4     2     2     0     2     2     2     0     4     1     5     1     5     2     1     5     2     0      1      4      0      2      0      3     0     0     5    
TCTACTTGTATCAACATCTGT STCINIC 5     2     7     1     0     1     2     1     0     0     5     1     4     2     2     3     1     4     2     0      3      2      3      1      0      2     1     0     7    
TCTACTTGTATCGTTACTTGT STCIVTC 1     3     2     1     4     0     3     2     0     0     2     3     2     5     1     4     4     7     1     1      2      4      1      2      1      0     1     0     5    
TCTACTTGTCATACTTACTGT STCHTYC 4     1     4     1     4     1     3     0     0     0     1     1     6     2     0     2     2     7     3     0      0      3      1      2      0      6     2     0     6    
TCTACTTGTCCGTACATCTGT STCPYIC 3     1     8     0     2     1     0     1     0     2     2     2     9     1     0     5     5     6     1     0      0      1      0      2      0      6     1     0     3    
TCTACTTGTGACTTCATCTGT STCDFIC 3     2     2     2     3     3     1     2     3     4     2     6     2     2     2     0     3     2     2     2      0      3      4      0      2      1     1     1     2    
TCTACTTGTTACGCTATCTGT STCYAIC 3     2     2     3     2     4     1     0     0     2     5     6     3     0     1     2     4     3     3     0      0      4      3      1      1      5     0     0     2    
TCTACTTGTTACGTTGACTGT STCYVDC 0     1     6     1     3     0     2     2     1     1     3     2     5     3     2     3     3     7     0     1      1      2      1      1      1      5     1     1     3    
TCTACTTGTTACTACGACTGT STCYYDC 2     1     7     1     4     1     5     1     1     3     0     5     5     0     0     5     3     1     0     2      0      4      1      0      1      3     0     1     5    
TCTACTTGTTACTCTTACTGT STCYSYC 3     2     6     1     1     1     3     1     1     0     1     2     6     1     1     0     4     9     1     4      1      4      1      0      0      2     3     1     2    
TCTATCTGTACTATCATCTGT SICTIIC 1     3     3     0     2     2     0     4     2     1     1     0     6     3     1     5     6     3     1     1      0      3      4      0      1      3     0     1     5    
TCTATCTGTATCTACAAATGT SICIYKC 3     3     3     0     4     2     2     1     1     0     3     2     2     0     2     6     2     7     4     2      0      4      0      1      0      1     1     0     6    
TCTATCTGTGACTACTACTGT SICDYYC 4     1     5     1     5     2     3     2     1     2     2     1     5     0     0     2     1     6     0     3      1      3      1      1      0      3     1     1     5    
TCTATCTGTGCTATCATCTGT SICAIIC 1     3     11    0     2     1     0     1     2     0     3     4     4     1     0     5     3     1     1     1      1      1      2      1      0      2     0     2     9    
TCTATCTGTGTTGTTCATTGT SICVVHC 0     1     5     0     4     1     0     3     0     1     1     0     3     1     2     4     5     7     1     4      1      3      3      1      2      2     1     3     3    
TCTATCTGTGTTTTCTACTGT SICVFYC 1     2     9     0     1     1     0     2     6     0     2     3     4     1     1     3     0     7     3     0      1      2      1      3      2      3     0     0     4    
TCTATCTGTTACATCACTTGT SICYITC 2     3     2     2     2     0     1     1     2     1     1     1     6     1     0     6     5     3     1     1      1      3      5      1      0      7     0     0     4    
TCTATCTGTTCTGTTTACTGT SICSVYC 0     7     1     0     2     0     2     4     0     0     2     8     4     1     1     3     3     5     0     5      2      0      1      3      0      3     0     1     4    
TCTATGTGTACTGTTTACTGT SMCTVYC 3     0     6     0     0     3     4     2     3     1     2     2     4     2     4     4     3     5     1     1      2      1      0      1      1      2     0     1     4    
TCTATGTGTACTTACATCTGT SMCTYIC 3     2     2     2     1     3     3     1     1     4     2     1     4     1     0     2     1     6     1     0      0      9      0      4      2      0     1     2     4    
TCTATGTGTATCGTTTACTGT SMCIVYC 3     7     2     0     4     0     2     3     2     1     0     6     3     0     1     3     1     4     1     0      1      3      1      3      1      2     0     2     6    
TCTATGTGTCAGCAGTACTGT SMCQQYC 1     1     11    1     3     1     4     2     1     1     1     4     5     0     1     4     3     8     0     0      0      2      0      1      0      4     0     1     2    
TCTATGTGTGTTTACGTTTGT SMCVYVC 3     3     4     3     2     1     3     1     1     0     3     4     3     3     2     2     2     2     1     0      1      4      3      1      1      1     1     1     6    
TCTATGTGTGTTTACTACTGT SMCVYYC 2     5     6     1     3     0     3     0     2     1     3     1     5     2     1     3     3     3     3     3      1      2      0      0      2      1     0     1     5    
TCTATGTGTTACATCATGTGT SMCYIMC 3     5     2     0     4     1     1     1     2     0     4     4     3     0     1     2     7     5     4     2      1      2      0      1      0      3     0     1     3    
TCTCAGTGTACTTACAACTGT SQCTYNC 1     3     8     2     3     2     2     1     2     2     1     2     3     1     3     2     2     7     1     3      3      0      0      0      1      2     0     4     1    
TCTCAGTGTATCGTTACTTGT SQCIVTC 1     3     4     3     2     3     2     1     3     1     1     2     1     1     2     5     4     6     0     0      0      7      1      0      3      4     0     1     1    
TCTCAGTGTATCTACGACTGT SQCIYDC 5     0     7     0     0     2     2     4     2     0     3     3     4     1     1     5     4     8     0     0      0      0      1      1      3      0     1     1     4    
TCTCAGTGTCAGTACGACTGT SQCQYDC 2     1     7     0     0     3     0     3     0     1     2     8     6     0     0     3     3     11    0     0      0      2      2      1      1      3     1     0     2    
TCTCAGTGTGACACTTTCTGT SQCDTFC 2     2     6     1     4     2     0     2     1     0     1     6     5     1     0     3     3     5     2     1      0      1      1      1      3      5     0     1     3    
TCTCAGTGTGACCAGGTTTGT SQCDQVC 4     3     8     0     1     3     2     4     0     1     4     2     8     2     0     2     1     6     1     1      0      1      1      0      0      4     0     1     2    
TCTCAGTGTGACTACGACTGT SQCDYDC 3     3     10    0     1     2     3     3     0     1     6     2     4     0     0     2     2     3     3     1      1      2      1      3      1      2     1     0     2    
TCTCAGTGTGCTACTACTTGT SQCATTC 3     2     8     1     1     3     4     3     1     1     4     2     5     0     2     4     1     5     0     1      3      2      1      0      1      1     0     2     1    
TCTCAGTGTGCTTACGACTGT SQCAYDC 2     2     4     3     0     2     0     0     3     1     3     2     4     1     0     3     2     11    2     0      2      5      0      1      0      5     1     0     3    
TCTCAGTGTGGTATCATCTGT SQCGIIC 5     0     8     0     1     2     3     0     0     1     4     3     4     0     0     5     3     6     0     0      0      3      2      2      0      4     1     3     2    
TCTCAGTGTGTTCAGTTCTGT SQCVQFC 2     3     10    0     0     2     1     0     1     0     6     1     8     1     1     3     1     7     1     1      0      1      1      2      0      4     1     3     1    
TCTCAGTGTGTTGACGACTGT SQCVDDC 1     3     8     1     0     2     3     2     1     0     1     2     2     1     1     5     4     5     0     2      1      4      2      0      0      4     1     1     5    
TCTCAGTGTGTTGCTTACTGT SQCVAYC 3     4     6     1     1     1     5     3     1     0     3     4     1     0     0     3     2     7     2     0      2      1      1      1      0      4     2     2     2    
TCTCAGTGTGTTGTTTTCTGT SQCVVFC 2     4     5     3     1     1     5     1     3     0     1     1     7     1     2     1     2     3     2     1      0      2      2      2      0      5     0     0     5    
TCTCAGTGTTACACTGACTGT SQCYTDC 5     1     6     0     2     3     0     1     3     3     1     4     2     0     5     5     1     6     0     0      1      2      0      0      1      2     1     4     3    
TCTCAGTGTTACGTTCATTGT SQCYVHC 3     1     9     1     2     3     3     0     2     1     1     3     1     2     0     2     1     7     1     1      0      7      1      2      0      5     0     0     3    
TCTCAGTGTTTCATCGTTTGT SQCFIVC 2     0     7     0     3     2     2     3     0     0     4     2     7     0     2     3     1     6     2     1      3      3      1      1      0      3     1     0     3    
TCTCATTGTATCACTGTTTGT SHCITVC 2     2     3     1     2     1     2     2     2     1     1     7     3     3     0     5     7     2     1     0      0      2      1      0      0      3     0     2     7    
TCTCATTGTATCATCACTTGT SHCIITC 4     5     5     1     2     2     1     1     2     1     1     4     7     2     0     4     0     3     1     1      1      2      2      1      3      2     0     0     4    
TCTCATTGTATCTACGTTTGT SHCIYVC 2     2     4     1     2     2     1     3     0     1     0     5     1     1     1     7     1     13    1     0      0      0      2      2      1      4     0     1     4    
TCTCATTGTGACGTTTACTGT SHCDVYC 5     4     4     0     4     3     1     0     1     0     4     1     6     0     1     3     3     8     1     1      1      2      3      0      0      1     0     0     5    
TCTCATTGTGTTATCGTTTGT SHCVIVC 0     2     3     0     1     1     4     1     1     2     6     2     6     2     1     2     6     5     0     3      0      2      1      0      1      2     0     1     7    
TCTCATTGTGTTTACTTCTGT SHCVYFC 1     0     3     2     0     1     4     1     2     1     3     2     5     1     1     3     4     1     1     2      3      5      3      2      0      4     0     1     6    
TCTCATTGTTACATCGTTTGT SHCYIVC 3     2     6     1     5     2     0     1     0     3     4     4     2     1     3     2     4     4     1     2      2      1      2      2      1      2     0     0     2    
TCTCATTGTTACCAGGTTTGT SHCYQVC 1     3     5     0     3     3     2     0     2     1     3     4     7     1     2     2     3     4     0     1      1      4      1      2      0      2     1     0     4    
TCTCCGTGTACTACTTACTGT SPCTTYC 4     4     6     0     0     5     3     2     0     2     0     3     7     3     1     0     4     4     0     2      1      3      1      1      0      0     0     2     4    
TCTCCGTGTCAGTTCTACTGT SPCQFYC 1     2     6     1     2     5     3     2     0     2     0     3     4     1     0     3     2     5     2     0      3      2      2      0      1      4     0     4     2    
TCTCCGTGTGACATCAACTGT SPCDINC 2     1     11    1     2     2     5     4     0     2     2     1     5     0     0     4     1     9     0     0      2      2      2      3      0      0     0     0     1    
TCTCCGTGTGACATCGCTTGT SPCDIAC 4     3     7     1     0     1     3     1     0     1     1     9     2     0     3     2     0     13    1     2      1      0      1      0      0      4     0     0     2    
TCTCCGTGTGACCATATCTGT SPCDHIC 3     3     11    0     2     2     3     2     1     0     1     4     2     3     1     3     1     3     2     0      1      3      1      0      1      2     2     2     3    
TCTCCGTGTGACGAATACTGT SPCDEYC 0     3     9     0     2     5     2     4     2     0     3     1     4     1     0     3     3     8     0     0      0      4      2      1      1      1     0     1     2    
TCTCCGTGTGTTGACTACTGT SPCVDYC 3     1     6     0     1     2     0     1     0     1     3     5     5     2     1     4     4     9     0     0      1      0      0      1      2      3     0     1     6    
TCTCCGTGTTACACTATCTGT SPCYTIC 3     3     7     0     3     3     0     1     1     0     2     3     6     0     0     9     2     4     0     0      1      3      1      1      0      4     0     0     5    
TCTCCGTGTTACTACTTCTGT SPCYYFC 2     1     7     0     4     1     2     3     1     0     0     2     4     0     1     5     4     6     1     0      1      2      3      1      1      3     0     2     5    
TCTCCGTGTTTCACTTACTGT SPCFTYC 5     2     5     0     2     0     2     2     1     1     5     7     1     2     0     4     2     5     1     0      1      2      1      0      0      4     1     1     5    
TCTCGTTGTGACATCATCTGT SRCDIIC 2     3     6     1     3     5     1     0     0     1     2     8     4     1     1     4     3     6     2     0      1      1      0      0      1      3     0     2     1    
TCTCGTTGTGACTACTACTGT SRCDYYC 3     2     8     1     1     4     2     0     1     3     2     2     4     0     0     2     5     3     1     0      1      2      3      0      2      5     0     1     4    
TCTCGTTGTGCTATCATCTGT SRCAIIC 2     2     7     0     0     5     2     2     1     1     3     3     4     0     0     2     2     3     0     2      1      5      0      0      1      4     0     2     8    
TCTGAATGTGACACTTACTGT SECDTYC 4     3     4     0     1     6     2     2     1     2     4     4     3     1     4     1     5     4     2     0      1      0      1      0      2      0     0     0     5    
TCTGAATGTGACATCGTTTGT SECDIVC 1     1     4     2     1     3     2     4     3     1     1     3     1     0     1     4     7     5     3     0      1      2      2      2      0      2     0     2     4    
TCTGAATGTGTTTACATCTGT SECVYIC 1     2     6     1     3     1     2     2     1     0     2     5     5     0     2     2     1     5     1     0      0      2      4      2      0      2     1     4     5    
TCTGACTGTACTATCACTTGT SDCTITC 2     2     7     0     1     2     3     0     0     1     2     4     4     0     2     3     4     6     0     1      0      1      2      1      1      3     0     3     7    
TCTGACTGTACTATCTACTGT SDCTIYC 1     0     7     1     5     3     1     2     1     0     3     4     4     0     1     4     2     7     0     1      1      2      0      0      0      6     2     0     4    
TCTGACTGTACTGTTATCTGT SDCTVIC 1     6     7     0     1     3     2     1     0     2     6     2     2     0     0     3     2     3     1     1      1      3      2      2      1      5     1     0     4    
TCTGACTGTATCACTACTTGT SDCITTC 2     1     6     0     2     1     4     3     2     1     2     6     2     3     1     4     4     6     0     0      2      2      0      0      1      4     0     2     1    
TCTGACTGTATCTACAACTGT SDCIYNC 1     2     6     1     3     1     1     2     1     2     6     2     5     3     3     1     1     4     0     0      2      4      1      2      1      1     2     1     3    
TCTGACTGTATCTACCATTGT SDCIYHC 1     2     7     0     0     1     3     2     1     2     4     4     6     3     1     4     3     3     3     0      1      3      2      0      0      2     0     1     3    
TCTGACTGTATGTACTACTGT SDCMYYC 1     3     9     2     2     2     2     4     2     2     1     4     1     2     2     1     2     9     0     0      1      1      1      0      1      3     2     0     2    
TCTGACTGTCAGTTCGTTTGT SDCQFVC 5     1     4     0     2     1     2     1     1     2     3     3     8     0     0     5     6     6     0     1      2      1      0      0      1      3     1     2     1    
TCTGACTGTCAGTTCTACTGT SDCQFYC 3     4     5     1     3     2     5     3     0     0     3     2     4     0     1     4     3     5     3     0      1      3      0      0      2      3     0     0     2    
TCTGACTGTCATATCTACTGT SDCHIYC 1     3     3     0     2     2     4     2     1     2     2     2     4     0     1     3     3     4     1     1      1      4      1      1      1      4     1     1     7    
TCTGACTGTCATGCTGTTTGT SDCHAVC 2     2     7     0     2     2     1     3     0     0     4     3     5     1     0     2     5     6     1     0      1      3      1      0      0      6     1     0     4    
TCTGACTGTCATTACTACTGT SDCHYYC 2     2     1     1     1     6     1     3     1     1     2     4     2     2     0     3     1     4     0     1      3      1      2      4      2      4     0     3     5    
TCTGACTGTCCGTACTACTGT SDCPYYC 1     0     13    0     1     1     5     1     2     0     2     3     4     0     2     5     5     7     0     1      0      2      1      0      1      3     0     0     2    
TCTGACTGTGAAGTTATCTGT SDCEVIC 6     0     5     2     4     2     0     4     2     1     2     4     7     1     0     2     2     4     1     0      0      3      0      1      0      5     0     0     4    
TCTGACTGTGAATACATCTGT SDCEYIC 9     1     7     0     1     3     2     0     0     0     0     2     2     1     2     3     3     5     0     1      1      4      2      1      1      5     2     0     4    
TCTGACTGTGACATCAAATGT SDCDIKC 4     1     6     0     2     2     4     3     0     0     3     9     6     2     2     3     2     5     2     0      0      1      0      0      1      2     0     0     2    
TCTGACTGTGCTATCACTTGT SDCAITC 5     2     4     0     0     2     2     1     0     2     3     3     9     1     1     3     2     9     2     1      1      2      0      0      0      3     0     1     3    
TCTGACTGTGCTATGTACTGT SDCAMYC 1     4     8     0     1     3     1     5     0     1     2     4     2     1     0     2     1     4     0     1      0      1      1      3      1      5     2     6     2    
TCTGACTGTGCTTTCATCTGT SDCAFIC 1     2     7     2     5     3     2     2     0     0     5     2     2     0     3     3     4     5     1     0      0      1      2      1      0      1     0     3     5    
TCTGACTGTGTTAACTACTGT SDCVNYC 2     3     6     0     3     1     3     1     1     1     2     0     6     2     1     3     1     6     1     2      1      5      1      1      1      2     0     1     5    
TCTGACTGTGTTACTATCTGT SDCVTIC 4     2     0     1     2     2     3     3     0     1     4     6     4     1     1     2     3     5     1     0      0      4      2      0      1      8     0     1     1    
TCTGACTGTGTTATCGAATGT SDCVIEC 3     0     7     0     0     1     2     1     1     2     2     4     6     1     1     2     2     5     0     1      1      5      0      1      1      4     1     3     5    
TCTGACTGTGTTTACGACTGT SDCVYDC 0     2     7     2     0     3     3     2     4     2     2     2     4     0     2     4     4     7     0     0      0      3      2      1      0      4     0     0     2    
TCTGACTGTTACAACATCTGT SDCYNIC 5     3     8     0     0     2     1     2     1     2     0     2     4     0     0     3     1     10    1     5      0      4      0      2      0      5     0     1     0    
TCTGACTGTTACGCTGACTGT SDCYADC 3     0     6     1     0     2     5     1     0     0     4     3     5     1     1     4     3     7     0     1      1      5      2      0      2      2     0     1     2    
TCTGACTGTTACGTTGAATGT SDCYVEC 1     0     6     0     3     0     3     1     1     1     4     0     6     0     1     3     1     7     2     0      0      8      3      2      1      1     0     2     5    
TCTGACTGTTACGTTTCTTGT SDCYVSC 3     4     8     0     6     1     3     1     1     0     2     3     1     1     1     3     4     5     1     1      1      1      2      1      0      2     0     1     5    
TCTGACTGTTTCTACTACTGT SDCFYYC 3     2     9     0     2     3     2     3     0     3     2     4     6     1     0     3     3     3     3     2      0      2      0      1      0      0     2     1     2    
TCTGCTTGTACTGTTTACTGT SACTVYC 2     3     5     1     3     1     3     3     0     1     2     0     11    1     2     5     1     5     0     0      0      3      0      3      0      5     0     0     2    
TCTGCTTGTACTTACTTCTGT SACTYFC 2     1     7     1     1     4     0     1     2     0     5     3     6     1     1     2     1     5     0     1      2      1      2      1      1      2     1     1     7    
TCTGCTTGTATCTTCTACTGT SACIFYC 3     3     7     0     2     2     2     1     3     1     2     6     1     1     0     3     2     3     1     0      4      2      1      1      2      2     0     2     5    
TCTGCTTGTCATTACATCTGT SACHYIC 1     0     6     0     2     2     5     0     4     1     2     2     6     2     1     3     3     6     1     0      1      1      1      1      2      1     0     1     7    
TCTGCTTGTGCTTACATCTGT SACAYIC 3     4     2     1     3     2     4     2     3     0     1     1     3     0     0     1     1     9     2     0      2      5      1      3      2      1     1     1     4    
TCTGCTTGTGTTGTTATCTGT SACVVIC 4     0     8     1     1     2     2     1     0     0     3     0     4     0     0     4     1     6     3     3      1      4      3      0      1      3     0     2     5    
TCTGCTTGTTCTTACATCTGT SACSYIC 1     2     8     1     0     1     4     0     2     1     2     3     8     1     1     0     2     7     1     1      2      2      1      1      1      3     0     0     6    
TCTGTTTGTACTATCACTTGT SVCTITC 3     1     7     1     0     1     0     1     0     1     3     4     3     2     2     6     4     4     2     1      0      1      1      2      0      4     0     3     5    
TCTGTTTGTATCACTATCTGT SVCITIC 2     1     5     1     4     3     0     3     3     0     4     3     8     1     2     0     4     4     0     0      0      1      0      0      0      5     0     0     8    
TCTGTTTGTATCTACGTTTGT SVCIYVC 1     2     3     0     2     1     3     3     0     1     2     4     3     0     2     9     5     3     2     3      1      4      1      1      0      2     0     1     3    
TCTGTTTGTATCTACTTCTGT SVCIYFC 0     3     4     1     0     1     2     2     2     0     3     6     4     0     1     6     4     7     0     1      1      1      0      0      0      3     0     1     9    
TCTGTTTGTCAGTACGTTTGT SVCQYVC 2     0     4     1     2     0     4     2     1     1     2     1     9     2     0     4     2     5     2     1      0      2      1      2      0      5     1     1     5    
TCTGTTTGTGAATACTACTGT SVCEYYC 2     0     2     2     2     2     0     1     1     2     2     5     6     1     3     3     3     4     3     0      1      1      2      1      2      5     0     0     6    
TCTGTTTGTGACACTACTTGT SVCDTTC 2     6     4     2     2     5     2     1     2     2     1     3     1     1     1     5     3     7     1     0      0      3      2      0      3      2     0     0     1    
TCTGTTTGTGCTGTTTACTGT SVCAVYC 4     0     3     2     2     1     1     1     2     2     3     4     4     1     0     1     1     3     2     2      3      3      3      0      0      6     0     2     6    
TCTGTTTGTGCTTACTACTGT SVCAYYC 1     2     6     0     5     1     1     0     2     1     4     3     3     1     2     2     4     6     1     0      0      2      2      4      2      3     0     1     3    
TCTGTTTGTTACACTATCTGT SVCYTIC 0     4     4     1     3     3     1     3     2     0     3     4     3     1     0     3     0     7     0     2      1      3      0      3      0      4     1     0     6    
TCTGTTTGTTTCATCACTTGT SVCFITC 3     2     2     0     2     2     5     0     1     0     2     5     3     1     1     3     7     2     2     2      2      2      1      2      0      3     1     0     6    
TCTTACTGTACTACTATCTGT SYCTTIC 1     0     4     1     1     3     2     8     1     0     4     1     2     0     1     1     8     6     0     0      0      4      2      0      1      5     1     0     5    
TCTTACTGTACTTACGTTTGT SYCTYVC 5     2     6     0     2     1     1     1     2     4     1     2     6     1     1     2     2     7     2     2      2      0      1      0      3      1     0     1     4    
TCTTACTGTACTTACTTCTGT SYCTYFC 4     4     2     1     4     3     2     1     2     2     0     2     1     1     1     1     0     6     3     0      2      3      0      4      1      6     2     0     4    
TCTTACTGTATCAACGTTTGT SYCINVC 4     2     9     0     2     1     0     2     1     0     1     2     5     1     0     4     4     3     2     4      2      3      1      1      0      1     2     0     5    
TCTTACTGTATCGACACTTGT SYCIDTC 0     2     5     0     2     2     0     4     3     1     2     2     5     0     0     7     4     5     1     0      2      3      1      3      0      4     3     0     1    
TCTTACTGTATCGCTTACTGT SYCIAYC 4     3     4     1     3     0     3     1     0     0     3     5     3     1     2     3     2     5     1     1      0      3      1      1      2      4     1     1     4    
TCTTACTGTATCGCTTTCTGT SYCIAFC 4     1     2     0     0     4     3     0     0     0     5     2     7     1     1     2     3     6     2     1      1      2      1      4      1      2     0     4     3    
TCTTACTGTATCTACAAATGT SYCIYKC 4     4     2     3     2     2     1     1     3     0     1     6     6     0     1     2     1     2     1     4      0      1      2      1      1      3     0     4     4    
TCTTACTGTATGACTTACTGT SYCMTYC 3     3     0     2     0     0     1     1     2     1     3     1     5     1     4     4     2     5     0     2      1      4      3      0      2      1     2     3     6    
TCTTACTGTCATTACACTTGT SYCHYTC 2     2     4     4     1     0     1     2     2     1     2     2     4     4     3     1     5     2     1     0      0      3      0      1      1      5     0     0     9    
TCTTACTGTCATTTCTACTGT SYCHFYC 1     1     3     1     2     3     1     3     1     0     2     5     6     1     0     2     5     5     3     1      0      0      0      3      1      4     0     1     7    
TCTTACTGTGACGTTGCTTGT SYCDVAC 1     0     7     0     2     2     3     2     1     0     2     6     5     2     0     2     2     8     3     1      3      2      1      2      1      2     0     0     2    
TCTTACTGTGACTTCATCTGT SYCDFIC 0     3     3     0     1     0     3     2     1     0     1     4     9     1     2     4     2     6     1     2      0      4      1      0      1      5     1     1     4    
TCTTACTGTGCTGCTTACTGT SYCAAYC 1     2     10    2     1     1     0     4     0     0     2     3     5     1     0     3     2     9     1     0      0      0      3      1      1      5     0     2     3    
TCTTACTGTGCTTCTTACTGT SYCASYC 4     1     4     0     4     7     3     0     4     1     3     3     3     1     1     1     2     2     1     2      0      3      2      1      0      2     1     2     4    
TCTTACTGTGTTGACGTTTGT SYCVDVC 3     2     1     0     2     0     1     1     3     1     1     2     3     1     4     4     8     4     1     0      1      2      1      5      1      2     2     0     6    
TCTTACTGTGTTGACTACTGT SYCVDYC 2     3     5     1     2     2     3     3     1     1     1     3     5     0     1     2     3     5     2     1      0      5      1      0      1      1     0     0     8    
TCTTACTGTGTTTACGACTGT SYCVYDC 0     3     7     0     1     2     4     0     0     3     1     3     7     0     4     3     3     4     0     2      2      3      0      1      2      2     1     1     3    
TCTTACTGTTACGCTAACTGT SYCYANC 6     2     5     0     3     1     1     0     1     3     3     2     7     2     0     2     6     8     0     1      1      2      0      1      0      3     0     0     2    
TCTTACTGTTACTCTGACTGT SYCYSDC 1     2     3     0     1     1     3     4     1     3     0     1     6     0     3     5     4     2     2     2      2      3      2      0      3      1     1     2     4    
TCTTACTGTTTCATCGAATGT SYCFIEC 1     0     7     1     2     3     1     3     1     2     3     3     0     2     3     3     6     3     1     2      0      1      4      5      0      0     0     1     4    
TCTTACTGTTTCGTTGTTTGT SYCFVVC 2     2     5     0     1     3     2     2     1     3     3     4     5     0     1     1     3     3     0     1      2      4      1      3      2      1     2     2     3    
TCTTCTTGTATCTACTACTGT SSCIYYC 1     2     10    1     2     1     0     2     0     0     2     3     6     1     1     2     1     4     2     0      3      1      1      0      1      6     1     2     6    
TCTTGGTGTATCATCATCTGT SWCIIIC 1     1     6     1     1     3     3     3     0     0     6     4     3     0     1     8     1     5     2     0      0      2      1      0      3      4     1     0     2    
TCTTTCTGTATCACTTTCTGT SFCITFC 3     2     2     0     4     1     3     4     1     2     1     4     3     1     2     2     4     4     1     2      1      3      0      1      1      3     1     1     5    
TCTTTCTGTGACATCATCTGT SFCDIIC 3     4     1     1     2     1     5     1     0     0     1     1     5     2     2     4     2     7     1     0      0      0      2      1      2      0     1     2     11   
TCTAACTGTGTTACTTACTGT SNCVTYC 3     1     5     0     2     0     5     1     4     0     0     3     5     1     1     2     5     8     2     2      0      1      0      0      0      2     0     1     7    
TCTAACTGTTACATCACTTGT SNCYITC 4     4     3     0     5     3     2     1     0     1     3     2     6     2     1     3     2     6     1     1      0      2      2      0      0      1     0     1     5    
TCTAACTGTTTCATCATCTGT SNCFIIC 4     2     6     0     2     1     4     5     0     1     4     3     1     0     1     8     1     4     1     0      2      1      1      2      0      1     1     1     4    
TCTACTTGTACTTTCTTCTGT STCTFFC 2     3     8     1     0     3     1     3     4     0     2     5     5     0     3     9     2     2     1     1      0      0      2      0      0      2     0     0     2    
TCTACTTGTATCGAATACTGT STCIEYC 5     3     8     3     3     0     1     0     1     1     5     2     6     0     3     2     2     5     0     1      0      1      2      0      1      1     0     1     4    
TCTACTTGTATCGCTTACTGT STCIAYC 4     4     3     0     5     0     3     1     0     2     1     2     5     1     0     2     3     2     2     4      2      1      0      1      1      5     2     1     4    
TCTACTTGTCAGTTCATCTGT STCQFIC 0     3     8     0     1     1     4     1     1     0     4     0     4     2     1     2     3     3     0     1      1      2      1      2      3      3     2     2     6    
TCTACTTGTCATTACATCTGT STCHYIC 3     0     8     0     1     4     2     0     0     1     3     1     2     2     0     0     2     4     3     3      1      2      3      3      1      5     0     3     4    
TCTACTTGTCGTATCATCTGT STCRIIC 3     3     2     2     0     1     3     0     0     3     1     6     6     0     2     2     0     6     0     0      3      0      4      2      0      3     0     4     5    
TCTACTTGTGAATACATCTGT STCEYIC 4     3     3     2     1     0     1     3     1     2     0     1     7     0     3     2     3     6     0     1      2      3      1      3      0      3     0     2     4    
TCTACTTGTGTTAACATCTGT STCVNIC 2     1     6     1     2     0     2     2     1     2     2     5     5     1     0     2     2     6     1     2      0      2      1      1      1      4     0     1     6    
TCTACTTGTGTTATCTTCTGT STCVIFC 4     4     3     0     3     2     0     2     4     3     0     2     4     0     3     4     1     2     0     3      2      0      0      0      0      4     2     2     7    
TCTACTTGTTACGTTCATTGT STCYVHC 3     1     4     0     3     4     1     3     0     2     2     4     2     1     4     3     4     2     2     3      0      1      1      2      2      2     0     2     3    
TCTACTTGTTACGTTTTCTGT STCYVFC 3     1     5     1     0     2     1     2     1     0     2     3     7     2     2     2     3     6     2     2      1      2      4      0      1      2     0     1     3    
TCTACTTGTTACTACGAATGT STCYYEC 2     2     8     1     1     0     4     0     0     0     4     2     4     0     1     2     5     6     2     1      1      1      1      1      1      5     0     1     5    
TCTATCTGTACTTACTTCTGT SICTYFC 1     1     6     3     1     1     1     3     1     1     3     6     5     1     1     2     4     2     1     2      2      3      0      0      1      5     0     1     3    
TCTATCTGTATCGAATACTGT SICIEYC 0     3     8     0     3     4     5     1     1     0     1     4     4     3     1     1     1     5     0     1      1      1      3      1      1      4     1     0     3    
TCTATCTGTATCTTCAACTGT SICIFNC 2     0     7     0     1     1     3     2     0     1     3     4     3     1     1     2     1     8     1     2      4      2      3      1      0      1     1     1     5    
TCTATCTGTATGTACATCTGT SICMYIC 2     0     4     1     1     4     1     3     2     1     2     2     5     1     0     1     4     5     1     2      0      3      2      1      3      5     0     1     4    
TCTATCTGTCCGGTTTACTGT SICPVYC 0     1     6     0     1     3     3     2     0     0     1     6     4     2     3     5     2     0     1     1      0      6      2      1      0      3     2     2     4    
TCTATCTGTGACTACACTTGT SICDYTC 1     2     3     1     2     0     3     2     1     0     3     3     3     1     2     3     1     6     1     2      0      1      1      2      2      6     0     2     7    
TCTATCTGTGCTTACTACTGT SICAYYC 5     3     8     2     0     2     2     2     2     0     3     3     2     0     2     3     1     4     1     2      0      0      1      1      1      7     2     1     1    
TCTATCTGTGTTGAATACTGT SICVEYC 2     3     0     1     2     0     1     1     1     0     3     3     4     0     3     8     2     3     3     2      2      1      2      2      1      1     1     1     8    
TCTATCTGTGTTTACTTCTGT SICVYFC 1     4     4     1     2     1     3     2     0     1     1     3     5     0     0     2     7     6     0     3      0      0      2      1      0      5     1     0     6    
TCTATCTGTTACACTTTCTGT SICYTFC 3     6     5     1     1     1     2     3     3     1     3     2     2     1     3     3     2     10    1     0      0      2      0      0      1      1     0     0     4    
TCTATCTGTTACTACAAATGT SICYYKC 5     1     2     2     1     5     3     2     1     0     1     3     5     1     4     2     4     3     1     1      0      4      1      2      0      3     1     0     3    
TCTATCTGTTACTACTCTTGT SICYYSC 2     2     8     0     2     1     1     3     4     0     3     5     4     0     0     3     1     5     2     3      3      0      0      0      1      0     0     2     6    
TCTATGTGTTACATGTACTGT SMCYMYC 2     0     3     2     1     0     2     2     0     3     2     2     3     1     1     2     4     7     2     0      1      4      3      7      1      2     0     0     4    
TCTATGTGTTACTTCATCTGT SMCYFIC 0     2     4     2     4     2     2     2     1     1     2     2     8     0     2     5     1     2     3     1      0      3      1      0      1      4     0     3     3    
TCTCAGTGTAACATCTACTGT SQCNIYC 6     0     8     0     1     2     3     2     0     1     1     1     1     1     3     6     4     5     0     3      0      3      1      2      0      1     0     0     6    
TCTCAGTGTAACTACTACTGT SQCNYYC 3     3     5     0     3     1     3     4     1     1     2     6     3     0     0     5     2     4     1     0      2      5      1      0      0      1     0     1     4    
TCTCAGTGTATCACTGCTTGT SQCITAC 2     1     5     0     2     3     0     1     0     2     1     7     2     0     3     1     4     9     3     1      1      1      1      1      0      4     2     1     3    
TCTCAGTGTATCATCGACTGT SQCIIDC 4     2     6     2     2     2     3     1     0     1     5     5     4     0     1     3     2     4     1     0      1      2      1      1      1      2     1     1     3    
TCTCAGTGTATCTTCTTCTGT SQCIFFC 2     3     3     2     7     3     3     0     0     1     1     1     3     0     2     4     7     3     0     1      3      2      1      1      1      3     2     0     2    
TCTCAGTGTCAGACTATCTGT SQCQTIC 2     3     4     0     0     1     1     5     1     1     1     2     7     1     3     4     1     5     0     0      1      1      3      0      2      8     0     2     2    
TCTCAGTGTCCGTTCTACTGT SQCPFYC 5     6     8     1     2     0     1     3     0     0     4     4     5     0     0     2     4     3     1     1      3      2      3      0      1      0     0     2     0    
TCTCAGTGTGACACTAACTGT SQCDTNC 1     1     4     0     2     4     5     1     0     1     1     3     2     1     1     2     3     8     2     0      0      1      0      1      3      5     1     2     6    
TCTCAGTGTGACACTATCTGT SQCDTIC 2     3     11    2     0     1     4     1     0     1     3     5     1     1     0     2     3     6     0     0      1      3      3      1      0      3     0     3     1    
TCTCAGTGTGACCAGTACTGT SQCDQYC 2     5     10    0     1     4     0     1     2     1     2     2     5     1     0     2     1     9     0     0      1      0      2      4      0      2     0     0     4    
TCTCAGTGTGACGACAAATGT SQCDDKC 2     2     7     0     1     5     3     2     0     2     3     3     5     0     1     4     3     11    0     0      0      1      0      0      0      1     0     0     5    
TCTCAGTGTGCTATCAAATGT SQCAIKC 3     0     8     0     0     4     3     2     1     2     2     5     5     1     0     5     1     5     1     0      1      2      1      0      1      5     0     2     1    
TCTCAGTGTGTTGCTATCTGT SQCVAIC 1     1     10    1     1     3     2     2     0     0     5     6     6     1     1     1     3     4     1     1      1      3      1      0      2      1     0     1     2    
TCTCAGTGTGTTTACAAATGT SQCVYKC 4     4     3     1     2     0     3     1     1     1     1     2     6     0     2     4     2     4     0     0      3      4      1      2      1      2     1     0     6    
TCTCAGTGTTACAACATCTGT SQCYNIC 3     2     4     0     1     0     2     2     2     2     0     3     11    1     1     1     5     3     3     1      0      1      1      0      2      6     1     1     2    
TCTCAGTGTTACCAGTTCTGT SQCYQFC 3     1     0     1     0     3     1     1     0     0     1     6     4     3     0     4     2     9     1     2      0      4      3      2      0      2     0     4     4    
TCTCATTGTGACTACATCTGT SHCDYIC 6     3     7     0     0     3     4     0     1     0     2     4     2     1     1     5     5     4     0     0      3      2      3      1      2      0     0     0     2    
TCTCATTGTGACTACTTCTGT SHCDYFC 3     4     4     0     6     1     1     3     1     0     0     2     4     1     2     2     2     10    0     2      1      0      1      1      1      6     0     1     2    
TCTCATTGTGTTATCTACTGT SHCVIYC 2     4     5     3     2     0     1     3     1     1     1     1     4     0     1     2     3     7     1     1      0      3      2      0      2      4     0     0     7    
TCTCATTGTGTTCAGTACTGT SHCVQYC 3     2     6     0     1     2     1     3     1     0     5     2     0     4     1     3     0     6     0     2      2      0      3      3      1      2     1     1     6    
TCTCATTGTTACGACTACTGT SHCYDYC 3     2     5     0     1     2     4     1     0     1     6     1     5     1     2     5     3     6     0     0      0      5      0      1      1      3     0     0     3    
TCTCATTGTTACTTCTACTGT SHCYFYC 2     1     3     0     3     1     3     4     2     0     2     7     4     1     2     1     2     8     1     2      0      0      0      2      0      1     0     1     8    
TCTCCGTGTCAGCATTACTGT SPCQHYC 4     2     9     1     0     2     1     2     1     1     1     0     4     1     0     0     3     9     2     0      1      2      1      1      2      5     0     4     2    
TCTCCGTGTCAGTACGTTTGT SPCQYVC 2     0     3     0     3     3     1     0     0     3     3     4     3     3     0     5     3     7     0     2      1      1      1      1      2      5     0     2     3    
TCTCCGTGTCAGTTCATCTGT SPCQFIC 2     3     5     1     4     3     0     2     1     0     1     4     4     3     0     3     3     9     0     1      1      0      1      0      2      2     1     1     4    
TCTCCGTGTCATGTTTACTGT SPCHVYC 2     1     8     0     5     1     1     1     0     0     1     2     4     2     2     5     4     6     2     2      0      3      1      1      1      3     0     0     3    
TCTCCGTGTGACGTTGACTGT SPCDVDC 1     4     9     1     0     3     2     2     1     0     2     2     4     1     1     2     4     8     1     2      0      1      1      2      3      1     0     1     2    
TCTCCGTGTGTTATCAACTGT SPCVINC 3     4     9     1     1     1     2     2     0     1     2     2     4     0     1     1     3     5     0     0      0      3      2      3      1      6     1     0     3    
TCTCCGTGTGTTCATTACTGT SPCVHYC 3     1     8     0     2     0     1     0     0     0     2     3     6     1     3     2     3     5     0     1      0      1      3      1      0      4     1     4     6    
TCTCCGTGTGTTGTTATCTGT SPCVVIC 1     2     6     1     3     3     4     1     1     0     1     3     4     0     0     4     2     7     2     0      0      3      2      1      0      3     0     2     5    
TCTCCGTGTGTTGTTGACTGT SPCVVDC 3     2     6     0     1     3     4     3     0     1     0     1     3     1     3     3     3     5     1     1      2      0      2      0      3      5     2     0     3    
TCTCCGTGTTACTTCATCTGT SPCYFIC 4     2     4     0     2     2     2     2     3     0     3     0     7     2     1     3     0     7     2     1      2      3      3      1      0      0     1     1     3    
TCTCGTTGTACTATCACTTGT SRCTITC 1     3     9     2     0     3     0     1     3     3     2     0     5     0     0     6     2     7     2     1      1      2      1      0      1      2     0     1     3    
TCTCGTTGTATCATCACTTGT SRCIITC 4     2     7     1     1     1     1     1     1     0     3     2     4     0     1     2     6     3     3     0      1      2      3      2      1      4     3     0     2    
TCTCGTTGTATCGTTTACTGT SRCIVYC 7     1     7     0     3     1     1     2     1     1     1     5     1     1     1     5     3     2     4     0      0      1      3      1      1      1     1     3     3    
TCTCGTTGTTACATCACTTGT SRCYITC 2     2     4     1     6     1     5     1     1     0     3     2     3     0     0     3     4     4     0     1      1      2      2      1      0      7     0     2     3    
TCTCTGTGTCAGTACATCTGT SLCQYIC 2     5     9     0     1     5     0     0     3     1     1     5     4     3     2     2     3     2     0     2      0      1      1      0      2      4     0     0     3    
TCTCTGTGTCAGTACGTTTGT SLCQYVC 0     2     5     0     2     5     4     2     2     0     6     4     6     0     0     2     3     4     2     2      0      0      2      1      0      4     0     2     1    
TCTCTGTGTTACTACATCTGT SLCYYIC 2     1     5     0     3     0     2     3     2     0     2     4     3     0     2     8     0     4     0     1      0      0      3      0      3      3     0     0     10   
TCTGAATGTACTGTTTACTGT SECTVYC 6     1     6     1     1     2     4     1     0     2     1     3     4     0     1     3     3     3     1     2      1      2      2      0      1      3     2     1     4    
TCTGAATGTTACACTGTTTGT SECYTVC 0     2     7     2     2     2     1     1     0     2     1     4     3     0     4     3     6     4     2     0      1      1      0      3      2      2     1     0     5    
TCTGACTGTACTGCTTACTGT SDCTAYC 4     4     6     0     1     3     1     4     1     0     1     2     3     0     0     3     1     11    2     2      0      3      1      0      0      2     2     1     3    
TCTGACTGTACTGTTACTTGT SDCTVTC 0     2     8     3     3     0     2     1     1     0     1     3     4     2     0     0     5     11    1     1      1      2      0      1      0      3     0     3     3    
TCTGACTGTACTTACAACTGT SDCTYNC 4     1     5     1     2     4     0     1     2     1     4     5     4     3     1     3     1     4     0     2      0      2      5      0      0      3     0     0     3    
TCTGACTGTACTTACGTTTGT SDCTYVC 2     4     4     1     5     1     2     3     1     0     3     1     4     0     2     0     6     3     1     2      1      4      2      1      2      3     0     0     3    
TCTGACTGTATCGTTGAATGT SDCIVEC 4     0     5     2     3     2     2     2     0     0     3     1     5     2     0     5     3     7     1     0      1      3      1      0      0      6     0     1     2    
TCTGACTGTATCTTCATCTGT SDCIFIC 2     3     8     0     4     0     2     2     1     0     0     2     4     1     0     6     1     10    0     1      0      3      0      2      1      0     1     1     6    
TCTGACTGTATGATCATCTGT SDCMIIC 4     4     9     1     1     3     2     3     0     0     1     4     4     1     3     2     2     4     1     1      1      1      1      0      0      3     0     3     2    
TCTGACTGTCCGGACTACTGT SDCPDYC 1     2     6     0     2     8     3     3     0     0     0     1     5     0     0     5     1     7     0     1      2      2      2      3      2      0     0     2     3    
TCTGACTGTCCGTACGTTTGT SDCPYVC 0     1     10    0     2     0     0     0     0     1     4     2     4     1     0     7     7     6     0     2      1      0      1      3      1      2     2     1     3    
TCTGACTGTGAAGTTTACTGT SDCEVYC 1     1     7     0     2     1     0     2     1     2     1     6     8     1     2     3     0     2     2     0      0      2      1      4      1      7     0     2     2    
TCTGACTGTGACGCTATCTGT SDCDAIC 4     3     9     0     1     1     3     1     1     2     2     4     5     1     0     3     1     4     0     1      0      5      2      0      2      3     0     3     0    
TCTGACTGTGACTTCTTCTGT SDCDFFC 8     3     10    0     0     1     3     2     2     0     2     3     2     3     0     3     2     2     1     0      2      0      3      0      0      3     0     4     2    
TCTGACTGTGCTTTCTACTGT SDCAFYC 3     6     11    0     3     3     2     1     0     0     1     4     4     1     0     3     3     6     1     0      1      0      1      0      1      2     0     1     3    
TCTGACTGTGGTTACATCTGT SDCGYIC 3     3     5     2     2     1     5     1     0     0     0     3     6     0     0     2     3     4     2     1      1      5      2      1      2      4     0     1     2    
TCTGACTGTGTTATCGTTTGT SDCVIVC 1     2     6     1     3     3     2     2     0     1     4     11    4     1     1     4     2     3     1     0      1      2      0      0      0      1     1     1     3    
TCTGACTGTGTTGAAATCTGT SDCVEIC 3     1     7     2     2     5     3     3     3     0     1     5     4     0     0     7     2     2     0     0      1      3      0      1      1      1     0     0     4    
TCTGACTGTTACGAAATCTGT SDCYEIC 2     2     8     0     2     2     3     2     0     0     1     5     4     0     3     2     1     3     0     2      2      2      4      2      0      4     0     1     4    
TCTGACTGTTACGAATACTGT SDCYEYC 1     2     10    0     3     5     1     1     0     3     1     2     3     3     1     0     5     7     3     3      0      2      1      0      0      1     0     1     2    
TCTGACTGTTACGACGTTTGT SDCYDVC 3     5     1     3     3     1     0     2     0     3     4     1     0     0     0     2     5     11    1     2      1      0      3      1      2      1     1     0     5    
TCTGACTGTTACGTTCAGTGT SDCYVQC 6     4     5     1     1     3     0     4     0     0     1     1     6     1     1     2     6     4     1     0      0      1      0      1      0      6     0     1     5    
TCTGACTGTTACTACAAATGT SDCYYKC 2     3     7     0     1     2     7     1     0     1     3     0     2     0     5     5     1     3     1     2      2      1      1      2      0      3     0     1     5    
TCTGACTGTTCTTACATCTGT SDCSYIC 5     1     5     1     1     4     1     0     3     0     1     3     3     2     1     6     3     5     1     0      0      6      2      0      0      1     4     1     1    
TCTGACTGTTTCTACACTTGT SDCFYTC 2     2     6     0     4     1     1     1     1     1     3     5     2     0     1     0     7     5     2     1      0      2      2      0      0      3     0     1     8    
TCTGACTGTTTCTACATCTGT SDCFYIC 2     3     5     1     2     2     3     1     0     1     0     6     8     2     1     3     3     3     2     0      1      0      0      1      2      1     1     2     5    
TCTGCTTGTATCTTCATCTGT SACIFIC 4     0     5     2     1     3     2     2     1     1     5     3     3     1     1     0     3     5     0     2      3      1      0      0      1      5     1     2     4    
TCTGCTTGTATGGTTTACTGT SACMVYC 3     2     2     0     1     6     0     2     0     0     3     2     6     1     4     2     1     3     5     2      1      1      2      3      1      4     0     2     2    
TCTGCTTGTGACGAATACTGT SACDEYC 2     2     8     0     3     2     5     2     0     0     4     2     3     0     1     0     5     5     0     1      0      5      3      1      1      3     0     0     3    
TCTGCTTGTGTTATCGTTTGT SACVIVC 4     0     3     0     1     3     3     3     1     1     0     1     8     2     1     2     2     8     2     0      3      2      1      0      1      2     1     1     5    
TCTGCTTGTTACATCAAATGT SACYIKC 3     4     4     1     1     1     1     2     1     0     1     3     4     1     1     2     2     3     1     2      1      0      4      3      6      2     0     1     6    
TCTGTTTGTATCGTTATCTGT SVCIVIC 1     1     6     1     2     0     4     1     1     0     2     3     6     1     0     2     4     8     1     2      0      3      2      0      2      2     3     1     2    
TCTGTTTGTGCTTTCGTTTGT SVCAFVC 3     1     3     1     1     1     2     2     1     0     2     5     4     0     1     5     4     5     2     0      0      2      1      2      1      6     0     3     3    
TCTGTTTGTTACACTTCTTGT SVCYTSC 3     1     1     0     4     0     4     4     4     1     3     3     9     0     3     2     2     5     0     1      0      3      1      0      2      3     0     0     2    
TCTGTTTGTTACCAGTACTGT SVCYQYC 0     1     7     1     4     1     6     1     1     1     2     4     7     0     2     1     3     3     0     2      1      1      2      1      2      1     2     0     4    
TCTGTTTGTTACGCTATCTGT SVCYAIC 0     1     9     2     1     3     3     1     2     1     3     1     8     0     1     3     5     4     1     0      2      1      0      1      1      3     0     1     3    
TCTGTTTGTTACGTTTTCTGT SVCYVFC 1     1     4     0     1     4     2     1     3     0     1     6     6     3     1     3     4     5     1     0      2      2      1      1      0      3     0     2     3    
TCTGTTTGTTACTTCTACTGT SVCYFYC 5     4     4     1     5     1     1     4     1     0     0     4     6     1     2     4     2     3     0     0      1      3      1      0      1      2     1     1     3    
TCTGTTTGTTTCACTTACTGT SVCFTYC 0     2     4     3     1     0     2     0     0     0     7     4     5     0     2     2     6     4     1     2      0      1      0      0      0      7     0     1     7    
TCTTACTGTACTGTTGTTTGT SYCTVVC 0     0     7     0     1     1     2     6     1     0     2     7     7     1     0     2     4     5     0     4      1      3      0      2      0      0     0     0     5    
TCTTACTGTACTTCTTACTGT SYCTSYC 2     0     5     0     1     0     4     2     0     2     0     4     3     3     1     2     3     3     3     2      1      3      1      2      2      5     1     1     5    
TCTTACTGTATCACTTCTTGT SYCITSC 1     1     5     0     0     2     1     3     0     0     5     5     2     0     2     3     3     11    1     1      1      0      2      0      0      4     0     0     8    
TCTTACTGTATGATCATCTGT SYCMIIC 2     1     4     0     1     0     2     3     1     8     0     2     8     1     0     6     3     5     0     0      1      1      1      0      0      4     0     1     6    
TCTTACTGTATGGTTTACTGT SYCMVYC 3     0     10    1     1     1     3     2     0     0     1     1     2     2     2     5     3     6     2     0      0      3      3      2      1      4     0     0     3    
TCTTACTGTATGTACGTTTGT SYCMYVC 2     2     7     1     2     1     6     1     0     0     2     2     6     1     1     2     1     9     2     3      1      1      0      0      1      1     0     0     6    
TCTTACTGTCAGATCTTCTGT SYCQIFC 2     1     4     1     4     2     6     1     1     0     2     3     2     2     1     4     3     3     0     0      0      7      1      1      2      2     0     2     4    
TCTTACTGTCAGGAATACTGT SYCQEYC 2     6     3     1     3     2     3     0     0     1     2     6     2     0     1     5     2     3     2     0      0      4      0      0      1      6     2     0     4    
TCTTACTGTGCTCATATCTGT SYCAHIC 2     1     2     1     5     1     1     4     0     0     3     3     4     2     1     4     4     3     0     2      1      3      1      1      0      3     1     0     8    
TCTTACTGTGTTCAGATCTGT SYCVQIC 3     1     6     2     3     2     2     2     1     1     0     3     4     0     4     3     3     5     1     2      2      2      1      0      1      1     1     0     5    
TCTTACTGTGTTGAAATCTGT SYCVEIC 5     2     1     1     5     1     1     0     2     1     1     6     3     5     1     1     1     9     0     3      0      6      0      0      0      2     0     2     2    
TCTTACTGTTACAACATCTGT SYCYNIC 1     1     2     2     3     1     7     2     2     0     3     3     4     1     0     3     2     7     2     1      1      1      1      2      0      3     0     2     4    
TCTTACTGTTACCATTTCTGT SYCYHFC 2     1     9     0     0     1     3     0     3     0     3     4     2     0     2     4     2     10    2     0      0      2      1      0      1      2     0     1     6    
TCTTACTGTTACGACTTCTGT SYCYDFC 1     1     4     0     2     1     5     1     0     1     4     4     5     1     3     3     2     3     1     0      3      3      2      3      2      2     0     1     3    
TCTTACTGTTACTTCAAATGT SYCYFKC 2     1     4     1     5     2     1     4     2     2     1     4     4     0     0     3     2     5     1     0      0      1      1      3      0      4     1     0     7    
TCTTACTGTTCTGTTTACTGT SYCSVYC 3     6     3     0     4     1     1     1     1     3     3     4     0     1     1     3     3     5     0     3      1      2      0      2      0      4     2     0     4    
TCTTACTGTTTCATCAACTGT SYCFINC 3     2     4     2     3     3     2     0     1     0     2     0     7     0     3     2     7     6     0     0      2      3      2      0      0      1     0     1     5    
TCTTACTGTTTCTACTTCTGT SYCFYFC 0     4     2     0     0     4     4     2     4     0     2     3     5     3     0     4     2     2     0     1      1      4      1      3      1      1     0     1     7    
TCTTCTTGTACTTACATCTGT SSCTYIC 2     2     5     0     1     0     2     5     3     1     1     3     3     4     1     1     6     7     2     0      1      1      3      2      1      2     0     0     2    
TCTTCTTGTATCATCTACTGT SSCIIYC 0     8     6     0     4     1     1     0     1     0     3     3     2     1     3     4     3     1     1     2      3      4      0      1      1      2     1     2     3    
TCTTCTTGTGTTACTTACTGT SSCVTYC 1     4     3     0     5     3     2     2     1     2     1     3     5     3     1     2     6     2     0     1      0      0      1      2      1      2     0     1     7    
TCTTCTTGTTACATCTACTGT SSCYIYC 2     2     7     0     2     2     0     0     2     2     2     4     6     2     1     3     0     8     0     3      1      1      1      2      2      2     0     0     4    
TCTTCTTGTTTCATCATCTGT SSCFIIC 1     4     2     1     3     1     2     2     1     0     3     3     2     1     0     4     3     8     2     2      2      1      3      0      0      1     0     2     7    
TCTAACTGTTACGTTTACTGT SNCYVYC 0     2     4     3     2     0     2     4     1     0     2     1     5     1     3     3     2     5     1     1      0      3      5      1      1      1     1     0     6    
TCTACTTGTATCATCGAATGT STCIIEC 4     3     3     1     5     0     1     3     3     1     3     4     3     2     1     0     3     3     2     5      0      1      0      2      0      2     0     1     4    
TCTACTTGTCATTTCTTCTGT STCHFFC 1     0     6     1     2     2     2     1     2     2     3     3     2     0     2     2     5     2     0     1      0      1      2      2      2      3     1     0     10   
TCTACTTGTGCTATCACTTGT STCAITC 3     3     5     1     0     1     3     4     1     1     4     1     2     0     0     1     2     7     1     3      0      0      3      0      1      6     0     1     6    
TCTACTTGTGTTGAAATCTGT STCVEIC 3     0     6     1     4     1     3     2     3     1     3     3     2     1     3     3     2     6     0     0      0      0      2      0      2      3     0     0     6    
TCTACTTGTTACAACATCTGT STCYNIC 2     2     6     1     3     3     0     3     2     1     1     3     5     0     1     1     5     8     1     3      0      0      0      1      1      2     1     0     4    
TCTACTTGTTACATCTCTTGT STCYISC 1     3     7     1     2     1     1     1     0     0     3     5     4     1     2     4     1     7     0     0      2      4      3      1      0      1     0     2     3    
TCTACTTGTTACATGTACTGT STCYMYC 1     5     5     0     2     3     2     3     0     1     2     1     7     1     1     3     4     8     0     1      1      1      2      0      1      2     0     1     2    
TCTACTTGTTACTTCGACTGT STCYFDC 1     1     5     1     2     1     0     2     3     2     0     4     3     3     2     3     1     1     3     1      2      2      4      2      0      4     2     0     5    
TCTACTTGTTTCATCACTTGT STCFITC 6     4     5     1     0     2     2     2     0     0     2     2     5     0     1     1     4     4     0     2      0      1      2      2      1      4     2     1     4    
TCTATCTGTATCGTTATCTGT SICIVIC 6     2     4     2     0     0     5     3     2     1     1     5     7     2     0     0     3     1     0     0      2      2      0      1      1      2     2     3     3    
TCTATCTGTATCTTCATCTGT SICIFIC 1     4     3     1     3     0     3     2     1     0     4     4     3     3     1     4     2     7     1     0      1      3      1      1      0      1     0     0     6    
TCTATCTGTATGTACACTTGT SICMYTC 1     4     4     1     2     3     2     2     0     0     4     1     5     0     2     4     3     6     2     1      1      1      2      0      1      0     0     1     7    
TCTATCTGTCATTACGTTTGT SICHYVC 1     1     5     0     6     1     1     1     0     1     4     3     6     1     1     5     7     3     0     0      0      1      0      3      1      2     0     2     4    
TCTATCTGTGAATACTACTGT SICEYYC 6     0     4     0     3     1     2     1     0     0     0     2     7     1     1     3     3     7     0     0      2      1      3      3      1      3     1     2     3    
TCTATCTGTGTTTACGTTTGT SICVYVC 0     0     4     3     3     1     2     4     1     0     2     4     5     0     0     7     3     1     2     1      0      3      0      1      0      5     0     2     6    
TCTATCTGTGTTTCTTACTGT SICVSYC 3     0     3     4     4     2     1     1     0     0     0     0     3     1     1     3     1     7     1     0      2      4      0      1      2      6     1     2     7    
TCTATCTGTTACACTACTTGT SICYTTC 2     3     4     1     1     0     3     1     0     2     0     6     1     1     4     3     4     7     3     2      0      2      1      2      1      3     0     0     3    
TCTATCTGTTTCACTATCTGT SICFTIC 3     1     4     0     4     4     1     3     2     1     0     6     1     1     0     1     1     6     3     2      1      3      0      0      0      8     1     1     2    
TCTATCTGTTTCGTTTACTGT SICFVYC 1     1     6     2     1     1     1     0     3     0     3     3     5     1     1     4     3     6     1     2      2      2      1      0      0      5     0     1     4    
TCTATGTGTACTACTTACTGT SMCTTYC 3     1     5     0     0     1     4     0     3     1     4     2     5     1     1     3     2     4     1     0      0      5      1      0      0      7     0     1     5    
TCTATGTGTCAGTACACTTGT SMCQYTC 0     3     8     1     1     3     0     4     3     0     3     6     4     1     1     2     4     3     1     2      0      1      0      2      1      2     0     0     4    
TCTATGTGTGACATCATCTGT SMCDIIC 2     4     9     0     2     1     3     0     0     2     1     2     3     2     0     5     4     7     1     0      0      3      2      1      0      3     0     0     3    
TCTATGTGTGCTTACTACTGT SMCAYYC 1     3     7     1     0     1     5     2     2     0     0     2     3     0     2     3     4     11    0     0      1      4      0      2      1      1     1     2     1    
TCTCAGTGTACTGCTTACTGT SQCTAYC 2     2     5     2     3     2     3     2     2     1     1     1     2     2     0     5     3     3     1     0      0      3      1      0      0      5     0     2     7    
TCTCAGTGTACTTCTTACTGT SQCTSYC 2     1     4     0     3     0     1     2     1     1     3     4     5     0     1     2     2     11    0     3      1      3      2      0      2      3     0     1     2    
TCTCAGTGTATCAAAGTTTGT SQCIKVC 2     1     7     1     3     1     2     1     1     0     1     2     2     2     1     3     2     7     0     0      1      4      1      1      0      5     0     1     8    
TCTCAGTGTATCAAATACTGT SQCIKYC 2     6     8     0     3     4     2     1     1     0     0     1     7     0     3     3     0     4     1     1      1      1      2      1      0      2     0     2     4    
TCTCAGTGTATCATCAACTGT SQCIINC 4     2     3     0     2     1     2     2     1     0     2     0     6     0     0     1     4     10    2     1      0      5      2      1      0      5     1     1     2    
TCTCAGTGTATGATCACTTGT SQCMITC 3     2     3     2     1     1     4     3     0     1     2     7     6     2     1     1     3     7     1     0      0      2      1      0      0      2     0     3     2    
TCTCAGTGTATGCATTACTGT SQCMHYC 3     3     8     0     2     2     2     2     1     0     1     5     2     1     0     3     1     8     1     0      1      1      0      1      1      4     1     0     6    
TCTCAGTGTATGTTCATCTGT SQCMFIC 1     6     6     1     3     3     2     3     0     1     4     4     0     0     0     5     2     4     2     1      0      1      1      0      1      3     0     1     5    
TCTCAGTGTCAGCAGCAGTGT SQCQQQC 1     3     7     2     0     8     4     3     1     1     3     2     4     0     0     3     1     7     0     0      0      2      2      0      0      4     0     1     1    
TCTCAGTGTCAGGCTGTTTGT SQCQAVC 4     3     7     1     2     2     4     2     1     2     2     3     4     1     3     1     4     4     0     0      0      2      0      2      1      3     0     1     1    
TCTCAGTGTCAGTTCGCTTGT SQCQFAC 3     3     9     0     0     0     3     3     1     0     1     3     5     3     1     1     5     5     0     1      1      2      1      1      1      2     0     2     3    
TCTCAGTGTCCGATCTACTGT SQCPIYC 5     1     7     0     1     3     2     0     0     1     3     3     7     0     1     3     1     6     0     0      0      3      4      1      1      5     0     1     1    
TCTCAGTGTCCGTACAAATGT SQCPYKC 2     2     6     2     2     0     2     2     0     0     1     2     4     0     0     3     3     12    1     0      0      2      2      1      0      5     1     2     3    
TCTCAGTGTCCGTTCATCTGT SQCPFIC 3     3     5     0     1     3     2     1     1     2     3     3     4     0     0     6     3     5     0     0      0      4      1      0      1      5     0     2     2    
TCTCAGTGTGAAACTTACTGT SQCETYC 2     3     5     1     1     2     5     1     2     1     1     5     3     2     1     0     1     11    2     2      1      0      0      1      2      2     0     2     1    
TCTCAGTGTGAAGCTTACTGT SQCEAYC 3     1     4     0     3     6     0     1     0     0     3     3     7     4     2     2     0     7     0     0      1      3      2      0      0      4     0     0     4    
TCTCAGTGTGACGACGAATGT SQCDDEC 6     1     6     0     0     5     4     2     0     1     2     5     4     0     0     4     1     6     0     1      0      2      2      1      0      5     1     1     0    
TCTCAGTGTGACGCTACTTGT SQCDATC 4     0     9     0     1     3     2     0     0     0     3     1     5     0     0     5     2     11    0     0      3      2      0      0      1      5     0     0     3    
TCTCAGTGTGACGTTAACTGT SQCDVNC 5     4     4     0     0     0     0     1     1     1     0     5     2     1     1     5     3     12    1     2      1      3      1      2      1      1     0     1     2    
TCTCAGTGTGCTATCACTTGT SQCAITC 5     6     7     2     1     1     1     0     2     1     1     0     2     0     0     3     3     6     4     1      1      2      1      1      0      1     0     4     4    
TCTCAGTGTGTTATCGTTTGT SQCVIVC 3     3     8     1     1     3     2     1     3     0     2     4     6     3     0     0     3     6     1     1      0      2      0      2      1      2     1     0     1    
TCTCAGTGTGTTGTTACTTGT SQCVVTC 2     0     4     0     1     1     3     3     2     0     3     1     4     2     1     1     5     2     1     2      1      3      1      2      2      5     0     2     6    
TCTCAGTGTGTTGTTCATTGT SQCVVHC 3     2     10    1     1     2     1     0     1     1     2     2     3     1     1     3     5     4     3     0      1      0      2      1      0      2     1     3     4    
TCTCAGTGTTACACTGTTTGT SQCYTVC 0     3     9     0     3     2     2     1     0     2     1     5     4     1     0     1     6     5     1     0      1      0      1      1      1      3     1     2     4    
TCTCAGTGTTACGAAGTTTGT SQCYEVC 4     2     5     1     3     0     3     3     3     0     1     5     2     1     1     3     2     4     0     0      0      2      1      3      4      1     1     3     2    
TCTCAGTGTTACTACGCTTGT SQCYYAC 2     2     5     0     2     3     3     1     1     2     1     3     7     2     0     6     2     4     1     0      1      2      3      2      0      0     1     2     2    
TCTCAGTGTTACTCTTTCTGT SQCYSFC 3     4     4     0     1     2     1     1     1     0     4     5     6     0     1     3     4     3     0     0      1      1      2      2      1      2     0     2     6    
TCTCAGTGTTCTATCTACTGT SQCSIYC 5     0     1     0     3     1     2     4     0     0     4     3     3     0     3     1     2     3     5     0      2      0      2      2      0      4     1     2     7    
TCTCATTGTACTGTTTACTGT SHCTVYC 2     2     3     1     0     2     2     4     1     2     2     2     5     2     1     3     5     6     1     1      2      1      1      1      1      2     0     1     4    
TCTCATTGTCATATCTACTGT SHCHIYC 4     3     4     4     2     1     5     1     0     0     4     1     3     1     1     4     3     2     2     1      2      4      0      1      3      3     0     0     1    
TCTCATTGTGACGTTTTCTGT SHCDVFC 2     2     4     0     1     1     1     1     1     2     2     2     9     0     0     1     5     5     3     3      1      2      0      1      0      5     0     0     6    
TCTCATTGTGACTACGTTTGT SHCDYVC 0     2     5     1     0     1     4     4     0     1     2     3     4     2     1     3     4     8     1     3      0      1      0      3      0      2     0     1     4    
TCTCATTGTGTTGTTATCTGT SHCVVIC 0     0     5     0     1     5     2     0     1     0     3     6     3     1     4     0     2     5     1     1      0      1      2      2      0      6     0     2     7    
TCTCATTGTTTCGTTGTTTGT SHCFVVC 1     4     3     0     3     1     0     1     1     0     3     6     5     0     0     5     3     6     2     2      1      2      2      1      0      3     0     1     4    
TCTCATTGTTTCGTTTACTGT SHCFVYC 1     5     8     0     4     2     0     1     0     1     5     4     1     1     1     0     3     4     1     2      0      6      1      0      0      2     1     2     4    
TCTCCGTGTACTTACACTTGT SPCTYTC 3     3     8     1     0     0     3     1     2     1     1     4     3     1     2     3     6     6     0     1      2      2      1      1      0      2     1     1     1    
TCTCCGTGTATCGACTACTGT SPCIDYC 3     3     7     1     0     0     2     2     1     0     0     6     7     0     1     4     1     8     3     0      1      3      0      2      0      3     0     1     1    
TCTCCGTGTCAGCCGTACTGT SPCQPYC 2     3     5     1     1     8     3     1     1     1     2     0     8     1     1     4     4     4     0     0      0      1      1      2      1      1     1     1     2    
TCTCCGTGTCATATCATCTGT SPCHIIC 2     2     8     1     0     1     2     2     0     0     0     2     6     1     0     2     3     9     0     0      1      2      2      2      0      5     1     4     2    
TCTCCGTGTGACATCGAATGT SPCDIEC 4     3     5     1     1     1     3     2     0     0     0     2     1     0     2     8     2     8     1     2      1      1      2      0      1      5     0     3     1    
TCTCCGTGTGACTTCATCTGT SPCDFIC 4     1     7     0     0     1     4     2     0     2     2     4     5     2     2     1     6     9     0     1      0      0      1      1      1      4     0     0     0    
TCTCCGTGTGTTGTTGAATGT SPCVVEC 3     3     6     1     3     4     1     4     1     0     1     2     6     1     1     2     1     6     0     1      2      2      2      0      0      2     0     3     2    
TCTCCGTGTTACATCGAATGT SPCYIEC 2     2     7     0     3     5     3     3     2     1     0     3     3     1     0     3     4     8     2     2      0      0      0      0      2      1     0     2     1    
TCTCCGTGTTACCATTACTGT SPCYHYC 3     5     12    2     0     0     1     2     1     1     3     1     4     1     0     4     1     6     3     0      1      1      0      1      0      1     1     2     3    
TCTCCGTGTTACGACTACTGT SPCYDYC 2     2     8     1     0     2     3     2     0     1     2     1     0     0     1     2     1     4     1     2      0      7      3      2      1      5     1     2     4    
TCTCCGTGTTACGCTTACTGT SPCYAYC 1     1     6     1     3     2     2     2     1     0     2     5     5     3     0     5     4     5     0     1      0      2      0      0      3      4     0     1     1    
TCTCGTTGTATCATCTTCTGT SRCIIFC 3     2     2     0     5     4     1     2     1     3     5     0     1     0     3     0     5     4     1     0      1      4      1      1      1      1     1     4     4    
TCTCGTTGTCAGTACATCTGT SRCQYIC 2     4     8     2     2     4     2     5     0     0     1     6     3     1     1     2     0     5     2     0      2      1      0      1      1      1     0     0     4    
TCTCGTTGTGACTACATCTGT SRCDYIC 0     1     6     2     2     2     2     2     2     3     0     1     6     0     0     5     2     4     1     1      0      3      2      1      1      6     0     1     4    
TCTCGTTGTGCTGACATCTGT SRCADIC 1     2     5     2     1     5     2     3     0     0     3     2     4     1     0     2     4     4     0     0      0      4      3      1      1      3     1     1     5    
TCTCGTTGTGCTTACATCTGT SRCAYIC 1     2     5     1     1     3     6     1     0     1     3     4     5     2     0     1     3     5     0     0      0      2      3      1      1      2     1     3     3    
TCTCGTTGTGCTTACGTTTGT SRCAYVC 0     2     7     1     4     3     5     2     0     0     1     2     3     0     2     1     3     7     1     1      0      3      1      0      0      5     1     0     5    
TCTCGTTGTGTTGTTATCTGT SRCVVIC 4     3     6     1     1     3     2     1     4     3     2     0     3     0     1     1     1     7     1     0      1      4      1      2      2      2     0     3     1    
TCTCTGTGTGTTTACATCTGT SLCVYIC 5     2     5     0     4     1     3     2     1     2     0     2     7     2     1     1     3     2     1     0      0      2      1      1      1      2     2     0     7    
TCTGAATGTACTTACACTTGT SECTYTC 3     4     5     0     1     1     1     0     1     0     1     3     7     2     2     4     1     5     0     1      0      4      0      0      1      6     0     1     6    
TCTGAATGTTACTCTTACTGT SECYSYC 3     4     7     0     1     4     3     1     2     0     3     4     7     0     2     0     4     3     1     1      1      0      1      1      3      1     1     0     2    
TCTGACTGTAACACTATCTGT SDCNTIC 2     2     5     2     3     2     2     2     1     2     3     4     7     1     1     1     2     1     1     1      1      3      0      3      1      1     1     3     2    
TCTGACTGTACTGTTGAATGT SDCTVEC 4     5     4     1     1     0     0     2     0     1     2     4     6     1     1     4     3     3     0     1      2      1      3      0      0      6     0     0     5    
TCTGACTGTATCATCTCTTGT SDCIISC 3     3     5     0     1     2     0     1     0     2     0     4     3     0     0     3     4     7     0     0      2      2      1      3      0      6     1     1     6    
TCTGACTGTATCCATTACTGT SDCIHYC 2     0     5     1     1     3     3     1     1     1     3     4     6     0     2     4     4     3     1     0      2      3      1      0      2      0     0     1     6    
TCTGACTGTATCGTTAAATGT SDCIVKC 1     1     8     2     1     6     4     3     1     0     1     2     3     0     0     2     3     3     1     6      1      3      1      0      0      3     0     2     2    
TCTGACTGTCAGCATGTTTGT SDCQHVC 2     1     8     0     1     3     4     1     0     0     3     3     3     1     0     3     0     13    1     0      1      1      2      1      0      8     0     0     0    
TCTGACTGTCAGTACCATTGT SDCQYHC 4     3     6     1     1     2     3     1     0     0     1     2     1     0     2     2     6     7     0     1      0      4      3      1      0      4     0     0     5    
TCTGACTGTGAATACGTTTGT SDCEYVC 0     5     9     0     0     2     0     2     0     0     3     4     0     1     0     2     4     10    1     0      0      2      1      3      0      4     0     3     4    
TCTGACTGTGACGACGACTGT SDCDDDC 4     1     2     0     1     4     1     2     1     2     3     4     1     0     0     2     3     12    0     0      1      4      1      1      1      3     0     2     4    
TCTGACTGTGACGTTAACTGT SDCDVNC 2     4     5     2     2     1     2     1     1     2     0     3     4     0     1     5     2     8     1     0      0      3      1      1      2      4     0     0     3    
TCTGACTGTGCTCAGTACTGT SDCAQYC 6     2     7     0     0     2     1     2     0     2     5     3     6     0     1     3     1     4     1     1      0      1      0      1      0      6     2     1     2    
TCTGACTGTGTTATCAAATGT SDCVIKC 2     2     7     0     2     4     3     3     1     0     2     1     2     0     1     1     5     4     2     1      2      2      2      1      1      1     2     1     5    
TCTGACTGTGTTTCTATCTGT SDCVSIC 2     3     9     0     1     1     2     1     1     1     1     4     5     0     3     4     4     4     0     0      1      4      1      1      0      2     1     1     3    
TCTGACTGTTACTACCAGTGT SDCYYQC 2     2     6     0     0     0     1     2     1     2     4     2     5     1     1     2     4     6     1     0      1      2      1      1      1      9     0     2     1    
TCTGACTGTTACTACGACTGT SDCYYDC 1     2     10    0     1     3     2     7     1     0     1     3     4     1     0     5     4     2     0     2      0      3      0      1      0      3     1     1     2    
TCTGACTGTTTCTTCATCTGT SDCFFIC 4     2     6     0     5     2     4     2     1     1     0     4     5     1     1     3     3     3     0     2      0      1      0      0      0      2     1     1     6    
TCTGCTTGTACTGTTACTTGT SACTVTC 2     3     4     0     1     2     2     1     0     1     2     1     3     0     1     7     5     6     1     1      0      3      0      1      3      5     1     2     2    
TCTGCTTGTACTGTTGTTTGT SACTVVC 3     2     5     1     1     2     0     1     0     0     2     5     6     1     3     3     1     4     1     0      1      4      4      4      0      2     0     1     3    
TCTGCTTGTGACACTTACTGT SACDTYC 6     3     6     0     3     1     6     2     0     3     1     0     1     2     1     6     2     3     4     0      2      1      0      1      1      2     0     2     1    
TCTGCTTGTGCTCATTACTGT SACAHYC 4     5     5     2     1     1     2     4     0     2     2     2     3     2     1     5     1     8     1     1      1      0      1      1      0      2     1     0     2    
TCTGCTTGTGCTTACTTCTGT SACAYFC 5     5     6     1     1     2     1     2     2     0     4     1     3     2     0     2     2     5     2     1      0      3      1      1      1      3     0     1     3    
TCTGCTTGTTACTTCGACTGT SACYFDC 4     0     11    0     2     3     2     2     0     0     3     6     5     0     1     2     5     2     1     0      0      4      1      0      0      3     0     1     2    
TCTGTTTGTCATATCATCTGT SVCHIIC 1     0     12    1     1     0     5     2     1     0     1     3     2     1     2     4     2     4     1     1      0      4      1      0      0      3     0     0     8    
TCTGTTTGTCGTTACTACTGT SVCRYYC 4     2     7     0     1     1     1     0     1     1     3     3     3     2     3     8     3     7     2     1      1      0      1      1      0      3     0     0     1    
TCTGTTTGTGACATCAAATGT SVCDIKC 2     3     7     0     2     1     3     0     3     3     3     2     4     2     0     2     4     7     2     1      1      1      2      1      0      2     0     0     2    
TCTGTTTGTGACATCGTTTGT SVCDIVC 3     1     5     1     2     2     2     1     0     1     5     3     1     1     0     3     4     6     2     1      1      5      3      3      3      0     0     1     0    
TCTGTTTGTGACTACACTTGT SVCDYTC 2     3     3     1     3     1     2     4     0     0     4     4     3     1     1     3     4     6     2     1      0      0      0      1      0      3     1     3     4    
TCTGTTTGTGACTACTTCTGT SVCDYFC 3     1     3     0     4     2     2     1     1     1     5     4     5     1     2     4     1     7     0     0      1      3      1      0      0      3     0     2     3    
TCTGTTTGTGCTTACATCTGT SVCAYIC 2     1     2     1     2     2     0     0     1     2     3     2     10    0     1     0     4     8     1     2      0      1      1      3      1      3     0     0     7    
TCTGTTTGTGTTATCACTTGT SVCVITC 1     1     5     0     0     1     1     0     4     0     3     2     4     1     4     4     3     8     2     0      1      0      2      1      0      3     0     1     8    
TCTGTTTGTTACACTCATTGT SVCYTHC 2     5     5     1     1     2     0     1     1     0     2     1     6     1     2     3     5     3     3     1      0      2      1      1      0      2     0     1     8    
TCTGTTTGTTACATCGAATGT SVCYIEC 2     4     2     3     0     1     2     2     1     0     2     2     8     1     2     3     3     6     2     2      0      0      0      3      1      4     0     0     4    
TCTTACTGTACTACTGTTTGT SYCTTVC 1     3     6     0     3     1     2     2     2     0     0     5     4     1     1     3     3     3     1     1      1      3      2      0      1      3     1     0     7    
TCTTACTGTACTTACAAATGT SYCTYKC 2     0     6     0     2     2     2     1     1     0     1     5     5     1     0     5     6     2     1     0      2      3      0      2      0      2     2     1     6    
TCTTACTGTATCATGTTCTGT SYCIMFC 0     0     5     0     4     1     0     2     1     3     2     6     6     1     1     7     1     2     1     0      3      2      2      0      1      3     1     0     5    
TCTTACTGTATCCATATCTGT SYCIHIC 2     0     10    2     4     3     1     2     0     1     1     3     4     1     2     1     1     4     2     0      0      2      0      4      3      2     0     1     4    
TCTTACTGTATCCATTTCTGT SYCIHFC 3     1     3     2     5     0     5     0     1     2     0     2     4     0     2     3     3     6     4     1      1      3      1      1      1      0     1     1     4    
TCTTACTGTATGTTCTACTGT SYCMFYC 2     3     3     2     3     2     2     0     1     0     4     4     5     1     3     2     3     4     1     4      1      0      0      3      0      1     1     2     3    
TCTTACTGTCAGATCTACTGT SYCQIYC 4     1     4     0     0     2     1     2     0     1     3     2     4     1     0     4     7     4     0     0      1      6      2      2      3      2     0     0     4    
TCTTACTGTCAGGACATCTGT SYCQDIC 1     3     3     1     1     5     3     1     0     0     2     1     4     1     2     2     5     8     2     0      1      0      1      2      1      1     0     2     7    
TCTTACTGTCAGGTTATCTGT SYCQVIC 2     3     5     3     2     0     3     3     2     1     5     3     1     0     0     2     1     4     0     1      1      4      1      1      0      4     2     1     5    
TCTTACTGTCCGTACTTCTGT SYCPYFC 0     1     6     0     1     2     1     0     0     1     3     3     4     1     1     3     2     13    3     1      1      0      0      2      2      3     0     2     4    
TCTTACTGTGAATACGTTTGT SYCEYVC 1     1     2     2     1     0     0     3     1     1     3     4     5     4     1     3     4     3     2     0      3      4      1      2      1      1     2     2     3    
TCTTACTGTGACATCAAATGT SYCDIKC 2     1     5     1     3     1     3     0     1     0     3     5     6     1     2     3     3     5     1     0      2      2      1      0      0      0     1     2     6    
TCTTACTGTGACGAAGTTTGT SYCDEVC 2     2     3     1     1     2     0     2     0     1     6     5     3     0     2     3     1     7     2     2      3      0      0      2      1      4     0     0     5    
TCTTACTGTGACTTCTACTGT SYCDFYC 2     2     6     1     3     2     1     0     2     0     4     4     6     1     3     3     2     1     1     1      0      6      1      1      1      2     0     1     3    
TCTTACTGTGTTAACTACTGT SYCVNYC 3     5     4     0     1     3     3     1     1     1     0     0     1     2     1     1     3     9     1     3      1      0      0      1      2      7     0     0     6    
TCTTACTGTGTTGAATACTGT SYCVEYC 4     2     3     2     0     2     2     3     0     0     1     7     3     1     4     5     4     0     2     2      1      2      0      0      0      6     0     0     4    
TCTTACTGTGTTTACTCTTGT SYCVYSC 2     3     4     0     4     2     0     1     2     0     4     8     4     0     1     1     0     3     2     1      0      0      1      4      0      3     1     1     8    
TCTTACTGTTACGTTTCTTGT SYCYVSC 2     3     5     0     1     3     2     1     4     1     1     1     7     1     2     0     2     2     2     0      0      5      0      1      1      4     0     2     7    
TCTTACTGTTACTTCACTTGT SYCYFTC 2     3     3     0     1     1     1     2     4     0     0     3     6     0     2     2     8     2     1     4      1      2      2      1      1      4     1     2     1    
TCTTCTTGTATCATCACTTGT SSCIITC 1     2     3     2     2     1     0     1     1     0     4     4     7     1     0     3     7     5     1     2      1      0      1      1      0      2     0     0     8    
TCTTCTTGTGTTTACTACTGT SSCVYYC 2     2     2     0     2     0     2     3     4     1     0     4     5     0     3     3     4     6     1     0      3      1      0      1      3      2     2     0     4    
TCTTTCTGTATCTACTTCTGT SFCIYFC 3     3     4     0     1     0     0     2     0     1     3     4     6     0     3     5     4     4     0     1      0      2      0      1      1      3     1     1     7    
TCTTTCTGTTACACTTACTGT SFCYTYC 2     3     5     0     1     3     4     1     0     1     6     2     6     2     4     4     3     1     0     1      1      2      1      2      0      2     0     1     2    
TCTTTCTGTTACATCTACTGT SFCYIYC 4     4     5     0     2     2     0     0     0     2     2     5     6     1     3     0     3     8     1     0      0      1      1      2      0      0     1     0     7    
TCTAAATGTTACGTTATCTGT SKCYVIC 2     1     3     1     1     1     5     1     2     0     4     3     7     1     0     2     1     3     0     1      0      4      3      4      1      2     0     2     4    
TCTAACTGTATCATCATCTGT SNCIIIC 3     1     4     0     2     1     1     2     2     0     3     5     3     0     1     4     4     7     3     2      1      2      1      1      0      0     2     0     4    
TCTAACTGTATCTTCATCTGT SNCIFIC 2     1     8     1     1     1     1     1     3     1     5     2     4     1     1     3     4     5     0     2      1      1      3      0      1      2     1     0     3    
TCTAACTGTGACTACTACTGT SNCDYYC 2     3     7     0     0     2     3     1     0     2     1     3     4     0     0     4     5     5     1     1      2      0      2      1      4      4     0     1     1    
TCTAACTGTGTTTACATCTGT SNCVYIC 5     1     3     0     0     3     0     1     2     1     5     2     5     0     2     3     4     5     1     4      1      2      1      0      1      4     0     0     3    
TCTACTTGTAACTACATCTGT STCNYIC 2     3     5     1     6     1     3     3     3     0     2     2     3     0     1     3     2     7     0     0      1      1      1      0      2      2     0     2     3    
TCTACTTGTATCACTGACTGT STCITDC 1     3     3     0     1     3     0     3     0     2     2     6     1     3     0     4     3     3     1     0      0      2      4      2      1      4     1     1     5    
TCTACTTGTGAATACTACTGT STCEYYC 1     1     3     0     3     2     2     1     1     1     2     4     2     2     1     4     3     4     3     1      1      4      1      2      0      3     0     2     5    
TCTACTTGTGACATCTTCTGT STCDIFC 1     2     7     2     1     3     2     0     2     0     0     2     7     0     3     1     5     4     1     0      1      6      1      3      1      0     0     1     3    
TCTACTTGTGACTACATCTGT STCDYIC 1     4     4     1     0     0     0     5     2     2     1     3     4     2     2     2     3     4     2     2      1      3      1      0      0      5     0     0     5    
TCTACTTGTGTTACTATCTGT STCVTIC 2     2     4     1     3     3     3     2     1     1     3     2     2     1     4     1     0     7     1     4      0      0      0      1      2      3     0     1     5    
TCTACTTGTGTTTTCATCTGT STCVFIC 6     3     7     0     2     1     0     1     2     0     0     1     2     0     3     2     4     4     2     1      1      1      0      4      2      4     0     1     5    
TCTACTTGTTACGACATCTGT STCYDIC 1     1     4     1     1     2     2     2     0     1     1     5     5     3     2     2     2     4     2     0      3      2      2      5      0      0     1     1     4    
TCTACTTGTTACGCTTACTGT STCYAYC 2     1     4     2     5     1     2     1     2     1     1     4     4     0     0     1     4     4     0     1      1      0      1      2      1      2     2     3     7    
TCTACTTGTTACTTCAACTGT STCYFNC 2     4     4     1     1     4     1     1     1     2     0     6     2     2     2     3     2     7     1     1      1      3      1      0      1      1     0     2     3    
TCTACTTGTTCTGTTGTTTGT STCSVVC 1     1     2     0     6     1     1     0     0     0     4     2     1     1     1     8     4     12    0     1      0      5      0      3      0      2     0     2     1    
TCTACTTGTTTCATCAACTGT STCFINC 3     0     5     1     2     3     2     1     1     2     2     4     4     0     1     4     6     4     1     1      1      2      0      0      0      1     1     1     6    
TCTACTTGTTTCATCTTCTGT STCFIFC 4     3     3     2     1     2     4     1     2     0     1     7     5     0     1     1     3     3     2     0      1      2      0      2      0      0     0     1     8    
TCTACTTGTTTCGTTATCTGT STCFVIC 1     2     5     0     4     2     4     3     0     1     0     4     2     0     1     4     4     3     0     4      1      0      1      0      1      3     1     1     7    
TCTATCTGTATCAAATACTGT SICIKYC 0     4     6     1     2     2     4     2     0     0     0     2     4     0     1     4     3     2     1     2      2      0      0      2      2      4     0     2     7    
TCTATCTGTATCTACTTCTGT SICIYFC 3     4     2     1     1     6     2     1     1     0     5     4     3     0     0     4     1     2     2     1      1      2      1      3      0      0     0     0     9    
TCTATCTGTGAATACATCTGT SICEYIC 4     0     6     0     0     2     3     1     2     1     2     5     3     2     2     4     1     4     0     0      0      3      2      0      1      5     1     0     5    
TCTATCTGTGACACTGTTTGT SICDTVC 2     2     7     0     3     1     2     3     0     1     1     3     6     0     1     4     4     2     0     1      1      4      0      1      0      2     1     0     7    
TCTATCTGTTACATCAACTGT SICYINC 4     1     9     0     2     3     0     0     1     2     4     3     2     1     0     1     2     7     1     1      1      0      1      1      3      1     1     4     3    
TCTATCTGTTACGACATCTGT SICYDIC 5     3     2     0     2     3     3     0     1     1     4     5     2     1     0     3     6     1     0     1      2      0      4      2      0      2     0     1     5    
TCTATCTGTTTCACTTACTGT SICFTYC 3     3     2     2     4     3     4     3     1     0     1     1     2     2     2     2     3     2     0     3      2      2      2      0      2      4     0     1     3    
TCTATCTGTTTCATCACTTGT SICFITC 0     0     2     0     2     1     2     5     0     1     3     3     5     0     3     4     6     5     0     1      0      3      1      1      1      3     0     0     7    
TCTATCTGTTTCATCTTCTGT SICFIFC 2     2     5     0     2     2     5     2     4     1     2     1     1     0     2     1     3     4     1     3      0      0      3      1      1      1     0     2     8    
TCTATGTGTGTTCATATCTGT SMCVHIC 3     2     6     1     2     2     3     0     0     0     3     1     7     1     0     3     3     4     0     0      0      2      3      1      0      0     0     2     10   
TCTATGTGTTACATCACTTGT SMCYITC 2     1     4     0     0     0     4     0     0     2     2     6     4     1     5     3     2     3     2     1      0      1      4      1      1      1     0     2     7    
TCTCAGTGTACTATCACTTGT SQCTITC 2     2     3     2     1     2     3     2     0     0     3     1     5     2     2     4     1     9     1     0      2      4      2      1      0      2     0     0     3    
TCTCAGTGTACTGTTATCTGT SQCTVIC 1     2     3     0     2     1     3     2     0     1     4     2     8     1     2     5     3     5     0     0      1      0      1      1      1      8     0     1     1    
TCTCAGTGTATCACTGACTGT SQCITDC 1     3     8     1     0     3     5     0     2     1     4     3     5     1     1     0     2     5     2     0      1      1      1      2      0      4     0     2     1    
TCTCAGTGTATCATCCATTGT SQCIIHC 3     5     5     0     0     1     0     2     0     0     1     3     9     0     1     8     0     4     1     2      1      2      1      2      1      1     1     2     3    
TCTCAGTGTATCATGTTCTGT SQCIMFC 1     3     6     0     3     1     2     2     0     2     3     7     2     0     2     3     1     5     1     0      1      3      0      1      2      3     1     0     4    
TCTCAGTGTATCTACGTTTGT SQCIYVC 2     4     4     1     0     2     1     3     0     1     6     1     2     2     0     4     3     6     2     0      3      0      1      0      1      3     0     1     6    
TCTCAGTGTATGTACAACTGT SQCMYNC 2     3     6     0     2     4     0     2     0     3     3     1     5     0     0     5     3     9     0     2      1      3      0      0      1      1     1     1     1    
TCTCAGTGTATGTACTACTGT SQCMYYC 0     3     6     1     1     3     3     2     0     1     0     4     4     0     0     2     0     10    2     1      3      2      2      3      1      3     0     0     2    
TCTCAGTGTCAGCCGTACTGT SQCQPYC 4     1     10    0     0     4     2     1     2     3     1     3     3     2     1     3     1     6     0     0      1      3      0      0      2      3     0     1     2    
TCTCAGTGTCATTACACTTGT SQCHYTC 1     3     5     2     2     4     5     2     1     0     4     2     2     0     0     3     3     7     0     2      0      1      2      2      2      1     0     1     2    
TCTCAGTGTGAATACTTCTGT SQCEYFC 1     2     7     2     2     1     3     1     1     0     2     6     3     2     0     1     0     3     2     2      0      5      2      1      0      1     0     2     7    
TCTCAGTGTGAATTCACTTGT SQCEFTC 2     2     8     0     0     0     5     1     0     0     1     2     2     0     0     2     1     4     0     3      4      1      3      2      2      4     0     6     4    
TCTCAGTGTGACATGGTTTGT SQCDMVC 2     4     6     0     2     1     5     4     1     1     0     3     4     1     0     3     0     7     0     1      2      1      3      1      0      2     0     1     4    
TCTCAGTGTGACTCTTACTGT SQCDSYC 1     1     3     1     1     0     2     1     1     2     2     1     4     1     2     6     1     9     1     3      0      2      3      0      2      2     0     3     4    
TCTCAGTGTGCTGTTACTTGT SQCAVTC 5     4     8     0     0     1     1     4     0     3     1     1     3     1     0     4     3     4     0     0      2      0      2      2      0      8     0     1     1    
TCTCAGTGTGTTATCACTTGT SQCVITC 2     1     3     0     2     2     2     2     0     0     5     6     5     0     0     1     5     1     0     2      3      3      3      1      1      4     1     1     3    
TCTCAGTGTGTTATCGAATGT SQCVIEC 2     2     2     1     2     3     4     2     0     0     3     6     0     0     0     5     4     6     1     1      1      2      1      0      1      2     0     2     6    
TCTCAGTGTGTTGAAGTTTGT SQCVEVC 2     1     9     0     4     1     2     6     1     1     1     3     3     0     0     1     5     4     0     1      1      2      4      0      0      3     0     3     1    
TCTCAGTGTGTTGACGTTTGT SQCVDVC 3     0     8     0     1     2     3     1     4     0     2     4     3     0     2     4     2     8     2     0      1      0      1      0      0      3     0     0     5    
TCTCAGTGTTACATGGTTTGT SQCYMVC 2     4     3     2     0     1     4     2     1     0     2     1     1     1     0     3     2     5     2     0      4      4      2      1      1      6     0     0     5    
TCTCAGTGTTACCAGTACTGT SQCYQYC 3     3     5     1     2     4     3     0     1     1     1     4     2     0     0     5     2     5     1     1      1      2      0      2      1      3     0     1     5    
TCTCAGTGTTACGACAACTGT SQCYDNC 3     0     6     0     0     4     3     3     3     1     1     4     2     2     1     4     7     5     0     0      0      2      2      1      0      3     0     0     2    
TCTCAGTGTTACTACAACTGT SQCYYNC 1     2     7     0     0     2     3     0     2     2     5     2     4     0     0     6     2     3     2     0      2      2      2      0      0      4     1     3     2    
TCTCAGTGTTCTGTTTACTGT SQCSVYC 2     3     5     0     2     1     4     1     0     0     1     7     5     0     0     3     3     4     0     0      2      0      2      1      1      1     0     3     8    
TCTCAGTGTTTCAACATCTGT SQCFNIC 3     0     5     0     1     2     4     3     2     0     5     2     5     1     3     0     4     4     0     1      0      3      2      0      1      1     0     2     5    
TCTCAGTGTTTCGTTGTTTGT SQCFVVC 0     2     5     0     0     2     4     3     2     1     1     2     5     1     0     2     3     6     2     1      3      1      0      0      1      2     1     2     7    
TCTCATTGTACTACTTACTGT SHCTTYC 4     6     5     1     3     1     1     0     2     0     2     1     6     2     2     1     3     5     0     1      1      1      1      2      0      0     0     2     6    
TCTCATTGTATCGTTGACTGT SHCIVDC 1     1     4     0     0     3     2     0     1     0     1     4     4     1     1     7     4     9     2     0      1      4      0      0      0      3     0     2     4    
TCTCATTGTGTTACTATCTGT SHCVTIC 1     1     10    0     2     4     3     0     0     3     2     4     1     2     2     4     6     3     1     0      0      2      2      1      1      2     0     0     2    
TCTCATTGTGTTGACATCTGT SHCVDIC 2     2     9     0     0     2     3     1     2     1     4     4     4     0     0     5     1     2     1     1      1      2      2      1      0      3     1     0     5    
TCTCATTGTGTTGTTTACTGT SHCVVYC 3     2     4     2     2     2     2     0     0     0     3     2     4     1     2     6     5     5     0     1      2      2      1      3      0      2     0     2     1    
TCTCATTGTTACACTAACTGT SHCYTNC 1     3     3     2     3     3     3     4     2     1     2     3     5     0     1     3     2     6     1     3      0      1      2      0      1      3     0     1     0    
TCTCATTGTTACTTCACTTGT SHCYFTC 3     4     4     0     1     2     1     2     2     0     1     3     5     1     0     3     3     4     1     1      0      1      1      2      0      9     0     0     5    
TCTCCGTGTATCATCCATTGT SPCIIHC 5     0     5     0     3     1     3     1     2     0     2     2     6     0     2     4     3     7     2     2      1      0      0      0      2      3     1     1     1    
TCTCCGTGTGACATCCATTGT SPCDIHC 2     5     7     2     1     3     9     2     1     3     3     3     5     0     0     2     1     1     0     0      1      1      0      1      0      4     0     1     1    
TCTCCGTGTGCTGTTGACTGT SPCAVDC 0     1     6     2     0     3     1     5     2     0     2     4     4     0     0     3     4     11    0     0      1      3      1      1      0      2     1     0     2    
TCTCCGTGTGCTTACGTTTGT SPCAYVC 7     1     7     0     2     1     3     3     1     0     1     2     2     1     0     4     2     9     0     0      1      1      2      1      2      3     0     1     2    
TCTCCGTGTGTTGTTGTTTGT SPCVVVC 5     2     7     1     6     0     0     1     1     1     1     0     3     1     0     5     2     5     0     0      2      2      2      0      3      2     0     4     3    
TCTCCGTGTGTTTTCTACTGT SPCVFYC 2     2     7     0     3     2     0     0     4     0     3     3     2     1     2     4     1     4     0     1      0      3      2      0      0      5     1     1     6    
TCTCCGTGTTACACTTTCTGT SPCYTFC 3     2     7     0     3     3     1     0     1     0     1     3     5     1     2     4     3     3     0     0      2      2      0      1      2      3     0     1     6    
TCTCCGTGTTACGAATACTGT SPCYEYC 1     1     5     0     4     2     3     1     1     1     1     1     6     1     2     4     2     4     2     0      0      2      4      1      2      4     2     0     2    
TCTCCGTGTTACGCTGTTTGT SPCYAVC 1     2     7     0     3     3     1     1     2     0     4     5     3     0     0     0     6     4     1     2      0      2      0      2      3      2     0     1     4    
TCTCCGTGTTACGTTTCTTGT SPCYVSC 7     0     8     0     1     2     0     0     0     3     2     2     8     1     1     1     1     7     1     1      1      2      3      0      1      2     0     1     3    
TCTCGTTGTCCGTACTACTGT SRCPYYC 1     2     6     0     2     1     3     2     0     3     0     6     5     0     0     3     2     7     0     1      0      1      0      1      2      3     1     0     7    
TCTCGTTGTGACTTCTACTGT SRCDFYC 3     1     13    1     2     1     2     4     1     1     3     3     3     0     4     3     3     2     0     1      2      0      0      0      0      3     0     1     2    
TCTCGTTGTGTTATCATCTGT SRCVIIC 3     2     7     0     1     1     3     2     0     1     3     1     5     1     1     3     6     4     1     1      0      1      2      2      0      4     1     1     2    
TCTCGTTGTTACTACTTCTGT SRCYYFC 2     4     3     0     3     3     2     0     0     1     2     3     5     0     1     3     3     4     0     2      2      4      2      1      2      1     0     0     6    
TCTCTGTGTATCTACATCTGT SLCIYIC 4     2     6     1     4     2     3     1     1     0     1     0     4     1     1     3     1     2     3     1      3      0      5      1      0      3     1     0     5    
TCTCTGTGTGCTTACATCTGT SLCAYIC 4     0     5     0     0     2     4     1     1     0     0     4     8     1     2     4     1     6     1     1      1      6      1      1      0      1     0     1     3    
TCTGAATGTCAGTACACTTGT SECQYTC 2     0     8     1     1     0     1     3     0     2     1     5     4     0     2     4     1     6     1     1      0      2      2      1      0      2     0     2     7    
TCTGAATGTGACTACATCTGT SECDYIC 4     3     7     1     1     2     2     3     1     0     1     7     3     1     1     1     5     2     0     1      1      3      3      1      1      2     0     0     2    
TCTGAATGTTACTTCTTCTGT SECYFFC 2     5     3     1     1     4     2     1     1     1     5     1     4     1     1     2     2     5     1     0      2      4      1      2      0      4     1     1     1    
TCTGAATGTTTCGTTTACTGT SECFVYC 3     0     2     0     1     3     2     0     2     0     2     8     2     2     1     4     3     9     3     0      1      1      0      1      1      7     0     1     0    
TCTGACTGTACTTCTATCTGT SDCTSIC 4     1     9     1     0     1     1     1     1     1     3     3     4     2     0     3     3     4     2     3      0      2      1      2      1      2     3     1     0    
TCTGACTGTACTTTCACTTGT SDCTFTC 2     0     12    1     0     2     1     4     1     0     2     0     7     1     1     3     1     5     0     3      2      0      0      2      1      2     0     0     6    
TCTGACTGTACTTTCATCTGT SDCTFIC 3     2     3     1     3     2     4     2     0     0     2     3     1     1     1     2     2     10    0     3      0      2      0      2      0      6     1     1     2    
TCTGACTGTCAGCAGGACTGT SDCQQDC 2     0     10    3     1     1     3     3     1     1     1     2     8     0     0     0     2     7     2     2      1      1      0      0      3      2     1     0     2    
TCTGACTGTCAGCATACTTGT SDCQHTC 2     2     9     0     2     2     1     2     0     1     2     3     4     0     0     5     3     6     1     0      0      1      3      0      1      2     0     1     6    
TCTGACTGTCAGGACACTTGT SDCQDTC 2     3     3     1     0     1     1     1     1     3     5     4     4     0     0     8     3     6     0     1      0      0      0      0      0      4     0     3     5    
TCTGACTGTCAGTACTCTTGT SDCQYSC 0     3     12    1     1     0     4     2     0     0     3     4     0     2     3     2     4     3     0     0      0      4      1      0      0      5     0     0     5    
TCTGACTGTCCGGACATCTGT SDCPDIC 3     2     5     0     3     0     6     2     0     0     2     2     3     0     1     1     1     8     3     0      2      3      1      1      0      4     1     1     4    
TCTGACTGTCCGTTCACTTGT SDCPFTC 3     0     11    0     1     2     1     2     2     0     2     4     4     0     0     0     2     9     0     0      0      4      1      0      1      6     1     0     3    
TCTGACTGTGAATTCATCTGT SDCEFIC 2     3     9     1     3     2     1     3     1     0     3     0     6     0     1     1     1     4     1     2      1      0      3      0      1      5     2     0     3    
TCTGACTGTGACACTACTTGT SDCDTTC 1     3     8     0     2     3     6     2     0     1     2     5     4     2     0     4     1     5     0     0      0      0      1      0      1      4     0     2     2    
TCTGACTGTGCTATCATGTGT SDCAIMC 2     5     8     0     0     5     7     1     2     0     3     2     2     1     0     5     3     4     1     1      0      2      3      0      1      1     0     0     0    
TCTGACTGTGTTATCAACTGT SDCVINC 4     1     9     1     2     2     1     1     2     0     2     2     7     2     2     1     0     4     1     1      1      3      0      0      1      3     1     1     4    
TCTGACTGTGTTGAATTCTGT SDCVEFC 2     3     9     1     1     5     3     2     2     0     2     0     5     2     1     1     1     5     2     0      0      3      3      1      0      1     0     0     4    
TCTGACTGTGTTGACAACTGT SDCVDNC 4     1     7     0     2     5     0     2     1     1     3     4     3     2     0     3     2     6     0     0      1      4      1      0      1      3     0     3     0    
TCTGACTGTGTTGCTGAATGT SDCVAEC 1     2     7     0     0     3     0     5     1     0     5     3     5     1     0     4     3     3     2     0      0      5      0      1      1      3     1     1     2    
TCTGACTGTGTTTTCACTTGT SDCVFTC 0     2     3     0     2     4     2     2     1     0     2     4     6     1     2     5     2     4     3     2      0      1      2      1      2      1     1     0     4    
TCTGACTGTTACCATACTTGT SDCYHTC 2     1     5     1     3     3     1     2     0     1     3     7     3     3     0     1     1     7     3     0      0      2      3      0      0      3     0     0     4    
TCTGACTGTTACGAAGTTTGT SDCYEVC 3     1     2     2     2     2     5     3     0     0     1     0     8     0     4     4     1     3     1     3      0      4      1      1      0      2     0     2     4    
TCTGACTGTTACGACGACTGT SDCYDDC 1     0     6     0     1     4     3     2     0     2     5     5     3     1     2     2     2     5     0     1      0      2      0      1      2      4     0     2     3    
TCTGACTGTTACGTTATGTGT SDCYVMC 0     3     3     1     2     0     1     4     0     2     2     2     4     1     0     5     5     6     0     1      2      4      0      0      1      2     0     2     6    
TCTGACTGTTCTTACACTTGT SDCSYTC 2     2     12    1     2     1     1     2     1     0     2     3     1     0     0     2     2     3     1     0      2      5      2      1      1      6     0     0     4    
TCTGACTGTTTCATCTTCTGT SDCFIFC 2     3     5     1     2     1     2     2     2     0     3     2     8     0     1     2     3     5     2     1      2      2      1      0      1      2     0     0     4    
TCTGCTTGTCGTGACATCTGT SACRDIC 2     1     9     0     2     3     3     3     0     3     3     2     4     0     0     2     2     6     2     0      1      1      1      1      0      3     0     1     4    
TCTGCTTGTGACATCACTTGT SACDITC 3     2     2     0     3     2     1     5     0     1     1     1     4     0     1     3     4     11    1     0      0      5      3      1      0      1     1     2     1    
TCTGCTTGTGACATGGTTTGT SACDMVC 2     2     6     4     4     1     2     3     3     0     0     6     3     0     0     1     4     6     0     1      1      0      1      0      0      4     0     2     3    
TCTGCTTGTGCTATCTACTGT SACAIYC 2     2     3     0     1     0     0     0     0     0     0     6     6     0     1     2     4     6     0     0      1      5      1      1      1      9     1     3     4    
TCTGCTTGTGCTTACTACTGT SACAYYC 2     3     7     2     3     4     2     2     0     1     1     2     4     0     0     3     2     5     1     1      1      2      4      0      0      2     0     1     4    
TCTGCTTGTGTTATCTACTGT SACVIYC 3     2     7     2     1     1     4     2     0     0     2     1     3     1     2     1     1     6     0     2      1      4      3      1      0      2     1     3     3    
TCTGCTTGTGTTGACTACTGT SACVDYC 2     5     8     1     0     1     1     0     1     0     1     1     4     1     0     3     3     2     1     1      2      3      2      0      1      6     0     2     7    
TCTGCTTGTGTTGCTATCTGT SACVAIC 2     0     12    1     0     2     1     2     1     0     3     0     2     1     1     3     2     4     1     1      1      8      0      4      1      0     1     0     5    
TCTGCTTGTGTTGTTTTCTGT SACVVFC 1     2     10    1     1     0     3     2     1     1     3     2     1     0     2     4     2     4     0     0      1      3      1      2      1      4     0     2     5    
TCTGCTTGTTACATCGACTGT SACYIDC 3     2     9     0     2     2     4     0     1     0     0     5     6     1     0     4     3     4     1     0      1      3      0      0      2      2     0     2     2    
TCTGCTTGTTACGAATACTGT SACYEYC 4     2     3     0     2     2     2     1     3     2     3     4     2     2     1     4     3     4     2     0      1      5      0      1      0      3     0     0     3    
TCTGTTTGTATCTACACTTGT SVCIYTC 2     1     4     1     2     0     1     1     2     0     4     3     5     0     0     6     6     5     1     2      1      1      1      1      0      6     0     0     3    
TCTGTTTGTATCTCTATCTGT SVCISIC 2     5     3     1     1     2     2     3     0     1     2     4     4     1     1     4     4     2     1     2      0      3      2      0      0      3     0     0     6    
TCTGTTTGTCAGTTCATCTGT SVCQFIC 1     4     3     2     2     4     1     0     1     0     5     2     6     0     0     7     6     5     0     1      1      2      1      1      0      1     0     0     3    
TCTGTTTGTCATTACTACTGT SVCHYYC 3     0     4     0     3     1     2     1     0     0     4     3     5     0     2     3     3     4     1     0      2      2      4      4      1      2     0     0     5    
TCTGTTTGTCATTTCATCTGT SVCHFIC 3     3     4     0     1     10    2     1     2     0     1     1     6     1     2     2     6     2     0     1      2      1      0      1      1      2     0     1     3    
TCTGTTTGTGAATACATCTGT SVCEYIC 2     3     4     0     0     1     1     1     2     0     4     6     4     0     0     3     1     3     1     1      1      6      1      3      2      5     0     1     3    
TCTGTTTGTGACACTGTTTGT SVCDTVC 1     3     8     1     1     6     3     0     2     0     2     4     4     0     1     4     6     2     0     1      1      1      0      1      0      2     0     3     2    
TCTGTTTGTGACGAATACTGT SVCDEYC 2     3     4     0     3     0     3     2     1     1     2     4     3     0     1     3     0     7     0     0      0      4      0      1      0      5     1     2     7    
TCTGTTTGTGACGTTGTTTGT SVCDVVC 3     3     6     1     2     1     2     3     0     1     4     4     4     0     3     0     1     7     1     1      0      2      0      0      2      2     1     2     3    
TCTGTTTGTGCTATCTACTGT SVCAIYC 3     1     3     2     2     3     0     0     1     3     4     2     4     0     4     3     2     7     1     1      1      1      1      0      1      3     0     3     3    
TCTGTTTGTGCTTACACTTGT SVCAYTC 3     2     3     1     1     0     0     3     0     1     1     2     7     2     1     7     2     3     0     2      2      3      1      0      2      3     0     1     6    
TCTGTTTGTTACTACGAATGT SVCYYEC 3     1     3     0     2     3     0     1     1     4     6     8     1     0     2     0     5     5     0     2      4      1      1      1      2      1     0     0     2    
TCTGTTTGTTACTACGTTTGT SVCYYVC 1     3     4     1     3     2     1     0     2     0     4     5     4     2     0     6     2     5     3     1      0      0      2      1      1      3     0     0     3    
TCTGTTTGTTACTTCTTCTGT SVCYFFC 3     3     3     0     2     2     1     2     0     2     0     8     3     0     3     5     5     7     0     1      0      1      0      0      0      1     2     3     2    
TCTGTTTGTTCTTACATCTGT SVCSYIC 1     4     5     0     0     1     5     1     2     0     3     3     3     1     5     4     2     4     0     1      1      2      1      1      0      4     1     0     4    
TCTGTTTGTTTCGTTTACTGT SVCFVYC 1     2     4     0     3     1     1     3     0     0     2     5     10    1     0     3     2     1     4     1      1      2      0      0      0      4     3     2     3    
TCTTACTGTATCACTCATTGT SYCITHC 3     0     8     0     3     1     3     1     1     0     3     2     5     3     2     0     2     9     2     0      0      1      2      0      3      0     0     1     4    
TCTTACTGTATCATGGTTTGT SYCIMVC 3     1     1     0     5     2     4     1     0     1     2     11    3     1     1     3     1     5     1     3      0      1      0      2      0      1     0     0     6    
TCTTACTGTATCATGTACTGT SYCIMYC 4     0     8     2     4     3     2     0     2     1     1     2     2     1     1     3     2     5     0     0      0      1      3      1      2      2     0     1     6    
TCTTACTGTATCGTTAAATGT SYCIVKC 3     2     5     1     1     1     1     1     1     0     1     5     5     2     2     4     5     3     1     2      1      2      1      0      1      2     0     1     5    
TCTTACTGTATCGTTGCTTGT SYCIVAC 1     2     7     0     2     0     3     3     1     0     1     2     5     2     1     5     0     5     2     1      1      4      1      1      3      0     0     3     3    
TCTTACTGTATCTCTTACTGT SYCISYC 4     1     7     1     2     0     4     2     1     2     1     1     5     1     0     1     4     5     3     3      2      1      1      0      2      2     0     0     3    
TCTTACTGTATCTTCGTTTGT SYCIFVC 1     1     3     2     1     2     0     3     2     2     1     2     5     1     0     3     0     6     2     0      2      1      1      1      1      6     1     1     8    
TCTTACTGTATGGACACTTGT SYCMDTC 4     4     2     1     2     2     4     0     1     1     1     2     2     0     1     6     2     4     2     0      0      2      3      0      2      2     4     1     4    
TCTTACTGTATGTACACTTGT SYCMYTC 1     2     0     0     2     1     0     2     2     1     0     2     11    2     2     3     3     6     1     4      0      4      1      1      2      1     0     1     4    
TCTTACTGTCAGGTTGTTTGT SYCQVVC 3     3     2     0     5     2     2     2     2     1     2     1     1     0     3     2     5     2     1     3      2      4      2      3      2      3     0     0     1    
TCTTACTGTCAGTACTCTTGT SYCQYSC 1     2     7     1     0     2     2     2     1     0     1     3     4     0     3     5     3     3     0     1      1      3      0      1      2      2     1     3     5    
TCTTACTGTCATCAGTACTGT SYCHQYC 0     1     4     2     1     2     4     1     0     0     2     4     3     2     3     3     5     7     0     1      2      3      0      1      0      3     0     0     5    
TCTTACTGTCGTTACTACTGT SYCRYYC 2     2     9     2     0     3     3     1     4     0     1     1     2     3     1     3     4     1     2     1      0      2      1      0      2      1     1     1     6    
TCTTACTGTGAAATCTACTGT SYCEIYC 3     4     2     2     2     2     5     1     1     2     0     1     5     2     1     2     4     3     0     1      2      5      3      0      2      2     0     0     2    
TCTTACTGTGACATCGCTTGT SYCDIAC 1     3     4     3     3     1     1     3     1     0     2     1     2     3     1     2     3     3     1     1      0      6      1      1      2      6     0     0     4    
TCTTACTGTGACTACAACTGT SYCDYNC 1     1     3     2     1     3     3     0     0     0     2     1     8     1     0     5     3     8     0     2      2      3      1      1      3      0     0     3     2    
TCTTACTGTGCTGTTATCTGT SYCAVIC 3     3     11    1     3     1     0     2     1     1     0     3     6     2     0     2     3     2     2     0      1      1      2      0      0      5     0     0     4    
TCTTACTGTGCTGTTGAATGT SYCAVEC 2     2     11    0     1     2     3     3     2     0     3     4     1     1     0     3     3     3     1     0      1      1      0      1      3      1     2     0     5    
TCTTACTGTGCTTACAAATGT SYCAYKC 2     1     6     1     2     2     6     2     0     0     0     1     2     2     2     3     2     4     0     1      2      1      2      3      1      4     0     1     6    
TCTTACTGTGTTACTAAATGT SYCVTKC 3     3     4     0     1     2     4     0     1     0     1     1     4     1     1     3     4     4     0     1      2      5      0      0      2      3     1     2     6    
TCTTACTGTGTTACTACTTGT SYCVTTC 0     1     6     1     5     1     3     2     0     2     2     5     4     3     1     1     8     3     1     2      0      1      0      0      1      2     0     0     4    
TCTTACTGTGTTACTGCTTGT SYCVTAC 2     3     7     0     0     2     0     1     1     0     3     3     2     2     2     4     3     7     1     1      2      0      1      2      4      2     0     2     2    
TCTTACTGTGTTATCTCTTGT SYCVISC 1     1     4     1     6     1     1     0     1     0     1     4     5     1     1     4     3     3     3     1      1      0      1      1      0      3     1     2     8    
TCTTACTGTGTTCCGTACTGT SYCVPYC 1     2     9     2     2     4     2     3     2     1     2     1     4     1     2     0     2     5     1     1      2      0      0      1      2      1     1     2     3    
TCTTACTGTGTTGACACTTGT SYCVDTC 2     1     1     2     3     0     3     4     1     1     1     2     2     4     1     6     4     7     1     0      2      2      0      4      0      0     0     2     3    
TCTTACTGTGTTGCTTACTGT SYCVAYC 1     1     11    1     2     1     1     0     1     1     2     2     3     1     2     2     3     6     2     3      1      1      1      1      1      3     0     0     5    
TCTTACTGTGTTGTTACTTGT SYCVVTC 0     1     6     2     0     1     0     3     1     1     2     2     7     0     0     5     5     1     2     1      3      4      2      3      0      1     0     1     5    
TCTTACTGTGTTTTCTTCTGT SYCVFFC 1     5     3     0     2     1     1     1     1     0     6     4     5     0     0     2     5     3     1     1      2      0      0      0      1      5     1     2     6    
TCTTACTGTTACGCTACTTGT SYCYATC 0     1     12    0     2     4     3     3     0     1     4     3     3     4     2     0     2     4     1     1      1      3      0      0      1      3     0     1     0    
TCTTACTGTTACGCTGTTTGT SYCYAVC 2     1     4     1     1     0     1     2     0     2     0     7     4     0     1     2     5     4     0     0      0      2      0      1      4      5     0     2     8    
TCTTACTGTTCTACTTACTGT SYCSTYC 1     2     5     1     3     0     4     2     4     0     0     4     2     1     2     1     4     4     0     1      2      6      1      2      1      0     1     0     5    
TCTTACTGTTTCGTTGACTGT SYCFVDC 1     1     1     0     3     3     3     4     2     3     3     2     4     3     2     5     1     2     1     0      2      3      2      1      1      2     0     1     3    
TCTTACTGTTTCTACAAATGT SYCFYKC 4     1     5     1     2     2     0     5     2     0     1     3     6     0     2     1     4     7     0     0      3      2      2      1      0      2     0     0     3    
TCTTCTTGTATCATCATCTGT SSCIIIC 3     2     5     1     3     0     2     3     2     1     3     6     2     0     1     2     4     6     0     1      0      2      1      1      0      0     0     3     5    
TCTTTCTGTACTATCTACTGT SFCTIYC 4     6     4     1     0     1     1     2     0     2     2     1     6     1     0     8     2     6     1     0      0      1      1      3      0      1     1     2     2    
TCTTTCTGTATCATCTTCTGT SFCIIFC 0     3     3     0     1     2     1     1     0     0     0     3     4     1     3     4     3     9     0     3      0      0      1      5      2      4     1     1     4    
TCTTTCTGTGACTACATCTGT SFCDYIC 0     2     3     2     5     1     6     2     2     1     3     1     6     0     1     2     2     2     0     0      2      0      1      3      1      2     0     1     8    
TCTTTCTGTGTTGTTATCTGT SFCVVIC 2     1     3     0     3     1     3     0     1     0     2     3     7     0     2     0     4     7     1     1      0      2      0      0      1      4     2     0     9    
TCTTTCTGTGTTGTTTACTGT SFCVVYC 1     2     3     1     4     0     1     0     0     1     2     1     5     0     1     2     6     8     1     0      1      1      2      0      1      5     0     2     8    
TCTTTCTGTTACGACATCTGT SFCYDIC 4     0     6     0     1     2     0     1     0     0     2     5     10    1     1     6     5     5     0     2      0      0      1      0      2      3     1     0     1    
TCTTTCTGTTTCATCTTCTGT SFCFIFC 3     1     5     1     0     4     3     0     2     0     2     3     12    1     0     2     2     1     0     0      0      0      1      2      2      3     1     0     8    
TCTAAATGTGACTACATCTGT SKCDYIC 1     3     7     1     2     0     4     1     0     1     2     2     6     1     0     4     3     4     1     0      1      1      1      3      1      5     0     1     2    
TCTAACTGTGCTTACATCTGT SNCAYIC 4     3     6     1     1     1     2     2     1     0     3     3     4     1     2     1     2     6     2     1      1      2      1      1      0      2     0     1     4    
TCTACTTGTATCATGGTTTGT STCIMVC 1     2     5     0     2     0     4     1     0     2     1     3     4     4     3     2     2     4     0     2      2      1      1      2      2      2     0     1     5    
TCTACTTGTCAGATCATCTGT STCQIIC 3     3     6     0     3     3     2     1     0     0     1     2     1     2     1     5     3     5     3     1      1      4      0      2      1      2     1     1     1    
TCTACTTGTGACAAATACTGT STCDKYC 4     1     4     0     2     3     5     5     1     0     3     2     2     2     1     4     1     5     2     0      0      2      1      1      0      2     1     1     3    
TCTACTTGTGACGTTTACTGT STCDVYC 3     3     2     1     3     3     1     2     4     2     1     4     3     0     2     2     1     1     0     1      2      1      2      0      1      7     0     1     5    
TCTACTTGTGCTGTTGTTTGT STCAVVC 4     1     7     0     1     1     1     0     1     0     0     1     6     0     3     3     2     8     0     0      1      5      4      0      0      2     1     0     6    
TCTACTTGTGTTTACGAATGT STCVYEC 2     0     3     0     2     0     2     4     2     0     2     2     8     2     1     4     2     3     1     1      0      0      3      1      2      2     1     3     5    
TCTACTTGTTACATCATGTGT STCYIMC 1     2     5     1     2     4     1     0     1     1     4     3     4     1     1     3     5     3     1     1      0      1      4      2      0      4     0     0     3    
TCTACTTGTTTCGTTTACTGT STCFVYC 0     0     2     0     3     3     2     2     0     0     5     4     3     0     0     5     2     5     1     2      3      3      0      3      1      2     0     0     7    
TCTACTTGTTTCTACTACTGT STCFYYC 4     2     4     1     2     3     0     4     0     0     3     4     5     1     5     3     0     4     2     0      3      0      1      1      1      2     0     1     2    
TCTATCTGTATCAACTACTGT SICINYC 1     2     5     1     1     0     6     1     2     0     3     1     4     0     3     3     2     5     2     2      0      1      3      3      0      1     0     3     3    
TCTATCTGTATCACTACTTGT SICITTC 4     2     6     1     3     4     1     0     2     0     3     1     6     0     3     4     4     2     0     1      2      0      0      2      1      2     0     1     3    
TCTATCTGTATCATGATCTGT SICIMIC 1     1     6     0     4     0     3     1     2     1     0     5     11    1     0     4     1     1     1     0      0      0      1      4      0      2     0     2     6    
TCTATCTGTATCGACACTTGT SICIDTC 8     0     7     3     2     1     4     3     1     1     0     4     0     1     2     3     2     5     0     1      1      1      1      1      0      2     0     1     3    
TCTATCTGTCAGTACGTTTGT SICQYVC 3     1     5     2     1     0     1     1     0     0     2     3     5     1     0     1     4     6     2     2      2      2      2      1      1      5     0     1     4    
TCTATCTGTGACATCCATTGT SICDIHC 4     1     3     2     1     0     2     3     3     1     3     0     1     2     1     4     3     4     2     2      0      3      1      1      0      3     0     5     3    
TCTATCTGTGCTACTTACTGT SICATYC 3     1     6     1     3     0     1     0     2     0     3     3     5     0     2     1     3     6     1     0      1      4      1      3      0      4     0     0     4    
TCTATCTGTGTTATCAAATGT SICVIKC 1     0     5     3     3     1     1     1     1     2     2     2     3     2     1     4     2     5     0     1      1      3      1      1      1      3     1     1     6    
TCTATCTGTGTTATCAACTGT SICVINC 3     2     4     3     2     3     0     1     4     2     2     3     3     2     2     1     1     5     2     0      3      0      2      1      3      0     0     1     3    
TCTATCTGTGTTCAGTACTGT SICVQYC 3     1     7     0     1     2     3     2     2     2     3     4     6     0     0     5     5     1     0     2      2      1      0      0      0      2     0     1     3    
TCTATCTGTTACCATTACTGT SICYHYC 0     6     6     0     1     1     1     1     3     1     4     1     1     1     0     0     5     5     0     1      3      2      1      3      1      4     1     1     4    
TCTATCTGTTACTTCTTCTGT SICYFFC 2     5     2     0     2     1     1     0     1     0     3     4     4     1     2     5     3     3     0     1      1      0      1      1      0      5     0     1     9    
TCTATCTGTTCTTACTACTGT SICSYYC 0     2     5     0     7     0     2     2     3     2     0     2     7     2     3     2     3     1     0     0      2      7      0      1      1      1     0     0     3    
TCTATGTGTATCTACGTTTGT SMCIYVC 0     4     4     1     2     8     0     4     1     0     1     3     2     0     0     1     2     6     0     2      1      2      2      2      3      3     1     0     3    
TCTATGTGTCAGTACTACTGT SMCQYYC 1     1     11    3     1     4     5     1     1     0     1     1     4     1     1     4     0     4     0     1      0      1      0      1      2      2     1     1     5    
TCTATGTGTGTTGTTATCTGT SMCVVIC 1     1     3     0     1     2     0     0     1     1     0     1     4     3     6     6     3     5     0     3      0      2      2      2      1      3     2     2     3    
TCTATGTGTGTTGTTGACTGT SMCVVDC 3     1     2     1     3     1     1     0     2     2     2     2     8     1     3     1     2     4     2     1      0      2      3      3      1      2     1     2     2    
TCTATGTGTTACATCGACTGT SMCYIDC 0     0     4     2     1     1     0     3     2     0     2     4     6     1     3     1     2     3     4     2      1      2      2      1      2      3     0     0     6    
TCTATGTGTTACGACTACTGT SMCYDYC 3     2     3     1     0     3     2     1     1     0     6     4     4     1     0     2     4     4     1     0      0      4      3      0      2      4     0     1     2    
TCTATGTGTTACTTCTACTGT SMCYFYC 4     2     5     1     2     2     2     2     1     0     3     1     3     1     1     3     1     3     2     2      0      3      0      3      0      3     0     3     5    
TCTCAGTGTAACACTTACTGT SQCNTYC 2     3     3     0     1     2     2     1     0     1     5     1     7     1     0     2     4     6     0     0      0      4      0      2      0      6     1     2     2    
TCTCAGTGTACTACTACTTGT SQCTTTC 2     3     2     2     3     0     5     3     0     2     5     1     2     2     2     4     6     6     1     0      1      2      0      2      0      0     0     1     1    
TCTCAGTGTACTGACTACTGT SQCTDYC 3     1     8     1     0     2     4     0     1     1     2     1     8     3     1     2     0     5     3     0      3      3      0      2      0      1     0     2     1    
TCTCAGTGTATCACTAACTGT SQCITNC 2     2     6     3     2     1     3     0     0     0     1     3     4     1     2     1     2     7     1     0      0      7      2      1      1      0     0     0     6    
TCTCAGTGTATCATGATCTGT SQCIMIC 1     3     8     1     0     2     2     1     1     2     2     4     4     1     0     4     3     3     1     1      1      2      1      1      1      1     0     2     5    
TCTCAGTGTATCGTTAAATGT SQCIVKC 0     2     4     0     3     1     3     2     2     1     5     0     5     2     0     6     1     4     2     0      0      4      2      2      1      2     1     0     3    
TCTCAGTGTATGGTTGACTGT SQCMVDC 1     0     7     0     3     1     3     3     0     0     1     7     3     2     0     4     1     8     1     2      1      3      1      1      0      2     0     0     3    
TCTCAGTGTCAGATCGTTTGT SQCQIVC 4     1     3     1     1     2     3     0     1     1     1     1     7     0     2     7     3     4     1     2      0      1      2      1      2      5     0     1     1    
TCTCAGTGTCAGCGTGTTTGT SQCQRVC 4     3     4     1     1     3     0     4     1     0     0     1     1     2     0     6     2     4     2     1      5      2      1      0      3      0     1     0     6    
TCTCAGTGTCAGGACATCTGT SQCQDIC 2     5     7     0     2     5     2     3     0     0     1     2     8     1     1     2     1     4     0     0      0      1      2      0      1      4     0     3     1    
TCTCAGTGTCAGGTTGACTGT SQCQVDC 2     6     6     0     0     4     1     1     0     1     2     3     7     0     1     2     1     7     1     1      1      3      1      0      1      3     1     1     1    
TCTCAGTGTCAGTACCAGTGT SQCQYQC 4     1     8     2     0     1     0     3     0     0     3     1     3     1     0     6     1     7     0     1      0      0      2      0      1      6     0     4     3    
TCTCAGTGTCAGTCTATCTGT SQCQSIC 3     1     6     2     1     1     0     2     0     1     1     6     5     0     0     1     5     4     2     1      0      2      3      3      2      1     1     1     3    
TCTCAGTGTCAGTTCGTTTGT SQCQFVC 2     2     7     0     1     2     2     2     0     1     5     1     6     0     0     2     3     4     2     1      1      3      2      1      1      2     0     1     4    
TCTCAGTGTCATGTTATCTGT SQCHVIC 1     1     4     2     1     3     1     2     2     3     0     5     6     1     1     5     3     2     0     0      2      0      2      1      1      3     0     0     6    
TCTCAGTGTCATGTTTACTGT SQCHVYC 1     1     8     0     0     1     3     2     1     1     2     6     2     1     0     5     1     6     1     1      0      1      2      2      1      3     2     1     3    
TCTCAGTGTCGTATCTACTGT SQCRIYC 0     2     9     0     0     1     2     1     0     0     3     0     6     0     2     3     6     3     2     0      0      3      2      1      1      3     0     2     6    
TCTCAGTGTCGTGTTTACTGT SQCRVYC 2     0     10    1     2     0     2     1     2     1     2     3     5     1     1     1     2     6     1     0      0      2      3      0      1      2     1     0     6    
TCTCAGTGTGACACTACTTGT SQCDTTC 3     0     10    0     1     1     2     2     1     3     2     5     0     1     1     2     3     7     0     2      0      4      1      2      0      0     1     1     3    
TCTCAGTGTGACTACGTTTGT SQCDYVC 2     1     8     0     1     2     2     1     3     1     3     3     5     1     1     2     1     6     2     1      0      1      1      1      1      2     2     1     3    
TCTCAGTGTGACTTCTACTGT SQCDFYC 2     2     7     0     1     0     1     2     0     0     1     3     7     1     0     3     4     3     0     1      2      2      0      3      3      5     0     1     4    
TCTCAGTGTGCTATGTACTGT SQCAMYC 0     4     10    1     1     1     4     0     0     0     0     7     5     0     0     3     1     5     2     0      1      1      0      1      1      4     1     2     3    
TCTCAGTGTGCTGCTACTTGT SQCAATC 1     0     15    1     1     3     3     0     0     4     2     1     4     1     0     3     2     5     2     0      1      2      0      1      1      1     0     3     1    
TCTCAGTGTGCTGCTGTTTGT SQCAAVC 4     3     7     1     0     3     4     2     0     0     2     3     4     3     0     1     1     9     1     1      0      2      1      2      0      2     0     1     1    
TCTCAGTGTGCTGTTTTCTGT SQCAVFC 4     2     0     0     1     2     3     1     1     0     4     2     6     0     3     3     3     5     0     1      0      1      1      0      2      3     3     1     6    
TCTCAGTGTGCTTACAAATGT SQCAYKC 3     2     6     1     3     2     2     3     0     0     3     4     2     0     0     2     5     3     1     0      1      2      0      0      1      5     1     2     4    
TCTCAGTGTGTTTACCAGTGT SQCVYQC 3     3     6     1     0     3     0     1     0     2     3     4     4     2     2     3     2     4     1     2      0      2      0      1      1      2     1     2     3    
TCTCAGTGTGTTTACGCTTGT SQCVYAC 0     3     5     0     0     3     3     3     0     0     2     3     4     2     2     4     2     5     2     0      0      6      0      1      0      3     0     2     3    
TCTCAGTGTTACTACCATTGT SQCYYHC 1     1     1     2     3     3     3     1     0     2     7     1     5     2     2     2     4     8     1     0      0      2      1      1      1      3     0     0     1    
TCTCAGTGTTCTTACACTTGT SQCSYTC 5     1     5     0     2     3     2     4     0     3     2     2     4     1     0     1     3     5     2     0      0      1      0      2      1      3     0     2     4    
TCTCAGTGTTTCTACGTTTGT SQCFYVC 3     6     4     1     2     3     5     3     0     1     2     1     4     2     1     7     2     2     2     1      0      1      1      0      0      0     0     2     2    
TCTCATTGTATCATCATGTGT SHCIIMC 2     2     10    0     3     2     1     0     1     0     1     1     6     1     0     3     6     4     1     3      1      0      1      1      1      2     0     1     4    
TCTCATTGTATCATCTCTTGT SHCIISC 1     3     6     1     1     1     1     1     1     1     1     3     2     1     2     2     0     7     3     1      2      2      2      0      1      8     0     0     4    
TCTCATTGTATCTTCATCTGT SHCIFIC 3     1     3     1     1     2     1     2     1     1     3     1     4     1     2     2     5     3     0     1      2      1      4      2      1      3     1     0     6    
TCTCATTGTCAGTACTACTGT SHCQYYC 5     4     5     0     2     2     3     2     1     1     2     1     6     0     1     5     1     2     1     1      1      2      1      2      1      2     0     2     2    
TCTCATTGTCGTATCATCTGT SHCRIIC 2     3     8     0     4     3     1     2     0     4     3     5     3     0     0     2     2     7     1     0      0      2      2      0      0      2     0     1     1    
TCTCATTGTGACGTTATCTGT SHCDVIC 4     2     7     1     0     3     4     1     0     0     3     5     5     1     1     2     4     3     0     1      1      0      3      1      1      0     1     1     3    
TCTCATTGTGACTTCATCTGT SHCDFIC 2     5     5     1     4     2     1     3     0     1     2     3     3     0     1     4     3     9     0     1      0      1      1      1      0      3     0     0     2    
TCTCATTGTGCTTACACTTGT SHCAYTC 2     1     5     0     0     3     3     1     0     2     1     4     5     1     1     5     4     4     0     2      1      2      1      4      0      1     1     0     4    
TCTCATTGTTACATCAACTGT SHCYINC 5     5     5     2     3     3     0     1     2     1     2     4     2     0     1     1     3     6     1     2      0      1      0      2      0      2     1     1     2    
TCTCATTGTTACGTTATCTGT SHCYVIC 0     5     6     2     2     1     3     6     1     2     1     4     2     2     1     2     4     2     2     0      0      1      1      0      0      2     0     1     5    
TCTCATTGTTTCTACATCTGT SHCFYIC 3     4     2     0     6     2     1     0     0     1     3     3     3     0     0     2     2     4     3     0      2      3      2      0      1      1     0     2     8    
TCTCCGTGTAACTACTACTGT SPCNYYC 5     2     7     3     0     3     2     2     1     1     5     2     3     0     2     1     2     5     0     0      1      3      0      1      0      4     1     0     2    
TCTCCGTGTACTATCAACTGT SPCTINC 4     2     5     0     2     2     0     2     0     0     1     5     8     0     0     3     1     7     0     2      0      1      0      0      0      4     0     4     5    
TCTCCGTGTCCGTACTACTGT SPCPYYC 5     2     9     1     0     3     2     4     0     0     1     3     3     0     2     2     1     4     1     2      1      2      2      2      1      3     0     1     1    
TCTCCGTGTGAATACGTTTGT SPCEYVC 3     2     10    0     2     3     3     0     2     0     3     3     7     0     2     2     3     4     1     1      2      0      2      0      1      0     0     1     1    
TCTCCGTGTGACATGATCTGT SPCDMIC 1     2     6     2     1     1     3     0     0     1     0     3     3     0     2     2     2     8     1     1      2      3      3      1      1      5     1     2     1    
TCTCCGTGTGACTACTTCTGT SPCDYFC 8     1     5     0     1     1     2     5     1     1     1     3     2     1     1     5     0     5     1     2      1      1      0      1      3      2     1     2     1    
TCTCCGTGTGCTATCAAATGT SPCAIKC 7     0     8     2     0     2     0     3     1     1     1     1     5     1     0     2     0     8     1     1      0      6      0      2      0      1     1     0     4    
TCTCCGTGTGTTAAATACTGT SPCVKYC 2     1     4     0     5     2     1     0     0     0     3     4     5     1     1     4     2     4     3     2      0      1      0      4      1      2     0     0     6    
TCTCCGTGTGTTGAAGTTTGT SPCVEVC 2     0     8     1     0     1     4     4     3     0     3     3     2     0     0     4     0     3     0     1      2      3      4      3      0      1     2     0     4    
TCTCCGTGTGTTTACAAATGT SPCVYKC 3     3     7     0     5     2     3     6     0     0     1     1     4     2     3     5     0     2     1     1      0      1      2      0      1      1     0     2     2    
TCTCCGTGTTACGACGTTTGT SPCYDVC 2     3     5     1     0     2     4     2     1     0     1     3     1     0     1     1     6     6     2     0      0      5      2      2      0      1     0     2     5    
TCTCGTTGTGACTACACTTGT SRCDYTC 1     2     5     0     0     2     0     1     0     2     0     3     5     3     0     4     5     3     2     1      0      2      1      1      2      4     0     5     4    
TCTCGTTGTGCTTACTACTGT SRCAYYC 4     3     2     0     2     1     2     2     0     1     2     4     2     0     1     2     0     6     2     2      1      5      2      1      0      6     2     0     3    
TCTCGTTGTGTTGTTGTTTGT SRCVVVC 4     0     6     0     1     3     1     1     2     1     1     2     3     1     2     5     2     6     0     2      0      3      2      3      1      4     1     0     1    
TCTCGTTGTTACGAAGTTTGT SRCYEVC 5     1     9     0     2     2     0     3     2     1     1     3     0     1     1     2     4     3     0     2      0      2      3      2      1      4     0     2     2    
TCTCGTTGTTACTTCATCTGT SRCYFIC 2     0     3     0     2     3     4     1     3     0     4     2     4     0     2     0     6     4     1     0      0      2      3      3      1      3     0     1     4    
TCTGAATGTAACATCATCTGT SECNIIC 0     3     7     0     4     1     0     5     0     0     1     2     2     2     3     4     4     8     1     0      1      1      1      2      0      2     1     2     1    
TCTGAATGTACTTACGACTGT SECTYDC 2     4     8     0     0     1     0     3     0     2     0     4     2     4     2     5     2     4     1     2      2      2      0      0      0      3     2     1     2    
TCTGAATGTCAGCAGTACTGT SECQQYC 3     3     5     0     1     5     4     1     2     3     2     1     2     2     0     2     1     4     1     1      1      4      1      0      0      5     0     1     3    
TCTGAATGTCATTACATCTGT SECHYIC 4     1     5     1     3     2     2     1     0     0     4     3     2     2     1     1     2     3     1     1      0      3      4      1      4      3     0     1     3    
TCTGAATGTGCTGTTTACTGT SECAVYC 2     0     5     1     1     0     3     2     0     1     4     10    5     2     0     3     2     7     0     1      1      1      0      0      1      1     1     1     3
[truncated: 40,549,953 more chars]
