# Supplementary material for: Compositional Bias in Naïve and Chemically-modified Phage-Displayed Libraries uncovered by Paired-end Deep Sequencing
Source: Sci Rep. 2018 Jan 19;8:1214. doi: 10.1038/s41598-018-19439-2 (PMC5775325; doi:10.1038/s41598-018-19439-2)
Supplement: Supplementary file 2 — Supplementary Information [file 41598_2018_19439_MOESM2_ESM.zip › MatLab-submission/data/NT-TriNuc_filtered_SLN.txt]

Tag                   X       S1    S2    S3    S4    L1    L2    L3    L4    N1    N2    N3    N4   
Total(x1000)          XXXX    286K  332K  332K  320K  221K  226K  267K  219K  238K  213K  296K  314K 
TCTTACTGTTACTACATCTGT SYCYYIC 10    20    7     9     16    17    17    15    4     0     3     4    
TCTTACTGTACTTACATCTGT SYCTYIC 11    12    9     9     5     20    21    20    7     7     12    10   
TCTTACTGTTTCATCATCTGT SYCFIIC 19    14    12    14    13    8     15    12    1     0     0     0    
TCTGTTTGTTACATCATCTGT SVCYIIC 10    6     10    16    12    16    17    18    0     0     1     0    
TCTTACTGTGTTTACATCTGT SYCVYIC 10    10    9     14    9     17    15    20    3     1     1     2    
TCTTACTGTATCTACATCTGT SYCIYIC 7     13    11    13    13    14    17    16    1     0     2     1    
TCTTACTGTATCATCATCTGT SYCIIIC 18    12    13    13    9     7     19    11    0     0     0     0    
TCTGTTTGTGTTTTCATCTGT SVCVFIC 8     7     10    12    15    17    18    14    2     0     2     1    
TCTTACTGTTACATCTACTGT SYCYIYC 15    13    15    11    13    11    10    12    8     3     11    6    
TCTTACTGTTACTTCATCTGT SYCYFIC 10    12    8     12    20    11    16    11    5     1     1     3    
TCTGACTGTATCATCATCTGT SDCIIIC 14    15    18    13    9     9     12    10    0     1     1     1    
TCTGTTTGTGTTGTTATCTGT SVCVVIC 10    7     5     11    16    14    20    16    0     0     0     0    
TCTATCTGTGTTTACATCTGT SICVYIC 15    16    19    10    9     8     9     10    0     1     1     2    
TCTTACTGTGTTATCATCTGT SYCVIIC 10    15    8     12    9     11    18    13    0     0     0     0    
TCTTACTGTTACATCTTCTGT SYCYIFC 7     8     12    18    8     10    17    15    10    6     12    12   
TCTTACTGTACTTTCATCTGT SYCTFIC 2     6     11    15    11    21    16    13    6     10    11    11   
TCTGACTGTTACATCATCTGT SDCYIIC 10    19    16    15    8     9     9     9     2     3     3     4    
TCTTTCTGTATCATCATCTGT SFCIIIC 11    13    9     13    14    14    13    8     0     0     0     0    
TCTATCTGTTACTTCATCTGT SICYFIC 9     5     9     12    14    16    17    12    4     2     3     4    
TCTTACTGTTACATCATCTGT SYCYIIC 8     7     15    12    14    9     13    16    2     3     2     3    
TCTGTTTGTTACATCTACTGT SVCYIYC 8     14    11    15    13    9     13    11    1     2     2     2    
TCTGACTGTGACTACATCTGT SDCDYIC 18    17    24    5     9     4     13    4     0     0     0     0    
TCTGTTTGTATCATCATCTGT SVCIIIC 14    16    18    11    8     7     13    7     0     0     0     0    
TCTTCTTGTATCATCATCTGT SSCIIIC 7     10    6     6     14    15    19    17    0     0     0     0    
TCTGACTGTTACTACATCTGT SDCYYIC 18    14    17    10    7     7     12    8     6     5     6     8    
TCTACTTGTATCATCATCTGT STCIIIC 11    7     12    12    18    14    10    9     1     0     2     0    
TCTGTTTGTGTTGTTGTTTGT SVCVVVC 5     8     10    12    16    13    17    12    0     0     2     1    
TCTGTTTGTTTCATCATCTGT SVCFIIC 12    16    4     12    8     16    13    12    0     0     0     0    
TCTGTTTGTACTTACTTCTGT SVCTYFC 9     10    9     13    10    16    14    11    8     3     9     8    
TCTATCTGTATCATCATCTGT SICIIIC 8     13    9     18    10    11    12    11    0     0     0     0    
TCTCAGTGTGTTATCGTTTGT SQCVIVC 8     11    12    10    5     11    18    16    2     5     7     8    
TCTGTTTGTATCGTTTACTGT SVCIVYC 9     11    10    13    11    10    16    11    4     2     4     6    
TCTGTTTGTTACTACTTCTGT SVCYYFC 7     11    8     14    9     11    17    13    5     3     5     4    
TCTTACTGTGTTTACTACTGT SYCVYYC 14    10    10    20    11    7     11    7     2     2     4     1    
TCTTACTGTTACTACTTCTGT SYCYYFC 7     15    8     13    11    10    16    10    0     1     2     1    
TCTTACTGTTACATCACTTGT SYCYITC 10    22    11    13    4     10    9     10    5     16    15    15   
TCTTACTGTACTGTTTACTGT SYCTVYC 13    9     18    8     5     13    8     15    4     3     6     3    
TCTTACTGTATCGTTTACTGT SYCIVYC 14    15    7     11    11    11    10    10    0     0     1     1    
TCTACTTGTGCTTACATCTGT STCAYIC 8     14    16    10    10    10    12    8     8     1     4     7    
TCTGAATGTGTTGTTGTTTGT SECVVVC 6     5     9     8     9     14    20    17    1     3     6     2    
TCTTACTGTATCATCTACTGT SYCIIYC 14    16    7     12    7     12    10    10    4     1     2     2    
TCTCAGTGTTACTACTACTGT SQCYYYC 15    12    10    13    10    8     13    6     13    9     15    15   
TCTTTCTGTTACTACATCTGT SFCYYIC 7     11    6     11    12    12    12    16    2     3     5     5    
TCTAAATGTTACTACATCTGT SKCYYIC 6     10    12    16    6     12    11    14    1     1     1     1    
TCTTACTGTCCGGCTATCTGT SYCPAIC 3     5     5     3     21    10    18    21    8     10    15    16   
TCTGTTTGTGTTATCTTCTGT SVCVIFC 4     6     6     10    13    19    17    11    2     3     6     5    
TCTGTTTGTGTTGTTTTCTGT SVCVVFC 5     5     7     5     14    16    19    15    2     2     4     1    
TCTTACTGTATCATCTTCTGT SYCIIFC 12    10    5     15    9     14    10    11    3     1     2     3    
TCTACTTGTTACATCTACTGT STCYIYC 15    9     14    9     6     11    12    9     8     11    22    17   
TCTCAGTGTGTTGTTATCTGT SQCVVIC 9     8     11    9     10    8     17    13    4     9     10    13   
TCTCAGTGTCCGTACGTTTGT SQCPYVC 10    11    7     6     15    11    11    14    5     6     6     8    
TCTGTTTGTGTTGTTTACTGT SVCVVYC 12    11    10    8     5     13    13    13    3     4     7     6    
TCTGTTTGTACTATCATCTGT SVCTIIC 11    10    11    9     11    14    10    9     5     4     4     6    
TCTGACTGTGTTGTTATCTGT SDCVVIC 8     9     10    8     13    11    13    13    3     1     2     1    
TCTGTTTGTGTTTTCGTTTGT SVCVFVC 8     8     4     5     14    16    16    14    1     1     1     1    
TCTTACTGTCCGGCTTACTGT SYCPAYC 7     9     8     4     11    16    16    13    40    54    53    64   
TCTTACTGTCCGGACGTTTGT SYCPDVC 2     7     10    2     14    18    15    16    19    6     11    8    
TCTCAGTGTTACGTTTACTGT SQCYVYC 13    12    7     15    8     12    9     8     6     8     10    10   
TCTTACTGTGACATCATCTGT SYCDIIC 11    17    8     14    10    10    6     8     5     3     7     10   
TCTACTTGTTACTACATCTGT STCYYIC 7     15    12    12    12    7     8     11    4     2     7     6    
TCTGTTTGTTACTACTACTGT SVCYYYC 15    13    11    13    7     8     10    7     4     4     4     7    
TCTTACTGTGCTGTTATCTGT SYCAVIC 4     6     14    8     6     18    15    13    3     2     4     5    
TCTTTCTGTACTTACATCTGT SFCTYIC 6     11    11    9     8     11    16    12    3     0     3     3    
TCTTTCTGTATCATCTACTGT SFCIIYC 7     12    7     16    8     8     11    15    2     0     1     2    
TCTGTTTGTATCACTTACTGT SVCITYC 11    14    5     10    7     11    13    12    5     3     5     5    
TCTTACTGTTACACTATCTGT SYCYTIC 11    15    10    8     9     7     13    10    3     3     2     5    
TCTCAGTGTGACATCTACTGT SQCDIYC 12    17    17    12    3     8     8     6     1     1     2     2    
TCTGTTTGTTACTACATCTGT SVCYYIC 8     15    1     15    8     9     14    13    1     2     0     2    
TCTGTTTGTGTTTTCTACTGT SVCVFYC 7     7     7     15    9     11    14    13    3     0     1     0    
TCTTACTGTTACGTTGTTTGT SYCYVVC 9     12    8     8     10    14    8     14    1     1     0     1    
TCTATCTGTTACATCATCTGT SICYIIC 11    10    9     8     10    9     13    13    0     0     0     0    
TCTCAGTGTGTTGTTTTCTGT SQCVVFC 4     10    6     15    12    11    14    10    15    13    22    22   
TCTCAGTGTCAGGTTGTTTGT SQCQVVC 4     8     10    7     14    12    14    13    10    13    14    14   
TCTGTTTGTTACATCTTCTGT SVCYIFC 10    14    9     7     11    12    13    6     2     8     11    11   
TCTTACTGTGTTACTTACTGT SYCVTYC 14    8     14    11    8     6     9     12    8     6     4     6    
TCTCAGTGTGACATCGTTTGT SQCDIVC 14    8     15    13    4     11    8     9     3     5     4     6    
TCTTACTGTGACGTTTTCTGT SYCDVFC 5     10    7     10    14    10    14    12    4     1     4     6    
TCTTACTGTGTTTACTTCTGT SYCVYFC 8     8     10    8     12    12    13    11    6     0     3     3    
TCTTACTGTTTCATCGTTTGT SYCFIVC 13    8     7     9     12    7     13    13    4     1     3     4    
TCTGTTTGTGTTTACTTCTGT SVCVYFC 7     6     7     10    16    17    11    8     2     3     3     3    
TCTGACTGTTTCATCATCTGT SDCFIIC 7     13    10    13    9     11    11    8     2     1     3     3    
TCTGTTTGTGTTTACATCTGT SVCVYIC 8     10    12    14    11    10    10    7     2     1     3     3    
TCTGTTTGTTACTTCATCTGT SVCYFIC 10    9     9     14    13    9     11    7     2     1     3     2    
TCTGTTTGTACTGTTTACTGT SVCTVYC 9     7     8     16    9     9     13    11    0     1     3     0    
TCTCGTTGTATCATCTACTGT SRCIIYC 11    12    11    14    6     11    9     8     0     0     0     0    
TCTCATTGTTACTACATCTGT SHCYYIC 7     14    12    9     5     10    12    12    6     3     11    9    
TCTGACTGTGTTATCATCTGT SDCVIIC 11    7     11    13    12    10    10    7     3     7     10    9    
TCTCAGTGTGACTACATCTGT SQCDYIC 13    19    16    5     4     9     7     8     4     6     5     7    
TCTGTTTGTGCTTTCATCTGT SVCAFIC 4     12    7     5     9     12    17    15    2     4     5     4    
TCTGACTGTGCTTACATCTGT SDCAYIC 8     16    18    13    4     6     9     7     4     1     7     2    
TCTTACTGTATCGACATCTGT SYCIDIC 6     11    12    15    9     11    9     8     4     1     3     4    
TCTGTTTGTACTTACATCTGT SVCTYIC 14    14    7     11    11    6     7     11    1     3     5     2    
TCTTACTGTGTTACTATCTGT SYCVTIC 11    9     11    10    15    6     12    7     2     4     2     2    
TCTTACTGTGCTTACTACTGT SYCAYYC 13    11    11    6     6     11    11    12    1     0     2     2    
TCTTTCTGTATCTACATCTGT SFCIYIC 3     6     8     14    18    9     17    6     1     0     2     1    
TCTCAGTGTGTTGTTGTTTGT SQCVVVC 7     12    13    8     9     7     15    9     10    9     13    14   
TCTATCTGTATCACTTACTGT SICITYC 7     10    9     8     10    11    15    10    6     6     10    9    
TCTGTTTGTTACGACATCTGT SVCYDIC 5     10    10    11    10    8     15    11    5     4     6     7    
TCTGACTGTGTTATCTACTGT SDCVIYC 9     14    13    7     6     10    10    11    7     6     4     3    
TCTTACTGTATCTTCATCTGT SYCIFIC 12    8     7     11    7     9     13    13    1     3     4     4    
TCTGAATGTATCTACATCTGT SECIYIC 6     14    10    11    11    12    7     9     2     2     3     3    
TCTATCTGTGTTGTTTACTGT SICVVYC 10    15    7     9     6     11    14    8     2     2     2     2    
TCTGTTTGTATCTTCATCTGT SVCIFIC 8     8     5     12    13    12    13    9     2     1     1     2    
TCTTACTGTATCTACTACTGT SYCIYYC 10    10    8     10    11    11    11    9     0     3     1     1    
TCTCATTGTATCATCATCTGT SHCIIIC 12    14    15    7     5     7     13    7     1     0     2     1    
TCTGTTTGTATCATCTTCTGT SVCIIFC 4     10    7     13    9     15    12    10    1     1     0     1    
TCTTCTTGTATCTACATCTGT SSCIYIC 12    13    3     10    11    11    12    8     0     0     1     1    
TCTATCTGTATCTACATCTGT SICIYIC 9     6     10    14    7     12    11    11    0     0     0     0    
TCTTACTGTATCTACAAATGT SYCIYKC 7     11    3     14    11    11    11    11    5     5     6     8    
TCTGACTGTGACATCATCTGT SDCDIIC 8     18    26    4     6     7     7     3     5     3     3     6    
TCTTACTGTATCACTTACTGT SYCITYC 13    14    10    8     7     5     14    8     4     2     5     5    
TCTGCTTGTTTCATCGTTTGT SACFIVC 5     7     8     16    4     8     17    14    4     0     4     3    
TCTTACTGTGCTTACATCTGT SYCAYIC 8     8     9     3     7     13    16    15    1     1     4     4    
TCTATCTGTGCTGTTATCTGT SICAVIC 6     8     7     8     13    11    13    13    3     2     2     1    
TCTGACTGTATCTACATCTGT SDCIYIC 16    13    16    7     5     5     7     10    3     0     1     1    
TCTGTTTGTTACTACACTTGT SVCYYTC 8     16    3     11    10    9     13    8     7     8     13    12   
TCTGACTGTTACTACTACTGT SDCYYYC 13    16    17    7     6     6     6     7     11    5     11    12   
TCTTACTGTATCACTTTCTGT SYCITFC 7     14    7     11    8     11    13    7     4     5     10    7    
TCTATCTGTACTTACATCTGT SICTYIC 10    14    4     13    9     10    9     9     4     5     7     7    
TCTATCTGTATCTACTTCTGT SICIYFC 16    10    3     6     10    13    15    5     3     4     7     7    
TCTATCTGTATCACTGTTTGT SICITVC 8     5     12    25    5     8     7     8     3     3     6     6    
TCTCAGTGTTACTACATCTGT SQCYYIC 11    12    23    13    5     3     6     5     3     2     4     3    
TCTTACTGTGTTTTCTTCTGT SYCVFFC 9     10    3     6     11    10    17    12    4     0     4     3    
TCTGTTTGTGACTACTACTGT SVCDYYC 13    16    9     6     8     11    6     9     2     0     3     1    
TCTATCTGTTACTACATCTGT SICYYIC 9     14    12    13    8     9     5     8     0     2     1     1    
TCTCGTTGTTACATCATCTGT SRCYIIC 10    7     14    11    6     8     12    10    0     0     0     0    
TCTGTTTGTGTTGTTTCTTGT SVCVVSC 5     7     5     6     14    14    16    10    7     4     7     6    
TCTGTTTGTGTTTACTACTGT SVCVYYC 12    4     13    16    9     9     8     6     5     2     5     3    
TCTTACTGTGACTACGTTTGT SYCDYVC 9     6     13    11    10    8     11    9     5     0     4     3    
TCTGTTTGTTTCTACTACTGT SVCFYYC 8     16    10    17    5     8     8     5     2     0     3     2    
TCTACTTGTTACATCACTTGT STCYITC 11    10    13    10    6     8     10    9     2     1     1     1    
TCTTACTGTGTTTACGTTTGT SYCVYVC 5     15    8     9     13    7     9     11    1     1     1     1    
TCTCAGTGTACTTACATCTGT SQCTYIC 10    11    16    13    10    7     7     3     1     0     1     1    
TCTTACTGTATCATCAAATGT SYCIIKC 11    10    13    10    10    7     8     8     0     0     0     0    
TCTTCTTGTTACATCTACTGT SSCYIYC 6     6     12    9     8     8     14    13    13    5     18    16   
TCTTACTGTGACATCTACTGT SYCDIYC 8     14    13    11    4     6     13    7     7     5     11    11   
TCTTACTGTGCTATCTACTGT SYCAIYC 7     12    10    7     7     11    12    10    7     6     10    9    
TCTCAGTGTCAGTACTACTGT SQCQYYC 8     17    11    10    9     4     7     10    4     10    8     9    
TCTATCTGTGTTTACTTCTGT SICVYFC 4     10    6     6     20    9     11    10    2     4     7     7    
TCTCAGTGTTACGTTGTTTGT SQCYVVC 8     11    13    6     13    8     9     8     2     3     4     4    
TCTGTTTGTATCACTATCTGT SVCITIC 10    4     6     15    6     8     15    12    5     3     2     2    
TCTCAGTGTCAGTACATCTGT SQCQYIC 10    15    17    15    4     4     5     6     2     2     2     5    
TCTGACTGTGACGTTATCTGT SDCDVIC 13    14    13    1     9     10    8     8     4     1     3     3    
TCTGACTGTGACGTTACTTGT SDCDVTC 12    6     15    7     8     12    10    6     0     2     1     2    
TCTTACTGTATCACTATCTGT SYCITIC 7     12    16    10    6     8     12    5     0     2     2     1    
TCTTACTGTTACGTTATCTGT SYCYVIC 9     13    5     10    2     15    12    10    1     1     1     2    
TCTGTTTGTGTTATCATCTGT SVCVIIC 5     11    9     12    10    9     12    8     1     1     0     2    
TCTTTCTGTTACATCATCTGT SFCYIIC 9     11    6     12    8     11    10    9     0     0     0     0    
TCTACTTGTATCATCTACTGT STCIIYC 9     8     14    9     7     7     11    10    11    8     16    16   
TCTCAGTGTCAGTACTTCTGT SQCQYFC 7     9     16    17    6     7     8     5     6     9     15    14   
TCTGTTTGTTACACTTTCTGT SVCYTFC 12    10    7     9     6     10    12    9     12    7     10    13   
TCTCAGTGTTACATCTACTGT SQCYIYC 6     12    11    11    5     16    8     6     6     9     14    12   
TCTCAGTGTCAGTACAAATGT SQCQYKC 8     11    12    7     9     10    10    8     11    3     6     9    
TCTGACTGTATCTACTTCTGT SDCIYFC 8     7     14    16    10    5     8     7     8     5     4     12   
TCTGTTTGTTACTTCTTCTGT SVCYFFC 6     14    5     8     16    7     11    8     6     6     8     6    
TCTTACTGTGACGTTATCTGT SYCDVIC 6     14    5     9     12    10    11    8     4     3     6     7    
TCTTTCTGTACTATCATCTGT SFCTIIC 5     6     4     5     15    11    19    10    4     2     6     7    
TCTTACTGTTTCTACTACTGT SYCFYYC 12    15    7     16    6     7     8     4     0     7     6     5    
TCTGTTTGTGTTTTCTTCTGT SVCVFFC 3     7     3     4     12    13    16    17    5     1     5     4    
TCTATCTGTATCATCACTTGT SICIITC 5     12    11    8     11    8     14    6     6     2     2     4    
TCTGTTTGTTACGTTTACTGT SVCYVYC 13    8     11    13    7     8     8     7     3     4     3     4    
TCTTACTGTTACTTCTACTGT SYCYFYC 10    9     8     11    5     8     13    11    4     3     3     3    
TCTGTTTGTGACATCATCTGT SVCDIIC 9     12    6     11    4     12    9     12    4     1     3     3    
TCTGTTTGTACTATCTTCTGT SVCTIFC 5     13    11    9     8     4     12    13    2     0     4     3    
TCTGTTTGTTTCATCTACTGT SVCFIYC 11    10    9     11    6     7     11    10    2     2     1     4    
TCTGTTTGTATCATCACTTGT SVCIITC 6     7     11    16    5     9     12    9     2     1     3     2    
TCTTACTGTCATTACATCTGT SYCHYIC 5     9     11    9     9     9     11    12    1     2     1     2    
TCTGAATGTTACTACATCTGT SECYYIC 8     9     11    11    11    10    7     8     1     1     1     1    
TCTTACTGTTCTATCATCTGT SYCSIIC 7     5     7     12    11    14    10    9     1     0     2     1    
TCTATCTGTATCATCTTCTGT SICIIFC 10    5     3     13    13    8     9     14    1     0     1     1    
TCTTACTGTGTTTTCATCTGT SYCVFIC 9     9     4     12    8     9     14    10    0     1     1     1    
TCTATGTGTTACATCATCTGT SMCYIIC 7     7     9     16    7     12    8     9     0     0     0     1    
TCTGAATGTATCATCATCTGT SECIIIC 8     7     11    10    8     7     15    9     0     1     0     0    
TCTGACTGTATCATCTACTGT SDCIIYC 7     15    14    12    7     8     9     3     0     0     0     0    
TCTACTTGTTACACTTACTGT STCYTYC 12    9     12    9     7     6     10    9     8     9     12    10   
TCTCAGTGTTACATCTTCTGT SQCYIFC 10    15    10    7     12    5     8     7     11    4     5     8    
TCTGTTTGTATCTACTTCTGT SVCIYFC 4     11    4     10    9     6     19    11    5     6     8     9    
TCTGACTGTGTTACTTACTGT SDCVTYC 11    10    11    10    2     10    9     11    7     5     5     7    
TCTCATTGTATCATCTTCTGT SHCIIFC 9     14    14    10    6     5     8     8     5     1     4     3    
TCTGTTTGTACTTTCATCTGT SVCTFIC 8     10    3     17    7     12    8     9     2     2     4     5    
TCTTACTGTGTTGAATACTGT SYCVEYC 7     11    4     10    12    9     11    10    1     4     4     4    
TCTGTTTGTGTTGACATCTGT SVCVDIC 12    11    6     13    11    7     8     6     2     3     3     4    
TCTTACTGTGCTGTTTACTGT SYCAVYC 8     12    13    9     9     8     9     6     3     3     1     4    
TCTGTTTGTATCATCTACTGT SVCIIYC 10    9     11    7     9     8     10    10    3     1     4     2    
TCTTCTTGTTCTTACATCTGT SSCSYIC 5     6     7     6     12    9     14    15    0     3     3     3    
TCTGTTTGTCAGTTCATCTGT SVCQFIC 11    7     3     11    9     14    11    8     0     1     4     2    
TCTTACTGTTTCATCTTCTGT SYCFIFC 5     11    5     11    7     12    15    8     2     0     3     1    
TCTGTTTGTTTCTACATCTGT SVCFYIC 8     9     13    12    10    9     5     8     0     0     0     0    
TCTTTCTGTTACTTCATCTGT SFCYFIC 5     7     7     12    10    9     14    10    0     0     0     0    
TCTCAGTGTATCGTTTACTGT SQCIVYC 8     6     13    10    10    10    6     10    5     11    12    12   
TCTGTTTGTGACATCTACTGT SVCDIYC 9     19    12    10    7     3     9     4     6     7     11    12   
TCTATCTGTTACATCTACTGT SICYIYC 9     13    11    15    9     4     6     6     11    3     11    10   
TCTGTTTGTAACATCATCTGT SVCNIIC 5     10    13    10    0     14    9     12    3     5     9     10   
TCTGACTGTTACATCGTTTGT SDCYIVC 9     12    12    13    7     6     6     8     3     6     7     9    
TCTTACTGTGACTACATCTGT SYCDYIC 10    8     12    15    5     6     8     9     3     3     7     7    
TCTCAGTGTCCGTACTACTGT SQCPYYC 11    9     15    16    2     4     10    6     2     3     5     4    
TCTCATTGTTTCATCATCTGT SHCFIIC 9     11    9     14    7     8     7     8     2     3     4     5    
TCTCAGTGTGTTTACATCTGT SQCVYIC 13    12    8     12    7     4     10    7     1     4     4     4    
TCTGACTGTTACTACACTTGT SDCYYTC 13    12    26    11    2     3     3     3     2     4     4     3    
TCTTACTGTGACTACTACTGT SYCDYYC 8     7     11    10    5     12    13    7     1     2     7     3    
TCTCAGTGTTACATCATCTGT SQCYIIC 14    16    12    7     5     5     8     6     3     0     3     3    
TCTGACTGTATCACTTACTGT SDCITYC 9     13    16    15    6     7     3     4     2     2     0     4    
TCTGACTGTTACGTTTACTGT SDCYVYC 14    14    10    10    9     6     7     3     3     0     3     2    
TCTTACTGTTTCTACATCTGT SYCFYIC 5     9     6     7     11    10    12    13    0     1     1     2    
TCTTCTTGTGTTTTCATCTGT SSCVFIC 9     8     10    8     8     10    11    9     1     0     2     1    
TCTTTCTGTGTTGTTATCTGT SFCVVIC 5     8     3     11    5     14    15    12    0     0     1     0    
TCTACTTGTTACTTCTACTGT STCYFYC 8     15    11    9     7     1     12    9     13    12    20    22   
TCTCATTGTATCATCTACTGT SHCIIYC 5     14    11    8     7     8     8     11    11    10    17    17   
TCTTACTGTGTTATCTACTGT SYCVIYC 7     12    13    7     8     7     10    8     5     7     11    11   
TCTTACTGTTTCATCACTTGT SYCFITC 5     10    4     9     11    8     13    12    7     4     11    7    
TCTATGTGTCCGGTTGTTTGT SMCPVVC 2     6     6     7     15    6     17    13    4     7     8     8    
TCTTACTGTACTGACATCTGT SYCTDIC 8     10    7     8     7     12    10    10    7     4     7     8    
TCTATGTGTGTTTACTTCTGT SMCVYFC 8     11    8     13    6     9     10    7     7     3     8     7    
TCTGACTGTATCATCACTTGT SDCIITC 11    14    12    12    9     8     3     3     6     4     6     8    
TCTTACTGTTCTTACATCTGT SYCSYIC 10    8     8     8     9     8     12    9     8     2     7     7    
TCTGTTTGTGTTACTATCTGT SVCVTIC 3     13    4     8     14    10    11    9     4     3     7     8    
TCTGCTTGTTACATCTTCTGT SACYIFC 9     11    12    15    8     2     7     8     9     2     4     6    
TCTTACTGTCAGGCTTTCTGT SYCQAFC 6     6     7     7     8     11    13    14    6     4     4     6    
TCTGTTTGTTTCATCTTCTGT SVCFIFC 10    8     4     9     12    9     10    10    2     5     5     6    
TCTGTTTGTGTTGTTGAATGT SVCVVEC 5     10    4     7     11    14    13    8     5     3     4     5    
TCTTACTGTTTCATCTACTGT SYCFIYC 16    7     9     5     8     9     11    7     2     3     7     3    
TCTTACTGTGTTGACTACTGT SYCVDYC 7     9     6     14    7     9     11    9     2     6     3     3    
TCTGCTTGTATCATCATCTGT SACIIIC 14    12    13    9     9     7     6     2     2     2     4     3    
TCTTACTGTCAGTACATCTGT SYCQYIC 8     7     10    9     9     6     12    11    2     2     4     3    
TCTGTTTGTATCTACATCTGT SVCIYIC 11    10    11    8     9     6     8     9     2     2     3     3    
TCTCCGTGTCAGGACGAATGT SPCQDEC 9     10    14    6     8     7     9     9     1     2     1     3    
TCTGCTTGTTACATCATCTGT SACYIIC 6     14    17    7     5     7     11    5     4     1     1     1    
TCTTTCTGTATCACTATCTGT SFCITIC 7     8     4     16    6     10    11    10    2     1     2     2    
TCTACTTGTATCTACATCTGT STCIYIC 10    9     11    12    6     8     10    6     1     1     2     2    
TCTGTTTGTTACATCGTTTGT SVCYIVC 5     8     7     11    7     11    15    8     2     0     2     2    
TCTTACTGTTACGCTTACTGT SYCYAYC 13    7     10    6     6     8     11    11    3     0     2     1    
TCTTCTTGTTACATCATCTGT SSCYIIC 7     5     8     3     10    11    16    12    1     2     2     1    
TCTTACTGTATCTACTTCTGT SYCIYFC 6     13    9     10    7     10    9     8     1     0     2     1    
TCTTACTGTGTTGTTATCTGT SYCVVIC 7     8     10    8     9     13    9     8     2     0     1     1    
TCTTTCTGTATCTTCATCTGT SFCIFIC 7     8     6     9     8     14    6     14    1     1     1     1    
TCTCCGTGTTACTACATCTGT SPCYYIC 11    17    13    11    6     5     4     5     1     0     1     1    
TCTGTTTGTTACGTTATCTGT SVCYVIC 5     7     9     14    8     7     10    12    0     2     0     0    
TCTCATTGTCCGGCTTACTGT SHCPAYC 1     7     2     6     14    15    16    10    18    16    24    25   
TCTACTTGTACTTACGTTTGT STCTYVC 8     12    1     9     7     9     12    13    16    12    14    17   
TCTGACTGTGCTTACTACTGT SDCAYYC 11    14    13    8     7     4     8     6     11    8     8     13   
TCTCAGTGTGACATCATCTGT SQCDIIC 10    13    22    11    5     2     3     5     7     6     9     10   
TCTGTTTGTGTTACTGTTTGT SVCVTVC 5     9     5     9     10    12    10    11    8     3     11    9    
TCTTACTGTTACGTTTACTGT SYCYVYC 7     17    11    14    8     4     7     3     7     3     7     7    
TCTGTTTGTGTTGACTACTGT SVCVDYC 4     12    9     5     8     9     12    12    6     6     3     8    
TCTGACTGTGACGTTTACTGT SDCDVYC 4     11    14    13    4     6     10    9     6     5     5     5    
TCTTACTGTGTTGTTTACTGT SYCVVYC 7     13    11    11    8     5     7     9     0     7     7     7    
TCTTACTGTACTATCATCTGT SYCTIIC 17    14    6     11    6     9     4     4     5     4     6     4    
TCTTCTTGTTACGTTTACTGT SSCYVYC 7     4     8     15    9     9     12    7     1     2     3     6    
TCTTACTGTCATTTCATCTGT SYCHFIC 7     8     3     7     12    9     13    12    1     1     6     3    
TCTGAATGTGACGTTATCTGT SECDVIC 10    9     6     8     3     16    8     11    3     2     1     3    
TCTTACTGTTACTACTACTGT SYCYYYC 9     10    12    7     7     9     10    7     3     1     3     1    
TCTGCTTGTTACTACTACTGT SACYYYC 11    3     10    14    9     8     11    5     1     1     3     2    
TCTATCTGTTTCTACTACTGT SICFYYC 5     11    13    3     6     7     13    13    1     1     1     1    
TCTGCTTGTTTCATCATCTGT SACFIIC 10    7     9     5     10    6     13    11    0     1     1     2    
TCTAACTGTTACATCATCTGT SNCYIIC 11    11    4     15    5     9     8     8     2     0     0     0    
TCTATCTGTGTTATCATCTGT SICVIIC 9     9     5     15    7     3     11    12    0     1     0     0    
TCTATGTGTATCATCATCTGT SMCIIIC 6     6     12    12    8     10    10    7     0     0     0     0    
TCTCAGTGTCAGTACGTTTGT SQCQYVC 16    13    9     10    2     6     7     7     6     12    14    15   
TCTGACTGTCAGGACGAATGT SDCQDEC 5     9     13    5     6     7     12    13    8     7     10    11   
TCTTACTGTACTTACAACTGT SYCTYNC 4     6     8     9     8     9     14    12    9     5     9     13   
TCTATCTGTAACATCATCTGT SICNIIC 3     5     5     9     8     7     19    14    5     8     6     8    
TCTATCTGTTACACTATCTGT SICYTIC 8     9     6     15    7     9     9     7     4     5     9     9    
TCTCAGTGTATCATCAAATGT SQCIIKC 8     14    8     15    10    4     8     3     4     8     7     7    
TCTTACTGTTACTACACTTGT SYCYYTC 10    8     11    13    7     3     8     10    6     4     7     7    
TCTACTTGTTACATCATCTGT STCYIIC 5     8     5     12    11    8     10    11    2     7     6     8    
TCTACTTGTACTTACTTCTGT STCTYFC 10    5     5     14    6     10    10    10    1     5     6     6    
TCTATCTGTTACATCTTCTGT SICYIFC 10    6     8     13    8     9     8     8     3     3     4     4    
TCTGTTTGTTCTTTCATCTGT SVCSFIC 5     8     5     9     11    8     11    13    1     4     5     4    
TCTGAATGTCAGTACATCTGT SECQYIC 10    11    6     8     8     7     11    9     5     2     3     3    
TCTCAGTGTATCATCTACTGT SQCIIYC 14    14    11    14    5     3     6     3     2     3     2     5    
TCTCAGTGTTACTTCTACTGT SQCYFYC 9     11    14    12    7     3     10    4     3     2     3     2    
TCTGTTTGTATCTACTACTGT SVCIYYC 10    11    9     8     6     11    8     7     1     4     4     0    
TCTCCGTGTATCATCTACTGT SPCIIYC 11    11    10    15    1     7     7     8     2     0     4     2    
TCTTACTGTCAGGTTTACTGT SYCQVYC 6     9     13    7     5     9     10    11    3     1     0     2    
TCTTCTTGTTACTACATCTGT SSCYYIC 5     14    6     8     11    8     10    8     2     1     1     1    
TCTTTCTGTGTTTACATCTGT SFCVYIC 6     7     5     8     7     12    13    12    2     1     1     1    
TCTCAGTGTGTTATCATCTGT SQCVIIC 10    5     14    6     9     8     10    8     1     0     0     0    
TCTGTTTGTTTCTTCATCTGT SVCFFIC 11    7     3     14    5     13    8     9     0     0     1     0    
TCTTTCTGTTTCATCATCTGT SFCFIIC 8     6     7     12    5     9     12    11    1     0     0     0    
TCTTTCTGTTTCTACATCTGT SFCFYIC 7     9     3     6     10    13    14    8     0     0     0     0    
TCTCAGTGTCCGGCTTACTGT SQCPAYC 6     4     7     5     10    6     19    12    42    39    54    62   
TCTCAGTGTCCGGCTGTTTGT SQCPAVC 2     4     3     2     11    18    12    17    29    24    39    42   
TCTCAGTGTCCGGTTGTTTGT SQCPVVC 4     5     9     5     11    14    11    10    14    9     20    20   
TCTACTTGTTACTTCACTTGT STCYFTC 7     7     6     19    6     4     11    9     8     5     11    8    
TCTATGTGTACTTACATCTGT SMCTYIC 8     7     8     7     8     9     10    12    7     8     5     6    
TCTTACTGTGTTATCAACTGT SYCVINC 6     11    8     11    9     10    7     7     5     4     6     7    
TCTGACTGTGTTTACATCTGT SDCVYIC 7     16    12    13    5     4     8     4     6     2     6     6    
TCTCAGTGTGCTTACATCTGT SQCAYIC 11    15    11    7     7     6     6     6     7     4     3     4    
TCTACTTGTTTCATCATCTGT STCFIIC 9     12    10    10    3     12    8     5     4     3     3     4    
TCTCGTTGTGTTGTTTACTGT SRCVVYC 12    12    8     7     7     10    6     7     2     4     2     4    
TCTCAGTGTTACACTTACTGT SQCYTYC 9     9     8     12    8     6     10    7     3     3     3     2    
TCTTACTGTGTTATCTTCTGT SYCVIFC 13    8     6     6     8     12    10    6     2     3     1     3    
TCTGACTGTACTGTTTACTGT SDCTVYC 11    9     13    13    3     6     8     6     3     1     2     2    
TCTCAGTGTGTTGCTGTTTGT SQCVAVC 13    7     12    7     5     8     9     8     1     1     2     2    
TCTGACTGTGTTGACTACTGT SDCVDYC 10    13    21    9     2     5     5     4     2     0     2     2    
TCTTACTGTGACTTCATCTGT SYCDFIC 1     10    4     12    14    11    10    7     1     1     2     2    
TCTATCTGTATCTACTACTGT SICIYYC 16    9     10    8     5     4     10    7     2     1     1     1    
TCTATCTGTTTCATCTACTGT SICFIYC 9     5     6     4     7     11    15    12    2     1     2     0    
TCTGCTTGTACTATCATCTGT SACTIIC 6     9     12    10    7     8     9     8     2     1     1     1    
TCTTACTGTTACACTTTCTGT SYCYTFC 11    10    8     7     8     6     10    9     3     1     1     0    
TCTTCTTGTTACTTCATCTGT SSCYFIC 7     6     4     7     7     10    17    11    2     0     2     1    
TCTAAATGTTACATCATCTGT SKCYIIC 7     12    11    6     6     6     11    10    2     0     1     1    
TCTACTTGTTACACTATCTGT STCYTIC 7     8     7     17    7     4     10    9     2     0     1     0    
TCTTCTTGTTTCATCATCTGT SSCFIIC 5     9     3     4     11    14    9     14    0     1     1     1    
TCTGTTTGTTTCTACGTTTGT SVCFYVC 7     13    2     13    7     9     13    5     0     1     0     0    
TCTTTCTGTATCTTCTACTGT SFCIFYC 7     5     9     8     5     8     15    12    1     0     0     0    
TCTTTCTGTGTTATCATCTGT SFCVIIC 6     9     9     10    8     8     11    8     0     0     0     0    
TCTGTTTGTACTTACTACTGT SVCTYYC 10    9     3     14    9     9     7     7     9     7     13    11   
TCTGACTGTGACACTATCTGT SDCDTIC 11    8     15    11    6     5     6     6     3     13    10    11   
TCTGTTTGTGACTTCATCTGT SVCDFIC 6     10    9     13    8     9     6     7     6     10    10    11   
TCTTACTGTCCGCCGTACTGT SYCPPYC 5     5     6     9     8     14    10    11    9     5     11    9    
TCTATCTGTACTTACTACTGT SICTYYC 5     10    7     15    7     11    7     6     11    7     7     3    
TCTTACTGTTACTCTTACTGT SYCYSYC 4     12    12    12    6     10    4     8     7     9     7     5    
TCTGCTTGTTACTACACTTGT SACYYTC 8     9     18    9     8     5     6     5     4     8     8     7    
TCTTACTGTATCGAATACTGT SYCIEYC 8     10    15    11    6     5     7     6     6     5     8     8    
TCTCAGTGTTTCATCATCTGT SQCFIIC 7     11    8     9     6     11    8     8     5     7     5     7    
TCTGTTTGTCAGTACTTCTGT SVCQYFC 5     12    14    4     4     6     13    10    4     2     6     7    
TCTCCGTGTTACTACTACTGT SPCYYYC 6     13    12    9     5     4     9     10    3     3     6     6    
TCTGTTTGTGAATTCATCTGT SVCEFIC 8     7     8     6     7     9     13    10    6     0     5     5    
TCTCCGTGTGTTATCGTTTGT SPCVIVC 12    10    8     11    7     3     9     8     0     5     5     5    
TCTGTTTGTATCTCTTTCTGT SVCISFC 9     7     10    5     5     15    7     10    3     2     6     4    
TCTGTTTGTTCTATCATCTGT SVCSIIC 7     12    11    8     5     9     6     10    3     3     4     5    
TCTCAGTGTTTCATCTACTGT SQCFIYC 6     10    14    10    7     6     9     6     2     3     5     4    
TCTGACTGTGCTATCATCTGT SDCAIIC 11    10    16    10    3     5     6     7     2     4     4     1    
TCTGACTGTGTTTTCTACTGT SDCVFYC 6     14    15    10    6     6     5     6     1     3     2     3    
TCTTACTGTATCTACGTTTGT SYCIYVC 6     9     5     12    11    9     9     7     1     1     2     3    
TCTTTCTGTGCTGTTTACTGT SFCAVYC 7     8     5     8     8     11    12    9     0     2     3     2    
TCTGACTGTGACGTTGACTGT SDCDVDC 12    15    18    9     4     3     4     3     2     1     1     2    
TCTGTTTGTATCTCTATCTGT SVCISIC 6     11    5     6     4     17    12    7     1     1     2     2    
TCTTACTGTATCGTTTTCTGT SYCIVFC 3     11    5     10    8     11    10    10    2     1     0     3    
TCTACTTGTGACTTCATCTGT STCDFIC 8     9     8     11    9     4     11    8     2     1     1     1    
TCTATCTGTTTCTACATCTGT SICFYIC 8     9     6     15    5     6     10    9     1     0     1     0    
TCTGAATGTGTTTACATCTGT SECVYIC 4     10    7     9     9     9     12    8     0     0     1     1    
TCTTTCTGTATCGTTATCTGT SFCIVIC 5     5     3     6     15    10    12    12    0     0     0     0    
TCTCAGTGTCAGGCTGTTTGT SQCQAVC 10    10    10    9     8     6     7     7     19    13    20    22   
TCTTACTGTGTTTACAACTGT SYCVYNC 17    6     9     6     6     8     10    5     9     13    20    20   
TCTCAGTGTCCGGTTGCTTGT SQCPVAC 5     6     11    6     8     9     8     14    17    12    13    15   
TCTTACTGTACTTACACTTGT SYCTYTC 8     7     11    10    10    5     8     8     17    9     9     12   
TCTGTTTGTATCTACCATTGT SVCIYHC 8     7     7     7     6     7     14    11    11    6     12    11   
TCTGTTTGTACTTTCTTCTGT SVCTFFC 7     8     9     9     8     8     9     9     16    4     7     8    
TCTGTTTGTGTTGTTAAATGT SVCVVKC 3     5     7     6     10    10    15    11    9     6     9     10   
TCTCAGTGTGCTTACTACTGT SQCAYYC 7     13    14    16    5     6     4     2     9     6     8     9    
TCTCAGTGTGCTATCTACTGT SQCAIYC 12    7     18    10    6     5     5     4     9     4     7     8    
TCTCATTGTGACATCATCTGT SHCDIIC 9     5     12    8     7     8     9     9     7     5     7     8    
TCTCAGTGTTACTTCATCTGT SQCYFIC 5     12    12    10    7     6     8     7     7     4     8     7    
TCTCATTGTATCGTTTACTGT SHCIVYC 3     11    19    9     2     7     9     7     6     6     5     8    
TCTCAGTGTCAGCCGTACTGT SQCQPYC 10    6     17    7     5     7     6     9     4     3     8     8    
TCTGCTTGTTACATCGTTTGT SACYIVC 10    8     15    7     11    6     6     4     3     5     5     6    
TCTGCTTGTTACTACATCTGT SACYYIC 9     11    10    9     5     7     9     7     6     3     5     5    
TCTTACTGTTTCATCCATTGT SYCFIHC 8     5     8     9     8     6     13    10    8     2     5     4    
TCTACTTGTTACTACTACTGT STCYYYC 12    8     7     11    4     6     11    8     2     5     4     6    
TCTGCTTGTTTCATCTTCTGT SACFIFC 5     9     6     11    1     14    10    11    6     1     7     3    
TCTACTTGTACTTACATCTGT STCTYIC 12    12    10    9     7     3     6     8     3     3     3     7    
TCTACTTGTAACATCTACTGT STCNIYC 12    6     17    12    4     8     4     4     6     3     1     5    
TCTACTTGTTACTACTTCTGT STCYYFC 10    7     6     17    4     12    6     5     4     6     3     2    
TCTATCTGTACTTACTTCTGT SICTYFC 6     9     9     10    7     9     8     9     6     2     5     2    
TCTGACTGTGCTGTTATCTGT SDCAVIC 6     12    9     7     10    8     8     7     3     4     3     5    
TCTTTCTGTACTGTTTTCTGT SFCTVFC 4     7     5     7     13    5     13    13    2     3     4     4    
TCTTACTGTACTGTTATCTGT SYCTVIC 6     10    9     9     7     5     14    7     2     3     3     4    
TCTTCTTGTACTTTCATCTGT SSCTFIC 8     10    7     5     6     7     15    9     4     2     2     3    
TCTTACTGTTACTTCGTTTGT SYCYFVC 8     12    8     8     7     5     10    9     4     0     3     3    
TCTGAATGTATCTTCATCTGT SECIFIC 2     10    3     10    10    6     15    11    1     2     1     4    
TCTGTTTGTCATATCATCTGT SVCHIIC 2     9     14    7     6     10    11    8     3     0     3     2    
TCTGTTTGTTCTTACATCTGT SVCSYIC 5     13    8     11    7     8     9     6     2     2     1     2    
TCTTACTGTATCTCTATCTGT SYCISIC 8     7     6     4     8     13    13    8     2     1     1     2    
TCTATGTGTATCTACATCTGT SMCIYIC 7     5     6     10    7     9     13    10    1     1     2     1    
TCTCAGTGTATCGTTGTTTGT SQCIVVC 6     10    10    4     10    8     9     10    2     0     2     1    
TCTGACTGTATCATCTTCTGT SDCIIFC 11    13    9     7     7     7     8     5     3     0     1     1    
TCTGACTGTGCTGTTGTTTGT SDCAVVC 13    7     4     13    7     9     7     7     1     1     2     1    
TCTGTTTGTCAGTACATCTGT SVCQYIC 8     6     9     9     3     10    12    10    0     2     2     1    
TCTGACTGTGACATCGTTTGT SDCDIVC 7     8     18    9     3     6     8     8     1     0     0     3    
TCTGTTTGTTTCACTGACTGT SVCFTDC 7     10    6     9     7     9     11    8     2     2     0     0    
TCTACTTGTTACATCGTTTGT STCYIVC 4     8     7     14    6     9     10    9     0     0     2     1    
TCTGCTTGTTACACTATCTGT SACYTIC 15    9     8     2     12    8     6     7     0     1     1     1    
TCTTACTGTTACATCGTTTGT SYCYIVC 11    6     15    12    6     5     7     5     0     1     1     1    
TCTGTTTGTATCGTTATCTGT SVCIVIC 3     8     7     8     6     13    12    10    0     0     0     0    
TCTCAGTGTCCGGCTATCTGT SQCPAIC 5     7     9     4     14    7     11    9     13    19    17    22   
TCTACTTGTGTTGCTTACTGT STCVAYC 5     16    4     6     6     6     12    11    13    11    22    21   
TCTCAGTGTGACGTTATCTGT SQCDVIC 8     12    11    5     4     10    9     7     10    14    18    16   
TCTGTTTGTACTTACACTTGT SVCTYTC 7     9     9     9     8     10    7     7     12    6     18    17   
TCTTACTGTCAGGACGTTTGT SYCQDVC 3     6     7     6     9     13    13    9     12    6     17    13   
TCTACTTGTACTATCATCTGT STCTIIC 8     13    9     7     9     8     8     4     6     7     11    13   
TCTCAGTGTATCTTCATCTGT SQCIFIC 12    8     14    17    3     7     2     3     7     4     9     8    
TCTATCTGTATCACTTTCTGT SICITFC 6     17    7     11    3     8     9     5     6     5     8     8    
TCTGTTTGTGTTGTTGACTGT SVCVVDC 8     9     7     8     9     7     11    7     6     4     9     8    
TCTTACTGTTACGACTACTGT SYCYDYC 9     9     14    5     5     11    8     5     4     5     8     6    
TCTTACTGTGACTTCTTCTGT SYCDFFC 6     4     6     7     10    8     12    13    4     6     5     6    
TCTGACTGTGTTGCTTACTGT SDCVAYC 9     11    18    5     1     8     9     5     6     4     4     5    
TCTGTTTGTACTTTCTACTGT SVCTFYC 5     5     4     9     7     6     17    13    4     3     4     8    
TCTCAGTGTTTCACTTACTGT SQCFTYC 11    15    5     9     5     6     5     10    5     3     5     5    
TCTCATTGTATCATCGTTTGT SHCIIVC 7     8     11    10    5     11    4     10    2     5     7     4    
TCTTACTGTGTTACTTCTTGT SYCVTSC 5     15    10    2     9     5     12    8     5     3     2     8    
TCTTACTGTGTTTTCGTTTGT SYCVFVC 6     7     9     13    7     5     12    7     5     2     5     5    
TCTGACTGTGCTATCTACTGT SDCAIYC 6     18    12    9     6     5     6     4     4     5     3     4    
TCTGTTTGTAACTACATCTGT SVCNYIC 3     6     8     3     8     15    12    11    3     3     5     5    
TCTACTTGTATCATCGTTTGT STCIIVC 4     12    10    11    11    7     7     4     1     6     3     4    
TCTATCTGTTACGACTACTGT SICYDYC 7     10    13    7     5     9     6     9     3     3     4     4    
TCTTACTGTGACGCTTACTGT SYCDAYC 8     13    11    7     9     7     5     6     3     1     4     4    
TCTCAGTGTTACGTTACTTGT SQCYVTC 7     7     14    7     8     6     9     8     3     2     3     3    
TCTCCGTGTATCATCATCTGT SPCIIIC 15    13    13    10    4     4     2     5     4     3     2     2    
TCTATCTGTTCTTACATCTGT SICSYIC 9     6     4     11    8     7     14    7     1     2     4     3    
TCTATGTGTGTTATCTACTGT SMCVIYC 5     11    7     9     5     7     12    10    2     2     3     1    
TCTCATTGTTACATCACTTGT SHCYITC 9     9     9     7     3     11    9     9     2     1     3     2    
TCTCATTGTTACTACTACTGT SHCYYYC 14    10    8     10    5     6     7     6     3     1     1     3    
TCTGTTTGTACTATCTACTGT SVCTIYC 6     14    7     5     10    12    6     6     3     1     2     1    
TCTATGTGTGTTTACATCTGT SMCVYIC 7     13    6     10    5     8     8     9     0     2     2     2    
TCTGTTTGTGTTTCTATCTGT SVCVSIC 7     8     5     6     9     11    11    9     1     1     2     2    
TCTCATTGTTACGTTATCTGT SHCYVIC 2     12    10    8     9     7     12    6     1     1     1     2    
TCTTTCTGTGCTGTTATCTGT SFCAVIC 7     2     2     7     8     17    12    11    2     0     2     1    
TCTGACTGTGTTGTTGTTTGT SDCVVVC 14    5     18    8     6     6     6     3     0     1     2     1    
TCTGACTGTTACGACATCTGT SDCYDIC 13    11    11    11    6     3     5     6     1     1     1     1    
TCTGACTGTTTCTACATCTGT SDCFYIC 5     13    9     11    2     8     10    8     2     1     0     1    
TCTACTTGTGACATCACTTGT STCDITC 10    10    14    5     6     7     8     6     1     1     0     1    
TCTGACTGTGACATCGAATGT SDCDIEC 11    7     17    8     7     3     5     8     1     0     1     1    
TCTATCTGTATCTACGTTTGT SICIYVC 11    8     10    9     4     9     9     6     0     0     2     0    
TCTGAATGTGCTGTTTACTGT SECAVYC 6     13    10    6     4     11    8     8     0     0     0     1    
TCTATCTGTATCATCGTTTGT SICIIVC 8     10    2     9     8     8     9     12    0     0     0     0    
TCTATCTGTTACTTCGTTTGT SICYFVC 6     5     7     7     11    13    9     8     0     0     0     0    
TCTCAGTGTGTTACTTTCTGT SQCVTFC 7     9     9     6     6     9     11    8     14    13    20    15   
TCTTACTGTAACATCTACTGT SYCNIYC 7     4     7     13    14    6     8     6     13    14    18    13   
TCTCAGTGTGTTTACGAATGT SQCVYEC 9     7     15    7     7     10    4     6     12    6     13    9    
TCTCAGTGTGTTCAGTTCTGT SQCVQFC 10    7     11    10    6     7     6     8     7     6     14    11   
TCTCAGTGTGTTTACGTTTGT SQCVYVC 5     8     9     8     9     8     9     9     4     6     11    11   
TCTTACTGTCAGTACGTTTGT SYCQYVC 12    12    13    11    5     6     3     3     6     6     10    7    
TCTTACTGTTACGACATCTGT SYCYDIC 4     12    8     11    8     6     6     10    6     4     8     8    
TCTACTTGTATCTACTACTGT STCIYYC 19    6     7     10    6     5     6     6     7     4     8     6    
TCTCAGTGTTACAACTACTGT SQCYNYC 9     7     12    11    5     4     9     8     4     5     8     8    
TCTGACTGTGTTGAATACTGT SDCVEYC 7     4     19    5     12    6     8     4     6     4     6     9    
TCTGACTGTTACTTCTACTGT SDCYFYC 7     18    9     8     6     5     6     6     5     5     7     8    
TCTGTTTGTTACACTGTTTGT SVCYTVC 8     10    5     13    5     4     12    8     7     1     8     7    
TCTTACTGTATCATCACTTGT SYCIITC 8     7     9     10    9     6     7     9     5     5     6     7    
TCTACTTGTTTCTACTACTGT STCFYYC 10    7     6     12    9     6     9     6     2     4     4     6    
TCTCAGTGTCAGTTCTACTGT SQCQFYC 4     14    9     11    8     4     10    5     2     4     7     3    
TCTCAGTGTACTATCAAATGT SQCTIKC 3     11    14    7     4     7     10    9     3     4     3     5    
TCTTACTGTGACTACACTTGT SYCDYTC 12    10    10    9     3     6     7     8     4     2     6     3    
TCTATGTGTTACTACATCTGT SMCYYIC 12    8     5     13    5     9     6     7     1     4     5     4    
TCTTACTGTCAGTACTACTGT SYCQYYC 15    6     11    8     3     8     7     7     3     3     4     4    
TCTATCTGTGCTTACTACTGT SICAYYC 10    9     8     9     6     9     9     5     3     5     1     3    
TCTATCTGTTACACTTACTGT SICYTYC 7     11    8     8     4     8     11    8     5     0     4     3    
TCTGTTTGTATGTACATCTGT SVCMYIC 8     10    11    10    5     4     10    7     5     1     3     3    
TCTGTTTGTTACTACGTTTGT SVCYYVC 8     10    7     7     4     12    9     8     3     2     3     3    
TCTTACTGTTACGTTTCTTGT SYCYVSC 6     6     8     15    6     8     9     7     5     1     2     3    
TCTCAGTGTTTCTACTTCTGT SQCFYFC 9     6     9     11    2     9     11    8     4     1     3     2    
TCTTACTGTATCTTCTTCTGT SYCIFFC 7     6     7     6     8     7     16    8     2     4     2     2    
TCTGACTGTGTTGACATCTGT SDCVDIC 9     17    15    3     5     6     6     4     5     2     0     2    
TCTTTCTGTATCTACTACTGT SFCIYYC 13    8     10    3     6     11    6     8     3     1     2     2    
TCTGAATGTGACTACATCTGT SECDYIC 7     12    12    6     4     8     7     9     3     2     1     1    
TCTGACTGTACTATCATCTGT SDCTIIC 10    10    17    14    4     3     4     3     0     2     2     2    
TCTGTTTGTGTTGGTATCTGT SVCVGIC 2     5     5     6     12    9     14    12    1     1     2     2    
TCTGTTTGTTTCACTATCTGT SVCFTIC 12    6     7     4     10    9     7     10    0     2     2     2    
TCTTACTGTCCGGTTATCTGT SYCPVIC 5     6     9     9     10    13    7     6     2     1     2     0    
TCTGAATGTTACATCTACTGT SECYIYC 7     10    10    7     12    6     6     7     1     2     0     1    
TCTTACTGTGACATCGAATGT SYCDIEC 6     12    9     6     6     6     12    8     2     0     1     1    
TCTGACTGTATCATCGTTTGT SDCIIVC 8     15    7     11    4     4     9     7     2     0     0     1    
TCTGACTGTGACACTGTTTGT SDCDTVC 7     16    13    11    5     2     8     3     1     0     1     1    
TCTTTCTGTGCTATCATCTGT SFCAIIC 3     5     6     11    7     10    13    10    1     0     1     1    
TCTCAGTGTATCATCGTTTGT SQCIIVC 8     7     14    10    6     8     7     5     1     0     0     0    
TCTATCTGTATCGTTATCTGT SICIVIC 7     12    9     11    8     4     8     6     0     0     0     0    
TCTATCTGTTTCATCATCTGT SICFIIC 10    10    5     10    4     12    8     6     0     0     0     0    
TCTTTCTGTTTCATCTTCTGT SFCFIFC 9     8     6     16    3     4     10    9     0     0     0     0    
TCTTACTGTCCGGCTTTCTGT SYCPAFC 0     5     6     5     10    9     13    16    28    20    34    36   
TCTCAGTGTCCGGACGTTTGT SQCPDVC 5     5     4     3     13    13    10    11    21    17    27    23   
TCTTACTGTTACATCCATTGT SYCYIHC 6     11    8     10    6     8     9     6     15    14    9     15   
TCTATCTGTGTTGCTTACTGT SICVAYC 7     5     5     13    8     6     10    10    12    9     13    11   
TCTCAGTGTGTTTCTTCTTGT SQCVSSC 6     4     4     7     8     10    14    11    3     11    16    15   
TCTACTTGTATCTACACTTGT STCIYTC 8     10    3     12    8     8     7     8     6     11    15    11   
TCTCATTGTCAGTACATCTGT SHCQYIC 8     12    8     9     8     4     8     7     8     8     14    13   
TCTTACTGTGCTGAATTCTGT SYCAEFC 5     7     5     10    8     9     9     11    7     8     11    12   
TCTTACTGTGACGTTGTTTGT SYCDVVC 8     8     3     9     6     12    8     10    8     7     10    10   
TCTCAGTGTTACTACGACTGT SQCYYDC 4     19    7     10    4     4     7     9     4     7     12    9    
TCTGAATGTGTTGTTTACTGT SECVVYC 3     7     6     13    7     12    8     8     9     7     7     9    
TCTGCTTGTATCACTTACTGT SACITYC 7     10    8     9     6     6     11    7     6     4     6     10   
TCTGTTTGTGACTACGTTTGT SVCDYVC 8     2     10    9     10    8     10    7     8     8     5     5    
TCTTACTGTCAGACTTACTGT SYCQTYC 7     8     6     13    5     9     6     10    5     6     7     8    
TCTTACTGTGCTGTTACTTGT SYCAVTC 8     9     11    7     7     10    6     6     7     3     7     8    
TCTATGTGTGTTGTTTTCTGT SMCVVFC 5     7     6     3     14    9     12    8     5     7     8     4    
TCTCAGTGTGTTTACTACTGT SQCVYYC 11    10    8     10    4     8     7     6     5     4     8     7    
TCTCAGTGTTACTCTTTCTGT SQCYSFC 10    11    4     8     7     8     10    6     6     4     7     7    
TCTCCGTGTGTTACTATCTGT SPCVTIC 10    11    9     11    3     3     9     8     6     4     3     11   
TCTTACTGTGCTGTTTTCTGT SYCAVFC 6     6     4     6     10    8     13    11    4     4     6     10   
TCTATCTGTGCTTACATCTGT SICAYIC 12    9     8     9     8     4     8     6     8     5     5     5    
TCTGACTGTGTTTACTACTGT SDCVYYC 10    12    13    12    2     6     4     5     7     4     6     6    
TCTAACTGTATCATCATCTGT SNCIIIC 7     7     4     7     9     6     13    11    5     4     7     6    
TCTTACTGTACTTACAAATGT SYCTYKC 5     7     8     7     8     7     12    10    9     3     4     4    
TCTCAGTGTATCATCTTCTGT SQCIIFC 12    12    7     9     6     5     9     4     5     6     3     4    
TCTGTTTGTATGGTTGCTTGT SVCMVAC 5     4     3     6     7     13    12    14    5     2     6     5    
TCTATCTGTTACTACACTTGT SICYYTC 6     10    10    12    3     6     9     8     9     1     5     2    
TCTCCGTGTGACATGTACTGT SPCDMYC 16    9     19    6     2     3     5     4     4     3     5     5    
TCTGACTGTGACATCACTTGT SDCDITC 12    13    20    10    4     1     2     2     0     6     4     6    
TCTTACTGTTCTTACTACTGT SYCSYYC 5     9     10    12    5     7     8     8     1     5     5     5    
TCTGTTTGTCAGTACTACTGT SVCQYYC 11    11    9     10    6     10    4     3     3     4     2     4    
TCTATGTGTACTGTTTACTGT SMCTVYC 8     7     9     12    9     4     6     9     4     2     2     4    
TCTCAGTGTGACGTTTACTGT SQCDVYC 8     13    11    7     10    4     8     3     4     3     3     2    
TCTGAATGTGTTGTTATCTGT SECVVIC 8     8     3     3     11    10    12    9     4     1     5     2    
TCTGTTTGTATCGTTTTCTGT SVCIVFC 5     7     5     7     5     11    15    9     4     1     4     3    
TCTGTTTGTGTTATCTACTGT SVCVIYC 7     5     9     8     7     9     12    7     4     3     3     2    
TCTTACTGTATGTACATCTGT SYCMYIC 10    13    12    6     8     6     7     2     2     2     4     4    
TCTTACTGTGCTGACGTTTGT SYCADVC 4     9     7     8     10    8     12    6     5     2     2     3    
TCTACTTGTCAGTACATCTGT STCQYIC 11    13    6     9     10    3     8     4     1     2     3     4    
TCTGTTTGTTACTTCACTTGT SVCYFTC 10    10    7     12    8     3     7     7     3     1     5     0    
TCTTCTTGTATCTTCATCTGT SSCIFIC 6     9     7     9     8     6     11    8     1     2     3     3    
TCTGACTGTGTTACTGTTTGT SDCVTVC 12    11    10    13    1     5     8     4     0     2     3     3    
TCTGTTTGTGCTATCTTCTGT SVCAIFC 6     6     6     6     12    9     11    8     4     1     1     2    
TCTGTTTGTGTTCATTACTGT SVCVHYC 6     8     10    8     5     11    10    6     2     2     2     2    
TCTTACTGTGCTTTCTACTGT SYCAFYC 5     6     10    8     5     6     11    13    3     0     4     1    
TCTTACTGTTTCACTATCTGT SYCFTIC 12    6     10    10    7     3     9     7     2     1     2     2    
TCTTACTGTTTCTTCATCTGT SYCFFIC 8     6     3     8     12    11    11    5     1     2     2     2    
TCTCAGTGTTACGTTATCTGT SQCYVIC 9     9     8     9     5     9     8     7     0     2     2     2    
TCTATCTGTGACGTTTTCTGT SICDVFC 4     8     8     7     13    8     5     11    1     2     1     1    
TCTACTTGTGTTATCGTTTGT STCVIVC 7     8     5     5     11    4     13    11    2     1     0     1    
TCTGTTTGTGTTATCGTTTGT SVCVIVC 4     9     8     6     6     6     13    12    2     0     1     1    
TCTTACTGTTTCGTTGTTTGT SYCFVVC 8     8     8     7     4     9     12    8     0     1     1     1    
TCTCATTGTTCTATCATCTGT SHCSIIC 8     7     9     9     5     10    9     7     0     0     1     1    
TCTGACTGTACTTACATCTGT SDCTYIC 11    20    9     7     4     4     5     4     0     0     2     0    
TCTATGTGTGTTATCATCTGT SMCVIIC 9     9     7     10    7     8     8     6     1     0     0     0    
TCTGACTGTGACTTCATCTGT SDCDFIC 11    12    12    13    3     4     5     4     0     0     1     0    
TCTTACTGTGTTATCGTTTGT SYCVIVC 7     6     12    6     7     6     11    9     0     1     0     0    
TCTTACTGTTACGTTTTCTGT SYCYVFC 5     10    4     12    3     8     14    8     0     0     1     0    
TCTTTCTGTAAATACATCTGT SFCKYIC 5     7     1     11    11    5     14    10    1     0     0     0    
TCTTTCTGTATCATCGTTTGT SFCIIVC 6     7     3     12    10    7     11    8     0     0     1     0    
TCTATCTGTATCTTCATCTGT SICIFIC 5     11    6     6     9     9     10    8     0     0     0     0    
TCTCAGTGTTACACTATCTGT SQCYTIC 8     10    9     10    6     7     6     8     0     0     0     0    
TCTGAATGTATCATCTACTGT SECIIYC 9     12    7     8     6     4     10    8     0     0     0     0    
TCTGCTTGTGTTATCATCTGT SACVIIC 6     13    9     10    7     11    4     4     0     0     0     0    
TCTGTTTGTATCTTCGTTTGT SVCIFVC 10    8     7     4     8     13    9     5     0     0     0     0    
TCTGTTTGTTTCGTTATCTGT SVCFVIC 8     6     3     7     10    6     12    12    0     0     0     0    
TCTCAGTGTCCGGTTGACTGT SQCPVDC 4     5     13    8     8     11    9     5     15    15    17    18   
TCTGCTTGTTACGAATACTGT SACYEYC 9     9     8     6     5     8     8     10    9     14    17    20   
TCTGTTTGTGCTGTTTACTGT SVCAVYC 8     5     6     8     8     14    7     7     9     8     16    21   
TCTCATTGTCCGGCTGTTTGT SHCPAVC 5     4     5     2     8     14    13    12    9     10    16    18   
TCTCAGTGTTACATCCATTGT SQCYIHC 12    11    12    16    3     2     5     2     8     7     11    14   
TCTTACTGTACTTACTACTGT SYCTYYC 14    9     11    12    4     6     6     1     9     7     9     14   
TCTATGTGTCCGGCTGTTTGT SMCPAVC 1     5     2     1     12    9     22    11    4     10    16    8    
TCTCAGTGTTTCATCACTTGT SQCFITC 8     11    6     12    7     6     9     4     12    5     9     12   
TCTCAGTGTGACGTTGTTTGT SQCDVVC 13    7     9     11    3     7     7     6     7     7     8     12   
TCTTACTGTCCGGTTTACTGT SYCPVYC 6     9     8     10    10    5     11    4     7     5     10    12   
TCTCCGTGTGTTTACTACTGT SPCVYYC 7     11    9     13    4     4     9     6     10    8     8     7    
TCTATGTGTGTTACTTACTGT SMCVTYC 6     8     6     7     8     11    9     8     7     5     5     12   
TCTCCGTGTATCACTTACTGT SPCITYC 12    11    8     12    3     5     8     4     6     7     6     10   
TCTGCTTGTGTTGTTTACTGT SACVVYC 5     6     6     11    6     10    7     12    11    3     8     7    
TCTTCTTGTATCTACTTCTGT SSCIYFC 5     7     0     3     12    11    16    9     6     4     8     8    
TCTTCTTGTTTCATCTACTGT SSCFIYC 9     10    1     12    5     7     9     10    4     8     7     7    
TCTGTTTGTGTTGTTGCTTGT SVCVVAC 7     6     5     6     11    10    9     9     4     4     10    7    
TCTTACTGTTCTTTCATCTGT SYCSFIC 1     8     8     10    5     12    10    9     5     5     8     7    
TCTATGTGTGTTGTTGTTTGT SMCVVVC 6     7     4     4     8     12    13    9     4     3     9     7    
TCTGTTTGTATCACTACTTGT SVCITTC 7     13    3     14    6     6     10    4     2     6     9     6    
TCTGACTGTGTTGTTACTTGT SDCVVTC 18    8     6     5     5     5     9     7     3     6     7     6    
TCTTACTGTGACATCTTCTGT SYCDIFC 9     6     9     11    10    6     5     7     7     4     6     5    
TCTCAGTGTTTCTACTACTGT SQCFYYC 9     11    10    8     6     5     8     6     3     7     4     7    
TCTCATTGTACTTACATCTGT SHCTYIC 8     11    4     8     5     8     11    8     3     3     7     8    
TCTGACTGTCAGTTCATCTGT SDCQFIC 5     13    15    8     7     6     4     5     7     5     3     6    
TCTCAGTGTGTTTACGACTGT SQCVYDC 6     6     16    8     6     7     6     8     5     4     5     4    
TCTGACTGTACTGTTATCTGT SDCTVIC 10    11    10    3     7     4     10    8     4     4     5     5    
TCTGACTGTATCACTTTCTGT SDCITFC 5     12    6     16    5     4     9     6     3     5     3     7    
TCTCATTGTTACATCATCTGT SHCYIIC 16    9     7     10    4     7     6     4     5     1     5     5    
TCTGACTGTGTTTACAACTGT SDCVYNC 12    7     8     11    3     6     9     7     5     2     5     4    
TCTGACTGTTACATCTACTGT SDCYIYC 17    9     16    10    4     1     3     3     2     6     4     4    
TCTCAGTGTCAGGTTATCTGT SQCQVIC 13    7     5     10    5     8     8     7     6     2     3     3    
TCTTTCTGTATCACTTACTGT SFCITYC 9     10    5     8     5     7     12    7     6     0     3     5    
TCTCAGTGTTACATCACTTGT SQCYITC 15    12    12    12    2     3     5     2     5     3     2     3    
TCTGTTTGTTACTTCTCTTGT SVCYFSC 9     4     9     8     7     8     10    8     1     2     7     3    
TCTATCTGTGTTGCTATCTGT SICVAIC 7     8     8     9     6     7     9     9     2     3     4     3    
TCTGTTTGTAAATACATCTGT SVCKYIC 12    6     4     11    8     10    4     8     5     1     3     3    
TCTTACTGTATCATGCATTGT SYCIMHC 5     8     5     9     9     10    10    7     3     3     2     4    
TCTTCTTGTACTATCATCTGT SSCTIIC 3     11    8     5     5     10    10    11    2     3     4     3    
TCTGACTGTGACTACTACTGT SDCDYYC 11    14    11    9     9     4     2     3     4     2     2     2    
TCTGTTTGTTACACTTACTGT SVCYTYC 4     10    8     15    7     7     7     5     4     3     2     1    
TCTATCTGTTTCATCTTCTGT SICFIFC 6     12    6     8     7     10    7     7     2     2     3     2    
TCTGAATGTTCTATCATCTGT SECSIIC 3     7     15    7     6     7     9     9     1     2     3     3    
TCTGTTTGTGTTTCTCATTGT SVCVSHC 6     6     1     7     10    8     13    12    0     3     3     3    
TCTACTTGTTACTACGTTTGT STCYYVC 6     8     15    14    6     4     5     5     2     2     2     2    
TCTCAGTGTGCTGAATACTGT SQCAEYC 5     11    14    7     8     4     8     6     2     3     1     2    
TCTGACTGTTACGTTATCTGT SDCYVIC 9     6     7     11    6     6     11    7     1     3     1     3    
TCTTACTGTATCACTGTTTGT SYCITVC 7     13    3     10    6     8     10    6     2     2     2     2    
TCTTACTGTTACTACGTTTGT SYCYYVC 10    10    10    7     8     3     6     9     1     1     3     1    
TCTTCTTGTACTTACATCTGT SSCTYIC 3     8     11    7     9     4     12    9     5     1     0     0    
TCTGTTTGTCAGTACACTTGT SVCQYTC 5     12    12    9     8     5     6     6     1     0     2     2    
TCTTACTGTATCGTTATCTGT SYCIVIC 7     3     8     5     15    7     10    8     1     1     0     2    
TCTGTTTGTATCTTCTTCTGT SVCIFFC 2     11    4     5     10    11    12    8     2     0     1     0    
TCTATCTGTATCGAATACTGT SICIEYC 6     14    11    7     5     2     12    6     0     1     0     0    
TCTACTTGTTACGTTATCTGT STCYVIC 8     4     9     7     9     10    8     8     0     0     0     0    
TCTTACTGTATCATCGTTTGT SYCIIVC 10    4     7     10    4     8     12    8     0     0     0     0    
TCTCAGTGTCAGGACGTTTGT SQCQDVC 3     4     16    5     11    9     6     8     16    18    23    25   
TCTCAGTGTCAGGACGACTGT SQCQDDC 8     8     8     6     11    9     5     7     17    11    19    21   
TCTGTTTGTCCGGCTTACTGT SVCPAYC 5     6     3     3     15    8     13    9     14    14    18    13   
TCTATCTGTACTGTTTACTGT SICTVYC 5     11    10    8     3     8     10    7     10    13    14    14   
TCTTACTGTTACACTTACTGT SYCYTYC 6     8     14    8     9     5     6     6     8     7     12    14   
TCTTACTGTTTCACTTACTGT SYCFTYC 3     5     8     13    8     8     10    7     4     11    12    12   
TCTACTTGTTCTTACATCTGT STCSYIC 7     9     7     11    6     7     8     7     8     7     10    9    
TCTATCTGTTACTACTACTGT SICYYYC 2     6     7     13    9     4     12    9     8     7     10    9    
TCTGCTTGTGTTACTTTCTGT SACVTFC 10    9     10    5     7     6     9     6     4     6     12    12   
TCTTCTTGTCCGGCTATCTGT SSCPAIC 2     1     2     3     12    9     21    12    7     8     12    7    
TCTCAGTGTCAGGCTATCTGT SQCQAIC 7     9     8     5     12    6     7     8     7     8     7     8    
TCTCAGTGTTACATCAAATGT SQCYIKC 8     15    6     8     11    2     8     4     14    5     2     9    
TCTGCTTGTATCTTCTACTGT SACIFYC 7     12    10    4     9     4     7     9     7     4     9     10   
TCTCAGTGTGGTGTTGTTTGT SQCGVVC 2     8     8     8     10    6     9     11    6     5     9     9    
TCTGACTGTTACTACTTCTGT SDCYYFC 13    10    8     7     6     7     6     5     5     5     10    8    
TCTTTCTGTTTCTACACTTGT SFCFYTC 7     8     5     11    7     6     10    8     7     3     9     9    
TCTTACTGTCAGTACACTTGT SYCQYTC 8     11    11    7     2     7     8     8     10    4     5     8    
TCTGTTTGTCCGGTTATCTGT SVCPVIC 0     3     9     4     9     16    11    10    4     6     7     7    
TCTTACTGTGTTTTCTACTGT SYCVFYC 9     10    9     6     6     7     9     6     4     6     6     7    
TCTCCGTGTCAGTACAAATGT SPCQYKC 9     10    11    10    5     7     5     5     5     4     6     7    
TCTGACTGTATCGTTACTTGT SDCIVTC 9     11    10    7     7     6     8     4     2     7     8     5    
TCTCAGTGTCGTTACTACTGT SQCRYYC 10    10    10    16    4     5     4     3     7     3     5     6    
TCTTACTGTGTTGCTATCTGT SYCVAIC 8     6     9     10    6     7     8     8     2     5     5     6    
TCTTTCTGTGTTGACATCTGT SFCVDIC 6     7     7     4     7     6     12    13    4     3     5     6    
TCTTACTGTTACATCAAATGT SYCYIKC 9     5     11    9     7     8     7     6     5     4     3     5    
TCTCAGTGTATCTACATCTGT SQCIYIC 13    13    9     7     7     5     6     2     4     2     5     5    
TCTCAGTGTTACGACATCTGT SQCYDIC 12    16    12    15    0     2     4     1     3     0     6     6    
TCTTTCTGTATCTACTTCTGT SFCIYFC 6     7     5     9     7     11    7     10    4     2     6     3    
TCTTACTGTTACACTACTTGT SYCYTTC 8     12    8     8     7     5     7     7     2     2     7     3    
TCTACTTGTGTTATCATCTGT STCVIIC 7     9     7     11    8     10    7     3     3     1     3     4    
TCTGACTGTGTTGCTATCTGT SDCVAIC 5     16    7     5     2     9     9     9     5     1     3     2    
TCTGCTTGTCGTATCATCTGT SACRIIC 5     4     8     7     10    5     11    12    5     2     2     2    
TCTGACTGTTACTACGTTTGT SDCYYVC 9     8     14    12    4     8     4     3     3     1     4     2    
TCTGTTTGTTTCATCACTTGT SVCFITC 7     12    3     6     5     10    11    8     2     2     4     2    
TCTTTCTGTTACTTCTTCTGT SFCYFFC 4     6     4     6     8     10    15    9     3     2     2     3    
TCTGAATGTTACATCATCTGT SECYIIC 6     20    5     10    6     6     6     3     2     2     2     3    
TCTTACTGTATCATCATGTGT SYCIIMC 5     12    5     4     6     13    6     11    2     1     2     3    
TCTCATTGTACTGTTATCTGT SHCTVIC 2     7     8     6     7     5     15    12    2     0     3     2    
TCTATCTGTTACGTTTACTGT SICYVYC 3     9     6     11    10    10    6     7     1     2     2     1    
TCTTACTGTACTATCTACTGT SYCTIYC 9     8     6     14    6     4     8     7     3     2     0     1    
TCTTACTGTATGATCTACTGT SYCMIYC 6     11    9     12    3     8     7     6     1     1     2     2    
TCTTACTGTGACCATTACTGT SYCDHYC 6     5     15    9     5     8     8     6     2     1     2     1    
TCTGCTTGTGACATCATCTGT SACDIIC 11    13    9     11    2     8     5     3     1     1     2     1    
TCTGTTTGTGCTATCATCTGT SVCAIIC 9     12    6     6     5     6     10    8     1     1     2     1    
TCTGTTTGTGTTTACGCTTGT SVCVYAC 11    10    6     5     8     7     8     7     2     0     2     1    
TCTGTTTGTATCGTTGTTTGT SVCIVVC 3     13    6     4     7     13    10    6     1     1     0     2    
TCTTCTTGTGTTTACATCTGT SSCVYIC 5     11    6     6     9     8     9     8     1     1     1     1    
TCTGACTGTTACACTATCTGT SDCYTIC 10    6     12    10    8     7     3     6     0     1     1     1    
TCTGACTGTAACATCATCTGT SDCNIIC 8     13    18    12    2     4     1     4     0     1     0     1    
TCTATCTGTGTTATCTACTGT SICVIYC 7     16    5     8     9     6     4     7     0     1     0     0    
TCTGACTGTTACACTCATTGT SDCYTHC 17    13    9     7     2     4     6     4     0     0     0     1    
TCTGACTGTATGTTCATCTGT SDCMFIC 6     9     9     5     7     11    7     8     0     0     0     0    
TCTTACTGTGTTTACAAATGT SYCVYKC 6     7     8     10    9     6     7     8     29    11    30    29   
TCTTACTGTGTTTCTTACTGT SYCVSYC 7     6     8     7     5     10    10    8     18    14    17    23   
TCTGACTGTGCTGACTACTGT SDCADYC 18    11    17    4     4     2     2     3     11    15    19    22   
TCTACTTGTTACTACACTTGT STCYYTC 7     5     8     9     10    7     7     8     11    13    19    21   
TCTCAGTGTTACGAATACTGT SQCYEYC 7     10    7     6     7     5     9     10    11    8     12    15   
TCTCATTGTATCATCACTTGT SHCIITC 7     10    8     11    4     5     10    6     10    12    10    13   
TCTTACTGTGTTATCAAATGT SYCVIKC 4     11    9     12    6     4     9     6     11    6     16    12   
TCTCATTGTGTTTACATCTGT SHCVYIC 11    8     10    11    6     4     6     5     7     8     13    16   
TCTCATTGTGACGTTATCTGT SHCDVIC 10    13    8     7     8     5     6     4     5     11    9     12   
TCTCAGTGTGACATGTACTGT SQCDMYC 12    8     11    10    7     5     3     5     8     5     12    10   
TCTACTTGTGCTGTTATCTGT STCAVIC 6     5     6     9     11    8     5     11    10    6     7     10   
TCTGACTGTTTCATCTTCTGT SDCFIFC 7     7     6     13    8     4     9     7     3     8     11    11   
TCTATCTGTCAGTACATCTGT SICQYIC 4     13    8     7     6     6     8     9     7     4     9     10   
TCTACTTGTGTTGTTGACTGT STCVVDC 6     6     11    13    7     5     8     5     6     5     7     10   
TCTATGTGTGTTGTTTACTGT SMCVVYC 5     5     7     7     7     9     13    8     5     6     9     8    
TCTTACTGTGTTGCTTCTTGT SYCVASC 3     6     5     7     11    7     12    10    4     6     9     7    
TCTCAGTGTGTTGAATACTGT SQCVEYC 4     8     13    11    8     4     8     5     5     4     7     9    
TCTTACTGTGTTGACATCTGT SYCVDIC 7     13    7     8     9     4     8     5     9     3     6     7    
TCTGCTTGTTACTTCTACTGT SACYFYC 11    7     5     11    5     7     11    4     3     5     10    6    
TCTATGTGTATCATCTACTGT SMCIIYC 7     11    12    12    4     4     5     6     5     5     5     8    
TCTACTTGTACTTTCATCTGT STCTFIC 8     12    8     7     7     5     6     8     3     6     7     6    
TCTATGTGTTACTACTACTGT SMCYYYC 7     8     6     7     2     7     14    10    5     4     7     6    
TCTGTTTGTATCGACATCTGT SVCIDIC 5     9     3     7     9     6     11    11    6     6     4     6    
TCTTACTGTTCTGACACTTGT SYCSDTC 4     5     5     9     12    6     10    10    4     5     9     4    
TCTGCTTGTTACATCACTTGT SACYITC 10    11    11    10    8     2     5     4     4     4     8     5    
TCTGTTTGTGTTATGTTCTGT SVCVMFC 3     2     6     5     10    12    13    10    4     3     7     7    
TCTCAGTGTGACATCAAATGT SQCDIKC 6     8     20    7     5     1     8     6     4     4     6     6    
TCTCCGTGTGAATACGTTTGT SPCEYVC 9     8     10    12    8     4     3     7     3     5     5     7    
TCTATCTGTTACATCTCTTGT SICYISC 9     9     9     5     6     7     9     7     3     3     7     6    
TCTCATTGTGTTACTTACTGT SHCVTYC 10    6     7     8     8     5     11    6     6     3     6     4    
TCTGAATGTATCGTTGTTTGT SECIVVC 4     10    5     5     9     3     11    14    4     2     8     5    
TCTTACTGTCAGGCTGTTTGT SYCQAVC 9     8     5     9     4     9     8     9     3     4     6     6    
TCTAAATGTTACATCTACTGT SKCYIYC 8     10    5     12    4     5     8     9     3     4     5     6    
TCTACTTGTCAGTTCATCTGT STCQFIC 5     7     10    7     9     7     9     7     5     3     5     5    
TCTCAGTGTGTTGCTATCTGT SQCVAIC 9     9     11    10    3     6     8     5     5     2     4     7    
TCTGTTTGTTACGTTTTCTGT SVCYVFC 6     10    8     10    4     7     10    6     2     4     6     5    
TCTACTTGTACTATCTACTGT STCTIYC 8     10    8     8     5     6     10    6     4     2     5     5    
TCTACTTGTTACATCTCTTGT STCYISC 5     9     9     7     7     9     9     6     4     4     3     5    
TCTTACTGTTACAAAATCTGT SYCYKIC 11    6     4     9     6     7     13    5     2     3     6     5    
TCTGACTGTCAGTACGTTTGT SDCQYVC 7     11    10    9     5     6     8     5     4     3     3     5    
TCTGTTTGTGACGTTTACTGT SVCDVYC 3     11    8     7     11    7     7     7     4     2     4     5    
TCTTACTGTTACAACTACTGT SYCYNYC 7     7     7     12    6     7     8     7     4     4     2     4    
TCTACTTGTACTTTCTTCTGT STCTFFC 7     10    9     14    2     7     5     7     3     1     5     4    
TCTACTTGTATCGAATACTGT STCIEYC 10    6     9     13    5     7     4     7     2     3     3     5    
TCTGACTGTGCTTACACTTGT SDCAYTC 9     11    9     10    7     3     4     8     5     3     1     4    
TCTGTTTGTCGTTACATCTGT SVCRYIC 11    6     11    6     7     7     10    3     2     3     3     5    
TCTGTTTGTGTTTACGAATGT SVCVYEC 6     7     7     9     8     6     10    8     3     3     3     4    
TCTTACTGTCAGATCACTTGT SYCQITC 12    5     11    7     6     4     11    5     3     4     4     2    
TCTATCTGTACTACTTACTGT SICTTYC 7     8     9     6     6     7     10    8     3     1     5     3    
TCTATCTGTGACATCTACTGT SICDIYC 3     14    7     9     8     5     8     7     3     1     4     4    
TCTCAGTGTCAGATCTACTGT SQCQIYC 11    6     16    7     7     3     6     5     3     3     2     4    
TCTGACTGTATCACTGTTTGT SDCITVC 8     12    14    11    5     4     5     2     3     2     3     4    
TCTGACTGTGCTGTTTACTGT SDCAVYC 10    7     9     8     6     9     6     6     2     3     5     2    
TCTGTTTGTGTTACTGCTTGT SVCVTAC 5     2     6     5     6     16    12    9     3     1     3     4    
TCTACTTGTGTTACTATCTGT STCVTIC 10    7     6     9     4     8     9     8     2     1     5     2    
TCTACTTGTTACGTTGTTTGT STCYVVC 12    5     5     11    8     6     9     5     1     3     3     3    
TCTGTTTGTATCACTTTCTGT SVCITFC 8     12    4     5     8     8     10    6     1     4     3     2    
TCTACTTGTATCATCACTTGT STCIITC 7     11    6     15    5     7     4     6     2     2     5     0    
TCTGAATGTGTTATCTTCTGT SECVIFC 4     7     8     12    4     8     10    8     1     3     3     2    
TCTGACTGTGTTGAAGCTTGT SDCVEAC 6     8     8     11    3     6     11    8     3     0     3     3    
TCTGCTTGTCAGTACTACTGT SACQYYC 14    8     12    14    3     2     5     3     2     0     4     3    
TCTGTTTGTATCTACGTTTGT SVCIYVC 4     10    4     6     9     9     10    9     2     1     3     3    
TCTTACTGTTACATGATCTGT SYCYMIC 11    9     4     7     7     6     11    6     2     1     3     3    
TCTCAGTGTGTTCAGATCTGT SQCVQIC 11    5     7     10    4     5     11    8     3     0     3     2    
TCTTACTGTTTCGTTTACTGT SYCFVYC 6     7     4     12    9     8     10    5     2     2     2     2    
TCTACTTGTTTCATCGTTTGT STCFIVC 8     10    9     7     6     9     5     7     1     2     2     2    
TCTATCTGTGTTACTATCTGT SICVTIC 5     10    2     11    6     8     8     11    1     1     3     2    
TCTCATTGTGTTATCATCTGT SHCVIIC 8     9     12    4     7     8     8     5     1     1     3     2    
TCTGTTTGTGACACTTTCTGT SVCDTFC 4     10    4     8     6     5     14    10    3     0     1     1    
TCTGACTGTGACTACGTTTGT SDCDYVC 10    12    12    7     4     4     9     3     1     1     1     1    
TCTTACTGTTTCTACGTTTGT SYCFYVC 8     7     9     8     4     8     10    7     2     0     1     1    
TCTTCTTGTACTTCTTTCTGT SSCTSFC 9     4     5     13    9     3     11    7     1     0     2     1    
TCTAAATGTGTTATCATCTGT SKCVIIC 10    5     6     10    6     6     10    8     0     1     1     1    
TCTAAATGTGTTGTTATCTGT SKCVVIC 10    4     6     10    6     10    7     8     3     0     0     0    
TCTGTTTGTGTTATGATCTGT SVCVMIC 2     3     5     7     8     9     16    11    1     0     1     1    
TCTTACTGTACTGTTGTTTGT SYCTVVC 3     9     8     9     4     9     10    9     0     1     1     1    
TCTGTTTGTGACACTTACTGT SVCDTYC 10    9     11    8     7     8     2     6     2     0     0     0    
TCTGTTTGTGACTACATCTGT SVCDYIC 7     13    8     6     8     7     5     7     2     0     0     0    
TCTGTTTGTTACTTCGTTTGT SVCYFVC 7     6     5     12    5     5     12    9     0     0     2     0    
TCTTACTGTCGTTACTACTGT SYCRYYC 7     7     12    11    4     6     7     7     0     2     0     0    
TCTCTGTGTTACATCATCTGT SLCYIIC 12    10    7     16    7     2     5     2     0     0     1     0    
TCTGTTTGTTTCGTTGTTTGT SVCFVVC 6     9     5     5     5     6     13    12    0     0     1     0    
TCTATGTGTATCATCTTCTGT SMCIIFC 4     10    6     13    8     6     8     6     0     0     0     0    
TCTATGTGTGCTATCATCTGT SMCAIIC 8     7     11    13    8     3     5     6     0     0     0     0    
TCTCGTTGTATCATCATCTGT SRCIIIC 6     9     10    10    4     5     11    6     0     0     0     0    
TCTGACTGTGCTGCTATCTGT SDCAAIC 7     8     12    7     4     8     9     6     0     0     0     0    
TCTGACTGTGTTGTTTCTTGT SDCVVSC 5     4     5     7     10    10    8     12    0     0     0     0    
TCTGCTTGTGACTACGTTTGT SACDYVC 7     7     12    10    6     6     9     4     0     0     0     0    
TCTCAGTGTATGTACAAATGT SQCMYKC 6     10    9     11    4     5     8     7     14    11    15    20   
TCTCAGTGTTACTACTTCTGT SQCYYFC 5     9     13    11    8     5     5     4     13    7     14    17   
TCTCAGTGTCATTACGTTTGT SQCHYVC 6     8     13    10    2     7     6     8     12    6     16    15   
TCTATGTGTTACATCTACTGT SMCYIYC 6     10    11    7     4     7     8     7     14    8     10    13   
TCTGTTTGTACTGTTATCTGT SVCTVIC 4     8     9     12    5     7     10    5     7     9     13    15   
TCTGACTGTATCTACAAATGT SDCIYKC 8     9     9     5     8     9     5     7     4     10    14    15   
TCTGACTGTGCTGCTTACTGT SDCAAYC 9     10    6     5     4     6     10    10    7     9     14    12   
TCTATGTGTCCGGCTTACTGT SMCPAYC 7     5     5     9     9     9     8     8     7     8     13    10   
TCTTACTGTGTTTACACTTGT SYCVYTC 6     12    6     8     6     6     7     9     8     6     10    14   
TCTATCTGTGTTACTTACTGT SICVTYC 9     8     9     9     9     10    4     2     9     7     9     12   
TCTCATTGTATCTACATCTGT SHCIYIC 8     14    5     4     5     9     8     7     10    5     10    12   
TCTACTTGTGTTGTTTTCTGT STCVVFC 3     7     8     9     8     8     8     9     6     5     12    13   
TCTGCTTGTATCACTGACTGT SACITDC 12    6     6     8     5     7     8     8     11    5     9     11   
TCTGCTTGTGACGTTTACTGT SACDVYC 8     7     10    7     6     6     9     7     4     9     11    12   
TCTACTTGTGACTACGTTTGT STCDYVC 11    5     10    8     4     8     8     6     6     9     8     10   
TCTGAATGTTACTACTACTGT SECYYYC 4     15    8     6     6     6     10    5     5     6     10    10   
TCTTACTGTATCATCGACTGT SYCIIDC 11    4     13    4     6     7     10    5     10    4     6     9    
TCTATCTGTTACGTTTCTTGT SICYVSC 9     13    9     6     6     4     6     7     5     5     7     8    
TCTTACTGTGCTACTTACTGT SYCATYC 7     7     11    8     9     6     10    2     7     5     7     6    
TCTCAGTGTGACGTTCATTGT SQCDVHC 4     1     8     7     13    7     10    10    6     4     6     6    
TCTCAGTGTGTTGACTACTGT SQCVDYC 9     10    5     4     7     6     10    9     5     2     7     8    
TCTGAATGTTACGTTTACTGT SECYVYC 10    8     11    13    6     4     5     3     6     3     6     6    
TCTTACTGTATCTACTCTTGT SYCIYSC 4     7     4     5     9     7     12    12    6     3     5     7    
TCTACTTGTTACTTCAAATGT STCYFKC 7     13    9     9     3     5     7     7     5     2     7     6    
TCTGACTGTGCTGTTACTTGT SDCAVTC 6     6     9     6     9     9     6     9     4     5     3     8    
TCTTCTTGTATCTTCACTTGT SSCIFTC 6     2     3     11    3     13    12    10    6     3     5     6    
TCTGACTGTATCTACGTTTGT SDCIYVC 7     9     13    7     3     4     10    7     4     3     6     6    
TCTTTCTGTGTTTACTTCTGT SFCVYFC 8     12    7     10    6     5     7     5     4     5     6     4    
TCTATCTGTGCTGTTTACTGT SICAVYC 2     7     11    15    7     4     8     6     4     3     6     5    
TCTGACTGTCAGGTTTACTGT SDCQVYC 7     9     12    9     13    0     6     4     3     5     5     5    
TCTGACTGTTACGTTGACTGT SDCYVDC 12    15    11    6     2     6     4     4     3     4     5     6    
TCTGCTTGTTACACTTACTGT SACYTYC 7     12    5     7     3     7     11    8     4     2     6     6    
TCTGTTTGTGACGTTGTTTGT SVCDVVC 8     9     7     9     4     7     10    6     5     4     5     4    
TCTGACTGTTTCATCTACTGT SDCFIYC 7     12    10    12    4     5     6     4     3     4     4     6    
TCTGTTTGTATGTACTTCTGT SVCMYFC 5     8     7     10    5     6     8     11    5     3     5     4    
TCTGTTTGTGTTATCAAATGT SVCVIKC 8     9     6     9     8     8     7     5     2     8     3     4    
TCTACTTGTTACTTCTTCTGT STCYFFC 6     7     5     9     8     11    6     8     2     4     5     5    
TCTCCGTGTTACATCATCTGT SPCYIIC 9     11    15    2     6     4     6     7     4     2     6     4    
TCTTACTGTTACGACTTCTGT SYCYDFC 8     10    6     8     5     6     9     8     3     5     4     4    
TCTTTCTGTATCGTTTACTGT SFCIVYC 9     4     5     8     9     6     14    5     3     3     5     5    
TCTATCTGTGTTATCTTCTGT SICVIFC 9     8     4     9     9     8     7     6     4     3     4     4    
TCTGCTTGTATCTTCATCTGT SACIFIC 12    5     8     7     6     6     9     7     4     4     3     4    
TCTTACTGTTACACTGTTTGT SYCYTVC 10    7     8     13    7     3     7     5     5     3     3     4    
TCTGCTTGTGTTGTTATCTGT SACVVIC 11    3     9     5     10    7     9     6     2     3     5     4    
TCTTACTGTATCGTTAAATGT SYCIVKC 5     8     8     10    7     3     10    9     2     3     4     5    
TCTTACTGTTACACTGACTGT SYCYTDC 2     9     13    8     5     9     8     6     4     5     3     2    
TCTATCTGTTACTCTTACTGT SICYSYC 7     7     7     13    2     6     9     9     1     3     5     4    
TCTGACTGTATGATCATCTGT SDCMIIC 8     10    11    8     4     2     10    7     2     4     4     3    
TCTGACTGTGTTTTCATCTGT SDCVFIC 11    9     7     8     4     9     6     6     4     3     3     3    
TCTGTTTGTTACTCTTTCTGT SVCYSFC 8     8     5     8     10    7     7     7     1     2     5     4    
TCTTCTTGTGCTGTTATCTGT SSCAVIC 9     5     10    5     7     7     11    6     3     3     3     3    
TCTCAGTGTCATGTTGTTTGT SQCHVVC 6     10    10    8     4     7     8     7     5     1     2     3    
TCTCATTGTGTTTACTACTGT SHCVYYC 8     11    10    14    3     6     5     3     3     3     3     2    
TCTGAATGTATCGTTTACTGT SECIVYC 4     6     11    15    2     7     8     7     3     2     2     4    
TCTTACTGTATGTACGTTTGT SYCMYVC 5     10    9     8     9     6     7     6     1     3     4     3    
TCTCAGTGTGTTGACGTTTGT SQCVDVC 7     7     10    9     8     6     7     6     3     2     1     4    
TCTGACTGTATCAACGTTTGT SDCINVC 6     13    6     9     6     7     7     6     5     1     2     2    
TCTTACTGTGACTACGACTGT SYCDYDC 11    8     11    5     6     6     7     6     2     2     3     3    
TCTACTTGTTACGACTACTGT STCYDYC 6     13    13    13    3     4     6     2     1     2     3     3    
TCTGTTTGTGTTTACACTTGT SVCVYTC 10    7     11    8     9     3     9     3     1     2     3     3    
TCTTTCTGTATCACTTTCTGT SFCITFC 5     10    5     7     5     9     12    7     3     2     0     4    
TCTCATTGTGCTATCTACTGT SHCAIYC 8     15    7     11    9     3     4     3     3     1     2     2    
TCTTACTGTATCATGTTCTGT SYCIMFC 3     6     9     8     7     11    8     8     2     2     3     1    
TCTACTTGTAACGACATCTGT STCNDIC 9     8     9     11    5     7     7     4     1     1     4     1    
TCTGACTGTGTTGACGTTTGT SDCVDVC 11    15    10    10    3     2     7     2     3     1     2     1    
TCTTACTGTGGTGTTTACTGT SYCGVYC 5     4     6     7     9     7     10    12    2     2     1     2    
TCTTACTGTTTCACTTTCTGT SYCFTFC 9     8     8     8     6     4     10    7     2     1     3     1    
TCTACTTGTTTCTTCATCTGT STCFFIC 10    10    6     8     7     6     9     4     0     2     3     1    
TCTGTTTGTTACGAATTCTGT SVCYEFC 9     6     5     7     6     8     8     11    2     0     3     1    
TCTTACTGTATCGTTGAATGT SYCIVEC 5     11    9     8     4     4     11    8     3     0     2     1    
TCTTACTGTCGTTACATCTGT SYCRYIC 8     7     9     3     5     6     11    11    2     0     2     2    
TCTGTTTGTGAAATCATCTGT SVCEIIC 4     6     10    5     8     8     12    7     1     1     2     1    
TCTACTTGTGTTTACATCTGT STCVYIC 13    9     6     11    7     4     6     4     1     1     1     1    
TCTATCTGTTACATCACTTGT SICYITC 3     6     5     11    4     10    12    9     1     0     1     2    
TCTCCGTGTTTCTACATCTGT SPCFYIC 3     9     11    8     5     8     9     7     1     2     1     0    
TCTGCTTGTTTCTACATCTGT SACFYIC 7     6     5     7     7     6     15    7     1     1     1     1    
TCTTACTGTGTTGTTTTCTGT SYCVVFC 8     7     5     12    6     9     7     6     1     0     1     2    
TCTTTCTGTATCATCTTCTGT SFCIIFC 2     8     4     7     7     13    11    8     2     0     1     1    
TCTTACTGTATCAAATACTGT SYCIKYC 3     11    7     10    8     5     8     8     0     1     0     2    
TCTTACTGTATCCATATCTGT SYCIHIC 6     4     13    9     9     7     6     6     0     1     1     1    
TCTTACTGTGTTGTTGTTTGT SYCVVVC 8     7     7     11    4     7     9     7     2     0     0     1    
TCTGAATGTATCACTTTCTGT SECITFC 5     4     5     10    6     7     14    9     0     1     1     0    
TCTGACTGTGACGAAGTTTGT SDCDEVC 10    9     15    10    3     4     5     4     0     0     1     1    
TCTTACTGTGCTTTCATCTGT SYCAFIC 10    7     6     8     5     8     8     8     1     1     0     0    
TCTTACTGTTTCGTTTTCTGT SYCFVFC 4     7     6     12    9     8     9     5     0     0     1     1    
TCTTTCTGTGACTACATCTGT SFCDYIC 4     9     4     11    6     11    7     8     1     0     0     1    
TCTACTTGTTCTATCATCTGT STCSIIC 4     11    11    7     6     6     8     7     1     0     0     0    
TCTATCTGTATCATCTACTGT SICIIYC 5     9     8     10    11    5     7     5     0     0     1     0    
TCTATCTGTGTTTTCGTTTGT SICVFVC 8     5     9     7     3     6     13    9     0     0     1     0    
TCTCAGTGTTTCGTTGTTTGT SQCFVVC 3     8     7     7     10    7     9     9     0     0     0     1    
TCTGAATGTGTTATCATCTGT SECVIIC 8     7     4     7     6     6     14    8     0     0     0     0    
TCTGAATGTTACGAATACTGT SECYEYC 4     8     4     7     7     9     13    8     0     0     0     0    
TCTGAATGTTTCTACATCTGT SECFYIC 10    11    2     13    5     5     5     9     0     0     0     0    
TCTGACTGTCAGTACTACTGT SDCQYYC 16    9     14    6     4     2     6     3     0     0     0     0    
TCTGCTTGTTACTCTTACTGT SACYSYC 4     8     10    11    6     4     8     9     0     0     0     0    
TCTTACTGTATCGTTGTTTGT SYCIVVC 7     10    6     11    8     7     8     3     0     0     0     0    
TCTTTCTGTATCTTCTTCTGT SFCIFFC 8     6     4     6     8     7     12    9     0     0     0     0    
TCTCAGTGTCCGGCTTTCTGT SQCPAFC 1     3     4     7     13    12    7     12    16    15    20    19   
TCTTACTGTGTTATCGACTGT SYCVIDC 8     7     8     6     6     4     10    10    6     16    18    20   
TCTCCGTGTATCTACTACTGT SPCIYYC 7     10    12    18    3     4     3     2     9     8     14    14   
TCTACTTGTGCTTACTACTGT STCAYYC 7     7     8     12    7     3     9     6     8     9     12    13   
TCTGTTTGTGCTTACTTCTGT SVCAYFC 4     3     4     9     7     9     10    13    9     9     11    12   
TCTGAATGTACTGTTATCTGT SECTVIC 1     5     13    5     11    7     11    6     5     8     11    12   
TCTTACTGTCCGGACTACTGT SYCPDYC 5     8     7     1     10    10    11    7     9     6     10    10   
TCTCAGTGTGTTCAGTACTGT SQCVQYC 8     8     12    9     7     7     2     6     7     7     9     11   
TCTCAGTGTGCTATCAAATGT SQCAIKC 9     8     11    6     7     6     8     4     13    5     5     10   
TCTCAGTGTCAGTTCGCTTGT SQCQFAC 4     9     12    7     10    8     4     5     9     5     8     10   
TCTTACTGTATCTTCTCTTGT SYCIFSC 9     9     1     9     5     11    7     8     8     7     7     10   
TCTCAGTGTGTTACTTACTGT SQCVTYC 6     11    8     14    8     5     4     3     9     4     8     10   
TCTCAGTGTGTTATCTACTGT SQCVIYC 11    10    9     8     8     3     5     5     6     7     9     8    
TCTTACTGTTACTACGACTGT SYCYYDC 10    9     10    10    7     3     5     5     9     7     5     9    
TCTGTTTGTGTTATGTACTGT SVCVMYC 8     5     3     5     6     9     12    11    7     4     9     9    
TCTGTTTGTTACGCTATCTGT SVCYAIC 6     5     10    13    4     7     7     7     2     9     9     8    
TCTTACTGTGTTGACTTCTGT SYCVDFC 5     5     5     12    7     10    8     7     6     5     7     9    
TCTTTCTGTCAGGCTATCTGT SFCQAIC 2     3     8     3     5     9     16    13    6     3     9     9    
TCTCAGTGTGACATCGACTGT SQCDIDC 10    8     20    10    2     5     2     2     7     7     3     9    
TCTGTTTGTACTATCACTTGT SVCTITC 8     6     11    6     9     4     8     7     7     5     6     7    
TCTCAGTGTTACATCGAATGT SQCYIEC 6     10    9     12    7     7     5     3     7     2     7     8    
TCTGACTGTGTTGTTTACTGT SDCVVYC 9     5     11    7     4     7     10    6     7     4     5     8    
TCTCAGTGTATCTACTACTGT SQCIYYC 5     10    15    14    3     7     2     3     4     4     5     10   
TCTCATTGTTACATCTTCTGT SHCYIFC 7     9     11    8     5     6     6     7     4     4     8     7    
TCTCCGTGTATCATCAACTGT SPCIINC 14    10    13    7     2     4     4     5     4     6     6     6    
TCTGACTGTTCTATCATCTGT SDCSIIC 11    11    4     8     4     9     5     7     4     4     5     8    
TCTCAGTGTACTGTTTACTGT SQCTVYC 8     11    9     4     9     6     6     6     3     5     5     7    
TCTGACTGTTTCACTTACTGT SDCFTYC 10    11    10    13    4     4     3     4     6     3     5     6    
TCTGTTTGTATCTTCAAATGT SVCIFKC 3     4     3     15    6     8     10    10    4     5     6     5    
TCTTACTGTGTTACTGACTGT SYCVTDC 7     9     5     13    4     8     7     6     3     4     5     8    
TCTTTCTGTACTGTTTACTGT SFCTVYC 7     5     6     8     7     8     10    8     7     3     4     6    
TCTATCTGTTACCATGTTTGT SICYHVC 9     7     6     6     6     5     9     11    4     5     4     6    
TCTGTTTGTGTTGAATTCTGT SVCVEFC 3     7     3     7     6     9     12    12    6     5     4     4    
TCTCAGTGTTACGACGTTTGT SQCYDVC 7     6     17    13    2     8     2     4     4     3     6     5    
TCTGCTTGTGTTGTTGTTTGT SACVVVC 0     3     8     7     12    10    9     10    5     2     6     4    
TCTGACTGTGACATCTTCTGT SDCDIFC 13    7     10    11    3     3     8     4     3     5     4     4    
TCTGTTTGTATCTTCACTTGT SVCIFTC 2     8     5     4     7     8     13    12    2     4     7     3    
TCTGTTTGTTACGTTGAATGT SVCYVEC 7     9     2     9     7     10    5     10    3     2     6     5    
TCTATCTGTCCGGTTTACTGT SICPVYC 4     10    9     8     7     10    4     7     3     3     3     6    
TCTACTTGTTTCATCTACTGT STCFIYC 7     9     10    8     6     7     6     6     3     3     4     4    
TCTTCTTGTTTCTACTACTGT SSCFYYC 4     2     3     11    9     9     13    8     2     4     3     5    
TCTATCTGTTACACTTTCTGT SICYTFC 7     10    7     10    3     5     9     8     2     3     3     4    
TCTCATTGTGTTGACATCTGT SHCVDIC 9     9     11    8     4     6     6     6     3     4     2     3    
TCTGTTTGTTACTTCTACTGT SVCYFYC 6     10    7     10    6     5     6     9     3     4     2     3    
TCTACTTGTGTTACTTTCTGT STCVTFC 6     3     11    2     5     8     14    10    5     1     2     3    
TCTCATTGTGTTGTTATCTGT SHCVVIC 8     12    6     8     9     4     5     7     1     2     4     4    
TCTTTCTGTTACACTTACTGT SFCYTYC 12    9     8     11    3     5     7     4     3     2     3     3    
TCTTACTGTTACCATTTCTGT SYCYHFC 6     8     9     7     5     6     7     11    5     0     2     3    
TCTTCTTGTGACATCATCTGT SSCDIIC 8     8     1     4     4     7     14    13    2     3     3     2    
TCTTTCTGTTACGACATCTGT SFCYDIC 8     5     7     11    7     5     7     9     2     2     3     3    
TCTCAGTGTGACGCTGTTTGT SQCDAVC 9     10    13    9     4     4     7     3     1     2     3     3    
TCTTACTGTTACTCTACTTGT SYCYSTC 9     10    6     8     4     4     9     9     2     3     1     3    
TCTTTCTGTGTTTCTATCTGT SFCVSIC 4     5     2     11    6     9     12    10    2     1     3     3    
TCTGACTGTATCGTTATCTGT SDCIVIC 10    8     9     10    7     2     10    3     3     2     1     2    
TCTGTTTGTGTTATCAACTGT SVCVINC 3     8     12    10    6     6     6     8     4     1     2     1    
TCTTACTGTTTCGACTTCTGT SYCFDFC 7     10    8     4     9     5     8     8     4     0     2     2    
TCTATGTGTGACATCATCTGT SMCDIIC 4     10    14    3     11    5     6     6     2     1     2     2    
TCTGTTTGTTACATCTCTTGT SVCYISC 7     5     9     8     5     8     8     9     2     2     2     1    
TCTCAGTGTATGTACATCTGT SQCMYIC 10    13    9     6     2     4     9     6     2     0     2     2    
TCTGAATGTTACTTCATCTGT SECYFIC 6     7     6     15    7     3     8     7     0     1     2     2    
TCTGACTGTGACTACACTTGT SDCDYTC 3     15    18    15    2     3     1     2     1     2     0     2    
TCTGTTTGTTACATCAAATGT SVCYIKC 6     11    8     8     6     5     10    5     1     1     1     2    
TCTTACTGTGCTTCTTACTGT SYCASYC 14    7     7     8     7     4     9     3     1     1     1     2    
TCTACTTGTATCTACGTTTGT STCIYVC 8     8     6     5     6     9     9     8     2     0     2     0    
TCTATGTGTGTTGTTATCTGT SMCVVIC 3     3     8     11    10    9     9     6     0     0     3     1    
TCTGACTGTATCGTTTTCTGT SDCIVFC 6     7     7     1     9     9     12    8     1     1     2     0    
TCTGTTTGTATCAACATCTGT SVCINIC 9     11    6     4     6     7     9     7     1     0     1     2    
TCTTCTTGTATCACTTACTGT SSCITYC 12    6     8     6     2     7     10    8     0     2     1     1    
TCTTTCTGTACTGTTATCTGT SFCTVIC 7     3     4     4     11    7     13    10    0     0     2     2    
TCTCGTTGTGTTGTTTTCTGT SRCVVFC 4     6     4     4     11    4     16    10    2     1     0     0    
TCTGCTTGTTACGTTATCTGT SACYVIC 6     11    8     7     10    2     9     6     0     0     2     1    
TCTGTTTGTGTTATGGTTTGT SVCVMVC 8     7     5     5     4     7     14    9     0     0     1     1    
TCTTTCTGTGTTATCGTTTGT SFCVIVC 7     4     4     11    4     9     11    9     1     0     1     0    
TCTAAATGTTACGTTATCTGT SKCYVIC 7     11    5     10    4     10    5     7     1     0     0     0    
TCTGACTGTTACGCTATCTGT SDCYAIC 9     10    9     7     6     9     6     3     0     1     0     0    
TCTATCTGTGTTGTTTTCTGT SICVVFC 10    3     3     8     9     5     11    10    0     0     0     0    
TCTCCGTGTATCATCGTTTGT SPCIIVC 5     12    13    7     1     8     6     7     0     0     0     0    
TCTGTTTGTTACGTTGTTTGT SVCYVVC 3     8     9     15    5     7     7     5     0     0     0     0    
TCTTGGTGTATCATCATCTGT SWCIIIC 10    8     8     5     9     4     9     6     0     0     0     0    
TCTTTCTGTCATTACATCTGT SFCHYIC 3     9     10    9     6     8     6     8     0     0     0     0    
TCTCCGTGTTACATCTACTGT SPCYIYC 10    13    10    10    3     2     7     3     25    13    28    30   
TCTATGTGTCCGGACGTTTGT SMCPDVC 2     2     3     3     9     12    16    11    19    22    22    26   
TCTCAGTGTGTTATCAAATGT SQCVIKC 7     5     7     9     6     9     8     7     17    17    22    25   
TCTTTCTGTCCGGCTTACTGT SFCPAYC 3     3     1     4     11    14    8     14    16    19    22    24   
TCTTACTGTGACTTCTACTGT SYCDFYC 8     9     8     13    4     5     5     6     3     17    20    20   
TCTATGTGTACTGCTTACTGT SMCTAYC 8     6     4     7     6     9     8     10    11    13    16    19   
TCTTACTGTACTGCTTACTGT SYCTAYC 4     7     10    5     7     7     8     10    8     11    16    18   
TCTATCTGTCCGTACTACTGT SICPYYC 8     5     9     13    7     6     4     6     13    8     12    15   
TCTACTTGTTTCATCACTTGT STCFITC 11    8     5     7     5     8     7     7     9     9     11    14   
TCTCCGTGTTCTATCATCTGT SPCSIIC 8     7     5     5     12    7     4     10    8     11    12    12   
TCTATCTGTATCTTCACTTGT SICIFTC 12    7     4     9     9     6     8     3     13    8     9     11   
TCTCAGTGTGTTGACAAATGT SQCVDKC 7     9     10    7     3     6     7     9     8     6     11    14   
TCTCCGTGTGTTTACATCTGT SPCVYIC 8     9     8     8     4     11    5     5     6     9     10    12   
TCTGCTTGTATCGACATCTGT SACIDIC 5     10    10    11    3     6     7     6     10    7     10    10   
TCTCCGTGTCGTACTGTTTGT SPCRTVC 7     4     6     7     9     5     12    8     4     6     12    13   
TCTGCTTGTGTTGTTCATTGT SACVVHC 4     6     6     8     5     6     12    11    5     6     11    11   
TCTTACTGTACTACTTTCTGT SYCTTFC 4     6     14    10    9     3     7     5     5     8     8     11   
TCTGACTGTGACGAATACTGT SDCDEYC 9     5     18    6     7     6     5     2     8     4     7     11   
TCTGACTGTTTCGTTTACTGT SDCFVYC 8     6     13    11    6     8     2     4     6     6     8     10   
TCTGTTTGTATCTACACTTGT SVCIYTC 6     5     4     9     9     9     6     10    7     6     8     9    
TCTTACTGTTTCATCAACTGT SYCFINC 9     4     4     14    2     11    6     8     7     8     5     9    
TCTGTTTGTACTGTTGTTTGT SVCTVVC 9     11    2     15    7     4     5     5     7     4     7     10   
TCTTACTGTCAGTACCATTGT SYCQYHC 2     9     7     6     7     7     10    10    9     4     7     8    
TCTAACTGTTACTTCATCTGT SNCYFIC 10    5     7     9     6     7     5     9     6     4     9     7    
TCTCAGTGTCCGATCGTTTGT SQCPIVC 6     9     4     5     7     12    8     7     6     6     6     8    
TCTGTTTGTGTTTCTTACTGT SVCVSYC 4     6     4     5     11    8     10    10    3     7     6     10   
TCTGTTTGTTTCTACTTCTGT SVCFYFC 3     4     6     13    8     6     8     10    4     7     6     8    
TCTGACTGTGTTGCTGACTGT SDCVADC 6     5     15    8     7     3     7     7     4     6     6     8    
TCTACTTGTGACATCTTCTGT STCDIFC 4     7     8     15    2     8     7     7     1     7     6     9    
TCTCAGTGTGACTACTACTGT SQCDYYC 8     6     17    12    2     1     10    2     7     4     6     6    
TCTCAGTGTGCTTTCATCTGT SQCAFIC 5     11    9     8     3     7     9     6     6     5     5     7    
TCTGTTTGTCATTACATCTGT SVCHYIC 4     6     8     10    4     9     11    6     5     5     6     7    
TCTGTTTGTCGTGTTGTTTGT SVCRVVC 11    5     4     8     8     8     7     7     3     6     5     7    
TCTATCTGTATCTACTCTTGT SICIYSC 5     8     7     6     9     6     11    6     4     3     9     4    
TCTATGTGTGACGTTATCTGT SMCDVIC 11    7     8     5     7     8     7     5     5     2     8     5    
TCTTTCTGTATCTCTTACTGT SFCISYC 7     6     5     11    4     6     12    7     3     6     5     6    
TCTACTTGTGTTATCTACTGT STCVIYC 12    6     9     12    5     1     8     5     4     5     4     6    
TCTTCTTGTGTTATCTACTGT SSCVIYC 8     3     6     11    8     4     13    5     2     4     7     6    
TCTCAGTGTGTTTTCTACTGT SQCVFYC 5     9     9     9     3     7     10    6     2     4     5     7    
TCTCAGTGTATCCGTGTTTGT SQCIRVC 5     7     7     5     8     6     14    6     5     3     5     4    
TCTCAGTGTGTTACTGTTTGT SQCVTVC 6     11    8     10    6     5     5     7     6     4     3     4    
TCTGCTTGTGTTTACGTTTGT SACVYVC 7     11    5     12    9     2     5     7     4     4     3     6    
TCTGTTTGTGCTACTTACTGT SVCATYC 6     7     8     4     9     8     10    6     4     5     4     4    
TCTGAATGTGACATCATCTGT SECDIIC 9     9     10    8     8     4     5     5     4     2     4     6    
TCTGAATGTGTTACTGTTTGT SECVTVC 6     12    10    3     7     8     7     5     6     3     2     5    
TCTGTTTGTTACATCACTTGT SVCYITC 10    6     8     3     5     10    8     8     4     3     4     5    
TCTGTTTGTTACGTTGACTGT SVCYVDC 3     16    5     7     2     6     12    7     4     3     4     5    
TCTCCGTGTATCATCACTTGT SPCIITC 8     10    12    9     2     5     5     7     3     3     4     5    
TCTGTTTGTACTTCTATCTGT SVCTSIC 11    6     8     10    6     5     7     5     4     2     4     5    
TCTTACTGTGTTGCTGTTTGT SYCVAVC 11    9     6     3     5     8     7     9     2     4     4     5    
TCTAACTGTGCTATCATCTGT SNCAIIC 7     6     6     10    7     7     7     8     1     4     5     4    
TCTGTTTGTTTCACTTTCTGT SVCFTFC 5     7     3     9     8     6     8     12    2     6     3     3    
TCTACTTGTGTTGTTTACTGT STCVVYC 9     8     12    6     5     7     6     5     2     5     4     2    
TCTGACTGTATCATGTACTGT SDCIMYC 11    6     13    8     7     6     4     3     4     4     2     3    
TCTGACTGTATCTACTACTGT SDCIYYC 7     9     12    7     2     9     7     5     3     3     3     4    
TCTTACTGTATCATCTCTTGT SYCIISC 9     8     8     5     7     3     10    8     3     2     5     3    
TCTGAATGTGTTATCTACTGT SECVIYC 8     6     6     6     10    6     8     8     1     3     4     4    
TCTGTTTGTATGTACTACTGT SVCMYYC 1     6     9     10    13    5     8     6     4     0     4     4    
TCTTACTGTTACGTTAAATGT SYCYVKC 5     11    12    4     8     5     7     6     3     2     4     3    
TCTTCTTGTATCTACTACTGT SSCIYYC 4     6     11    8     3     4     13    9     1     3     4     4    
TCTATCTGTGCTATCTTCTGT SICAIFC 3     9     8     8     5     10    6     9     2     2     4     3    
TCTCAGTGTTACGTTCATTGT SQCYVHC 7     7     12    4     6     8     9     5     2     2     4     2    
TCTGAATGTATCTACGTTTGT SECIYVC 1     4     7     8     13    8     12    5     2     4     1     3    
TCTGACTGTCAGGTTATCTGT SDCQVIC 5     12    9     5     5     8     7     7     3     1     2     4    
TCTGTTTGTTCTATCTACTGT SVCSIYC 11    8     10    13    5     5     4     2     1     3     2     3    
TCTTACTGTATCCATTACTGT SYCIHYC 10    9     6     7     6     6     6     8     4     4     0     1    
TCTTCTTGTATCATCTTCTGT SSCIIFC 3     8     7     6     6     6     14    8     2     2     2     3    
TCTGACTGTTACGTTGTTTGT SDCYVVC 6     8     15    7     6     7     5     4     2     1     2     3    
TCTGACTGTCCGTACTACTGT SDCPYYC 4     8     14    8     3     8     7     6     2     1     2     2    
TCTGCTTGTGTTATCTACTGT SACVIYC 6     10    9     7     5     6     9     6     2     3     1     1    
TCTTACTGTGTTAAAATCTGT SYCVKIC 5     9     5     4     6     10    10    9     2     1     2     2    
TCTAACTGTATCTTCATCTGT SNCIFIC 8     4     10    10    3     5     8     10    1     3     1     1    
TCTCAGTGTGACGACATCTGT SQCDDIC 13    11    13    12    1     3     3     2     0     1     4     1    
TCTGACTGTGTTGAATTCTGT SDCVEFC 9     6     11    9     5     6     6     6     2     1     2     1    
TCTTCTTGTACTGTTATCTGT SSCTVIC 4     6     3     8     6     10    9     12    2     1     1     2    
TCTGTTTGTGTTCCGATCTGT SVCVPIC 4     7     4     8     10    7     10    8     2     1     0     2    
TCTATCTGTGTTTACTACTGT SICVYYC 13    9     8     4     7     4     8     5     2     0     1     1    
TCTGCTTGTGACATGGTTTGT SACDMVC 3     11    6     12    6     6     7     7     1     1     1     1    
TCTGTTTGTATCGCTTACTGT SVCIAYC 9     11    6     4     4     5     11    8     2     0     2     0    
TCTTACTGTACTATCGTTTGT SYCTIVC 7     11    7     9     4     4     10    6     1     0     1     2    
TCTGAATGTGTTTACTACTGT SECVYYC 9     13    5     5     5     8     7     6     1     1     1     0    
TCTATCTGTACTGTTATCTGT SICTVIC 9     15    7     11    5     5     4     2     1     0     1     0    
TCTTTCTGTGTTATCTACTGT SFCVIYC 8     10    7     14    3     6     6     4     1     1     0     0    
TCTCAGTGTATCATCATCTGT SQCIIIC 11    9     11    10    5     3     5     4     0     0     1     0    
TCTCTGTGTGTTTACATCTGT SLCVYIC 6     7     9     11    8     4     7     6     0     0     0     1    
TCTACTTGTACTGACATCTGT STCTDIC 6     8     5     6     4     6     12    11    0     0     0     0    
TCTACTTGTGACCGTTACTGT STCDRYC 6     7     6     6     11    4     11    6     28    16    34    34   
TCTCAGTGTGACTTCAAATGT SQCDFKC 7     10    12    3     5     7     6     7     17    24    22    21   
TCTATCTGTTACATCGACTGT SICYIDC 8     8     9     11    8     6     5     2     10    15    17    21   
TCTTACTGTCCGGACAAATGT SYCPDKC 3     4     2     4     9     15    9     11    17    11    20    13   
TCTTACTGTCCGGACAACTGT SYCPDNC 3     1     11    8     4     9     10    11    15    11    15    19   
TCTGTTTGTACTTTCACTTGT SVCTFTC 5     13    8     6     3     5     9     8     13    11    14    18   
TCTTACTGTTACTACAACTGT SYCYYNC 3     7     7     12    7     8     8     5     11    11    13    15   
TCTCAGTGTGCTGCTGTTTGT SQCAAVC 9     10    10    6     6     3     5     8     8     11    14    15   
TCTGACTGTTTCATCACTTGT SDCFITC 9     13    7     8     6     4     6     4     9     8     13    17   
TCTGTTTGTTACAAATACTGT SVCYKYC 5     10    6     5     7     10    8     6     7     12    11    13   
TCTACTTGTCAGTACTACTGT STCQYYC 9     13    5     8     3     10    3     6     6     8     13    13   
TCTCAGTGTACTTTCATCTGT SQCTFIC 8     10    7     10    5     6     5     6     6     8     14    10   
TCTGTTTGTGTTACTTACTGT SVCVTYC 9     9     8     12    5     6     5     3     9     7     11    11   
TCTATGTGTTTCATCAAATGT SMCFIKC 9     8     6     8     6     4     11    5     6     7     11    12   
TCTCAGTGTGTTATCGAATGT SQCVIEC 9     12    5     2     6     9     6     8     10    6     8     12   
TCTTCTTGTACTTACTACTGT SSCTYYC 8     12    2     5     5     8     10    7     13    6     7     10   
TCTCCGTGTTACACTTACTGT SPCYTYC 13    10    11    8     4     2     4     5     8     5     10    12   
TCTTTCTGTCAGCCGTACTGT SFCQPYC 2     8     6     3     8     12    9     9     8     2     10    13   
TCTGTTTGTGTTGAATACTGT SVCVEYC 6     6     6     13    6     7     9     4     5     10    8     9    
TCTTACTGTTTCATCTCTTGT SYCFISC 11    7     8     4     8     8     4     7     6     6     10    10   
TCTGACTGTTACAACTACTGT SDCYNYC 9     7     9     12    4     5     5     6     8     6     11    5    
TCTCAGTGTGTTTACAAATGT SQCVYKC 6     9     4     11    6     6     9     6     9     4     6     10   
TCTGCTTGTGTTGTTTTCTGT SACVVFC 5     7     11    5     5     5     15    4     2     8     11    7    
TCTTTCTGTGTTGAATTCTGT SFCVEFC 4     4     3     8     12    7     12    7     7     4     8     8    
TCTCAGTGTACTTACTACTGT SQCTYYC 4     14    13    12    4     4     3     3     3     7     6     9    
TCTGCTTGTACTTACTTCTGT SACTYFC 11    5     8     11    6     6     4     6     6     7     5     7    
TCTACTTGTTACTCTATCTGT STCYSIC 10    3     8     10    3     8     9     6     7     5     6     6    
TCTATCTGTTACTTCTACTGT SICYFYC 6     13    6     11    8     2     7     4     7     4     6     7    
TCTTCTTGTATCTACACTTGT SSCIYTC 2     9     9     6     5     9     9     8     5     3     8     8    
TCTACTTGTAACTTCATCTGT STCNFIC 3     4     6     4     8     10    12    10    2     6     7     8    
TCTACTTGTATCTTCTACTGT STCIFYC 2     10    6     10    7     8     7     7     5     4     9     5    
TCTACTTGTTCTTACTACTGT STCSYYC 2     8     6     8     10    7     10    6     6     4     5     8    
TCTCAGTGTTACATCGTTTGT SQCYIVC 7     12    14    8     9     1     4     2     7     3     5     8    
TCTCATTGTGACGTTTTCTGT SHCDVFC 5     5     6     10    5     8     10    8     3     3     7     10   
TCTCATTGTTACACTTACTGT SHCYTYC 6     9     4     13    7     4     10    4     8     4     5     6    
TCTGCTTGTGACATCGTTTGT SACDIVC 9     5     7     10    3     5     11    7     7     5     6     5    
TCTGCTTGTTACTACTTCTGT SACYYFC 10    10    4     9     6     9     4     5     8     2     6     6    
TCTGTTTGTCGTGTTATCTGT SVCRVIC 2     6     6     7     12    6     10    8     4     3     8     7    
TCTTACTGTATCTACACTTGT SYCIYTC 5     11    5     9     7     3     9     8     4     5     5     8    
TCTGACTGTTACTTCATCTGT SDCYFIC 8     10    7     6     10    4     7     5     6     1     8     6    
TCTGTTTGTGAAGTTGTTTGT SVCEVVC 8     5     7     11    6     6     7     7     4     4     7     6    
TCTCAGTGTCAGTTCGTTTGT SQCQFVC 10    6     8     6     8     4     11    4     4     5     4     7    
TCTCAGTGTTACTTCTTCTGT SQCYFFC 6     12    4     10    5     9     7     4     7     3     3     7    
TCTTACTGTGTTCCGTACTGT SYCVPYC 7     5     11    10    7     7     8     2     8     5     5     1    
TCTCAGTGTATCACTTACTGT SQCITYC 12    11    10    6     2     6     6     4     1     4     6     7    
TCTGTTTGTCATGTTTACTGT SVCHVYC 12    8     6     8     7     4     7     5     6     3     4     5    
TCTTACTGTTCTTACTTCTGT SYCSYFC 5     9     3     13    10    6     6     5     4     2     7     5    
TCTTACTGTGTTATCCATTGT SYCVIHC 4     8     8     7     5     11    4     10    4     2     7     4    
TCTGTTTGTGTTGTTAACTGT SVCVVNC 10    7     7     5     4     7     7     10    4     3     5     4    
TCTGTTTGTTTCTTCTACTGT SVCFFYC 7     8     4     7     9     7     7     8     2     4     5     5    
TCTATGTGTGTTTACGTTTGT SMCVYVC 7     10    7     9     6     5     8     5     1     5     4     5    
TCTCATTGTTTCTACATCTGT SHCFYIC 8     8     4     4     8     8     7     10    1     4     5     4    
TCTATCTGTATCTACAACTGT SICIYNC 10    8     1     8     7     4     12    7     3     4     2     4    
TCTGTTTGTTTCTACACTTGT SVCFYTC 10    8     8     4     5     9     7     6     3     4     3     3    
TCTACTTGTGACATCATCTGT STCDIIC 8     13    16    8     3     3     3     3     3     2     3     4    
TCTGTTTGTGTTTACTCTTGT SVCVYSC 6     6     4     8     11    9     5     8     1     3     4     4    
TCTTCTTGTATCATCTACTGT SSCIIYC 4     12    7     7     7     4     8     8     3     4     2     3    
TCTTCTTGTGACTACTACTGT SSCDYYC 9     9     7     7     2     5     10    8     2     4     2     4    
TCTACTTGTTTCTCTTTCTGT STCFSFC 9     5     4     4     8     11    6     10    1     2     4     4    
TCTATCTGTGACGTTATCTGT SICDVIC 6     6     4     5     7     7     11    11    3     3     3     2    
TCTCAGTGTGACGTTAAATGT SQCDVKC 13    9     10    7     2     7     6     3     5     2     2     2    
TCTGTTTGTTACACTCATTGT SVCYTHC 6     7     6     11    5     9     8     5     3     2     3     3    
TCTTACTGTATGGACGAATGT SYCMDEC 10    6     8     4     10    8     5     6     4     2     3     2    
TCTTACTGTGACATCACTTGT SYCDITC 10    9     7     7     5     5     9     5     2     2     3     4    
TCTACTTGTTTCACTTACTGT STCFTYC 3     15    11    13    2     2     7     4     1     1     5     3    
TCTGACTGTCATTACATCTGT SDCHYIC 11    8     8     6     5     6     7     6     4     3     0     3    
TCTGTTTGTATCGAATACTGT SVCIEYC 6     7     6     4     4     10    11    9     4     0     3     3    
TCTTACTGTGACATCGACTGT SYCDIDC 6     11    8     11    4     3     8     6     3     2     3     2    
TCTTACTGTGTTCAGATCTGT SYCVQIC 5     6     7     11    4     6     11    7     0     4     3     3    
TCTAACTGTTTCTACATCTGT SNCFYIC 3     9     5     11    4     7     8     10    1     2     3     3    
TCTGACTGTGCTGTTGACTGT SDCAVDC 18    6     13    2     5     2     6     5     2     2     3     2    
TCTGACTGTTACGCTGTTTGT SDCYAVC 13    10    11    8     2     8     2     3     3     3     1     2    
TCTAACTGTGACATCATCTGT SNCDIIC 6     7     11    8     3     7     8     7     2     1     1     4    
TCTGTTTGTTCTGTTTACTGT SVCSVYC 4     4     4     7     13    6     8     11    1     2     4     1    
TCTGTTTGTTCTTTCGTTTGT SVCSFVC 7     10    1     6     6     11    8     8     1     2     2     3    
TCTTACTGTTACGACGACTGT SYCYDDC 5     6     10    9     6     5     9     7     3     0     2     3    
TCTTCTTGTGTTGTTTACTGT SSCVVYC 2     5     8     8     8     7     13    6     3     1     2     2    
TCTATCTGTGTTCATTACTGT SICVHYC 8     10    8     9     4     6     7     5     2     2     0     3    
TCTCAGTGTTTCTACATCTGT SQCFYIC 5     11    9     13    5     5     6     3     4     1     1     1    
TCTGAATGTGTTTTCATCTGT SECVFIC 4     4     5     8     11    8     10    7     1     3     2     1    
TCTATCTGTGCTATCATCTGT SICAIIC 5     8     13    8     5     5     8     5     2     0     3     1    
TCTATCTGTTTCTTCATCTGT SICFFIC 5     5     7     9     5     11    8     7     1     0     3     2    
TCTCAGTGTGAATACTACTGT SQCEYYC 9     9     8     10    5     6     2     8     1     1     3     1    
TCTTACTGTATGTTCATCTGT SYCMFIC 8     8     8     7     5     7     8     6     2     2     0     2    
TCTTCTTGTACTGTTTACTGT SSCTVYC 7     7     6     6     10    7     7     7     2     1     1     2    
TCTTTCTGTTACTACAACTGT SFCYYNC 4     5     9     11    8     8     5     7     2     0     2     2    
TCTTACTGTCCGTACATCTGT SYCPYIC 7     13    6     6     5     8     4     8     2     1     1     1    
TCTTACTGTGAATACATCTGT SYCEYIC 7     5     4     9     4     7     11    10    1     1     1     2    
TCTTACTGTGCTGTTGTTTGT SYCAVVC 6     11    8     7     9     5     5     6     2     0     1     2    
TCTATGTGTATCGTTATCTGT SMCIVIC 4     3     6     6     9     8     10    11    1     1     1     1    
TCTCAGTGTATCGTTATCTGT SQCIVIC 9     8     9     7     7     5     6     6     2     0     1     1    
TCTCAGTGTGACGAATACTGT SQCDEYC 5     9     9     18    1     5     6     4     0     3     1     0    
TCTCAGTGTGACGTTGCTTGT SQCDVAC 8     12    12    6     3     4     6     6     2     0     1     1    
TCTGTTTGTATGTTCATCTGT SVCMFIC 4     7     3     10    6     8     10    9     0     1     2     1    
TCTTTCTGTGACTTCATCTGT SFCDFIC 2     6     6     9     8     8     10    8     2     1     0     1    
TCTATGTGTCAGTACTACTGT SMCQYYC 6     7     12    9     8     6     4     5     0     1     1     1    
TCTGAATGTTACTACGTTTGT SECYYVC 13    8     5     8     3     2     12    6     0     1     1     1    
TCTTACTGTGCTATCGTTTGT SYCAIVC 4     14    5     10    5     8     6     5     0     1     1     1    
TCTTTCTGTAACATCATCTGT SFCNIIC 4     4     6     8     13    4     10    8     1     1     0     1    
TCTATCTGTGTTGTTGTTTGT SICVVVC 6     15    6     8     7     2     9     4     1     0     1     0    
TCTCGTTGTGTTGTTATCTGT SRCVVIC 9     5     10    9     5     8     6     5     0     0     2     0    
TCTGACTGTTACTTCGTTTGT SDCYFVC 8     7     10    6     6     6     7     7     0     1     1     0    
TCTACTTGTGTTGTTGTTTGT STCVVVC 9     10    6     11    2     8     7     4     0     0     1     0    
TCTATCTGTGTTTTCTTCTGT SICVFFC 6     5     4     7     9     8     12    6     1     0     0     0    
TCTGACTGTTACTACGAATGT SDCYYEC 9     14    8     11    6     3     4     2     0     1     0     0    
TCTGTTTGTGTTGCTATCTGT SVCVAIC 3     7     5     4     11    7     14    6     0     1     0     0    
TCTTTCTGTTACTACTACTGT SFCYYYC 7     5     8     13    3     6     7     8     1     0     0     0    
TCTAACTGTTACTACATCTGT SNCYYIC 8     10    7     12    7     2     5     6     0     0     0     0    
TCTACTTGTATCGTTATCTGT STCIVIC 5     7     9     8     10    2     11    5     0     0     0     0    
TCTCGTTGTGTTATCATCTGT SRCVIIC 7     6     10    7     6     4     11    6     0     0     0     0    
TCTCGTTGTGTTTACTTCTGT SRCVYFC 6     13    6     13    7     3     4     5     0     0     0     0    
TCTTACTGTCATGTTGTTTGT SYCHVVC 9     7     4     7     7     4     10    9     0     0     0     0    
TCTCCGTGTATCATCAAATGT SPCIIKC 6     6     12    13    9     4     2     4     17    10    19    21   
TCTATCTGTCCGGACTACTGT SICPDYC 2     6     5     9     13    8     6     7     13    9     18    16   
TCTGTTTGTCCGGCTATCTGT SVCPAIC 1     6     2     1     7     14    12    13    7     12    20    17   
TCTCAGTGTGTTCATGTTTGT SQCVHVC 5     9     7     10    10    3     6     6     16    9     12    16   
TCTCATTGTGCTGAATACTGT SHCAEYC 5     6     12    5     8     7     7     6     10    11    14    17   
TCTCCGTGTTACATCACTTGT SPCYITC 16    12    12    9     2     3     1     1     11    12    13    16   
TCTCATTGTATCACTTACTGT SHCITYC 9     8     8     9     4     5     5     8     11    9     13    14   
TCTATGTGTCAGGCTGTTTGT SMCQAVC 4     8     3     4     6     15    10    6     11    11    12    12   
TCTCATTGTACTTACTACTGT SHCTYYC 13    8     8     10    4     5     4     4     11    9     15    11   
TCTGACTGTCGTTACATCTGT SDCRYIC 6     8     11    3     4     6     9     9     13    8     11    13   
TCTATCTGTTACATCCATTGT SICYIHC 5     13    11    5     7     6     5     4     11    13    8     12   
TCTATCTGTTACTACTTCTGT SICYYFC 6     6     7     7     8     9     8     5     9     9     13    13   
TCTGTTTGTGCTGTTATCTGT SVCAVIC 4     7     6     10    8     8     8     5     10    8     13    13   
TCTCCGTGTGTTGTTTACTGT SPCVVYC 5     11    8     7     5     10    4     6     9     9     11    13   
TCTACTTGTGTTTACAAATGT STCVYKC 2     13    4     11    2     10    6     8     9     7     9     16   
TCTCAGTGTATCTTCTACTGT SQCIFYC 7     12    5     8     8     2     9     5     7     10    13    11   
TCTCCGTGTCAGGCTGACTGT SPCQADC 5     8     7     6     5     9     9     7     9     10    9     13   
TCTACTTGTCCGGCTGTTTGT STCPAVC 3     1     6     2     16    8     8     12    9     9     9     10   
TCTCAGTGTCCGGTTACTTGT SQCPVTC 6     4     6     1     6     9     15    9     9     6     11    10   
TCTACTTGTGACGTTGACTGT STCDVDC 12    10    11    8     1     4     6     4     9     8     8     8    
TCTCAGTGTGCTCAGTACTGT SQCAQYC 12    7     13    6     2     5     6     5     9     5     8     11   
TCTTACTGTCCGGTTGAATGT SYCPVEC 3     8     2     3     10    5     14    11    10    5     7     10   
TCTTACTGTGCTTTCTTCTGT SYCAFFC 4     4     3     6     10    7     14    8     9     6     7     10   
TCTGTTTGTTACACTGCTTGT SVCYTAC 5     9     5     5     2     8     13    9     3     9     9     10   
TCTACTTGTGACGTTTACTGT STCDVYC 7     8     5     11    6     6     5     8     8     6     6     10   
TCTGTTTGTGTTGACTCTTGT SVCVDSC 3     4     7     5     7     9     11    10    7     6     9     8    
TCTCAGTGTACTTACGTTTGT SQCTYVC 8     10    6     7     4     8     6     7     8     5     9     7    
TCTCATTGTGACTACATCTGT SHCDYIC 11    12    8     6     5     5     4     5     6     4     12    7    
TCTTACTGTACTTTCACTTGT SYCTFTC 5     4     8     7     7     8     7     10    9     4     7     9    
TCTGACTGTTACATGTACTGT SDCYMYC 9     10    13    10    2     5     5     2     6     6     8     8    
TCTCAGTGTACTGCTGTTTGT SQCTAVC 6     5     9     5     5     7     11    8     6     7     7     7    
TCTGTTTGTCCGGTTTACTGT SVCPVYC 5     5     4     7     7     10    12    6     1     7     12    7    
TCTATCTGTCATTACATCTGT SICHYIC 6     12    8     5     2     6     11    6     4     6     7     9    
TCTCCGTGTGACATCATCTGT SPCDIIC 14    12    11    6     4     2     5     2     8     3     8     7    
TCTGTTTGTCCGGACGCTTGT SVCPDAC 2     1     1     3     11    11    14    13    6     5     9     6    
TCTGTTTGTGTTGACTTCTGT SVCVDFC 4     7     8     2     11    5     12    7     5     6     8     7    
TCTTACTGTCATTACTTCTGT SYCHYFC 4     6     9     6     7     8     5     11    7     1     9     9    
TCTTACTGTTACGTTGACTGT SYCYVDC 11    7     7     4     5     7     9     6     4     6     8     8    
TCTCATTGTGTTGCTTACTGT SHCVAYC 5     5     11    4     5     8     7     11    7     5     5     8    
TCTCCGTGTCAGTACATCTGT SPCQYIC 7     14    10    8     5     3     4     5     6     5     6     8    
TCTTACTGTGCTTACTTCTGT SYCAYFC 5     6     7     5     6     8     10    9     5     5     7     8    
TCTTACTGTGTTGTTACTTGT SYCVVTC 3     4     7     10    6     6     12    8     6     6     5     8    
TCTGACTGTGAATACTTCTGT SDCEYFC 6     4     12    3     6     6     9     10    6     3     7     8    
TCTTACTGTGACACTTACTGT SYCDTYC 9     12    9     5     5     6     7     3     6     4     7     7    
TCTTACTGTATCGAATCTTGT SYCIESC 11    4     6     2     8     3     12    10    4     7     5     7    
TCTTACTGTATCGACTACTGT SYCIDYC 3     8     11    5     11    4     7     7     6     7     4     6    
TCTATCTGTTACTTCACTTGT SICYFTC 11    6     7     9     5     6     6     6     6     4     6     6    
TCTGCTTGTTACGTTTACTGT SACYVYC 6     8     11    6     7     4     7     7     3     6     5     8    
TCTCAGTGTTCTGTTTACTGT SQCSVYC 4     14    5     6     5     5     9     8     5     4     5     7    
TCTGCTTGTGTTACTATCTGT SACVTIC 11    4     9     5     8     4     9     6     6     3     5     7    
TCTGCTTGTGTTATCGACTGT SACVIDC 12    8     6     11    4     7     4     4     3     5     7     6    
TCTTACTGTGACCGTTTCTGT SYCDRFC 6     4     3     4     7     14    11    7     6     5     5     5    
TCTATGTGTGTTATCTTCTGT SMCVIFC 8     5     1     7     9     6     11    9     3     4     5     8    
TCTTACTGTGTTTACCAGTGT SYCVYQC 2     5     11    12    2     7     8     9     5     4     5     6    
TCTCATTGTGTTTTCATCTGT SHCVFIC 6     9     5     8     4     4     11    9     6     2     5     6    
TCTGAATGTGTTGAATACTGT SECVEYC 4     4     7     7     3     6     11    14    7     1     5     6    
TCTGACTGTGTTTACGTTTGT SDCVYVC 8     12    15    11    3     3     2     2     6     5     3     5    
TCTGCTTGTTACTACAAATGT SACYYKC 10    6     6     11    4     4     8     7     9     3     0     7    
TCTTACTGTCAGATCTACTGT SYCQIYC 9     4     9     6     5     7     8     8     3     3     6     7    
TCTAACTGTCAGTACTACTGT SNCQYYC 5     10    10    4     6     4     7     10    4     3     5     6    
TCTCATTGTATCTTCTACTGT SHCIFYC 8     15    6     4     6     6     5     6     6     2     5     5    
TCTTACTGTGCTATCACTTGT SYCAITC 8     6     7     7     4     9     8     7     4     3     5     6    
TCTACTTGTATCACTTACTGT STCITYC 3     13    7     7     4     13    7     2     4     4     4     5    
TCTGTTTGTGTTTACCATTGT SVCVYHC 7     6     3     5     8     5     13    9     5     3     4     5    
TCTTACTGTATCCGTTTCTGT SYCIRFC 4     3     4     7     8     10    10    10    4     3     5     5    
TCTTACTGTTTCTTCACTTGT SYCFFTC 8     7     4     5     3     15    7     7     4     3     6     4    
TCTATCTGTATCAACATCTGT SICINIC 6     15    8     5     6     7     5     4     3     3     5     5    
TCTTACTGTACTTACGAATGT SYCTYEC 9     5     5     3     6     9     10    9     2     6     3     5    
TCTTACTGTCAGGACTACTGT SYCQDYC 9     10    11    3     5     5     6     7     4     5     1     6    
TCTTACTGTCATGCTTACTGT SYCHAYC 9     7     13    9     8     4     4     2     4     4     5     3    
TCTTCTTGTGTTATCTTCTGT SSCVIFC 4     7     11    6     4     9     9     6     2     4     5     5    
TCTTCTTGTTACTACGTTTGT SSCYYVC 8     11    5     9     3     7     7     6     3     3     5     5    
TCTATCTGTATCACTATCTGT SICITIC 4     9     7     6     5     4     13    8     4     2     4     5    
TCTATCTGTATCTACACTTGT SICIYTC 11    7     9     7     12    4     4     2     2     3     5     5    
TCTCCGTGTTACATCGTTTGT SPCYIVC 12    6     15    9     7     3     2     2     7     1     4     3    
TCTGAATGTTACTTCTTCTGT SECYFFC 12    9     5     7     7     4     7     5     3     2     6     4    
TCTTACTGTTCTACTTTCTGT SYCSTFC 11    5     8     7     1     11    8     5     3     4     4     4    
TCTTCTTGTGCTATCATCTGT SSCAIIC 7     8     8     4     3     13    7     6     4     2     4     5    
TCTACTTGTGTTGCTATCTGT STCVAIC 13    6     8     11    3     3     7     5     4     2     3     5    
TCTGTTTGTACTGTTTCTTGT SVCTVSC 4     8     3     8     12    5     8     8     1     3     5     5    
TCTGTTTGTTACAACATCTGT SVCYNIC 6     6     6     13    10    2     7     6     3     2     3     6    
TCTTACTGTGTTATCACTTGT SYCVITC 6     15    5     7     5     8     5     5     2     4     4     4    
TCTCAGTGTGACGTTACTTGT SQCDVTC 7     6     6     9     6     5     9     8     3     3     3     4    
TCTGTTTGTATCTACATGTGT SVCIYMC 6     9     7     7     8     7     9     3     4     3     2     4    
TCTTACTGTGCTTACGTTTGT SYCAYVC 7     11    5     4     7     8     9     5     3     2     4     4    
TCTATCTGTCAGGTTGAATGT SICQVEC 4     6     8     5     9     8     8     8     3     2     3     4    
TCTGTTTGTCAGTACGTTTGT SVCQYVC 4     5     7     11    7     5     8     9     2     3     4     3    
TCTGTTTGTTCTTACTACTGT SVCSYYC 9     9     3     11    7     2     8     7     6     1     3     2    
TCTATCTGTTACTTCTTCTGT SICYFFC 6     10    4     7     8     4     8     9     1     2     4     4    
TCTTACTGTGAATTCTTCTGT SYCEFFC 3     7     6     3     12    11    7     7     2     1     5     3    
TCTATGTGTTTCGTTTTCTGT SMCFVFC 5     2     4     11    7     10    6     11    3     1     5     1    
TCTGACTGTTCTTACATCTGT SDCSYIC 10    6     7     9     9     6     6     3     2     3     2     3    
TCTGACTGTTTCATCAACTGT SDCFINC 11    10    13    3     5     3     6     5     2     1     5     2    
TCTTTCTGTTACATCTACTGT SFCYIYC 8     9     8     9     4     6     6     6     2     3     1     4    
TCTTTCTGTTACGTTTACTGT SFCYVYC 9     9     5     9     6     5     6     7     1     2     3     4    
TCTATCTGTATCTTCTACTGT SICIFYC 10    8     4     6     6     8     9     5     2     0     3     4    
TCTATCTGTGACATCATCTGT SICDIIC 4     10    8     11    1     8     8     6     0     3     5     1    
TCTATCTGTTACATCAAATGT SICYIKC 7     5     12    12    4     8     5     3     5     1     1     2    
TCTCAGTGTTACAACATCTGT SQCYNIC 4     7     8     15    5     5     8     4     1     2     3     2    
TCTGTTTGTAAATACTACTGT SVCKYYC 5     9     3     12    5     7     6     9     1     2     2     3    
TCTATCTGTCAGTTCATCTGT SICQFIC 13    12    8     7     3     6     3     4     1     1     3     2    
TCTGACTGTTACATCTTCTGT SDCYIFC 8     13    10    12    2     5     3     3     2     0     3     2    
TCTTTCTGTCAGGTTTACTGT SFCQVYC 4     11    5     8     4     9     8     7     1     2     2     2    
TCTATCTGTTACACTGTTTGT SICYTVC 10    10    10    8     5     5     4     4     2     1     2     1    
TCTTACTGTGCTTACAACTGT SYCAYNC 12    8     10    4     4     5     7     6     2     1     2     1    
TCTTACTGTTTCAAATTCTGT SYCFKFC 5     9     6     6     5     11    7     7     0     2     2     2    
TCTTCTTGTATCGTTTTCTGT SSCIVFC 4     1     5     7     8     10    8     13    3     0     1     2    
TCTATGTGTGTTTACTACTGT SMCVYYC 5     9     9     9     10    5     4     5     0     2     2     1    
TCTGACTGTACTTACGTTTGT SDCTYVC 7     9     4     8     6     7     7     8     2     1     1     1    
TCTGTTTGTATCAACTTCTGT SVCINFC 4     11    7     6     8     6     9     5     1     1     2     1    
TCTATGTGTTACGTTTACTGT SMCYVYC 6     10    8     7     8     7     5     5     1     1     1     1    
TCTGTTTGTCAGACTATCTGT SVCQTIC 6     8     9     2     6     9     8     8     0     3     0     1    
TCTTTCTGTTACATCTTCTGT SFCYIFC 7     10    9     10    3     5     7     5     2     0     1     1    
TCTGACTGTGCTGACATCTGT SDCADIC 11    9     11    6     5     4     4     6     3     0     0     0    
TCTGCTTGTGTTCCGATCTGT SACVPIC 4     7     3     2     8     8     15    9     0     1     2     0    
TCTGTTTGTATCATCGCTTGT SVCIIAC 8     10    9     3     8     10    5     3     0     1     1     1    
TCTCATTGTGTTATCGTTTGT SHCVIVC 7     8     7     8     5     8     9     4     2     0     0     0    
TCTATCTGTATGTACATCTGT SICMYIC 9     5     6     9     2     9     9     7     0     0     1     0    
TCTGAATGTTACGTTGTTTGT SECYVVC 8     5     5     4     7     10    10    7     0     0     1     0    
TCTGACTGTGACGTTCATTGT SDCDVHC 9     14    10    7     6     3     4     3     0     0     1     0    
TCTGCTTGTGACGTTGACTGT SACDVDC 7     10    14    7     3     3     7     5     0     1     0     0    
TCTGCTTGTTCTTACATCTGT SACSYIC 4     9     10    12    4     6     6     5     1     0     0     0    
TCTGTTTGTATCAACGTTTGT SVCINVC 6     8     6     6     7     9     6     8     0     0     1     0    
TCTCGTTGTACTTACTTCTGT SRCTYFC 8     9     8     4     6     7     9     5     0     0     0     0    
TCTCGTTGTATCTACTACTGT SRCIYYC 5     11    9     6     7     4     6     8     0     0     0     0    
TCTGACTGTATCATCGACTGT SDCIIDC 8     10    19    7     6     3     1     2     0     0     0     0    
TCTTTCTGTTCTTACATCTGT SFCSYIC 8     8     3     10    5     8     7     7     0     0     0     0    
TCTCAGTGTCAGGCTGACTGT SQCQADC 5     6     14    5     6     8     5     6     12    13    21    20   
TCTTACTGTTACACTAAATGT SYCYTKC 7     9     9     11    6     3     6     4     8     13    21    21   
TCTATGTGTACTTACTACTGT SMCTYYC 6     7     5     8     4     5     12    8     10    14    18    20   
TCTGTTTGTTACTTCCATTGT SVCYFHC 4     7     6     7     6     10    10    5     9     7     20    16   
TCTGAATGTACTTACGACTGT SECTYDC 4     8     14    4     6     4     8     7     13    8     15    14   
TCTCATTGTGCTTACTACTGT SHCAYYC 8     8     10    6     5     8     5     5     11    12    12    13   
TCTCATTGTACTATCTTCTGT SHCTIFC 5     8     8     14    4     3     7     6     12    8     12    15   
TCTTACTGTACTACTTACTGT SYCTTYC 7     5     8     12    7     2     10    4     7     13    13    11   
TCTTACTGTTACATCGAATGT SYCYIEC 8     12    12    4     7     4     4     4     6     11    13    14   
TCTGACTGTCCGGCTTACTGT SDCPAYC 2     5     10    5     7     8     8     10    8     7     13    12   
TCTTACTGTGACGTTTACTGT SYCDVYC 6     8     5     12    7     7     6     4     9     9     11    10   
TCTATCTGTGACTACTACTGT SICDYYC 10    6     7     8     10    4     5     5     11    6     8     13   
TCTCCGTGTGTTGTTTTCTGT SPCVVFC 2     4     8     5     4     11    10    11    7     4     15    11   
TCTGACTGTGTTTACACTTGT SDCVYTC 9     10    16    4     8     1     3     4     9     8     9     11   
TCTTACTGTTTCGTTGACTGT SYCFVDC 8     6     7     8     8     7     4     7     9     9     9     9    
TCTTACTGTCATTACACTTGT SYCHYTC 4     5     10    14    4     9     4     5     8     3     12    12   
TCTCAGTGTACTATCTACTGT SQCTIYC 6     16    10    7     7     3     3     3     6     5     12    11   
TCTCAGTGTGTTATCGACTGT SQCVIDC 2     12    19    9     1     6     3     3     6     9     8     9    
TCTTACTGTTTCTACTCTTGT SYCFYSC 4     6     7     5     7     6     12    8     6     5     12    9    
TCTGTTTGTTACATCCATTGT SVCYIHC 7     11    5     10    4     4     8     6     4     7     12    8    
TCTTACTGTGAATTCATCTGT SYCEFIC 7     4     5     6     11    8     6     8     7     5     9     10   
TCTTACTGTGTTTACGACTGT SYCVYDC 4     10    12    11    4     4     5     5     10    8     5     8    
TCTCAGTGTTACATCGACTGT SQCYIDC 13    14    9     5     4     5     3     2     3     10    7     10   
TCTCAGTGTGTTTTCTTCTGT SQCVFFC 4     5     5     9     9     7     10    6     5     5     9     10   
TCTTACTGTGACGTTACTTGT SYCDVTC 6     3     12    6     6     4     11    7     5     8     9     7    
TCTCAGTGTCAGGTTTACTGT SQCQVYC 7     8     14    7     7     3     6     3     6     7     5     10   
TCTGTTTGTTTCTTCACTTGT SVCFFTC 8     10    5     8     8     6     6     4     8     2     9     9    
TCTTACTGTCATGTTTTCTGT SYCHVFC 5     3     7     7     3     12    8     10    3     8     9     8    
TCTATCTGTGACTTCATCTGT SICDFIC 2     10    7     7     7     7     10    5     5     6     8     8    
TCTCATTGTTACTTCTACTGT SHCYFYC 5     12    5     8     6     6     6     7     6     5     8     8    
TCTGACTGTACTTACTACTGT SDCTYYC 12    6     11    16    2     3     3     2     6     5     7     8    
TCTCATTGTACTGTTTACTGT SHCTVYC 6     7     7     8     6     5     8     8     5     7     6     7    
TCTCATTGTTACGTTACTTGT SHCYVTC 12    8     4     12    4     3     7     5     8     6     6     4    
TCTCCGTGTGCTGTTTACTGT SPCAVYC 5     10    14    8     5     5     4     4     1     7     11    5    
TCTGTTTGTGCTTCTGTTTGT SVCASVC 3     3     7     9     6     8     10    9     3     6     7     8    
TCTATGTGTGTTTCTTTCTGT SMCVSFC 2     1     4     1     7     10    17    13    5     4     7     7    
TCTCATTGTTACGTTTTCTGT SHCYVFC 5     4     5     7     10    5     8     11    7     4     6     6    
TCTGTTTGTCATTTCATCTGT SVCHFIC 14    6     5     10    6     3     7     4     4     4     6     9    
TCTGTTTGTTACACTATCTGT SVCYTIC 6     9     5     6     3     9     9     8     3     6     7     7    
TCTACTTGTATCGTTTACTGT STCIVYC 10    9     8     4     5     8     5     6     6     3     6     7    
TCTACTTGTTACTTCATCTGT STCYFIC 8     11    8     7     8     3     5     5     5     4     5     8    
TCTCATTGTTTCGACATCTGT SHCFDIC 6     8     6     7     9     6     6     7     4     6     5     7    
TCTGACTGTATCACTATCTGT SDCITIC 9     8     10    9     4     4     7     4     5     5     5     5    
TCTGTTTGTGTTTCTGTTTGT SVCVSVC 4     6     7     4     11    7     10    6     3     5     6     6    
TCTAAATGTTACATCTTCTGT SKCYIFC 6     8     5     5     7     7     8     9     6     4     4     5    
TCTGACTGTTACGAATACTGT SDCYEYC 8     5     17    4     6     6     3     6     7     3     5     4    
TCTTACTGTGACGCTATCTGT SYCDAIC 4     7     10    10    10    6     4     4     4     7     3     5    
TCTATCTGTATCGACTACTGT SICIDYC 9     7     7     10    7     3     8     4     3     4     5     6    
TCTCAGTGTTACTACGTTTGT SQCYYVC 13    7     9     8     5     4     6     3     4     4     5     5    
TCTGACTGTGAATACATCTGT SDCEYIC 12    5     8     5     7     7     7     4     7     2     4     5    
TCTCAGTGTCCGTCTGAATGT SQCPSEC 1     3     3     4     3     12    14    15    3     4     5     5    
TCTTACTGTTACTTCACTTGT SYCYFTC 3     9     3     12    7     6     8     7     2     4     6     5    
TCTATGTGTTACTACTTCTGT SMCYYFC 8     7     14    6     5     6     2     7     4     5     2     5    
TCTCAGTGTGCTATCGTTTGT SQCAIVC 6     10    13    6     3     6     8     3     4     4     3     5    
TCTGACTGTCAGTACATCTGT SDCQYIC 15    8     11    13    2     3     2     1     3     6     3     4    
TCTTACTGTATCTCTTACTGT SYCISYC 6     7     11    8     5     11    6     1     6     3     3     4    
TCTTACTGTGACGTTGCTTGT SYCDVAC 6     9     9     6     4     4     9     8     4     3     2     7    
TCTGACTGTGTTACTTCTTGT SDCVTSC 10    10    4     7     1     11    7     5     4     3     3     5    
TCTGACTGTTACACTTCTTGT SDCYTSC 4     5     10    13    7     2     6     8     5     2     3     5    
TCTGCTTGTGACGTTATCTGT SACDVIC 6     6     7     8     7     2     12    7     3     3     5     4    
TCTTACTGTGACGAATTCTGT SYCDEFC 10    6     6     6     3     15    3     6     5     2     4     4    
TCTTTCTGTATCTACACTTGT SFCIYTC 7     5     4     9     8     5     12    5     2     3     6     4    
TCTATCTGTGCTCATATCTGT SICAHIC 11    3     5     8     8     4     6     10    4     3     2     5    
TCTTACTGTATCGTTACTTGT SYCIVTC 3     8     10    7     9     6     7     5     1     4     6     3    
TCTTACTGTGTTTTCTCTTGT SYCVFSC 4     8     5     6     3     5     14    10    4     0     5     5    
TCTACTTGTATCACTATCTGT STCITIC 9     13    5     11    2     5     6     4     2     3     5     3    
TCTGCTTGTTTCGTTTTCTGT SACFVFC 5     9     5     11    3     9     7     6     6     0     3     4    
TCTGTTTGTTACGTTAAATGT SVCYVKC 7     6     7     4     4     6     12    9     3     2     5     3    
TCTATCTGTTCTTACTTCTGT SICSYFC 5     8     3     8     7     7     9     8     2     4     3     3    
TCTATGTGTTACTTCTACTGT SMCYFYC 9     5     6     6     6     4     10    9     2     3     4     3    
TCTCAGTGTCAGATCATCTGT SQCQIIC 9     8     14    6     4     8     2     4     3     4     1     4    
TCTCTGTGTCAGTACATCTGT SLCQYIC 8     11    14    9     1     5     3     4     4     1     3     4    
TCTGACTGTGTTGTTGAATGT SDCVVEC 6     9     9     5     4     8     7     7     4     1     2     4    
TCTGACTGTTTCTACTACTGT SDCFYYC 8     10    14    6     5     6     2     4     2     2     3     4    
TCTGTTTGTACTACTTACTGT SVCTTYC 6     11    5     7     6     8     6     6     4     1     2     4    
TCTTCTTGTCATTACATCTGT SSCHYIC 3     7     5     7     6     8     10    9     1     2     3     5    
TCTATCTGTTACAACATCTGT SICYNIC 7     11    7     8     4     8     4     6     0     3     4     3    
TCTCCGTGTACTTACATCTGT SPCTYIC 8     9     4     5     3     10    8     8     2     1     3     4    
TCTGTTTGTTACACTTCTTGT SVCYTSC 6     9     2     16    4     8     5     5     4     0     3     3    
TCTTACTGTTACTTCGACTGT SYCYFDC 7     6     11    9     2     9     6     5     5     1     2     2    
TCTCAGTGTATCTTCGTTTGT SQCIFVC 7     6     11    6     5     6     8     6     1     1     5     2    
TCTGACTGTGACATCTACTGT SDCDIYC 7     17    11    8     2     3     4     3     1     3     2     3    
TCTGACTGTTACATCACTTGT SDCYITC 5     12    14    10    2     4     6     2     2     3     1     3    
TCTGTTTGTGTTTACAAATGT SVCVYKC 6     8     4     9     8     8     6     6     3     2     2     2    
TCTGTTTGTTCTTTCTTCTGT SVCSFFC 6     7     2     7     7     8     10    8     1     2     3     3    
TCTTACTGTAACACTATCTGT SYCNTIC 5     11    5     9     7     5     6     7     3     2     1     3    
TCTTCTTGTTACTACTTCTGT SSCYYFC 6     8     3     6     3     6     12    11    3     2     2     2    
TCTCAGTGTACTGTTGTTTGT SQCTVVC 9     10    10    7     7     4     4     4     2     1     3     2    
TCTCAGTGTTACATCTCTTGT SQCYISC 16    11    5     4     8     3     5     3     2     2     3     1    
TCTCATTGTTTCTTCATCTGT SHCFFIC 7     5     7     7     7     6     8     8     3     1     2     2    
TCTCGTTGTATCATCACTTGT SRCIITC 9     5     9     8     2     9     7     6     2     1     3     2    
TCTGAATGTTACTACTTCTGT SECYYFC 8     8     6     9     8     4     7     5     3     1     1     3    
TCTGACTGTACTGACTACTGT SDCTDYC 8     7     13    8     2     8     6     3     1     2     2     3    
TCTGACTGTGTTTACTTCTGT SDCVYFC 12    6     8     10    6     4     4     5     3     1     2     2    
TCTGCTTGTACTTACATCTGT SACTYIC 9     7     11    7     3     3     8     7     3     1     2     2    
TCTGTTTGTTACCATTACTGT SVCYHYC 8     6     3     12    2     7     11    6     3     3     1     1    
TCTTTCTGTGTTATCTTCTGT SFCVIFC 7     6     1     7     9     4     11    10    1     1     4     2    
TCTGCTTGTATCGTTTACTGT SACIVYC 8     11    7     9     9     3     5     3     1     1     2     3    
TCTGTTTGTAAATTCATCTGT SVCKFIC 3     5     2     7     11    9     8     10    1     1     4     1    
TCTGTTTGTGTTCAGTTCTGT SVCVQFC 6     4     8     8     8     6     7     8     0     3     2     2    
TCTATCTGTTCTATCATCTGT SICSIIC 4     9     2     3     9     6     10    12    1     1     2     2    
TCTCAGTGTGACTACTTCTGT SQCDYFC 7     15    13    4     1     3     7     5     2     1     2     1    
TCTCTGTGTTACTACATCTGT SLCYYIC 4     8     6     7     6     7     7     10    0     2     2     2    
TCTGCTTGTGTTATCGTTTGT SACVIVC 7     4     7     10    5     6     10    6     2     0     3     1    
TCTGTTTGTTCTATCTTCTGT SVCSIFC 9     9     5     8     3     9     8     4     0     2     3     1    
TCTGTTTGTTTCGTTTCTTGT SVCFVSC 5     6     6     9     8     5     9     7     0     2     2     2    
TCTTACTGTAACATCATCTGT SYCNIIC 7     11    10    5     5     5     7     5     1     0     4     1    
TCTTACTGTGTTGAAATCTGT SYCVEIC 7     10    8     7     5     5     9     4     3     1     1     1    
TCTTACTGTTCTGTTATCTGT SYCSVIC 4     4     10    6     8     7     7     9     0     2     2     2    
TCTTTCTGTGCTTACATCTGT SFCAYIC 12    2     3     8     10    6     7     7     1     1     2     2    
TCTGTTTGTGTTATCGAATGT SVCVIEC 4     5     5     3     10    9     10    9     2     1     1     1    
TCTGTTTGTGTTCATATCTGT SVCVHIC 5     4     6     9     13    5     7     6     1     1     2     1    
TCTCAGTGTATCGACATCTGT SQCIDIC 6     9     15    5     4     4     6     6     1     1     1     1    
TCTCCGTGTGCTATCATCTGT SPCAIIC 8     6     15    7     4     6     7     2     1     2     1     0    
TCTCCGTGTGCTGTTGACTGT SPCAVDC 6     6     6     8     6     7     6     10    1     2     0     1    
TCTGAATGTGAATACATCTGT SECEYIC 4     9     10    6     4     8     9     5     1     1     1     1    
TCTGAATGTTTCATCACTTGT SECFITC 4     9     9     8     5     5     7     8     0     1     1     2    
TCTGACTGTATCATCAACTGT SDCIINC 7     10    13    9     3     1     9     3     2     0     1     1    
TCTGACTGTGCTGTTAAATGT SDCAVKC 7     5     8     6     5     8     9     7     1     1     0     2    
TCTGACTGTTTCGAAATCTGT SDCFEIC 2     5     10    3     11    6     12    6     2     0     1     1    
TCTTACTGTCCGATCATCTGT SYCPIIC 9     8     11    4     9     4     7     3     0     1     2     1    
TCTTACTGTTACAACGTTTGT SYCYNVC 5     11    5     9     6     3     10    6     1     1     0     2    
TCTGTTTGTTACGTTACTTGT SVCYVTC 3     4     5     15    11    5     6     6     1     1     1     0    
TCTTACTGTACTATGTACTGT SYCTMYC 7     6     7     7     6     5     10    7     0     1     1     1    
TCTATGTGTTACTACACTTGT SMCYYTC 7     6     6     10    5     8     7     6     1     1     0     0    
TCTCATTGTTTCTACTACTGT SHCFYYC 6     10    7     6     5     6     9     6     1     0     1     0    
TCTCGTTGTGTTATCTTCTGT SRCVIFC 6     3     10    9     4     9     7     7     1     0     1     0    
TCTGACTGTTACACTGAATGT SDCYTEC 9     7     11    8     2     4     8     6     0     1     0     1    
TCTGTTTGTATGGTTATCTGT SVCMVIC 4     5     4     5     4     7     13    13    0     0     1     1    
TCTTACTGTGCTAACATCTGT SYCANIC 3     7     11    3     5     7     9     10    1     0     1     0    
TCTACTTGTATCATCTTCTGT STCIIFC 7     5     6     8     6     6     9     8     1     0     0     0    
TCTGACTGTGACTACGACTGT SDCDYDC 15    13    12    7     2     1     3     2     1     0     0     0    
TCTGTTTGTGACATGTACTGT SVCDMYC 8     7     8     11    5     8     3     5     0     0     0     1    
TCTTACTGTCAGTCTGTTTGT SYCQSVC 5     4     10    6     6     6     10    8     0     1     0     0    
TCTGACTGTCAGATCATCTGT SDCQIIC 6     8     11    16    7     4     2     1     0     0     0     0    
TCTGACTGTTACGACTACTGT SDCYDYC 8     12    12    9     0     4     5     5     0     0     0     0    
TCTACTTGTACTTACTACTGT STCTYYC 8     4     9     10    5     4     7     7     13    16    24    24   
TCTACTTGTTACTACTCTTGT STCYYSC 9     9     11    8     2     5     5     5     13    12    24    21   
TCTCATTGTCAGTTCTACTGT SHCQFYC 5     11    5     6     6     6     9     6     10    16    19    22   
TCTTACTGTCAGGACGACTGT SYCQDDC 5     6     6     3     12    4     10    8     14    17    16    17   
TCTATGTGTGTTGAATACTGT SMCVEYC 6     7     9     6     6     4     8     8     14    13    13    16   
TCTGAATGTCCGGCTTACTGT SECPAYC 5     5     1     4     6     14    10    9     12    12    13    16   
TCTGTTTGTCCGGTTGACTGT SVCPVDC 3     3     1     5     5     11    17    9     11    9     20    13   
TCTTACTGTTACGACGTTTGT SYCYDVC 8     9     12    8     6     5     4     2     12    8     14    17   
TCTATCTGTGTTATCAAATGT SICVIKC 5     4     9     9     6     6     8     7     7     12    15    16   
TCTCAGTGTCCGGCTACTTGT SQCPATC 6     4     6     4     10    7     9     8     10    11    13    16   
TCTTACTGTGTTGTTCATTGT SYCVVHC 3     11    4     10    12    3     7     4     9     9     17    15   
TCTCAGTGTAACGTTTACTGT SQCNVYC 7     10    15    5     3     4     5     5     10    11    10    16   
TCTGCTTGTATCATCAACTGT SACIINC 7     11    8     4     8     4     5     7     11    6     14    16   
TCTACTTGTTACTACAAATGT STCYYKC 5     9     9     9     5     7     4     6     6     11    13    16   
TCTGTTTGTGTTATCTCTTGT SVCVISC 5     6     4     5     9     8     9     8     12    7     12    15   
TCTCAGTGTTTCTACGTTTGT SQCFYVC 8     12    7     6     6     6     4     5     8     12    11    14   
TCTTACTGTATCACTTCTTGT SYCITSC 8     7     5     4     8     3     9     10    8     10    13    12   
TCTTACTGTTTCACTGAATGT SYCFTEC 2     7     6     4     9     4     10    12    8     11    11    13   
TCTATCTGTCAGTACTTCTGT SICQYFC 6     13    5     7     6     6     6     5     10    6     12    13   
TCTGCTTGTGTTTTCATCTGT SACVFIC 13    7     4     4     10    7     5     4     6     9     13    13   
TCTTACTGTACTATCCATTGT SYCTIHC 4     9     9     10    4     6     7     5     6     8     13    14   
TCTCAGTGTCCGGTTATCTGT SQCPVIC 5     8     8     4     7     5     10    7     11    8     10    11   
TCTTACTGTTACGACAAATGT SYCYDKC 5     6     5     5     8     5     11    9     8     7     12    11   
TCTATCTGTACTTTCACTTGT SICTFTC 5     5     7     11    7     3     9     7     8     6     12    11   
TCTCAGTGTCAGGCTGAATGT SQCQAEC 5     10    7     9     8     7     4     4     6     11    7     13   
TCTCAGTGTTTCATCTTCTGT SQCFIFC 10    6     6     4     6     6     8     8     8     7     11    11   
TCTCATTGTTACTACTTCTGT SHCYYFC 7     6     5     13    4     6     8     5     11    10    8     8    
TCTTACTGTGACATCAACTGT SYCDINC 11    9     8     4     3     7     7     5     8     8     10    11   
TCTCCGTGTACTTACTACTGT SPCTYYC 7     5     11    14    3     3     6     5     10    6     11    9    
TCTGCTTGTTACATCAACTGT SACYINC 9     5     5     13    4     5     9     4     7     8     12    9    
TCTTACTGTAAATACTACTGT SYCKYYC 2     11    5     6     6     9     6     9     6     9     10    11   
TCTCAGTGTGACTTCATCTGT SQCDFIC 6     16    10    4     3     3     8     4     7     5     11    11   
TCTTGGTGTACTTACTACTGT SWCTYYC 5     5     7     11    4     7     7     8     9     5     10    10   
TCTCATTGTGACGTTTACTGT SHCDVYC 13    9     4     8     3     7     3     7     4     9     8     12   
TCTTACTGTTACGAATACTGT SYCYEYC 8     10    5     6     5     8     8     4     11    7     5     10   
TCTCATTGTGTTACTATCTGT SHCVTIC 7     8     15    3     6     3     7     5     7     5     8     11   
TCTGCTTGTTACATCTACTGT SACYIYC 5     15    9     9     5     4     3     4     6     8     7     10   
TCTCAGTGTTTCATCAAATGT SQCFIKC 9     8     5     5     6     6     7     8     8     4     9     9    
TCTCATTGTACTTTCATCTGT SHCTFIC 5     5     6     5     7     6     10    10    8     6     7     9    
TCTTACTGTTCTATCACTTGT SYCSITC 3     5     5     7     6     10    8     10    6     5     10    9    
TCTACTTGTGCTATCTACTGT STCAIYC 7     5     3     14    7     5     7     6     9     6     6     8    
TCTACTTGTTACACTACTTGT STCYTTC 9     14    7     4     5     7     3     5     4     9     8     8    
TCTCAGTGTGTTTTCGTTTGT SQCVFVC 8     4     2     5     11    10    4     10    6     8     8     7    
TCTCATTGTCCGGACGTTTGT SHCPDVC 3     3     3     5     9     13    9     9     7     5     10    7    
TCTGAATGTGACCGTATCTGT SECDRIC 2     9     4     4     7     8     11    9     6     8     8     7    
TCTGACTGTTACTTCAAATGT SDCYFKC 5     12    7     10    3     7     6     4     7     4     8     10   
TCTGCTTGTTACATCGACTGT SACYIDC 5     11    10    7     4     5     5     7     6     6     9     8    
TCTTACTGTATCGTTCATTGT SYCIVHC 3     6     3     11    4     5     12    10    6     5     10    8    
TCTCAGTGTGCTACTGTTTGT SQCATVC 12    10    12    11    1     5     1     2     6     6     8     8    
TCTGTTTGTATCATCTCTTGT SVCIISC 3     7     1     11    6     9     10    7     5     7     8     8    
TCTTACTGTGTTTTCAAATGT SYCVFKC 7     8     6     10    7     3     9     4     5     5     8     10   
TCTAACTGTTACATCACTTGT SNCYITC 10    11    7     7     5     6     4     4     10    3     7     7    
TCTCATTGTGTTGTTTTCTGT SHCVVFC 5     11    5     4     9     7     8     5     5     6     8     7    
TCTGCTTGTACTGTTTACTGT SACTVYC 5     7     8     14    2     4     9     5     4     7     6     9    
TCTGTTTGTTACCAGTACTGT SVCYQYC 3     12    8     11    7     6     4     3     6     4     8     8    
TCTGCTTGTCAGTACATCTGT SACQYIC 7     12    11    5     1     7     5     6     5     5     7     8    
TCTGTTTGTATCTACTCTTGT SVCIYSC 10    8     3     8     4     8     8     5     5     7     5     8    
TCTGTTTGTATCTTCTACTGT SVCIFYC 10    10    8     5     4     7     6     4     7     1     9     8    
TCTGTTTGTGTTGTTACTTGT SVCVVTC 7     11    5     4     6     5     7     9     3     7     7     8    
TCTATCTGTTCTTTCACTTGT SICSFTC 5     13    3     12    6     2     8     5     4     7     6     7    
TCTGACTGTACTATCGTTTGT SDCTIVC 7     5     9     3     7     8     8     7     4     4     8     8    
TCTGTTTGTTACATGTTCTGT SVCYMFC 6     11    7     7     6     3     7     7     5     4     7     8    
TCTTACTGTACTATCACTTGT SYCTITC 10    7     8     6     8     4     6     5     3     5     9     7    
TCTATCTGTTTCGTTTACTGT SICFVYC 5     6     9     12    4     5     7     6     7     5     7     4    
TCTACTTGTTACATCTTCTGT STCYIFC 8     9     6     10    5     7     5     4     4     5     7     6    
TCTATCTGTGCTGTTGAATGT SICAVEC 3     11    11    8     4     6     7     4     3     5     7     7    
TCTCCGTGTGTTGACATCTGT SPCVDIC 9     8     12    9     3     2     8     3     5     5     5     7    
TCTGACTGTGCTGAATACTGT SDCAEYC 7     4     10    5     4     7     10    7     2     6     6     8    
TCTGCTTGTCCGTACGAATGT SACPYEC 6     2     6     10    4     9     9     8     5     4     6     7    
TCTGTTTGTCATACTTACTGT SVCHTYC 3     10    7     6     6     8     7     7     8     4     3     7    
TCTTACTGTTTCACTAAATGT SYCFTKC 6     7     6     5     9     6     8     7     2     6     5     9    
TCTTTCTGTACTTTCACTTGT SFCTFTC 8     9     3     7     5     6     11    5     5     4     7     6    
TCTGTTTGTATCATCCATTGT SVCIIHC 10    11    7     6     4     6     6     4     8     5     3     5    
TCTTACTGTTACTTCTCTTGT SYCYFSC 4     3     6     16    7     3     8     7     6     2     6     7    
TCTACTTGTATCATCAAATGT STCIIKC 3     5     7     7     8     8     10    6     5     2     5     8    
TCTATCTGTACTGTTTTCTGT SICTVFC 5     6     5     11    3     5     13    6     5     3     7     4    
TCTCAGTGTCAGTTCATCTGT SQCQFIC 8     8     8     8     7     4     7     4     6     5     3     5    
TCTCAGTGTGACATCTTCTGT SQCDIFC 10    11    11    7     3     6     2     4     4     0     9     6    
TCTCCGTGTCATTACATCTGT SPCHYIC 8     12    16    2     6     2     5     3     2     5     6     6    
TCTGACTGTATGTACTACTGT SDCMYYC 4     10    13    8     5     4     5     5     4     4     5     6    
TCTGACTGTGTTATCAACTGT SDCVINC 8     5     11    12    3     6     7     2     5     2     5     7    
TCTGTTTGTATGGTTCATTGT SVCMVHC 6     4     10    8     1     10    8     7     3     4     6     6    
TCTGTTTGTCCGGCTGACTGT SVCPADC 3     6     1     2     12    7     11    12    2     4     8     5    
TCTGTTTGTGTTGAATCTTGT SVCVESC 2     4     3     2     7     15    9     12    3     4     5     7    
TCTCATTGTGCTGTTATCTGT SHCAVIC 5     8     9     4     6     6     7     9     3     4     6     5    
TCTGACTGTGTTCATGTTTGT SDCVHVC 5     10    7     10    6     9     3     4     3     4     5     6    
TCTGTTTGTACTGTTTTCTGT SVCTVFC 6     7     3     13    5     6     9     5     5     2     6     5    
TCTGTTTGTACTTCTTACTGT SVCTSYC 9     10    7     6     8     5     5     4     4     4     5     5    
TCTGTTTGTATCTTCTCTTGT SVCIFSC 5     9     4     8     4     4     10    10    5     2     7     4    
TCTTACTGTGACTTCGACTGT SYCDFDC 9     6     12    5     6     6     5     5     3     4     7     4    
TCTATCTGTCAGCCGTACTGT SICQPYC 5     4     3     6     10    13    4     9     3     4     5     5    
TCTGACTGTGACGTTGTTTGT SDCDVVC 9     7     12    9     4     4     5     4     1     4     6     5    
TCTGTTTGTACTTACAACTGT SVCTYNC 2     5     9     6     2     9     10    11    2     3     6     5    
TCTGTTTGTGAAGTTATCTGT SVCEVIC 3     6     5     7     10    7     7     9     5     4     3     4    
TCTTACTGTTACCGTATCTGT SYCYRIC 2     9     5     8     8     7     9     6     3     3     4     5    
TCTCAGTGTGCTATCATCTGT SQCAIIC 8     7     11    6     6     5     6     5     1     3     6     4    
TCTCAGTGTTTCTTCATCTGT SQCFFIC 6     3     7     9     3     9     11    6     4     1     5     4    
TCTCCGTGTTCTTACTACTGT SPCSYYC 9     13    4     5     5     2     9     7     4     2     4     4    
TCTTACTGTGACATCGTTTGT SYCDIVC 5     9     10    7     5     7     6     5     1     3     5     5    
TCTATGTGTATCTACTTCTGT SMCIYFC 3     8     7     6     9     4     10    7     4     2     3     4    
TCTGAATGTGTTGAAATCTGT SECVEIC 4     4     7     6     8     9     10    6     3     3     3     4    
TCTGTTTGTTACTACGAATGT SVCYYEC 12    9     8     6     5     3     6     5     3     3     4     3    
TCTATCTGTTACCATTACTGT SICYHYC 5     8     8     4     6     5     10    8     3     1     5     3    
TCTCAGTGTATCAACTACTGT SQCINYC 8     7     15    9     4     5     3     3     1     3     4     4    
TCTGACTGTTACTCTTACTGT SDCYSYC 5     14    6     7     4     4     10    4     3     2     6     1    
TCTGCTTGTTACTCTATCTGT SACYSIC 4     6     9     4     9     7     5     10    4     1     4     3    
TCTTACTGTGCTGAAATCTGT SYCAEIC 2     3     5     8     12    5     11    8     3     4     2     3    
TCTACTTGTACTACTTACTGT STCTTYC 10    5     10    6     6     6     8     3     3     3     2     3    
TCTACTTGTATCGTTGTTTGT STCIVVC 5     10    11    4     7     5     6     6     4     3     2     2    
TCTGAATGTATCATCTTCTGT SECIIFC 2     4     8     11    9     7     4     9     2     2     3     4    
TCTGACTGTATCAAAATCTGT SDCIKIC 2     10    7     5     9     4     9     8     1     3     4     3    
TCTTACTGTCATTACTACTGT SYCHYYC 9     11    11    11    1     4     3     4     2     2     2     5    
TCTTACTGTTACATGTACTGT SYCYMYC 12    9     11    9     3     4     4     2     2     2     5     2    
TCTTACTGTTTCACTGACTGT SYCFTDC 5     5     6     4     6     6     12    10    3     2     2     4    
TCTACTTGTGTTATCACTTGT STCVITC 7     6     8     12    6     2     5     8     4     1     2     3    
TCTCAGTGTGCTGAAATCTGT SQCAEIC 6     8     4     9     0     8     10    9     4     4     0     2    
TCTCGTTGTACTATCTACTGT SRCTIYC 5     6     9     11    3     7     7     6     1     3     3     3    
TCTTCTTGTGTTATGTACTGT SSCVMYC 5     3     7     5     9     5     11    9     2     3     2     3    
TCTATCTGTCAGTACGTTTGT SICQYVC 6     5     7     7     8     6     6     9     1     1     3     4    
TCTCAGTGTGACGTTGACTGT SQCDVDC 15    8     9     4     7     2     5     4     4     2     0     3    
TCTCCGTGTGCTATCTACTGT SPCAIYC 9     15    14    3     3     3     5     2     2     1     3     3    
TCTGACTGTGTTCATTACTGT SDCVHYC 11    11    9     6     4     4     5     4     2     3     2     2    
TCTCGTTGTGACATCATCTGT SRCDIIC 9     12    8     6     1     5     8     5     4     1     2     1    
TCTGAATGTGTTGTTACTTGT SECVVTC 9     11    4     4     1     9     8     8     2     2     1     3    
TCTGTTTGTGAATACATCTGT SVCEYIC 8     10    4     6     3     10    8     5     2     1     2     3    
TCTATCTGTATCGTTTACTGT SICIVYC 3     8     4     14    4     8     7     6     0     3     2     2    
TCTATCTGTGCTTACTTCTGT SICAYFC 8     10    9     8     3     6     4     6     1     2     1     3    
TCTGTTTGTGCTATCTACTGT SVCAIYC 11    5     6     11    7     7     3     4     3     2     0     2    
TCTTACTGTACTTACGTTTGT SYCTYVC 7     5     12    9     4     6     7     4     0     2     3     2    
TCTTTCTGTGACGTTATCTGT SFCDVIC 6     8     2     7     3     9     9     10    2     1     2     2    
TCTATCTGTATGTTCATCTGT SICMFIC 4     7     4     6     3     10    13    7     1     1     2     2    
TCTATGTGTGCTACTATCTGT SMCATIC 7     8     6     6     2     7     10    8     2     1     1     2    
TCTCATTGTTACATCGTTTGT SHCYIVC 9     6     10    6     5     6     7     5     0     1     2     3    
TCTGTTTGTATCATCGAATGT SVCIIEC 4     5     6     10    5     7     9     8     4     1     1     0    
TCTTACTGTTCTTTCTACTGT SYCSFYC 4     9     3     9     7     9     7     6     1     1     2     2    
TCTGTTTGTAAAATCATCTGT SVCKIIC 9     6     5     7     6     9     7     5     1     0     1     3    
TCTTACTGTATCGCTTTCTGT SYCIAFC 13    6     3     9     5     7     5     6     1     2     1     1    
TCTTACTGTGACGTTGACTGT SYCDVDC 7     10    8     7     2     6     7     7     2     2     0     1    
TCTACTTGTTTCTACTCTTGT STCFYSC 11    6     4     10    8     3     5     7     2     0     0     2    
TCTCATTGTTACCAGGTTTGT SHCYQVC 7     9     8     11    3     7     4     5     1     1     1     1    
TCTGCTTGTGACGACTACTGT SACDDYC 13    8     10    9     3     2     4     5     2     0     0     2    
TCTGTTTGTTTCATCAACTGT SVCFINC 5     9     4     7     6     10    5     8     1     1     2     0    
TCTTACTGTGTTCATTTCTGT SYCVHFC 3     7     3     11    3     6     12    9     0     2     1     1    
TCTTACTGTTACGTTACTTGT SYCYVTC 10    8     6     10    7     2     9     2     2     0     1     1    
TCTTTCTGTATCGACATCTGT SFCIDIC 3     3     5     5     5     10    13    10    1     1     1     1    
TCTATCTGTTACTACGTTTGT SICYYVC 4     11    5     8     9     4     7     6     0     1     1     1    
TCTATGTGTACTGTTATCTGT SMCTVIC 4     9     6     3     3     13    7     9     0     0     2     1    
TCTGACTGTGACATCAAATGT SDCDIKC 10    15    8     10    1     4     3     3     0     0     2     1    
TCTGACTGTGACGCTATCTGT SDCDAIC 7     11    13    6     2     4     8     3     1     1     1     0    
TCTATCTGTATCGCTTACTGT SICIAYC 5     11    6     7     7     6     4     8     0     1     1     0    
TCTCGTTGTATCTACATCTGT SRCIYIC 9     5     7     11    6     5     7     4     0     1     1     0    
TCTGACTGTGACTACTTCTGT SDCDYFC 9     15    5     6     7     3     6     3     0     1     0     1    
TCTTACTGTCAGATCATCTGT SYCQIIC 10    10    6     2     5     6     6     9     0     1     0     1    
TCTACTTGTGAATACATCTGT STCEYIC 4     5     5     13    6     5     10    6     0     0     0     1    
TCTCCGTGTCATGTTATCTGT SPCHVIC 7     9     5     8     2     8     9     6     0     0     1     0    
TCTGACTGTACTGTTGACTGT SDCTVDC 11    8     12    7     1     4     6     5     0     0     0     1    
TCTACTTGTATCTACGACTGT STCIYDC 9     7     7     6     6     4     9     6     0     0     0     0    
TCTGTTTGTATGATCATCTGT SVCMIIC 4     10    1     8     6     11    6     8     0     0     0     0    
TCTTACTGTACTTCTTACTGT SYCTSYC 2     8     12    5     13    2     7     4     11    19    26    25   
TCTGCTTGTCCGGCTTACTGT SACPAYC 1     7     7     5     11    5     10    7     16    17    21    26   
TCTGCTTGTTTCTACAAATGT SACFYKC 7     8     2     7     7     3     10    9     13    14    18    19   
TCTGTTTGTGTTCAGTACTGT SVCVQYC 3     7     12    8     4     3     9     7     10    13    20    20   
TCTACTTGTGCTTTCATCTGT STCAFIC 7     9     5     11    9     2     7     3     9     11    24    18   
TCTCAGTGTATCTACAAATGT SQCIYKC 9     11    7     7     5     4     5     5     9     15    16    20   
TCTCAGTGTCCGTACGCTTGT SQCPYAC 9     6     8     4     4     6     8     8     10    17    11    18   
TCTCAGTGTGTTGTTTACTGT SQCVVYC 7     6     9     11    2     5     7     6     14    9     15    16   
TCTCAGTGTCCGATCAAATGT SQCPIKC 5     6     11    4     5     7     7     8     9     11    17    15   
TCTGCTTGTGACATCTACTGT SACDIYC 15    5     9     8     3     5     5     3     12    10    14    15   
TCTTACTGTATCATCCATTGT SYCIIHC 5     10    7     9     5     4     8     5     10    12    10    19   
TCTATCTGTTACGCTTACTGT SICYAYC 6     6     5     9     2     6     9     10    10    6     14    14   
TCTCAGTGTTACTACACTTGT SQCYYTC 8     12    10    7     5     5     2     4     7     10    12    14   
TCTTACTGTGTTACTCATTGT SYCVTHC 6     4     9     9     7     5     5     8     5     13    12    13   
TCTGTTTGTATCGACTACTGT SVCIDYC 4     16    6     8     6     3     5     5     10    7     11    13   
TCTTACTGTACTACTGTTTGT SYCTTVC 2     10    7     7     6     4     8     9     8     6     15    10   
TCTTACTGTTACAAATACTGT SYCYKYC 6     6     8     11    5     6     7     4     3     10    13    12   
TCTCAGTGTTACGTTAAATGT SQCYVKC 5     8     10    6     6     4     9     5     7     5     14    11   
TCTGACTGTTACTACCATTGT SDCYYHC 7     10    8     13    3     3     5     4     8     8     9     12   
TCTCAGTGTTCTTACATCTGT SQCSYIC 5     8     2     7     8     6     10    7     4     6     10    12   
TCTCCGTGTCAGGTTGAATGT SPCQVEC 3     8     7     8     5     7     9     6     6     4     11    11   
TCTTACTGTACTCATTTCTGT SYCTHFC 2     4     5     9     8     12    8     5     6     6     9     11   
TCTACTTGTATCTTCTTCTGT STCIFFC 6     8     7     8     4     6     8     6     4     7     12    8    
TCTACTTGTGTTGAATACTGT STCVEYC 4     10    6     10    6     7     5     5     6     6     10    9    
TCTCAGTGTGACGAATTCTGT SQCDEFC 3     11    9     4     7     5     7     7     6     9     10    6    
TCTATCTGTGACATCACTTGT SICDITC 4     10    12    15    5     4     1     2     7     5     7     11   
TCTCCGTGTGCTTACATCTGT SPCAYIC 16    6     11    9     3     1     4     3     6     8     7     9    
TCTCAGTGTGAATACTTCTGT SQCEYFC 4     11    9     6     4     7     7     5     6     7     6     9    
TCTGTTTGTCCGTACATCTGT SVCPYIC 11    11    4     8     7     4     4     4     5     4     11    8    
TCTTACTGTTACTACCATTGT SYCYYHC 10    11    6     9     5     3     5     4     4     6     8     10   
TCTCAGTGTGTTACTCATTGT SQCVTHC 5     6     9     4     7     6     9     7     6     4     7     10   
TCTCATTGTGACATCTACTGT SHCDIYC 11    8     8     9     3     5     5     4     5     8     5     9    
TCTGCTTGTCGTTACATCTGT SACRYIC 4     7     12    10    7     7     4     2     7     4     8     8    
TCTGCTTGTGACGTTGTTTGT SACDVVC 12    10    8     6     7     1     6     3     6     7     6     8    
TCTCAGTGTCCGGACGACTGT SQCPDDC 4     10    6     1     7     6     13    6     6     5     5     9    
TCTGAATGTACTTACATCTGT SECTYIC 9     10    3     10    5     5     7     4     9     3     6     7    
TCTGCTTGTTTCATCACTTGT SACFITC 16    4     9     11    5     2     2     4     6     3     8     8    
TCTTACTGTAACGTTATCTGT SYCNVIC 7     6     5     5     8     5     8     9     2     7     6     10   
TCTTACTGTTACTACTCTTGT SYCYYSC 4     8     10    9     7     2     8     5     6     4     7     7    
TCTTACTGTTCTGACTACTGT SYCSDYC 6     5     4     12    7     6     6     7     3     4     9     8    
TCTACTTGTTACGACATCTGT STCYDIC 5     8     9     8     8     6     7     2     2     7     7     6    
TCTCATTGTTTCATCTACTGT SHCFIYC 10    3     7     10    4     4     8     7     4     5     7     6    
TCTATGTGTCAGCAGTACTGT SMCQQYC 3     9     14    9     8     4     5     1     3     6     5     7    
TCTCAGTGTCAGGACGAATGT SQCQDEC 10    8     9     5     7     5     5     4     2     6     3     10   
TCTCAGTGTGGTGTTTACTGT SQCGVYC 13    9     10    8     5     1     5     2     4     4     8     5    
TCTCAGTGTTACATCCAGTGT SQCYIQC 15    9     6     7     6     3     3     4     4     4     6     7    
TCTGTTTGTCAGATCATCTGT SVCQIIC 7     8     6     5     6     4     9     8     3     5     5     7    
TCTGTTTGTGACGAAATCTGT SVCDEIC 4     6     7     6     8     4     10    8     4     3     8     5    
TCTAACTGTGACATCTACTGT SNCDIYC 5     11    10    7     5     3     7     5     6     2     5     6    
TCTCAGTGTGTTTACACTTGT SQCVYTC 6     5     10    8     7     7     5     5     2     5     6     6    
TCTCAGTGTTCTATCTACTGT SQCSIYC 11    6     1     6     9     6     7     7     5     4     4     6    
TCTGAATGTGCTATCATCTGT SECAIIC 6     9     4     5     11    4     6     8     2     5     6     6    
TCTATGTGTATCACTTACTGT SMCITYC 7     9     3     9     5     7     6     7     6     2     4     6    
TCTCAGTGTACTGTTACTTGT SQCTVTC 6     11    5     4     7     3     8     9     4     2     7     5    
TCTCAGTGTGCTTTCTTCTGT SQCAFFC 12    8     3     5     3     8     7     7     3     4     7     4    
TCTCAGTGTTACGACTTCTGT SQCYDFC 5     12    5     10    8     4     4     5     5     4     3     6    
TCTGTTTGTTTCGCTTTCTGT SVCFAFC 7     7     4     7     8     6     8     6     2     5     6     5    
TCTTTCTGTGCTACTTACTGT SFCATYC 7     9     4     9     9     5     5     5     3     3     6     6    
TCTACTTGTGTTACTTACTGT STCVTYC 12    7     4     12    5     5     3     5     4     2     6     5    
TCTCAGTGTACTGTTATCTGT SQCTVIC 6     7     5     10    6     5     8     6     4     2     5     6    
TCTGCTTGTTTCACTTACTGT SACFTYC 7     8     10    10    3     7     5     3     4     4     4     5    
TCTGTTTGTTACACTGACTGT SVCYTDC 9     8     5     8     8     3     7     5     5     3     4     5    
TCTTACTGTGCTGAATACTGT SYCAEYC 5     10    9     6     6     4     8     5     4     4     5     4    
TCTTACTGTTACAAATTCTGT SYCYKFC 5     6     6     5     5     9     8     9     4     3     5     5    
TCTACTTGTGTTGTTAAATGT STCVVKC 3     10    5     6     7     7     9     6     3     3     6     4    
TCTGAATGTATCTACTTCTGT SECIYFC 4     9     4     9     8     8     4     7     3     4     4     5    
TCTGACTGTCATATCATCTGT SDCHIIC 12    13    9     9     3     4     3     0     4     3     5     4    
TCTGACTGTGTTGAATCTTGT SDCVESC 8     6     3     4     3     9     12    8     5     3     4     4    
TCTGTTTGTGACGTTTTCTGT SVCDVFC 5     6     5     4     10    6     13    4     1     6     5     4    
TCTTACTGTCATGTTTACTGT SYCHVYC 12    8     9     5     6     4     4     5     3     1     6     6    
TCTTGGTGTGTTGTTGTTTGT SWCVVVC 2     6     1     6     7     12    9     10    3     2     6     5    
TCTCCGTGTCAGGTTTACTGT SPCQVYC 12    12    6     7     2     2     7     5     5     2     3     5    
TCTTACTGTTTCTTCTACTGT SYCFFYC 2     9     4     12    9     7     7     3     3     3     5     4    
TCTACTTGTCAGTACGTTTGT STCQYVC 8     14    5     8     1     7     5     5     5     4     2     3    
TCTCAGTGTCAGTCTATCTGT SQCQSIC 6     8     7     7     7     5     7     6     4     4     6     0    
TCTGCTTGTTACACTGTTTGT SACYTVC 9     10    8     4     6     4     6     6     3     1     6     4    
TCTGTTTGTCGTGTTACTTGT SVCRVTC 3     4     6     4     7     10    9     10    3     4     5     2    
TCTTTCTGTGTTACTTACTGT SFCVTYC 8     7     7     10    4     3     8     6     6     3     2     3    
TCTAAATGTATCACTTACTGT SKCITYC 8     5     6     8     7     3     10    6     4     4     1     4    
TCTATCTGTGACATCGTTTGT SICDIVC 4     12    15    9     4     4     2     3     5     0     4     4    
TCTGTTTGTTCTTACTTCTGT SVCSYFC 7     5     7     8     7     6     8     5     2     3     4     4    
TCTTACTGTGTTACTTTCTGT SYCVTFC 9     8     9     8     6     5     4     4     5     2     3     3    
TCTACTTGTCATTACATCTGT STCHYIC 12    4     11    3     3     9     7     4     3     3     4     2    
TCTCAGTGTCAGTACACTTGT SQCQYTC 9     10    12    6     4     6     2     4     1     3     4     4    
TCTCAGTGTCGTATCATCTGT SQCRIIC 10    6     8     11    3     7     5     3     4     1     3     4    
TCTGAATGTGACACTTACTGT SECDTYC 15    10    8     10    3     4     1     2     3     2     2     5    
TCTGACTGTCAGGCTTACTGT SDCQAYC 12    8     14    7     3     3     3     3     2     3     3     4    
TCTGACTGTTACGTTACTTGT SDCYVTC 11    9     5     7     8     3     6     4     2     3     3     4    
TCTTACTGTTTCTACAAATGT SYCFYKC 7     4     6     11    6     7     5     7     7     0     2     3    
TCTCAGTGTATCTACTTCTGT SQCIYFC 8     8     11    5     8     4     6     3     4     2     4     1    
TCTGCTTGTATCGTTACTTGT SACIVTC 11    6     8     5     5     5     5     8     4     3     1     3    
TCTGTTTGTCAGGACTACTGT SVCQDYC 5     8     6     3     7     9     8     7     1     3     4     3    
TCTGTTTGTGTTATCGACTGT SVCVIDC 3     2     1     8     10    4     10    15    2     3     3     3    
TCTTACTGTGTTACTAAATGT SYCVTKC 6     8     8     6     5     8     4     8     2     2     4     3    
TCTATCTGTTTCACTTACTGT SICFTYC 7     8     4     7     5     6     10    6     2     3     1     4    
TCTCAGTGTATCATCGCTTGT SQCIIAC 16    10    5     9     4     2     4     3     1     2     4     3    
TCTTACTGTGGTTACATCTGT SYCGYIC 8     5     4     2     7     11    10    6     3     3     2     2    
TCTTCTTGTATCGAATACTGT SSCIEYC 5     6     4     7     4     14    5     8     4     0     3     3    
TCTTCTTGTGCTTACATCTGT SSCAYIC 8     7     3     9     5     8     8     5     2     2     3     3    
TCTTCTTGTGTTTACTACTGT SSCVYYC 2     10    3     14    7     7     6     4     1     4     3     2    
TCTTCTTGTTACCATGTTTGT SSCYHVC 4     8     3     6     8     6     11    7     1     2     4     3    
TCTTTCTGTGTTCATTACTGT SFCVHYC 7     10    5     9     4     7     6     5     5     3     2     0    
TCTCAGTGTATCAAAATCTGT SQCIKIC 4     1     4     15    9     5     8     7     2     2     2     3    
TCTCAGTGTGACATCGAATGT SQCDIEC 7     6     8     7     5     6     6     8     2     2     3     2    
TCTGACTGTGTTTTCAACTGT SDCVFNC 2     7     10    14    5     6     3     6     1     3     2     3    
TCTTACTGTCATGTTATCTGT SYCHVIC 5     3     5     8     6     7     9     10    2     2     2     3    
TCTTACTGTGACACTATCTGT SYCDTIC 6     10    4     15    5     4     6     3     3     2     1     3    
TCTTACTGTGCTGCTATCTGT SYCAAIC 2     5     8     4     10    10    7     7     3     0     4     1    
TCTTCTTGTTACGTTGTTTGT SSCYVVC 9     8     3     7     7     6     9     4     2     1     3     2    
TCTACTTGTTACGTTTACTGT STCYVYC 6     5     7     17    5     4     5     4     0     2     3     2    
TCTATCTGTATCTCTATCTGT SICISIC 8     11    8     5     3     4     8     6     1     1     4     1    
TCTGACTGTTACACTGTTTGT SDCYTVC 13    2     8     9     5     4     8     4     2     1     2     2    
TCTGTTTGTCAGGCTATCTGT SVCQAIC 6     5     0     5     8     11    11    7     3     1     1     2    
TCTGTTTGTCAGTTCACTTGT SVCQFTC 5     10    4     4     11    6     7     6     1     2     2     2    
TCTGTTTGTGGTGTTATCTGT SVCGVIC 6     3     1     2     8     11    8     14    2     1     1     3    
TCTGTTTGTGTTATCACTTGT SVCVITC 5     5     6     13    0     10    8     6     1     2     3     1    
TCTTACTGTTCTTACACTTGT SYCSYTC 3     6     6     6     6     9     9     8     4     1     1     1    
TCTTCTTGTGACTTCATCTGT SSCDFIC 5     9     8     7     9     4     6     5     0     2     3     2    
TCTTTCTGTTTCTACTTCTGT SFCFYFC 5     4     2     5     7     8     12    10    2     1     2     2    
TCTACTTGTTTCTACATCTGT STCFYIC 7     8     1     10    6     6     11    4     1     1     2     2    
TCTCAGTGTGCTACTACTTGT SQCATTC 11    8     9     11    4     3     3     4     1     3     1     1    
TCTGAATGTCATGTTATCTGT SECHVIC 5     6     8     9     10    6     4     5     2     0     1     3    
TCTGACTGTGTTATCGTTTGT SDCVIVC 9     15    9     6     4     5     3     2     1     1     1     3    
TCTTACTGTTTCATCGCTTGT SYCFIAC 9     8     5     5     3     7     9     7     2     0     2     2    
TCTTTCTGTTACATCGTTTGT SFCYIVC 8     4     11    6     6     7     5     6     1     1     2     2    
TCTCAGTGTGTTACTATCTGT SQCVTIC 6     8     8     3     7     6     8     7     2     0     2     1    
TCTGACTGTGACATCAACTGT SDCDINC 13    10    14    4     2     2     4     4     1     1     1     2    
TCTGACTGTGTTGTTGCTTGT SDCVVAC 9     8     9     6     6     4     6     5     1     1     0     3    
TCTGTTTGTGACATCAAATGT SVCDIKC 6     8     14    7     6     2     5     5     0     1     2     2    
TCTGTTTGTGCTTACATCTGT SVCAYIC 7     3     4     13    7     8     6     5     2     0     2     1    
TCTACTTGTATCGTTTTCTGT STCIVFC 2     3     3     8     10    7     9     11    0     1     2     1    
TCTACTTGTGTTACTGTTTGT STCVTVC 12    2     5     9     6     6     6     7     1     1     1     1    
TCTATCTGTGAATACATCTGT SICEYIC 9     9     9     9     2     3     7     5     1     1     2     0    
TCTATCTGTTACATCGAATGT SICYIEC 4     9     9     5     5     6     9     6     1     1     1     1    
TCTCAGTGTGACGACTTCTGT SQCDDFC 7     5     13    7     6     2     5     8     3     0     1     0    
TCTGAATGTGTTGACTACTGT SECVDYC 3     13    8     7     3     4     9     6     2     1     1     0    
TCTGTTTGTATCATGGTTTGT SVCIMVC 6     9     4     12    4     7     6     5     0     1     2     1    
TCTTACTGTTTCGAAATCTGT SYCFEIC 5     6     4     5     6     8     11    8     1     1     1     1    
TCTATGTGTGCTGTTATCTGT SMCAVIC 5     10    2     6     6     8     8     8     1     1     0     1    
TCTCGTTGTGTTGTTGTTTGT SRCVVVC 8     5     8     8     4     6     7     7     1     0     1     1    
TCTGACTGTGAAATCATCTGT SDCEIIC 6     8     7     7     6     6     7     6     1     1     0     1    
TCTGACTGTGACGTTGAATGT SDCDVEC 12    8     9     8     4     4     5     3     0     1     1     1    
TCTTACTGTACTATCAACTGT SYCTINC 11    9     7     9     3     6     4     4     1     0     0     2    
TCTTTCTGTTACATCACTTGT SFCYITC 7     8     10    7     4     6     6     5     1     0     1     1    
TCTTTCTGTTTCTTCTTCTGT SFCFFFC 2     6     3     7     4     11    11    9     1     0     1     1    
TCTATGTGTATCTACTACTGT SMCIYYC 5     9     5     6     6     6     9     7     2     0     0     0    
TCTGACTGTCAGGTTACTTGT SDCQVTC 10    9     1     7     2     6     10    8     1     0     0     1    
TCTATCTGTCAGATCATCTGT SICQIIC 8     10    4     6     6     5     9     5     0     0     1     0    
TCTGCTTGTATCGTTATCTGT SACIVIC 7     7     7     10    5     8     5     4     0     0     1     0    
TCTGTTTGTTTCATCGTTTGT SVCFIVC 9     10    9     10    4     4     4     3     0     0     1     0    
TCTATCTGTGTTGTTATCTGT SICVVIC 5     6     3     12    7     11    4     5     0     0     0     0    
TCTATCTGTTACGTTGTTTGT SICYVVC 6     6     8     15    6     4     5     3     0     0     0     0    
TCTATCTGTTTCGTTTTCTGT SICFVFC 9     9     4     8     7     4     7     5     0     0     0     0    
TCTGACTGTGTTGAAATCTGT SDCVEIC 9     9     8     9     8     3     5     2     0     0     0     0    
TCTGTTTGTTTCTTCGTTTGT SVCFFVC 4     7     5     7     7     9     9     5     0     0     0     0    
TCTTACTGTGAAATCATCTGT SYCEIIC 11    6     7     6     2     3     10    8     0     0     0     0    
TCTTACTGTATCACTGCTTGT SYCITAC 8     11    9     2     3     3     9     7     8     14    20    18   
TCTCAGTGTCCGGCTAAATGT SQCPAKC 4     6     7     3     11    10    5     6     13    10    16    19   
TCTTACTGTGCTGTTGACTGT SYCAVDC 6     6     7     8     4     9     6     6     11    9     16    16   
TCTGTTTGTCATATCTACTGT SVCHIYC 8     6     9     3     10    4     8     4     10    11    14    16   
TCTCAGTGTTACTTCAAATGT SQCYFKC 9     9     8     7     5     6     5     3     9     9     16    16   
TCTCAGTGTGACATCACTTGT SQCDITC 10    9     7     7     6     5     3     5     8     11    13    16   
TCTGCTTGTACTTTCATCTGT SACTFIC 6     8     9     12    4     5     3     5     11    8     14    15   
TCTGCTTGTCATTACTACTGT SACHYYC 8     9     8     8     4     3     7     5     9     9     14    16   
TCTATCTGTTTCTACTCTTGT SICFYSC 5     5     7     8     7     4     10    6     5     12    15    15   
TCTATGTGTCCGGTTATCTGT SMCPVIC 6     3     5     4     4     9     11    10    8     11    12    15   
TCTGTTTGTGACCGTTACTGT SVCDRYC 5     6     5     2     4     9     14    7     8     11    11    16   
TCTTCTTGTCAGTACATCTGT SSCQYIC 7     2     3     11    7     5     8     9     8     9     14    14   
TCTACTTGTATCACTTTCTGT STCITFC 5     8     6     10    4     7     6     6     10    10    11    13   
TCTGTTTGTACTGTTACTTGT SVCTVTC 7     10    3     5     7     6     9     5     8     10    12    13   
TCTGACTGTACTTACTTCTGT SDCTYFC 7     11    7     8     5     2     7     5     12    5     10    12   
TCTCATTGTGTTGAATACTGT SHCVEYC 9     7     5     3     4     7     10    7     9     7     11    11   
TCTTACTGTCATGCTTTCTGT SYCHAFC 1     6     8     9     6     3     10    9     6     8     10    14   
TCTCAGTGTCCGGACGCTTGT SQCPDAC 2     8     4     6     7     13    5     7     8     8     11    10   
TCTCAGTGTTACTTCTCTTGT SQCYFSC 6     6     5     8     9     8     3     7     7     6     12    12   
TCTCATTGTTACACTTTCTGT SHCYTFC 5     9     4     10    8     2     7     7     8     7     12    10   
TCTGTTTGTCCGGCTAAATGT SVCPAKC 3     2     3     2     9     8     13    12    5     8     13    11   
TCTTACTGTTTCGTTACTTGT SYCFVTC 5     9     6     11    4     5     7     5     6     9     11    11   
TCTCAGTGTGACAACATCTGT SQCDNIC 7     9     10    12    5     2     3     4     7     7     10    12   
TCTGCTTGTGCTTACTACTGT SACAYYC 8     7     8     10    5     5     4     5     5     8     11    12   
TCTCATTGTTACGACTACTGT SHCYDYC 11    7     7     7     3     5     6     6     10    7     8     10   
TCTCAGTGTGTTTACTTCTGT SQCVYFC 3     7     8     9     4     9     6     6     7     9     7     11   
TCTCGTTGTCCGGCTGTTTGT SRCPAVC 3     9     5     3     9     7     5     11    7     8     8     11   
TCTTACTGTGAATACAAATGT SYCEYKC 2     8     13    2     7     8     7     5     7     5     11    11   
TCTATCTGTCCGGACGTTTGT SICPDVC 4     4     7     1     10    6     14    6     7     8     9     9    
TCTCATTGTTACGTTTACTGT SHCYVYC 6     14    7     10    4     3     5     3     11    7     7     8    
TCTGTTTGTATCATCAACTGT SVCIINC 10    9     4     11    2     6     5     5     5     7     7     14   
TCTTTCTGTCCGGCTATCTGT SFCPAIC 1     1     4     6     6     9     15    10    9     4     10    10   
TCTCAGTGTGTTGAAATCTGT SQCVEIC 4     8     6     7     7     7     7     6     7     6     10    9    
TCTTACTGTTCTACTATCTGT SYCSTIC 5     5     11    7     6     8     3     7     3     8     11    10   
TCTATGTGTTACGTTACTTGT SMCYVTC 5     2     11    5     6     8     7     8     5     5     11    10   
TCTCAGTGTTACAAAATCTGT SQCYKIC 5     6     4     8     10    6     8     5     5     5     9     12   
TCTCAGTGTTACGACTACTGT SQCYDYC 4     12    8     10    5     5     4     4     6     5     11    9    
TCTCAGTGTAACATCATCTGT SQCNIIC 9     10    7     13    2     4     4     3     7     5     7     11   
TCTGTTTGTGTTCGTTTCTGT SVCVRFC 2     5     5     4     9     11    8     8     4     6     12    8    
TCTTACTGTACTTTCTTCTGT SYCTFFC 6     9     4     3     8     6     11    5     5     8     9     7    
TCTGTTTGTGCTGAATACTGT SVCAEYC 7     9     6     3     7     6     10    4     4     5     11    8    
TCTGTTTGTGTTACTGACTGT SVCVTDC 5     4     6     9     5     6     11    6     7     3     8     10   
TCTACTTGTTACGAATACTGT STCYEYC 10    10    7     10    4     3     5     3     10    6     4     6    
TCTATCTGTGTTTACACTTGT SICVYTC 4     11    8     9     4     6     6     4     9     2     7     8    
TCTATGTGTTACACTTACTGT SMCYTYC 7     11    11    8     2     5     3     5     3     5     12    6    
TCTTACTGTGTTAACATCTGT SYCVNIC 3     3     7     9     11    5     5     9     6     3     7     10   
TCTCCGTGTATCTACATCTGT SPCIYIC 12    8     13    9     3     2     3     2     3     6     8     8    
TCTGCTTGTCATTACATCTGT SACHYIC 6     7     9     11    5     4     5     5     6     3     9     7    
TCTCAGTGTCAGCAGTTCTGT SQCQQFC 7     9     10    10    5     2     5     4     10    7     0     7    
TCTCAGTGTCAGGACAAATGT SQCQDKC 11    4     9     3     8     6     6     5     5     5     6     8    
TCTCATTGTATCTTCATCTGT SHCIFIC 8     3     5     8     9     8     8     3     6     4     7     7    
TCTTACTGTATCTTCAAATGT SYCIFKC 6     6     5     6     6     8     8     7     3     8     8     5    
TCTTACTGTTACTTCTTCTGT SYCYFFC 9     7     4     8     10    3     10    1     7     4     6     7    
TCTACTTGTACTTACACTTGT STCTYTC 8     9     6     7     4     5     8     5     4     4     7     8    
TCTACTTGTTCTATCTACTGT STCSIYC 6     6     4     10    12    4     6     4     4     5     7     7    
TCTATCTGTCATTTCATCTGT SICHFIC 5     12    2     10    2     9     5     7     8     3     8     4    
TCTGTTTGTATCGACACTTGT SVCIDTC 2     3     6     7     7     6     10    11    6     4     7     6    
TCTGTTTGTGACTTCTACTGT SVCDFYC 5     8     11    8     6     7     4     3     5     3     8     7    
TCTTTCTGTTACTTCAACTGT SFCYFNC 5     7     3     8     5     10    8     6     7     3     6     7    
TCTGAATGTTACTCTTACTGT SECYSYC 10    11    7     11    3     4     3     3     8     1     6     7    
TCTTACTGTGACGAATACTGT SYCDEYC 6     6     8     7     7     8     6     4     6     6     4     6    
TCTATCTGTCAGATCTACTGT SICQIYC 7     3     4     10    10    7     8     3     5     3     7     6    
TCTGACTGTGCTATCACTTGT SDCAITC 10    7     7     10    6     3     4     5     5     7     5     4    
TCTGTTTGTGTTGTTCATTGT SVCVVHC 5     5     7     2     8     7     10    8     5     5     5     6    
TCTTACTGTGTTGCTTACTGT SYCVAYC 4     4     13    7     5     3     10    6     6     5     3     7    
TCTGCTTGTGCTGTTTACTGT SACAVYC 7     13    10    5     5     5     3     4     6     5     4     5    
TCTGTTTGTAACTACTTCTGT SVCNYFC 6     4     7     5     8     6     7     9     5     1     9     5    
TCTGTTTGTCATATCTTCTGT SVCHIFC 6     6     7     3     4     10    8     8     3     4     7     6    
TCTTTCTGTGTTGACTTCTGT SFCVDFC 4     5     7     4     7     9     11    5     6     2     6     6    
TCTATCTGTTACGTTTTCTGT SICYVFC 4     7     6     4     10    7     6     8     7     4     1     7    
TCTGTTTGTTACTACCATTGT SVCYYHC 8     9     4     11    4     8     4     4     5     4     6     4    
TCTTACTGTCAGCATTACTGT SYCQHYC 6     8     12    10    4     5     4     3     1     5     7     6    
TCTTACTGTCCGGACTTCTGT SYCPDFC 3     6     8     8     5     6     11    5     4     1     6     8    
TCTATCTGTCAGTTCTACTGT SICQFYC 8     9     11    7     5     4     4     4     4     5     5     4    
TCTCCGTGTGCTGAATACTGT SPCAEYC 4     6     16    8     3     5     5     5     6     3     5     4    
TCTCCGTGTGTTGCTGTTTGT SPCVAVC 9     9     9     5     5     3     5     7     6     2     5     5    
TCTGACTGTGTTGTTTTCTGT SDCVVFC 3     8     4     6     7     6     12    6     4     2     6     6    
TCTGTTTGTCAGGACGACTGT SVCQDDC 6     6     7     2     12    5     8     6     6     3     5     4    
TCTCAGTGTGTTGACATCTGT SQCVDIC 3     14    7     8     6     2     7     5     3     7     2     5    
TCTGACTGTCCGGCTGTTTGT SDCPAVC 5     7     7     9     8     6     4     6     4     4     5     4    
TCTGACTGTCCGGTTGACTGT SDCPVDC 7     8     4     7     8     4     7     7     5     6     1     5    
TCTTCTTGTATCTTCTACTGT SSCIFYC 3     8     2     7     9     8     7     8     6     3     4     4    
TCTTTCTGTCCGTACGTTTGT SFCPYVC 5     6     5     3     8     7     9     9     4     2     5     6    
TCTATGTGTGCTTACATCTGT SMCAYIC 7     12    6     5     2     7     6     7     1     4     7     4    
TCTGCTTGTGCTATCATCTGT SACAIIC 6     8     9     9     5     4     7     4     4     4     4     4    
TCTGTTTGTTACGCTTACTGT SVCYAYC 6     7     3     10    8     9     6     3     3     4     4     5    
TCTTACTGTGTTACTACTTGT SYCVTTC 3     9     11    6     3     7     6     7     6     2     4     4    
TCTACTTGTATCATCAACTGT STCIINC 6     12    14    8     3     4     4     1     4     1     6     4    
TCTACTTGTGAATACGTTTGT STCEYVC 4     14    6     4     4     4     9     7     2     3     5     5    
TCTGCTTGTATCTACACTTGT SACIYTC 8     9     5     10    6     2     6     6     3     3     5     4    
TCTGTTTGTATCCAGTTCTGT SVCIQFC 7     6     3     9     5     5     8     9     2     5     4     4    
TCTGTTTGTGTTTCTTTCTGT SVCVSFC 6     7     3     9     6     7     7     7     4     4     4     3    
TCTTACTGTTACTACATGTGT SYCYYMC 11    4     9     10    4     6     5     3     4     2     4     5    
TCTTACTGTTACTCTGTTTGT SYCYSVC 8     7     5     12    2     7     6     5     4     2     4     5    
TCTATGTGTATCTACACTTGT SMCIYTC 6     6     8     10    4     2     9     7     2     4     4     4    
TCTCAGTGTTTCATCGTTTGT SQCFIVC 8     4     8     9     5     4     8     6     2     4     4     4    
TCTGCTTGTGTTGACATCTGT SACVDIC 8     8     11    8     3     6     5     3     1     4     5     4    
TCTGTTTGTTTCGTTTACTGT SVCFVYC 4     8     5     11    6     2     9     7     5     2     3     4    
TCTTACTGTCATATCATCTGT SYCHIIC 6     9     7     6     3     7     9     5     2     3     5     4    
TCTTCTTGTTACTACTACTGT SSCYYYC 4     6     6     10    7     6     5     8     3     6     2     3    
TCTGTTTGTATCGACTTCTGT SVCIDFC 6     6     5     10    8     3     7     7     3     2     4     4    
TCTTACTGTACTTCTGTTTGT SYCTSVC 5     8     8     9     4     5     7     6     6     2     2     3    
TCTTACTGTCAGTTCTACTGT SYCQFYC 7     4     11    7     3     4     9     7     4     3     3     3    
TCTTACTGTCGTTACGTTTGT SYCRYVC 5     9     4     9     7     7     4     7     2     3     4     4    
TCTTTCTGTACTATCTTCTGT SFCTIFC 6     13    2     4     9     4     7     7     1     5     4     3    
TCTCAGTGTCAGCAGCAGTGT SQCQQQC 12    9     8     8     2     7     1     5     3     3     3     3    
TCTTACTGTTCTATCGTTTGT SYCSIVC 7     6     8     6     4     10    4     7     2     2     4     4    
TCTATCTGTTCTTACGTTTGT SICSYVC 8     2     4     10    5     7     9     7     4     1     3     3    
TCTCAGTGTATGTACGAATGT SQCMYEC 8     7     5     13    2     6     5     6     4     2     3     2    
TCTGTTTGTGACTTCGTTTGT SVCDFVC 5     7     7     10    5     4     10    4     3     3     2     3    
TCTGTTTGTTCTGTTTTCTGT SVCSVFC 3     7     3     8     7     8     9     7     2     4     2     3    
TCTTACTGTTTCCATTACTGT SYCFHYC 7     7     6     18    4     3     3     4     3     0     4     4    
TCTATCTGTGTTTACAACTGT SICVYNC 2     7     11    5     5     4     12    6     2     1     2     5    
TCTCAGTGTATCAACACTTGT SQCINTC 6     9     10    9     5     4     6     3     1     3     3     3    
TCTCAGTGTGTTGTTCATTGT SQCVVHC 7     6     12    7     5     6     7     2     3     2     1     4    
TCTGAATGTCAGTTCATCTGT SECQFIC 8     7     9     5     4     3     10    6     1     2     4     3    
TCTGCTTGTGACGTTTCTTGT SACDVSC 3     9     5     1     5     7     10    12    2     2     2     4    
TCTGTTTGTACTGCTATCTGT SVCTAIC 12    9     5     5     4     6     6     5     4     1     2     3    
TCTGTTTGTCAGGACATCTGT SVCQDIC 6     5     10    5     2     8     9     7     2     1     4     3    
TCTGTTTGTGTTGCTACTTGT SVCVATC 4     6     3     5     6     6     15    7     2     2     3     3    
TCTGTTTGTTACGTTTCTTGT SVCYVSC 5     3     8     6     7     9     6     8     0     3     5     2    
TCTTACTGTGTTTCTGTTTGT SYCVSVC 4     8     4     11    7     4     10    4     4     2     1     3    
TCTTACTGTTTCTACTTCTGT SYCFYFC 6     11    7     9     3     6     5     5     1     4     2     3    
TCTTCTTGTGTTTACGTTTGT SSCVYVC 1     7     4     11    6     9     8     6     2     3     3     2    
TCTCAGTGTATCTCTTACTGT SQCISYC 11    8     6     8     3     10    3     3     1     2     4     2    
TCTCAGTGTCCGTACATCTGT SQCPYIC 16    9     8     5     4     4     3     3     3     0     4     2    
TCTGTTTGTGCTGTTGTTTGT SVCAVVC 11    6     5     4     7     7     8     4     3     2     1     3    
TCTTACTGTAAATTCATCTGT SYCKFIC 2     5     6     10    4     9     8     8     1     2     3     3    
TCTTTCTGTTCTGACATCTGT SFCSDIC 2     8     2     1     6     11    11    11    1     1     4     3    
TCTGCTTGTATCTACTACTGT SACIYYC 11    9     10    7     4     6     3     2     2     0     3     3    
TCTGTTTGTAACTACTACTGT SVCNYYC 3     5     7     11    3     7     10    6     2     1     2     3    
TCTTCTTGTTACATCGTTTGT SSCYIVC 5     11    6     6     7     7     4     6     1     2     3     2    
TCTTTCTGTATCACTTCTTGT SFCITSC 5     11    4     8     6     3     8     7     3     2     2     1    
TCTTTCTGTGCTTACTACTGT SFCAYYC 8     7     2     9     2     4     11    9     2     3     1     2    
TCTATGTGTATGTTCATCTGT SMCMFIC 5     8     4     5     2     9     10    9     2     1     2     2    
TCTCAGTGTGAAGTTATCTGT SQCEVIC 3     5     7     7     6     4     11    9     2     1     3     1    
TCTGACTGTGCTGACTTCTGT SDCADFC 7     8     6     4     6     5     8     8     1     1     1     4    
TCTGACTGTGTTTCTATCTGT SDCVSIC 4     9     10    10    2     4     7     6     2     2     1     2    
TCTGTTTGTATCACTGTTTGT SVCITVC 2     11    6     6     6     6     8     7     1     2     2     2    
TCTGTTTGTATCGCTATCTGT SVCIAIC 7     13    3     3     7     7     7     5     1     3     1     2    
TCTGTTTGTGACTACACTTGT SVCDYTC 7     9     4     5     5     7     8     7     1     3     1     2    
TCTTACTGTGTTGTTGAATGT SYCVVEC 10    4     4     10    6     3     8     7     1     1     2     3    
TCTTTCTGTATCTACGTTTGT SFCIYVC 4     4     2     6     4     10    12    10    1     1     2     3    
TCTTTCTGTTCTGTTTTCTGT SFCSVFC 2     2     4     7     5     13    11    8     1     2     2     2    
TCTTTCTGTTTCATCACTTGT SFCFITC 8     8     6     6     8     5     8     3     2     1     3     1    
TCTACTTGTGTTTACACTTGT STCVYTC 5     10    4     9     2     10    5     7     0     2     1     3    
TCTCATTGTCGTATCATCTGT SHCRIIC 8     9     12    3     6     5     3     6     1     1     2     2    
TCTCATTGTGTTACTTTCTGT SHCVTFC 6     6     6     7     7     7     7     6     2     0     3     1    
TCTGACTGTACTACTTACTGT SDCTTYC 11    6     10    6     6     6     4     3     1     1     2     2    
TCTGTTTGTCAGGTTATCTGT SVCQVIC 8     11    3     6     8     5     6     5     1     1     2     2    
TCTGTTTGTCATATCGTTTGT SVCHIVC 5     5     4     2     8     6     11    11    3     0     2     1    
TCTACTTGTATCAACATCTGT STCINIC 11    5     9     8     2     6     7     4     3     0     1     1    
TCTATCTGTGTTTCTTTCTGT SICVSFC 4     5     6     10    6     7     7     7     1     0     2     2    
TCTATCTGTTACTCTTTCTGT SICYSFC 1     7     7     10    8     4     9     6     0     1     2     2    
TCTCAGTGTATCCATATCTGT SQCIHIC 10    9     5     4     6     5     7     6     2     1     1     1    
TCTGACTGTGACGACACTTGT SDCDDTC 8     15    14    10    1     1     2     1     2     1     0     2    
TCTGACTGTGCTTACGTTTGT SDCAYVC 15    7     10    9     4     1     3     3     2     1     1     1    
TCTGCTTGTGACCCGGACTGT SACDPDC 5     6     9     4     7     7     9     5     0     1     3     1    
TCTTACTGTATCGAAGTTTGT SYCIEVC 7     11    10    1     6     6     6     5     1     2     1     1    
TCTTACTGTTACACTGAATGT SYCYTEC 6     4     4     15    6     2     11    4     0     1     2     2    
TCTGACTGTACTTACACTTGT SDCTYTC 8     10    16    10    1     1     3     3     2     0     1     1    
TCTGACTGTGACACTGAATGT SDCDTEC 5     6     16    5     6     4     3     7     2     0     1     1    
TCTGACTGTGCTTACTCTTGT SDCAYSC 3     6     8     6     6     6     7     10    0     1     2     1    
TCTGTTTGTGTTTTCACTTGT SVCVFTC 5     9     9     7     3     7     5     7     3     0     1     0    
TCTCAGTGTTACGCTTACTGT SQCYAYC 6     19    6     6     4     5     4     2     0     0     1     2    
TCTCAGTGTTTCGTTATCTGT SQCFVIC 3     4     9     10    3     14    4     5     0     1     1     1    
TCTCAGTGTTTCTTCTTCTGT SQCFFFC 3     2     12    6     7     4     11    7     0     1     1     1    
TCTGTTTGTATCATCGTTTGT SVCIIVC 6     10    5     7     7     6     7     4     0     1     1     1    
TCTGTTTGTATCCATCAGTGT SVCIHQC 11    2     4     7     4     6     8     10    2     1     0     0    
TCTTTCTGTATCTTCGTTTGT SFCIFVC 9     7     2     7     4     7     10    6     1     1     0     1    
TCTATCTGTTACATCGTTTGT SICYIVC 7     7     10    6     3     3     10    6     1     0     0     0    
TCTCAGTGTACTATCGTTTGT SQCTIVC 3     7     5     8     11    5     5     8     0     0     1     0    
TCTCATTGTACTACTTACTGT SHCTTYC 7     10    7     11    3     7     2     5     0     1     0     0    
TCTGACTGTACTGACATCTGT SDCTDIC 11    4     17    9     4     4     1     2     0     0     1     0    
TCTGACTGTATCGACTACTGT SDCIDYC 11    4     12    9     4     5     4     3     0     0     0     1    
TCTATGTGTTTCATCATCTGT SMCFIIC 5     8     4     11    7     3     7     7     0     0     0     0    
TCTCCGTGTCAGGTTGTTTGT SPCQVVC 3     12    13    5     4     3     6     6     0     0     0     0    
TCTGAATGTTTCGTTATCTGT SECFVIC 5     5     6     7     6     9     6     8     0     0     0     0    
TCTGACTGTATCATCGAATGT SDCIIEC 8     7     9     11    2     5     4     6     0     0     0     0    
TCTGTTTGTACTGAATACTGT SVCTEYC 4     8     4     10    5     5     9     7     0     0     0     0    
TCTTACTGTATCATGATCTGT SYCIMIC 6     6     4     9     8     1     11    7     0     0     0     0    
TCTTACTGTTACGCTACTTGT SYCYATC 8     7     17    7     3     1     5     4     0     0     0     0    
TCTCAGTGTACTAAATACTGT SQCTKYC 6     7     6     11    8     3     7     3     13    21    22    24   
TCTCAGTGTGTTATCTTCTGT SQCVIFC 8     6     8     8     5     4     8     4     21    11    15    22   
TCTCCGTGTCCGGTTTACTGT SPCPVYC 8     9     4     5     4     6     8     7     11    13    19    20   
TCTTACTGTTACATCAACTGT SYCYINC 9     12    9     3     2     6     6     4     12    13    16    19   
TCTTACTGTTTCATCAAATGT SYCFIKC 4     9     12    8     5     4     5     4     9     13    19    18   
TCTTCTTGTCCGGCTTACTGT SSCPAYC 2     10    3     4     7     3     12    10    12    12    17    18   
TCTGTTTGTGACCGTTTCTGT SVCDRFC 4     4     2     7     4     13    8     9     16    7     14    14   
TCTCAGTGTCCGTTCTACTGT SQCPFYC 9     11    9     6     6     5     2     3     10    12    14    14   
TCTTACTGTGTTGTTGACTGT SYCVVDC 12    5     4     8     5     6     8     3     6     12    15    17   
TCTTACTGTATCTTCTACTGT SYCIFYC 6     4     7     11    5     9     5     4     5     13    15    16   
TCTATGTGTCCGGCTTTCTGT SMCPAFC 2     3     4     4     10    8     9     11    7     9     16    16   
TCTCAGTGTGTTACTAAATGT SQCVTKC 9     5     6     7     3     6     8     7     10    8     17    13   
TCTTACTGTTTCATGTCTTGT SYCFMSC 8     8     7     7     3     5     9     4     7     9     15    16   
TCTAAATGTGTTGTTTACTGT SKCVVYC 4     6     2     3     7     8     10    11    8     8     15    15   
TCTACTTGTTACTTCAACTGT STCYFNC 6     12    8     8     5     4     4     4     8     10    12    14   
TCTCAGTGTCAGATCAAATGT SQCQIKC 7     11    7     4     8     3     7     4     12    4     14    13   
TCTTACTGTCTGGCTATCTGT SYCLAIC 4     4     5     1     7     10    11    9     6     11    13    13   
TCTACTTGTCCGGCTATCTGT STCPAIC 2     2     6     4     11    7     11    8     10    10    7     12   
TCTCAGTGTCCGACTGAATGT SQCPTEC 2     11    6     9     5     7     8     3     8     9     10    12   
TCTCAGTGTTACAAATTCTGT SQCYKFC 8     8     7     6     6     6     5     5     8     6     13    12   
TCTGACTGTGCTATCAAATGT SDCAIKC 3     18    9     4     4     3     7     3     5     8     10    14   
TCTGACTGTTACACTTACTGT SDCYTYC 11    8     9     12    2     5     3     1     10    5     9     12   
TCTTACTGTGACAAAATCTGT SYCDKIC 4     11    3     6     4     7     8     8     10    7     10    9    
TCTAACTGTTACTACTACTGT SNCYYYC 9     4     10    10    3     1     9     5     5     7     11    12   
TCTCATTGTTACATCAACTGT SHCYINC 10    10    7     8     3     5     4     4     15    6     6     8    
TCTTACTGTCCGTACCATTGT SYCPYHC 9     6     7     4     9     6     5     5     8     10    9     8    
TCTGACTGTCAGATCTTCTGT SDCQIFC 7     6     8     8     4     4     9     5     7     5     11    11   
TCTACTTGTGCTTACACTTGT STCAYTC 10    5     11    4     3     5     8     5     2     10    10    11   
TCTCAGTGTGAAATCAAATGT SQCEIKC 6     6     12    6     4     4     8     5     12    6     6     9    
TCTCAGTGTGTTGTTGAATGT SQCVVEC 5     7     13    5     6     6     5     4     7     12    4     10   
TCTGAATGTGAATCTTTCTGT SECESFC 3     0     6     7     4     5     15    11    5     7     10    9    
TCTTACTGTACTGTTAAATGT SYCTVKC 8     5     4     10    8     2     6     8     3     9     8     11   
TCTCAGTGTCATGTTATCTGT SQCHVIC 4     7     8     11    9     4     4     4     7     9     5     9    
TCTCAGTGTAACTACTTCTGT SQCNYFC 7     4     7     6     5     8     7     7     7     5     8     9    
TCTCAGTGTGACGTTTTCTGT SQCDVFC 7     10    5     6     2     9     8     4     7     8     6     8    
TCTCATTGTGCTGTTGTTTGT SHCAVVC 6     10    6     6     2     8     7     6     8     5     8     8    
TCTGTTTGTGCTTCTATCTGT SVCASIC 6     10    2     4     9     5     9     6     7     6     9     7    
TCTACTTGTTACGTTTTCTGT STCYVFC 7     5     9     11    3     3     7     6     4     6     10    8    
TCTCAGTGTATCGAAATCTGT SQCIEIC 6     3     9     12    6     6     4     5     7     4     8     9    
TCTCAGTGTCATGTTGAATGT SQCHVEC 6     6     7     9     10    3     7     3     5     4     12    7    
TCTCATTGTGACACTTTCTGT SHCDTFC 9     5     11    5     6     5     5     5     4     6     9     9    
TCTCATTGTGCTTACATCTGT SHCAYIC 9     8     7     8     3     3     7     6     9     5     6     8    
TCTCCGTGTCCGTACGAATGT SPCPYEC 7     8     2     7     11    4     7     5     4     9     6     9    
TCTGACTGTCCGTACGTTTGT SDCPYVC 5     3     12    5     3     7     8     8     7     8     6     7    
TCTGCTTGTGAATACATCTGT SACEYIC 4     12    10    7     2     4     5     7     7     5     8     8    
TCTGTTTGTTCTACTATCTGT SVCSTIC 6     4     7     4     7     8     7     8     5     4     10    9    
TCTACTTGTGAATACTACTGT STCEYYC 7     7     6     5     6     4     10    6     7     6     6     8    
TCTATCTGTACTTTCTTCTGT SICTFFC 6     3     5     8     13    7     6     3     6     4     9     8    
TCTCAGTGTATCGCTTACTGT SQCIAYC 7     6     10    6     4     7     5     6     5     8     6     8    
TCTATCTGTATCAACTACTGT SICINYC 4     9     6     12    3     2     9     6     4     7     6     9    
TCTATCTGTGTTTACGACTGT SICVYDC 7     6     6     9     5     2     9     7     10    6     6     4    
TCTCAGTGTATCTCTATCTGT SQCISIC 7     5     8     8     4     3     10    6     4     5     10    7    
TCTGTTTGTATCGCTTTCTGT SVCIAFC 5     4     9     5     5     9     7     7     4     5     8     9    
TCTATGTGTTCTGTTATCTGT SMCSVIC 5     7     5     2     7     9     8     8     6     4     7     8    
TCTCAGTGTAAATACGAATGT SQCKYEC 3     10    3     9     5     3     10    8     2     7     8     8    
TCTGACTGTCAGTACTCTTGT SDCQYSC 3     11    14    5     2     5     6     5     4     6     7     8    
TCTGTTTGTCCGGACTACTGT SVCPDYC 2     4     4     3     9     8     10    11    7     3     8     7    
TCTATCTGTGTTCATTTCTGT SICVHFC 1     8     8     4     5     9     10    6     5     6     7     6    
TCTCAGTGTTACTACTCTTGT SQCYYSC 11    7     5     9     3     5     6     5     6     5     6     7    
TCTGTTTGTCATTACTACTGT SVCHYYC 8     6     4     7     8     5     9     4     7     4     6     7    
TCTTACTGTACTGACTTCTGT SYCTDFC 3     2     5     10    8     3     9     11    7     7     4     6    
TCTGACTGTGCTTCTTTCTGT SDCASFC 3     10    7     4     6     9     6     6     1     7     9     6    
TCTTACTGTTCTGTTTACTGT SYCSVYC 7     12    7     2     3     7     8     5     7     1     7     8    
TCTACTTGTACTTACGAATGT STCTYEC 5     9     7     8     2     6     7     7     2     6     8     6    
TCTGCTTGTTTCATCTACTGT SACFIYC 7     12    5     8     4     5     6     4     5     6     5     6    
TCTGTTTGTTACTCTATCTGT SVCYSIC 4     2     8     6     8     5     8     10    4     4     8     6    
TCTTACTGTCAGACTATCTGT SYCQTIC 6     5     7     7     4     7     9     6     1     7     6     8    
TCTAACTGTATCTACACTTGT SNCIYTC 8     6     6     7     2     8     8     6     7     4     5     5    
TCTCAGTGTGTTCAGGTTTGT SQCVQVC 4     6     7     5     8     8     7     6     7     5     3     6    
TCTCAGTGTTACAACTTCTGT SQCYNFC 4     3     7     11    7     5     7     7     5     4     6     6    
TCTCAGTGTTACTACCATTGT SQCYYHC 11    5     5     9     5     4     8     4     3     8     7     3    
TCTGACTGTACTGCTATCTGT SDCTAIC 11    9     13    4     3     5     4     2     1     5     8     7    
TCTGACTGTATCTACGAATGT SDCIYEC 8     8     4     5     5     8     6     7     4     6     4     7    
TCTGTTTGTAAAGTTATCTGT SVCKVIC 5     7     4     2     8     9     8     8     1     6     7     7    
TCTGTTTGTGTTCGTTACTGT SVCVRYC 6     7     5     7     6     6     7     7     6     4     4     7    
TCTGTTTGTTTCGTTACTTGT SVCFVTC 4     4     4     5     10    6     10    8     3     4     7     7    
TCTCATTGTCATTACATCTGT SHCHYIC 8     11    6     8     5     6     4     3     4     3     7     6    
TCTCATTGTTCTTTCATCTGT SHCSFIC 4     5     6     11    5     6     8     6     8     1     6     5    
TCTCCGTGTCAGGACGTTTGT SPCQDVC 6     8     12    4     5     4     7     5     5     6     5     4    
TCTAACTGTGTTGTTATCTGT SNCVVIC 5     8     5     6     4     9     6     8     3     5     5     6    
TCTATCTGTGCTGTTGTTTGT SICAVVC 4     8     5     5     6     9     7     7     3     6     6     4    
TCTGAATGTTACATCTTCTGT SECYIFC 13    7     8     8     3     4     5     3     5     3     6     5    
TCTGACTGTCCGGCTATCTGT SDCPAIC 2     4     6     3     7     8     12    9     3     4     6     6    
TCTGCTTGTGACTACTACTGT SACDYYC 8     14    13    9     2     2     1     2     4     5     6     4    
TCTTACTGTACTGTTTTCTGT SYCTVFC 2     6     12    8     4     6     9     4     2     5     5     7    
TCTTACTGTTACAACTTCTGT SYCYNFC 2     12    1     5     7     6     9     9     3     4     6     6    
TCTCAGTGTGACAAAGTTTGT SQCDKVC 9     5     8     7     4     4     7     7     5     2     7     4    
TCTGCTTGTTACTTCATCTGT SACYFIC 7     4     2     11    7     6     6     8     3     6     4     5    
TCTGTTTGTACTTTCCATTGT SVCTFHC 5     9     2     9     9     8     6     3     5     3     8     2    
TCTTACTGTGAAGTTATCTGT SYCEVIC 4     8     9     7     1     10    4     8     4     2     5     7    
TCTTCTTGTTACACTTACTGT SSCYTYC 2     7     7     9     5     5     11    5     5     4     3     6    
TCTTTCTGTACTTACAACTGT SFCTYNC 4     10    8     9     3     8     4     5     4     4     5     5    
TCTTTCTGTGTTTTCTACTGT SFCVFYC 8     9     5     7     4     5     8     5     6     2     5     5    
TCTATCTGTGTTGACTACTGT SICVDYC 7     10    5     6     4     7     7     5     2     3     7     5    
TCTCCGTGTCAGTACTACTGT SPCQYYC 15    14    9     5     3     1     4     0     4     3     3     7    
TCTGACTGTCAGGACATCTGT SDCQDIC 9     13    8     8     4     1     6     2     2     5     6     4    
TCTGACTGTTACGTTTTCTGT SDCYVFC 13    9     6     4     5     5     4     5     6     4     4     3    
TCTGCTTGTTACTACGACTGT SACYYDC 4     7     5     8     5     9     8     5     3     4     4     6    
TCTAACTGTATCTACATCTGT SNCIYIC 7     7     3     6     5     9     6     8     4     2     5     5    
TCTACTTGTATCTTCACTTGT STCIFTC 8     10    8     3     7     5     5     5     6     1     6     3    
TCTACTTGTTTCTACTTCTGT STCFYFC 10    4     6     6     5     5     6     9     4     4     3     5    
TCTATCTGTACTGACATCTGT SICTDIC 6     7     7     6     6     5     6     8     5     4     2     5    
TCTGCTTGTTTCTACTTCTGT SACFYFC 2     6     3     7     8     8     10    7     3     4     4     5    
TCTTACTGTGACTTCGTTTGT SYCDFVC 9     10    0     5     6     7     7     7     3     5     5     3    
TCTTCTTGTTACTACTCTTGT SSCYYSC 6     9     8     11    1     3     8     5     3     3     5     5    
TCTACTTGTATCTTCATCTGT STCIFIC 8     3     5     10    6     6     9     4     2     5     3     5    
TCTACTTGTCAGGCTTACTGT STCQAYC 3     6     6     10    6     5     8     7     3     3     4     5    
TCTCAGTGTATGCATTACTGT SQCMHYC 6     11    10    5     5     5     5     4     5     5     3     2    
TCTCAGTGTGACTACGTTTGT SQCDYVC 7     8     10    9     4     4     6     3     2     3     5     5    
TCTCATTGTTACGACGTTTGT SHCYDVC 10    6     6     4     4     8     8     5     3     4     3     5    
TCTCCGTGTTACAACATCTGT SPCYNIC 8     6     9     6     2     6     7     7     4     1     3     7    
TCTGCTTGTTTCTTCTTCTGT SACFFFC 3     5     6     5     9     5     11    7     3     1     6     5    
TCTTACTGTCATGAATACTGT SYCHEYC 5     9     6     3     6     9     7     6     1     4     5     5    
TCTTCTTGTCAGCCGTACTGT SSCQPYC 5     4     5     4     7     10    8     8     3     2     5     5    
TCTATCTGTTACTACAAATGT SICYYKC 11    7     3     13    5     7     3     2     3     3     5     3    
TCTGTTTGTGACACTTCTTGT SVCDTSC 3     3     5     10    4     9     8     9     3     3     4     4    
TCTTACTGTGACGACTTCTGT SYCDDFC 7     10    11    4     5     2     8     4     0     6     4     4    
TCTTACTGTTACCATGCTTGT SYCYHAC 3     11    9     3     3     9     6     7     3     3     3     5    
TCTTTCTGTATCATCACTTGT SFCIITC 5     7     3     8     7     3     10    8     3     5     2     4    
TCTATCTGTGTTGACGAATGT SICVDEC 9     5     4     5     11    5     8     4     4     1     3     5    
TCTTTCTGTGTTTTCAAATGT SFCVFKC 5     3     2     7     6     9     11    8     2     2     5     4    
TCTACTTGTACTTACGACTGT STCTYDC 5     13    10    4     7     4     5     3     2     0     4     6    
TCTACTTGTGTTGACATCTGT STCVDIC 11    7     10    4     2     4     7     6     4     2     4     2    
TCTATGTGTATCATCACTTGT SMCIITC 8     8     7     9     6     2     5     6     2     2     5     3    
TCTGTTTGTATGTACTCTTGT SVCMYSC 6     12    1     7     3     6     10    6     2     3     3     4    
TCTTACTGTGAAACTATCTGT SYCETIC 5     8     2     9     10    4     6     7     3     1     4     4    
TCTTCTTGTGTTATCGTTTGT SSCVIVC 3     8     8     9     7     4     6     6     2     2     4     4    
TCTAACTGTACTTACATCTGT SNCTYIC 4     2     6     6     5     12    9     7     2     2     3     4    
TCTATGTGTGTTTTCGTTTGT SMCVFVC 3     7     5     6     9     6     10    5     2     3     3     3    
TCTCAGTGTATCTACGTTTGT SQCIYVC 12    7     7     3     2     12    4     4     2     3     3     3    
TCTCCGTGTATCGTTTACTGT SPCIVYC 11    8     11    4     5     3     4     5     6     2     1     2    
TCTGTTTGTATCATCAAATGT SVCIIKC 3     11    5     9     6     7     4     6     2     2     3     4    
TCTGTTTGTTTCGTTTTCTGT SVCFVFC 5     6     3     7     5     11    7     7     0     2     6     3    
TCTCAGTGTACTTTCGTTTGT SQCTFVC 7     4     4     4     7     9     7     9     2     1     3     4    
TCTCCGTGTCCGTCTGTTTGT SPCPSVC 6     5     11    3     8     6     4     8     1     3     5     1    
TCTTACTGTATCCATTTCTGT SYCIHFC 3     8     5     9     4     6     7     9     0     2     5     3    
TCTTCTTGTATCGTTTACTGT SSCIVYC 5     9     10    6     5     6     4     6     3     1     3     3    
TCTTTCTGTGTTGTTTTCTGT SFCVVFC 1     5     4     7     9     5     13    7     5     0     4     1    
TCTGTTTGTTACGACGTTTGT SVCYDVC 6     14    8     11    3     4     4     1     5     1     1     2    
TCTATGTGTGTTGTTGAATGT SMCVVEC 6     10    4     7     3     7     7     7     1     2     2     3    
TCTGACTGTGACGACTACTGT SDCDDYC 10    10    13    10    4     1     2     1     2     3     1     2    
TCTGTTTGTCATGTTATCTGT SVCHVIC 5     4     9     7     7     6     5     8     4     0     2     2    
TCTTACTGTGACTCTATCTGT SYCDSIC 12    7     8     6     6     2     4     6     4     1     0     3    
TCTATCTGTATCGTTACTTGT SICIVTC 5     7     10    6     4     4     8     7     2     1     2     2    
TCTCTGTGTATGTTCATCTGT SLCMFIC 3     3     9     7     6     7     6     10    1     1     3     2    
TCTGAATGTATCGACATCTGT SECIDIC 5     9     4     6     8     6     7     6     4     1     1     1    
TCTGACTGTTACATGATCTGT SDCYMIC 7     8     12    7     2     6     4     5     2     1     2     2    
TCTTACTGTCAGTACGACTGT SYCQYDC 9     7     8     6     5     7     5     4     3     1     2     1    
TCTTTCTGTGACATCATCTGT SFCDIIC 5     11    3     9     6     3     9     5     2     1     2     2    
TCTACTTGTGTTATCTTCTGT STCVIFC 6     7     6     11    6     7     5     3     2     2     2     0    
TCTACTTGTGTTGACGACTGT STCVDDC 5     7     9     6     4     2     10    8     2     2     1     1    
TCTATCTGTATCGTTTTCTGT SICIVFC 3     4     4     14    6     5     8     7     0     2     3     1    
TCTCTGTGTGTTGTTGTTTGT SLCVVVC 7     4     4     4     9     7     10    6     2     0     2     2    
TCTGACTGTATCTTCTACTGT SDCIFYC 12    11    14    5     4     2     3     0     1     2     2     1    
TCTGTTTGTCAGACTTACTGT SVCQTYC 16    6     8     7     2     5     5     2     0     2     3     1    
TCTGTTTGTGAATTCTTCTGT SVCEFFC 3     4     4     3     7     6     14    10    1     2     2     1    
TCTTACTGTATCATGGTTTGT SYCIMVC 7     16    3     4     8     4     5     4     0     2     2     2    
TCTTACTGTATCGCTGTTTGT SYCIAVC 10    8     10    7     6     5     3     2     1     1     2     2    
TCTTCTTGTGTTGTTATCTGT SSCVVIC 5     7     6     5     13    5     5     5     2     0     3     1    
TCTATCTGTGCTTTCACTTGT SICAFTC 5     7     6     6     6     8     7     6     1     2     1     1    
TCTCAGTGTCATATCATCTGT SQCHIIC 7     7     8     12    8     0     7     2     0     2     0     3    
TCTCAGTGTTACCAGATCTGT SQCYQIC 11    10    7     2     3     3     9     6     0     1     4     0    
TCTCAGTGTTTCTTCGTTTGT SQCFFVC 4     6     4     6     5     9     9     8     2     0     1     2    
TCTCATTGTGCTATCATCTGT SHCAIIC 7     14    10    7     1     8     3     1     0     1     3     1    
TCTCTGTGTGCTTACATCTGT SLCAYIC 6     9     6     12    4     4     5     5     0     1     3     1    
TCTGACTGTTACATCCATTGT SDCYIHC 8     13    11    10    0     2     4     3     3     1     0     1    
TCTGCTTGTTTCACTGTTTGT SACFTVC 6     9     6     7     7     3     7     6     1     1     1     2    
TCTTACTGTGAAGTTTACTGT SYCEVYC 4     2     8     8     3     9     9     8     1     1     3     0    
TCTTACTGTGACGACATCTGT SYCDDIC 11    10    11    5     1     5     5     3     0     2     1     2    
TCTTACTGTTACGCTGTTTGT SYCYAVC 2     10    6     6     5     7     8     7     1     1     1     2    
TCTTTCTGTACTTTCATCTGT SFCTFIC 5     7     6     14    3     6     6     4     1     1     0     3    
TCTCCGTGTGACGTTGACTGT SPCDVDC 7     8     11    7     8     3     4     3     1     0     1     2    
TCTCGTTGTGTTGCTTTCTGT SRCVAFC 10    6     7     2     7     3     9     7     2     1     0     1    
TCTGTTTGTTTCAAAGTTTGT SVCFKVC 5     9     4     9     8     4     6     6     0     1     2     1    
TCTTACTGTGCTGTTGAATGT SYCAVEC 8     9     12    4     2     7     4     5     1     1     1     1    
TCTAAATGTACTGCTATCTGT SKCTAIC 4     5     6     8     6     8     8     6     1     1     1     0    
TCTATCTGTCCGGTTGTTTGT SICPVVC 4     5     4     5     10    9     7     7     0     2     0     1    
TCTATCTGTGTTTTCATCTGT SICVFIC 4     4     5     11    5     6     10    6     0     0     3     0    
TCTCGTTGTACTACTTACTGT SRCTTYC 9     11    8     6     4     2     6     5     0     1     1     1    
TCTCGTTGTACTTACATCTGT SRCTYIC 9     6     5     10    7     3     6     5     1     1     0     1    
TCTCGTTGTACTTACTACTGT SRCTYYC 5     9     8     10    3     6     6     4     0     0     1     2    
TCTGAATGTATCATCACTTGT SECIITC 7     5     12    10    3     5     5     4     1     1     0     1    
TCTGACTGTTTCGTTATCTGT SDCFVIC 3     13    5     9     6     4     7     4     1     0     1     1    
TCTTTCTGTTACTCTTACTGT SFCYSYC 1     7     5     4     6     6     11    11    0     1     1     1    
TCTATCTGTATCTTCTTCTGT SICIFFC 5     6     4     9     6     7     8     6     2     0     0     0    
TCTATGTGTTACGTTATCTGT SMCYVIC 6     6     5     8     4     7     8     7     0     0     0     2    
TCTCCGTGTGCTTACTACTGT SPCAYYC 7     10    8     10    7     2     4     3     0     1     0     1    
TCTGACTGTGACATCGACTGT SDCDIDC 11    14    12    6     3     2     2     1     1     0     1     0    
TCTGACTGTGCTATCATGTGT SDCAIMC 11    14    10    4     3     3     4     2     0     0     0     2    
TCTGCTTGTATGTACATCTGT SACMYIC 9     16    7     4     2     3     5     5     0     0     1     0    
TCTGTTTGTCAGGTTGACTGT SVCQVDC 7     9     5     7     5     8     5     5     1     0     0     0    
TCTTACTGTTTCGTTATCTGT SYCFVIC 8     4     7     9     5     8     5     5     1     0     0     0    
TCTTGGTGTGTTGCTTACTGT SWCVAYC 4     3     2     14    6     5     8     9     1     0     0     0    
TCTCCGTGTGACATCCATTGT SPCDIHC 8     17    11    9     0     0     3     3     0     0     0     0    
TCTCGTTGTGTTTTCATCTGT SRCVFIC 7     7     4     7     1     7     8     10    0     0     0     0    
TCTCGTTGTTACGTTGTTTGT SRCYVVC 9     6     8     2     5     6     5     10    0     0     0     0    
TCTCGTTGTTACTTCTTCTGT SRCYFFC 5     3     5     4     6     7     12    9     0     0     0     0    
TCTGACTGTATGTACATCTGT SDCMYIC 8     5     10    6     6     2     7     7     0     0     0     0    
TCTGTTTGTTTCAAAATCTGT SVCFKIC 6     4     4     8     1     7     11    10    0     0     0     0    
TCTTACTGTGCTACTATCTGT SYCATIC 8     5     7     7     8     6     5     5     0     0     0     0    
TCTTTCTGTGTTACTATCTGT SFCVTIC 10    5     3     4     2     10    10    7     0     0     0     0    
TCTTTCTGTTACACTGTTTGT SFCYTVC 4     4     7     2     8     6     8     12    0     0     0     0    
TCTTTCTGTTACTACGTTTGT SFCYYVC 7     5     6     10    6     7     5     5     0     0     0     0    
TCTCAGTGTCCGGCTAACTGT SQCPANC 5     8     8     1     8     7     7     6     22    34    40    38   
TCTACTTGTGACCGTATCTGT STCDRIC 7     3     2     7     4     9     9     9     30    23    32    37   
TCTTACTGTGACCGTATCTGT SYCDRIC 3     6     6     4     8     10    8     5     21    25    34    38   
TCTCAGTGTTACCCGGTTTGT SQCYPVC 6     4     6     8     7     5     6     8     22    17    25    29   
TCTTACTGTTACTACAAATGT SYCYYKC 5     7     5     11    3     5     8     6     15    15    20    22   
TCTCAGTGTGTTAAATTCTGT SQCVKFC 0     5     8     5     6     10    9     7     16    17    16    20   
TCTCATTGTATCTACTACTGT SHCIYYC 10    7     7     5     6     6     6     3     11    9     21    17   
TCTGACTGTGTTTTCACTTGT SDCVFTC 6     8     4     9     4     8     7     4     13    9     17    16   
TCTTACTGTCAGCATTTCTGT SYCQHFC 5     9     9     6     8     2     6     5     9     13    15    18   
TCTTACTGTATCACTACTTGT SYCITTC 7     5     5     6     6     8     9     4     9     11    17    17   
TCTGTTTGTCAGGCTTACTGT SVCQAYC 3     4     8     7     7     6     8     7     8     11    16    17   
TCTGTTTGTATCTACGCTTGT SVCIYAC 5     9     4     6     8     6     5     7     9     9     14    16   
TCTGAATGTACTTTCTACTGT SECTFYC 3     10    4     9     7     7     4     6     12    10    12    13   
TCTTACTGTATCATCAACTGT SYCIINC 3     17    8     9     3     4     4     2     8     13    11    15   
TCTGACTGTACTGCTTACTGT SDCTAYC 9     7     8     4     2     8     6     6     6     9     16    15   
TCTCAGTGTGTTGCTTACTGT SQCVAYC 7     14    7     3     4     4     4     7     10    11    10    12   
TCTTACTGTGACTACAAATGT SYCDYKC 12    3     11    7     3     5     6     3     12    7     11    13   
TCTCATTGTCCGGCTTTCTGT SHCPAFC 4     2     3     1     11    5     13    11    9     7     11    13   
TCTATCTGTATCATGGCTTGT SICIMAC 5     8     5     2     3     9     8     10    6     10    10    13   
TCTCAGTGTGCTATCACTTGT SQCAITC 7     7     9     7     9     2     7     2     9     7     10    11   
TCTCAGTGTTCTACTATCTGT SQCSTIC 4     5     7     7     5     7     7     8     6     9     11    11   
TCTACTTGTATCTTCCATTGT STCIFHC 3     4     7     5     10    7     7     7     10    9     7     10   
TCTCATTGTTCTATCACTTGT SHCSITC 3     9     3     5     11    5     8     6     7     9     11    9    
TCTGCTTGTGCTTACTTCTGT SACAYFC 11    7     8     6     2     5     8     3     7     9     10    10   
TCTTACTGTATGTTCTACTGT SYCMFYC 8     9     4     12    5     3     5     4     9     8     9     10   
TCTGACTGTTACTACAAATGT SDCYYKC 7     11    8     7     1     6     5     5     6     7     11    11   
TCTGTTTGTATCACTTCTTGT SVCITSC 5     11    6     6     7     5     5     5     7     9     9     10   
TCTTACTGTTACCAGGAATGT SYCYQEC 8     2     8     5     6     4     10    7     9     6     10    9    
TCTCATTGTGTTGACTTCTGT SHCVDFC 6     8     8     8     2     10    5     3     12    4     11    6    
TCTGTTTGTGCTTTCTACTGT SVCAFYC 8     8     4     6     11    3     5     5     4     8     10    11   
TCTTACTGTACTTTCGTTTGT SYCTFVC 3     4     5     9     7     6     10    6     6     6     9     11   
TCTACTTGTCCGGTTGAATGT STCPVEC 4     4     9     5     2     7     9     10    7     7     9     8    
TCTATCTGTCCGTACGAATGT SICPYEC 7     4     4     3     6     7     9     10    10    6     7     8    
TCTATGTGTCCGGTTTACTGT SMCPVYC 6     2     4     8     3     8     9     10    12    6     5     7    
TCTCAGTGTCAGGTTGACTGT SQCQVDC 8     10    8     9     2     5     4     4     7     7     7     9    
TCTCAGTGTGAAGTTGTTTGT SQCEVVC 4     4     5     11    6     5     7     8     10    4     8     7    
TCTATCTGTGTTTTCAAATGT SICVFKC 7     9     5     15    3     5     3     3     4     8     7     9    
TCTCATTGTATCTACTTCTGT SHCIYFC 9     4     6     4     6     7     8     6     6     6     10    6    
TCTGTTTGTGAAATCGAATGT SVCEIEC 3     5     5     3     6     8     9     11    4     9     6     9    
TCTTACTGTGACTACTTCTGT SYCDYFC 2     10    7     9     8     5     3     6     10    5     8     5    
TCTACTTGTATCATCCGTTGT STCIIRC 6     3     9     5     5     8     7     7     5     6     7     9    
TCTATCTGTGACTACTTCTGT SICDYFC 3     5     3     7     7     8     6     11    3     6     10    8    
TCTACTTGTCAGGACGTTTGT STCQDVC 4     1     7     9     6     9     8     6     8     4     7     7    
TCTCATTGTGCTGTTTACTGT SHCAVYC 18    7     7     10    3     2     2     1     6     8     6     6    
TCTTACTGTAACTACATCTGT SYCNYIC 6     7     10    8     4     5     6     4     9     4     8     5    
TCTTACTGTCATGACATCTGT SYCHDIC 5     6     14    6     4     4     5     6     7     5     6     8    
TCTGCTTGTGACGTTACTTGT SACDVTC 10    3     9     5     5     9     6     3     6     4     7     8    
TCTGTTTGTTACCAGTTCTGT SVCYQFC 5     7     4     7     8     8     5     6     4     5     10    6    
TCTGTTTGTGCTTTCACTTGT SVCAFTC 6     5     5     6     8     5     8     7     4     3     9     8    
TCTATCTGTTACCATTTCTGT SICYHFC 6     7     1     6     7     4     11    8     7     5     5     6    
TCTGACTGTAACACTATCTGT SDCNTIC 7     8     8     11    5     3     5     3     6     3     7     7    
TCTGGTTGTATCACTTACTGT SGCITYC 3     7     6     9     4     6     9     6     5     6     9     3    
TCTTACTGTATCACTGAATGT SYCITEC 11    9     5     10    6     2     3     4     5     4     7     7    
TCTTACTGTATCGACGACTGT SYCIDDC 10    6     6     5     6     6     5     6     7     1     7     8    
TCTTACTGTTACATCTCTTGT SYCYISC 7     8     9     5     4     7     7     3     3     9     5     6    
TCTACTTGTTACCATTTCTGT STCYHFC 6     10    5     6     5     7     6     5     6     5     6     5    
TCTGTTTGTGTTCCGGTTTGT SVCVPVC 0     3     8     5     7     6     13    8     2     5     8     7    
TCTCAGTGTATCATCGACTGT SQCIIDC 12    10    8     8     2     4     3     3     4     4     6     7    
TCTCCGTGTGTTGTTATCTGT SPCVVIC 6     10    7     7     4     5     6     5     2     7     6     6    
TCTCCGTGTTTCGTTATCTGT SPCFVIC 6     10    7     5     2     7     7     6     4     5     6     6    
TCTGAATGTTACGTTATCTGT SECYVIC 6     9     4     8     6     6     5     6     2     5     8     6    
TCTGACTGTTTCTTCATCTGT SDCFFIC 6     11    9     8     3     5     4     4     4     5     6     6    
TCTTACTGTAACGACTACTGT SYCNDYC 5     6     5     7     5     6     8     8     4     6     4     7    
TCTTACTGTTTCAAATACTGT SYCFKYC 9     10    5     4     5     4     6     7     4     4     7     6    
TCTAACTGTATCATCTACTGT SNCIIYC 4     6     7     12    7     3     6     5     5     3     5     7    
TCTGACTGTTCTATCTTCTGT SDCSIFC 8     4     10    12    5     3     5     3     5     5     6     4    
TCTGTTTGTGTTTCTGAATGT SVCVSEC 3     4     5     4     6     8     12    8     5     4     7     4    
TCTGTTTGTTTCTTCTCTTGT SVCFFSC 8     4     2     9     10    5     9     3     4     5     4     7    
TCTACTTGTCCGGACTACTGT STCPDYC 2     5     3     8     5     12    5     10    5     4     3     7    
TCTCAGTGTGAATACGTTTGT SQCEYVC 10    6     10    6     3     8     4     3     7     2     5     5    
TCTCCGTGTGTTTACACTTGT SPCVYTC 6     9     8     12    6     1     6     2     7     2     6     4    
TCTGACTGTGACGACGTTTGT SDCDDVC 7     7     16    6     5     3     3     3     4     3     7     5    
TCTGACTGTGTTTACGACTGT SDCVYDC 5     7     9     13    3     2     7     4     3     3     4     9    
TCTGACTGTTACGTTTCTTGT SDCYVSC 6     10    11    3     4     5     4     7     4     3     5     7    
TCTGTTTGTGAAGTTGACTGT SVCEVDC 1     6     6     7     4     9     8     9     5     5     4     5    
TCTTACTGTGACGAAATCTGT SYCDEIC 3     7     9     8     6     5     6     6     3     4     6     6    
TCTAACTGTACTATCATCTGT SNCTIIC 2     4     4     8     12    6     8     6     5     6     3     4    
TCTACTTGTTACACTGTTTGT STCYTVC 8     8     6     7     3     6     7     5     6     3     5     4    
TCTCATTGTTACGTTGTTTGT SHCYVVC 11    8     7     9     3     6     4     2     3     3     7     5    
TCTCCGTGTATGTACGTTTGT SPCMYVC 4     7     11    10    5     4     7     2     4     3     6     5    
TCTTACTGTATCGACACTTGT SYCIDTC 4     4     6     9     9     5     9     4     2     4     5     7    
TCTTACTGTATCGACTTCTGT SYCIDFC 3     5     5     9     4     11    8     5     7     4     2     5    
TCTACTTGTTTCTTCACTTGT STCFFTC 4     14    4     10    3     7     4     4     8     1     4     4    
TCTCATTGTACTTTCTACTGT SHCTFYC 2     7     4     12    5     6     10    4     4     3     5     5    
TCTTACTGTGAAGACATCTGT SYCEDIC 7     7     9     7     8     4     3     5     5     3     4     5    
TCTTACTGTGCTTCTATCTGT SYCASIC 4     4     9     4     7     12    4     6     3     3     7     4    
TCTTACTGTGTTAAATACTGT SYCVKYC 10    10    3     10    6     3     3     5     2     4     7     4    
TCTTCTTGTATCATCACTTGT SSCIITC 7     6     8     10    6     3     6     4     2     5     5     5    
TCTATGTGTTTCCATTACTGT SMCFHYC 3     11    5     7     1     7     8     8     3     4     4     5    
TCTCAGTGTGAAACTTACTGT SQCETYC 7     13    9     8     3     3     3     4     2     5     4     5    
TCTGAATGTTACACTATCTGT SECYTIC 8     9     4     8     7     3     5     6     2     4     5     5    
TCTGAATGTTTCTACTACTGT SECFYYC 3     10    10    9     3     4     6     5     3     2     6     5    
TCTGCTTGTGACCGTTTCTGT SACDRFC 4     4     3     4     7     9     9     10    3     4     5     4    
TCTGTTTGTTACCATGTTTGT SVCYHVC 6     9     5     6     6     6     8     4     2     4     5     5    
TCTTACTGTACTCATATCTGT SYCTHIC 5     8     4     5     11    4     8     5     5     3     4     4    
TCTTACTGTGCTCATTTCTGT SYCAHFC 4     5     4     5     4     6     11    11    5     4     3     4    
TCTCAGTGTATCACTTTCTGT SQCITFC 5     5     10    4     6     7     7     6     3     3     5     4    
TCTCAGTGTATCATCGAATGT SQCIIEC 6     6     6     6     5     4     9     8     5     2     4     4    
TCTCAGTGTATCGTTCAGTGT SQCIVQC 7     10    9     9     3     5     3     4     3     6     1     5    
TCTCAGTGTCGTGTTATCTGT SQCRVIC 4     10    7     11    2     4     6     6     2     5     4     4    
TCTGACTGTGCTTACAAATGT SDCAYKC 10    4     12    8     2     6     5     3     4     2     4     5    
TCTGTTTGTGGTGTTGTTTGT SVCGVVC 2     4     6     2     6     12    10    8     4     3     4     4    
TCTGTTTGTGTTAAAGTTTGT SVCVKVC 2     6     3     11    3     6     9     10    3     3     4     5    
TCTTACTGTGAAATCTTCTGT SYCEIFC 3     10    5     3     8     6     5     10    2     2     7     4    
TCTTACTGTGCTATCTTCTGT SYCAIFC 8     6     5     10    5     5     7     4     4     1     4     6    
TCTTGGTGTCAGGACGTTTGT SWCQDVC 4     2     10    1     5     8     11    9     2     4     4     5    
TCTACTTGTGACATCTACTGT STCDIYC 7     5     10    5     6     3     8     6     3     3     4     4    
TCTACTTGTTACTACCATTGT STCYYHC 10    9     5     13    3     4     4     2     3     2     5     4    
TCTATGTGTTACTTCATCTGT SMCYFIC 6     6     5     13    4     3     7     6     3     4     2     5    
TCTCAGTGTGACACTTACTGT SQCDTYC 11    10    13    3     2     4     3     4     4     3     3     4    
TCTCCGTGTTACTCTTACTGT SPCYSYC 13    9     11    6     4     1     5     1     7     2     2     3    
TCTGAATGTCAGCCGTACTGT SECQPYC 6     5     7     6     8     6     7     5     5     3     1     5    
TCTGACTGTTACAACATCTGT SDCYNIC 8     6     10    5     7     3     5     6     2     3     3     6    
TCTATCTGTCAGGTTATCTGT SICQVIC 8     7     4     7     7     2     6     9     5     2     3     3    
TCTGACTGTTTCATCAAATGT SDCFIKC 7     2     3     10    5     8     11    4     4     2     4     3    
TCTTACTGTATCAAAGACTGT SYCIKDC 2     1     6     11    6     3     12    9     1     4     5     3    
TCTATGTGTGACTACATCTGT SMCDYIC 6     9     10    9     6     1     5     4     1     3     5     3    
TCTCATTGTGAAGTTATCTGT SHCEVIC 2     8     6     11    3     9     5     6     4     1     4     3    
TCTCATTGTTCTACTATCTGT SHCSTIC 6     11    5     4     9     3     5     7     2     2     4     4    
TCTGTTTGTATCTCTTACTGT SVCISYC 6     10    2     5     7     8     6     6     2     4     2     4    
TCTTACTGTTACCATATCTGT SYCYHIC 6     8     9     10    4     6     3     4     3     2     3     4    
TCTTCTTGTGTTTACTTCTGT SSCVYFC 6     9     5     7     3     7     8     5     3     2     4     3    
TCTATGTGTTACACTATCTGT SMCYTIC 2     6     11    7     6     4     7     7     0     2     4     5    
TCTGACTGTGCTCAGTACTGT SDCAQYC 13    7     10    8     3     2     4     3     4     3     2     2    
TCTGACTGTTACGAAGTTTGT SDCYEVC 6     7     4     15    5     6     2     5     2     5     0     4    
TCTGCTTGTAACTACATCTGT SACNYIC 3     6     10    11    3     9     5     3     3     2     3     3    
TCTGTTTGTGAAGTTACTTGT SVCEVTC 4     8     6     6     8     5     7     6     3     3     3     2    
TCTTACTGTGACAAATTCTGT SYCDKFC 2     7     6     4     7     5     9     10    2     3     4     2    
TCTTACTGTTTCGCTATCTGT SYCFAIC 5     9     8     1     4     5     10    8     3     2     3     3    
TCTTCTTGTGCTTTCATCTGT SSCAFIC 6     3     7     4     5     6     11    8     1     3     3     4    
TCTTCTTGTGTTACTATCTGT SSCVTIC 4     13    6     6     6     6     4     5     3     2     4     2    
TCTTTCTGTGTTTACTACTGT SFCVYYC 7     7     6     7     3     6     6     8     2     2     3     4    
TCTATCTGTACTACTATCTGT SICTTIC 4     12    8     8     4     6     4     4     1     3     3     3    
TCTCAGTGTATCACTGTTTGT SQCITVC 14    5     4     13    2     7     4     1     4     1     2     3    
TCTCATTGTATCGTTATCTGT SHCIVIC 8     5     9     4     7     6     7     4     3     1     3     3    
TCTGAATGTTTCATCGTTTGT SECFIVC 3     6     8     7     5     4     10    7     2     1     3     4    
TCTGTTTGTGACGCTGTTTGT SVCDAVC 7     6     3     6     8     3     10    7     1     2     4     3    
TCTGTTTGTGACTCTGTTTGT SVCDSVC 4     5     4     6     10    10    5     6     5     0     3     2    
TCTTACTGTGACACTTTCTGT SYCDTFC 14    7     7     8     3     4     4     3     2     3     1     4    
TCTTGGTGTCCGGTTATCTGT SWCPVIC 3     3     7     3     6     8     8     12    2     3     2     3    
TCTTTCTGTGCTTTCATCTGT SFCAFIC 4     3     6     5     8     8     7     9     2     2     3     3    
TCTTTCTGTTACTTCTACTGT SFCYFYC 5     14    8     8     5     2     5     3     2     2     3     3    
TCTCCGTGTGTTTACGTTTGT SPCVYVC 8     7     8     8     2     4     8     5     2     2     3     2    
TCTGCTTGTGACGTTGCTTGT SACDVAC 5     6     6     3     8     7     9     6     2     1     3     3    
TCTTACTGTACTTACGACTGT SYCTYDC 5     6     6     7     5     10    6     5     2     2     3     2    
TCTACTTGTTACGTTACTTGT STCYVTC 4     9     8     8     5     4     8     4     1     3     2     2    
TCTATCTGTACTATCTACTGT SICTIYC 12    9     5     9     2     5     5     3     1     1     3     3    
TCTCAGTGTTTCGTTTACTGT SQCFVYC 13    7     6     5     6     4     4     5     4     1     2     1    
TCTCCGTGTGTTGTTGAATGT SPCVVEC 10    6     7     9     4     2     7     5     1     3     2     2    
TCTTACTGTATGCATTACTGT SYCMHYC 2     7     12    7     6     6     4     6     1     3     2     2    
TCTACTTGTCATATCACTTGT STCHITC 6     6     7     5     2     9     7     8     2     2     2     1    
TCTACTTGTGCTGCTTACTGT STCAAYC 3     13    13    5     2     5     4     5     2     1     3     1    
TCTATGTGTGTTGCTGTTTGT SMCVAVC 6     8     6     7     3     7     9     4     0     4     1     2    
TCTATGTGTTACACTGTTTGT SMCYTVC 3     6     7     13    3     5     5     8     3     2     1     1    
TCTATGTGTTTCGTTATCTGT SMCFVIC 4     2     7     12    11    6     6     2     1     2     2     2    
TCTGACTGTATCGTTTACTGT SDCIVYC 8     6     6     14    4     5     4     3     1     2     1     3    
TCTGCTTGTGCTTTCATCTGT SACAFIC 4     6     10    7     5     5     8     5     1     4     1     1    
TCTGTTTGTGTTGCTGAATGT SVCVAEC 5     3     6     3     7     9     10    7     3     2     0     2    
TCTTACTGTTTCTCTTACTGT SYCFSYC 4     4     6     5     7     7     8     9     0     3     1     3    
TCTTTCTGTGCTATCTTCTGT SFCAIFC 4     4     8     2     11    5     11    5     2     2     0     3    
TCTAAATGTATCTTCTACTGT SKCIFYC 3     4     2     7     5     8     10    11    0     2     2     2    
TCTACTTGTGTTGTTATCTGT STCVVIC 3     6     8     6     8     4     8     7     2     1     2     1    
TCTATCTGTTCTATCTTCTGT SICSIFC 4     5     5     13    5     6     7     5     1     2     1     2    
TCTCAGTGTCGTTACATCTGT SQCRYIC 5     6     8     9     7     3     8     4     1     1     2     2    
TCTGAATGTATCTACTACTGT SECIYYC 4     9     6     9     6     4     5     7     1     2     2     1    
TCTGAATGTATGTACTACTGT SECMYYC 10    5     7     6     3     5     7     7     0     0     3     3    
TCTTACTGTTACGCTATCTGT SYCYAIC 9     9     5     8     5     6     5     3     0     2     2     2    
TCTACTTGTATCATGGTTTGT STCIMVC 2     11    11    7     7     5     3     4     0     2     1     2    
TCTATGTGTTTCACTTACTGT SMCFTYC 3     7     5     8     9     2     10    6     2     1     1     1    
TCTCAGTGTGTTTACCAGTGT SQCVYQC 9     9     10    7     3     5     4     3     1     2     2     0    
TCTTTCTGTATCGCTTTCTGT SFCIAFC 4     3     3     4     7     13    9     7     1     1     1     2    
TCTTTCTGTATCGTTTTCTGT SFCIVFC 6     8     5     3     4     6     10    8     0     1     2     2    
TCTTTCTGTTTCATCTACTGT SFCFIYC 6     7     6     11    6     5     5     4     1     1     2     1    
TCTACTTGTGAAGACGAATGT STCEDEC 3     5     11    8     2     3     10    8     0     1     1     2    
TCTGAATGTCATTACTACTGT SECHYYC 3     6     6     9     4     8     7     7     0     1     2     1    
TCTGACTGTGACGACTTCTGT SDCDDFC 11    7     14    8     5     3     0     2     2     1     0     1    
TCTGTTTGTGCTTACTACTGT SVCAYYC 6     7     9     7     4     6     6     5     0     1     1     2    
TCTTGGTGTACTGTTATCTGT SWCTVIC 5     5     6     5     8     7     9     5     2     0     1     1    
TCTACTTGTTTCATCGACTGT STCFIDC 9     7     7     7     7     2     3     8     0     1     1     1    
TCTCATTGTTACAACATCTGT SHCYNIC 11    8     7     6     5     4     5     4     0     1     1     1    
TCTGACTGTCCGTACATCTGT SDCPYIC 9     14    9     8     3     2     3     2     1     0     0     2    
TCTGCTTGTTACATGTACTGT SACYMYC 7     12    9     2     2     4     8     6     0     1     1     1    
TCTGTTTGTGACGACGAATGT SVCDDEC 4     10    12    1     6     5     7     5     0     1     1     1    
TCTGTTTGTGTTATCCATTGT SVCVIHC 2     12    7     9     6     7     2     5     0     1     1     1    
TCTTTCTGTTCTTTCTACTGT SFCSFYC 5     7     4     6     5     8     10    5     1     0     1     1    
TCTACTTGTTACGTTGACTGT STCYVDC 3     5     11    9     2     9     5     6     0     0     1     1    
TCTCCGTGTACTATCAAATGT SPCTIKC 7     12    11    4     2     4     7     3     0     1     1     0    
TCTGACTGTGACACTGACTGT SDCDTDC 10    15    7     6     3     2     5     2     1     1     0     0    
TCTGACTGTGACTTCTTCTGT SDCDFFC 11    9     13    5     4     3     3     2     1     0     0     1    
TCTTACTGTATCATCGCTTGT SYCIIAC 4     4     7     6     7     6     9     7     0     0     2     0    
TCTTACTGTGCTTACACTTGT SYCAYTC 6     7     11    4     3     6     6     7     1     0     1     0    
TCTGAATGTTTCATCATCTGT SECFIIC 3     11    4     6     9     1     7     9     1     0     0     0    
TCTGACTGTATCAACACTTGT SDCINTC 6     0     14    12    2     7     4     5     1     0     0     0    
TCTGTTTGTACTTACGTTTGT SVCTYVC 3     9     10    11    6     3     4     4     0     0     0     1    
TCTGTTTGTGTTATCATGTGT SVCVIMC 5     5     10    3     4     8     9     6     0     0     1     0    
TCTTACTGTCAGGAATACTGT SYCQEYC 6     15    4     6     7     5     2     5     0     0     1     0    
TCTTACTGTTTCTTCTTCTGT SYCFFFC 4     6     5     2     7     10    7     9     0     0     1     0    
TCTATGTGTGTTATCGTTTGT SMCVIVC 7     4     7     6     5     9     6     6     0     0     0     0    
TCTCAGTGTGACACTATCTGT SQCDTIC 6     12    13    3     3     5     3     5     0     0     0     0    
TCTCAGTGTGACACTGTTTGT SQCDTVC 13    8     12    8     2     2     4     1     0     0     0     0    
TCTCAGTGTTTCGAATACTGT SQCFEYC 10    7     4     6     2     5     7     9     0     0     0     0    
TCTCCGTGTGACGTTGAATGT SPCDVEC 8     6     15    3     6     2     6     4     0     0     0     0    
TCTCGTTGTCAGCAGTACTGT SRCQQYC 7     10    10    6     2     7     3     5     0     0     0     0    
TCTTACTGTCAGGTTATCTGT SYCQVIC 7     9     7     6     6     5     7     3     0     0     0     0    
TCTATCTGTTACATCAACTGT SICYINC 12    4     15    3     6     4     4     1     13    13    26    25   
TCTCCGTGTACTATCTTCTGT SPCTIFC 5     6     8     6     4     7     6     7     14    13    21    22   
TCTCATTGTTTCGTTTACTGT SHCFVYC 8     10    11    3     2     8     3     4     17    7     22    23   
TCTTACTGTCCGGCTGCTTGT SYCPAAC 3     3     1     0     10    6     12    14    12    12    22    23   
TCTGACTGTGCTTACTTCTGT SDCAYFC 10    5     8     4     5     4     7     6     10    14    19    25   
TCTTACTGTACTTTCTACTGT SYCTFYC 6     9     6     6     8     7     5     2     11    12    20    23   
TCTCAGTGTACTTTCTACTGT SQCTFYC 3     9     6     6     6     3     10    6     11    10    21    20   
TCTATGTGTCAGCCGTACTGT SMCQPYC 1     5     6     8     5     7     10    7     14    12    15    17   
TCTCCGTGTCAGGCTTACTGT SPCQAYC 7     10    6     3     7     4     7     5     13    7     19    18   
TCTACTTGTGTTCATTACTGT STCVHYC 9     7     5     7     2     9     6     4     8     11    18    19   
TCTGACTGTATCAACTTCTGT SDCINFC 2     4     5     6     3     7     14    8     12    10    16    17   
TCTGACTGTATCTCTTTCTGT SDCISFC 6     7     6     8     6     7     4     5     10    9     17    19   
TCTGTTTGTATCCCGTTCTGT SVCIPFC 5     10    5     2     7     7     7     6     16    9     12    18   
TCTACTTGTATCTACAAATGT STCIYKC 5     4     8     11    5     6     5     5     11    9     16    17   
TCTCAGTGTCAGGCTTCTTGT SQCQASC 2     4     6     4     4     6     12    11    9     12    15    16   
TCTATGTGTCCGTTCGTTTGT SMCPFVC 0     9     3     4     5     9     11    8     14    8     14    14   
TCTCATTGTGTTAAATACTGT SHCVKYC 7     3     8     8     9     6     4     4     8     11    14    16   
TCTGCTTGTTACGTTAAATGT SACYVKC 9     5     5     7     5     7     6     5     9     9     14    16   
TCTGACTGTCATTACACTTGT SDCHYTC 10    6     8     4     8     4     6     3     10    8     14    14   
TCTAAATGTGACCGTATCTGT SKCDRIC 3     2     6     6     6     6     13    7     9     13    9     14   
TCTCATTGTGACCGTTACTGT SHCDRYC 7     5     8     7     6     7     5     4     11    10    10    14   
TCTCATTGTCCGGCTATCTGT SHCPAIC 3     6     4     2     4     11    11    8     14    6     10    14   
TCTCAGTGTTACTACAAATGT SQCYYKC 4     11    15    5     3     3     5     3     7     10    13    13   
TCTGCTTGTGTTTTCTTCTGT SACVFFC 1     6     5     4     11    6     10    6     12    6     11    14   
TCTGTTTGTATCGTTTCTTGT SVCIVSC 6     6     5     10    6     9     3     4     7     9     14    12   
TCTTCTTGTACTTACACTTGT SSCTYTC 8     2     5     4     4     7     12    7     9     8     12    13   
TCTCAGTGTCCGTTCAAATGT SQCPFKC 5     6     9     5     7     2     6     9     8     10    12    11   
TCTCCGTGTTACGTTTACTGT SPCYVYC 11    5     14    5     4     3     5     2     6     10    12    13   
TCTACTTGTCGTTACATCTGT STCRYIC 6     11    8     5     6     4     4     5     4     9     14    13   
TCTGTTTGTGACTTCTTCTGT SVCDFFC 3     5     5     9     6     10    7     4     11    7     12    10   
TCTCAGTGTCAGGCTTACTGT SQCQAYC 8     6     12    5     5     5     6     2     5     11    11    12   
TCTCAGTGTATGTACGTTTGT SQCMYVC 4     10    8     8     4     2     8     5     6     8     12    12   
TCTCAGTGTCCGGTTGAATGT SQCPVEC 5     4     5     5     5     7     9     9     9     9     8     11   
TCTGTTTGTGACGAATACTGT SVCDEYC 5     10    5     6     4     6     7     6     8     9     9     11   
TCTGTTTGTCCGGCTGTTTGT SVCPAVC 3     1     4     2     10    11    11    7     5     9     10    12   
TCTGTTTGTTACTACGACTGT SVCYYDC 10    10    7     7     2     7     4     2     7     8     7     12   
TCTTACTGTACTTACTTCTGT SYCTYFC 7     8     5     5     12    6     1     5     7     8     9     10   
TCTTACTGTTACCCGTACTGT SYCYPYC 5     4     3     9     6     7     8     7     8     13    5     8    
TCTACTTGTGACGTTTTCTGT STCDVFC 5     5     3     6     2     11    7     10    6     5     10    12   
TCTCAGTGTTACACTGACTGT SQCYTDC 10    6     9     10    3     4     3     4     7     6     11    9    
TCTGTTTGTGTTAACTACTGT SVCVNYC 7     4     10    7     6     6     5     4     6     7     9     11   
TCTCATTGTGCTACTTACTGT SHCATYC 7     3     12    6     5     6     7     3     7     8     8     9    
TCTCAGTGTAAATTCTTCTGT SQCKFFC 9     3     3     5     6     5     9     9     10    9     4     8    
TCTCAGTGTCGTGAATTCTGT SQCREFC 5     7     10    3     6     5     6     7     3     7     10    11   
TCTCATTGTTTCTTCTACTGT SHCFFYC 6     7     6     6     4     9     7     4     8     4     10    9    
TCTACTTGTGTTATGTACTGT STCVMYC 5     12    6     8     7     3     5     3     4     7     9     10   
TCTTACTGTCATGACTACTGT SYCHDYC 3     5     4     5     8     4     11    9     8     3     9     10   
TCTACTTGTATCATCGACTGT STCIIDC 7     11    5     8     1     3     8     6     7     7     7     8    
TCTACTTGTGAAACTTACTGT STCETYC 8     4     6     10    3     6     6     6     8     5     5     11   
TCTATCTGTATCGACATCTGT SICIDIC 7     6     4     6     8     3     8     7     8     5     8     8    
TCTCAGTGTACTATCGAATGT SQCTIEC 4     5     7     4     10    4     7     8     8     6     8     7    
TCTCAGTGTCAGGCTTTCTGT SQCQAFC 5     5     3     4     6     8     9     9     7     5     9     8    
TCTCAGTGTGTTGAATTCTGT SQCVEFC 8     3     4     7     8     9     5     5     5     6     8     10   
TCTTACTGTACTGTTTCTTGT SYCTVSC 6     5     7     6     7     6     8     4     4     8     9     8    
TCTCAGTGTATCATCTCTTGT SQCIISC 7     7     6     6     3     6     7     7     7     6     6     9    
TCTGTTTGTGCTGACATCTGT SVCADIC 4     8     6     9     7     4     6     5     3     7     10    8    
TCTATCTGTGTTGCTTTCTGT SICVAFC 2     2     4     4     6     8     11    12    11    1     6     9    
TCTCCGTGTGTTCAGTACTGT SPCVQYC 8     4     7     4     5     8     8     5     6     5     6     10   
TCTTACTGTATCGCTTACTGT SYCIAYC 9     12    6     6     6     3     6     1     6     5     7     9    
TCTCCGTGTTACATCTTCTGT SPCYIFC 3     5     9     10    7     4     8     3     6     5     9     6    
TCTACTTGTTTCATCTCTTGT STCFISC 8     4     5     14    4     4     5     5     6     4     8     7    
TCTGTTTGTGACGACTACTGT SVCDDYC 7     6     8     5     8     4     8     3     4     5     8     8    
TCTACTTGTCATATCATCTGT STCHIIC 4     5     6     9     5     9     6     5     7     6     6     5    
TCTACTTGTTTCTTCTACTGT STCFFYC 5     7     6     9     5     5     8     4     6     4     7     7    
TCTATCTGTATCTCTTACTGT SICISYC 1     4     3     4     6     9     11    11    6     4     7     7    
TCTATCTGTTACTCTGTTTGT SICYSVC 6     9     5     6     4     4     7     8     4     6     7     7    
TCTGACTGTCAGTTCACTTGT SDCQFTC 8     5     8     6     8     5     5     4     5     4     7     8    
TCTACTTGTTCTTTCATCTGT STCSFIC 7     6     2     8     4     7     7     8     7     3     6     7    
TCTTACTGTATCCATGTTTGT SYCIHVC 7     7     7     3     2     8     7     8     4     5     7     7    
TCTTACTGTGAATACGACTGT SYCEYDC 2     11    3     10    3     5     8     7     5     5     7     6    
TCTTCTTGTACTACTTACTGT SSCTTYC 4     8     6     5     14    4     5     3     8     3     6     6    
TCTACTTGTGTTTTCTACTGT STCVFYC 6     12    3     9     3     5     7     4     3     7     6     6    
TCTGTTTGTCCGTCTGTTTGT SVCPSVC 3     3     4     4     9     7     12    7     4     5     5     8    
TCTGTTTGTTACTCTTACTGT SVCYSYC 7     8     5     4     2     9     7     7     6     6     4     6    
TCTTACTGTATGTACTACTGT SYCMYYC 5     10    5     9     4     3     8     5     7     3     6     6    
TCTATCTGTGAATACGTTTGT SICEYVC 7     3     3     11    4     7     8     6     4     3     7     7    
TCTCAGTGTGCTTTCGTTTGT SQCAFVC 8     8     3     6     4     5     9     6     7     4     4     6    
TCTATGTGTGTTCAGTTCTGT SMCVQFC 4     7     4     4     4     7     11    8     4     5     5     6    
TCTATGTGTGTTGCTTTCTGT SMCVAFC 3     8     7     4     11    4     8     4     4     6     3     7    
TCTCATTGTCAGCCGTACTGT SHCQPYC 11    4     6     6     7     5     4     6     3     4     8     5    
TCTCTGTGTTCTTACATCTGT SLCSYIC 12    3     3     8     4     6     6     7     4     4     5     7    
TCTGACTGTACTTACGAATGT SDCTYEC 12    10    9     7     3     3     4     1     4     6     2     8    
TCTGCTTGTATCTACGTTTGT SACIYVC 8     4     3     6     7     5     8     8     5     2     7     6    
TCTGTTTGTATCACTAAATGT SVCITKC 5     6     5     7     6     8     6     6     5     5     5     5    
TCTGTTTGTTTCGTTGACTGT SVCFVDC 4     7     5     14    4     5     6     4     5     2     6     7    
TCTTACTGTATCATGTACTGT SYCIMYC 8     6     11    8     5     3     4     4     6     3     6     5    
TCTTTCTGTTACTCTACTTGT SFCYSTC 3     5     3     4     9     8     7     10    5     3     7     5    
TCTAACTGTTACATCTACTGT SNCYIYC 2     8     7     12    4     5     4     7     6     4     3     6    
TCTACTTGTTACATCAAATGT STCYIKC 6     5     7     8     6     8     3     6     4     3     7     5    
TCTCATTGTTTCACTACTTGT SHCFTTC 9     3     7     8     4     6     5     7     5     4     3     7    
TCTGTTTGTATCTTCAACTGT SVCIFNC 7     3     8     5     6     6     10    4     2     4     7     6    
TCTCAGTGTTACTCTGTTTGT SQCYSVC 5     9     8     7     5     6     6     3     3     2     8     5    
TCTGAATGTCAGGAATACTGT SECQEYC 6     5     4     6     6     5     10    7     4     6     2     6    
TCTGACTGTGACGACAACTGT SDCDDNC 10    8     15    8     0     3     3     2     4     5     3     6    
TCTGTTTGTGTTTCTTCTTGT SVCVSSC 5     4     3     7     8     7     7     8     5     4     4     5    
TCTTACTGTCATACTTACTGT SYCHTYC 4     11    10    6     3     3     9     3     3     4     6     5    
TCTTTCTGTATCATCAACTGT SFCIINC 5     5     4     5     4     5     12    9     0     5     8     5    
TCTTTCTGTTCTTACTTCTGT SFCSYFC 4     8     6     6     3     4     10    8     2     4     7     5    
TCTACTTGTACTGTTATCTGT STCTVIC 7     11    8     6     6     3     4     4     5     2     4     6    
TCTATGTGTGACGTTACTTGT SMCDVTC 3     5     10    7     9     6     6     3     6     3     5     3    
TCTATGTGTGCTTTCGTTTGT SMCAFVC 5     5     5     2     6     9     9     8     3     3     5     6    
TCTCAGTGTTACGAAATCTGT SQCYEIC 10    5     8     8     2     7     4     5     6     2     4     5    
TCTCAGTGTTACTTCACTTGT SQCYFTC 7     11    4     8     5     3     5     6     4     7     2     4    
TCTGTTTGTCGTATCTCTTGT SVCRISC 5     5     6     5     7     7     9     5     5     2     6     4    
TCTTACTGTTACGCTTTCTGT SYCYAFC 4     5     3     11    6     5     9     6     2     4     7     4    
TCTTTCTGTGAATACATCTGT SFCEYIC 5     9     5     4     7     4     9     6     4     3     5     5    
TCTATCTGTGTTGTTGAATGT SICVVEC 5     11    7     5     2     7     7     5     5     4     2     5    
TCTATCTGTTCTATCTACTGT SICSIYC 6     8     6     5     4     7     6     7     2     3     5     6    
TCTGTTTGTGTTGACGTTTGT SVCVDVC 5     6     5     6     8     8     6     5     3     3     4     6    
TCTTTCTGTAACTACATCTGT SFCNYIC 10    5     4     3     7     7     8     5     6     5     2     3    
TCTAAATGTACTTACATCTGT SKCTYIC 6     7     5     5     7     6     8     5     5     1     3     6    
TCTACTTGTTACACTGAATGT STCYTEC 7     6     7     12    1     5     7     4     5     4     3     3    
TCTGAATGTGTTACTTACTGT SECVTYC 8     6     3     8     7     5     8     4     2     6     3     4    
TCTGACTGTATCAACATCTGT SDCINIC 6     9     6     3     10    2     9     4     4     5     3     3    
TCTGACTGTTACGTTAAATGT SDCYVKC 9     8     12    6     5     4     3     2     3     3     5     4    
TCTGTTTGTATCGAAATCTGT SVCIEIC 2     8     6     6     7     7     7     6     4     1     5     5    
TCTTCTTGTTCTGTTTACTGT SSCSVYC 7     8     4     5     4     6     9     6     4     3     4     4    
TCTACTTGTTCTGCTTACTGT STCSAYC 4     5     7     8     4     6     8     7     0     4     5     5    
TCTCATTGTATCACTATCTGT SHCITIC 8     11    8     5     5     5     3     4     4     2     5     3    
TCTCATTGTTACACTGTTTGT SHCYTVC 6     7     10    6     5     3     4     8     3     1     7     3    
TCTGACTGTGCTGACAAATGT SDCADKC 8     16    4     10    2     5     3     1     2     3     5     4    
TCTGACTGTTACTACAACTGT SDCYYNC 9     8     9     7     6     3     4     3     3     4     3     4    
TCTGCTTGTGTTATCAACTGT SACVINC 5     6     13    5     3     5     6     6     6     2     4     2    
TCTTACTGTGAAGTTGTTTGT SYCEVVC 1     5     9     5     10    5     8     6     1     2     5     6    
TCTACTTGTTCTATCACTTGT STCSITC 4     6     7     9     3     2     10    8     0     1     8     4    
TCTCAGTGTCAGGACATCTGT SQCQDIC 8     11    9     9     2     2     6     2     2     2     4     5    
TCTCAGTGTCAGTTCGAATGT SQCQFEC 11    9     7     3     3     7     4     5     3     3     2     5    
TCTGTTTGTACTACTGTTTGT SVCTTVC 7     8     4     11    5     4     4     6     3     2     3     5    
TCTTACTGTCCGCATTACTGT SYCPHYC 5     5     15    1     6     5     6     6     7     2     1     3    
TCTTACTGTGACACTGTTTGT SYCDTVC 5     14    10    6     3     4     4     3     2     2     5     4    
TCTATGTGTACTGTTACTTGT SMCTVTC 7     5     4     5     8     7     6     7     4     1     3     4    
TCTCATTGTGACATCACTTGT SHCDITC 7     10    9     6     6     2     4     5     3     2     4     3    
TCTCCGTGTGTTGTTGTTTGT SPCVVVC 6     2     9     5     8     9     5     5     4     3     1     4    
TCTGACTGTACTGCTGACTGT SDCTADC 10    9     11    6     2     4     4     3     5     3     2     2    
TCTTACTGTACTTCTTTCTGT SYCTSFC 5     6     5     6     7     6     6     8     0     5     5     2    
TCTATCTGTGCTGAATTCTGT SICAEFC 6     3     5     6     8     5     10    6     2     4     3     2    
TCTATGTGTCATTACATCTGT SMCHYIC 7     6     8     8     6     6     5     3     1     4     3     3    
TCTGACTGTTACCATTTCTGT SDCYHFC 10    5     8     4     2     9     5     6     3     2     4     2    
TCTGTTTGTGACACTACTTGT SVCDTTC 8     11    8     6     5     3     5     3     2     3     2     4    
TCTGTTTGTTACCGTGTTTGT SVCYRVC 5     5     5     4     10    6     7     7     0     5     3     3    
TCTTACTGTGACCATATCTGT SYCDHIC 5     7     7     8     4     5     6     7     3     2     3     3    
TCTTACTGTTACTACGAATGT SYCYYEC 11    8     2     9     5     3     8     3     1     1     7     2    
TCTACTTGTGTTTCTATCTGT STCVSIC 6     7     7     6     5     7     5     6     1     2     4     3    
TCTATGTGTCAGTACATCTGT SMCQYIC 11    8     7     7     4     3     5     4     3     0     5     2    
TCTCAGTGTGACTTCGTTTGT SQCDFVC 5     6     8     12    5     4     3     6     3     2     1     4    
TCTCATTGTTCTGTTTACTGT SHCSVYC 5     6     6     8     5     10    4     5     5     1     1     3    
TCTCCGTGTGACGTTTACTGT SPCDVYC 11    6     11    11    5     3     1     1     5     2     1     2    
TCTCCGTGTTTCAACATCTGT SPCFNIC 5     9     9     8     6     4     3     5     2     1     4     3    
TCTGACTGTCATGTTTACTGT SDCHVYC 11    7     2     8     6     6     6     3     3     3     1     3    
TCTGACTGTCCGTTCATCTGT SDCPFIC 4     11    11    4     3     6     5     5     2     1     3     4    
TCTGCTTGTGACTTCATCTGT SACDFIC 10    7     7     7     2     4     7     5     1     4     2     3    
TCTTACTGTATGCGTGTTTGT SYCMRVC 4     8     7     11    6     2     6     5     2     3     3     2    
TCTTACTGTGACTACAACTGT SYCDYNC 6     5     4     11    5     6     7     5     3     2     2     3    
TCTTACTGTGCTATCAAATGT SYCAIKC 7     6     10    5     7     2     6     6     2     2     2     4    
TCTTTCTGTTACGTTTTCTGT SFCYVFC 3     8     4     7     7     7     6     7     1     3     3     3    
TCTATCTGTATCATCAAATGT SICIIKC 4     7     14    6     7     4     5     2     1     2     3     3    
TCTATGTGTGTTGACATCTGT SMCVDIC 7     4     11    9     5     5     5     3     3     2     2     2    
TCTCAGTGTGAAATCATCTGT SQCEIIC 10    8     11    6     3     6     3     2     4     2     0     3    
TCTCATTGTACTGACATCTGT SHCTDIC 11    4     6     6     7     3     7     5     5     1     1     2    
TCTGAATGTACTACTGTTTGT SECTTVC 5     4     6     10    4     8     4     8     3     2     1     3    
TCTGACTGTGACTACAAATGT SDCDYKC 7     4     19    6     4     3     4     2     0     2     3     4    
TCTGTTTGTGTTGACGAATGT SVCVDEC 2     7     5     8     7     2     9     9     2     2     2     3    
TCTGTTTGTGTTGCTGACTGT SVCVADC 3     5     6     3     8     6     9     9     2     1     3     3    
TCTTACTGTACTGTTGACTGT SYCTVDC 4     9     8     5     6     4     8     5     1     3     2     3    
TCTTCTTGTTTCTACATCTGT SSCFYIC 6     5     5     2     3     8     11    9     2     2     3     2    
TCTAAATGTGCTTACTTCTGT SKCAYFC 5     10    4     4     9     6     6     5     3     2     0     3    
TCTACTTGTTACCATTACTGT STCYHYC 7     9     8     7     7     3     3     5     4     0     1     3    
TCTATCTGTGCTATCACTTGT SICAITC 6     7     7     5     2     7     8     7     1     1     3     3    
TCTGACTGTTACGAAATCTGT SDCYEIC 6     11    10    7     2     5     5     3     2     2     2     2    
TCTTACTGTATCGTTGCTTGT SYCIVAC 2     7     9     8     5     5     5     8     5     2     1     0    
TCTTACTGTGTTTCTTTCTGT SYCVSFC 2     7     3     8     6     8     7     8     2     1     3     2    
TCTGAATGTGACGACATCTGT SECDDIC 6     5     8     9     4     6     5     6     1     2     2     2    
TCTGACTGTGCTGCTGTTTGT SDCAAVC 10    9     12    11    0     1     4     2     3     1     1     2    
TCTGTTTGTGACTTCACTTGT SVCDFTC 4     11    7     4     9     4     5     5     2     1     3     1    
TCTTACTGTATCTCTAACTGT SYCISNC 6     7     10    8     4     4     4     6     1     1     3     2    
TCTTACTGTCAGTCTACTTGT SYCQSTC 5     4     9     8     4     4     8     7     2     3     1     1    
TCTTCTTGTTTCTTCTTCTGT SSCFFFC 10    2     3     10    6     6     7     5     1     0     4     2    
TCTTTCTGTACTTTCTACTGT SFCTFYC 9     11    7     6     7     3     2     4     0     2     4     1    
TCTTTCTGTCCGGACATCTGT SFCPDIC 1     8     10    2     4     6     10    8     3     2     0     2    
TCTGACTGTGAAATCAAATGT SDCEIKC 5     6     5     7     8     5     7     6     1     1     2     2    
TCTGGTTGTGTTTACTACTGT SGCVYYC 4     8     4     10    6     4     8     5     3     0     1     2    
TCTTACTGTCAGATCGTTTGT SYCQIVC 6     11    9     5     4     2     6     6     1     1     2     2    
TCTTACTGTGTTCATGTTTGT SYCVHVC 6     1     4     9     4     7     9     9     2     1     2     1    
TCTTACTGTTACGTTCAGTGT SYCYVQC 4     6     11    6     3     6     8     5     1     2     2     1    
TCTTACTGTTTCTCTATCTGT SYCFSIC 5     5     1     5     9     5     8     11    2     0     2     2    
TCTTTCTGTCAGTACATCTGT SFCQYIC 3     5     4     9     10    5     8     5     1     1     2     2    
TCTTTCTGTGACATCTACTGT SFCDIYC 6     7     1     5     5     8     9     8     1     1     2     2    
TCTTTCTGTGTTTACGTTTGT SFCVYVC 9     6     5     10    5     2     8     4     1     2     1     2    
TCTTTCTGTTACACTATCTGT SFCYTIC 2     6     2     12    10    5     7     5     1     1     2     2    
TCTCAGTGTGCTGCTACTTGT SQCAATC 8     5     23    6     4     0     2     1     2     1     0     2    
TCTCCGTGTTACGTTATCTGT SPCYVIC 10    10    7     7     7     2     4     2     1     1     2     1    
TCTCGTTGTTACCAGTACTGT SRCYQYC 9     6     8     5     7     5     5     4     0     1     3     1    
TCTGAATGTTACCTGGTTTGT SECYLVC 5     3     3     5     7     7     8     11    0     1     3     1    
TCTGACTGTGCTTTCATCTGT SDCAFIC 10    6     9     7     2     5     5     5     2     0     1     2    
TCTGACTGTTTCAACATCTGT SDCFNIC 3     10    5     8     6     7     4     6     1     2     1     1    
TCTGACTGTTTCGTTTTCTGT SDCFVFC 8     5     4     10    6     4     8     4     0     2     2     1    
TCTGTTTGTTTCTCTTTCTGT SVCFSFC 5     4     2     4     7     8     12    7     0     1     3     1    
TCTTACTGTGCTCAGATCTGT SYCAQIC 5     6     9     6     5     8     6     4     0     3     1     1    
TCTTCTTGTGTTACTTTCTGT SSCVTFC 6     7     7     11    4     5     5     4     0     1     2     2    
TCTTCTTGTGTTTCTATCTGT SSCVSIC 5     5     6     4     8     9     5     7     2     0     1     2    
TCTATCTGTGTTTCTATCTGT SICVSIC 2     3     8     10    6     8     8     4     1     0     1     2    
TCTGACTGTGACGACATCTGT SDCDDIC 8     17    11    7     1     4     1     0     3     0     0     1    
TCTGACTGTTTCACTATCTGT SDCFTIC 3     7     6     6     7     5     8     7     0     2     1     1    
TCTGTTTGTTCTGTTATCTGT SVCSVIC 3     6     6     6     9     3     8     8     2     0     2     0    
TCTTACTGTACTACTATCTGT SYCTTIC 10    3     4     6     9     4     8     5     1     2     0     1    
TCTAACTGTGTTTACATCTGT SNCVYIC 13    3     4     9     5     6     4     5     0     1     1     1    
TCTATGTGTTACTACGTTTGT SMCYYVC 5     8     4     8     8     5     6     5     1     1     0     1    
TCTCAGTGTATCATCACTTGT SQCIITC 8     12    8     12    4     2     2     1     1     1     1     0    
TCTCGTTGTTTCACTTACTGT SRCFTYC 7     6     3     9     2     9     6     7     1     0     1     1    
TCTGTTTGTCAGTACAAATGT SVCQYKC 6     9     7     7     3     7     3     7     1     0     2     0    
TCTGTTTGTTTCAACATCTGT SVCFNIC 3     5     3     10    7     8     5     8     1     0     1     1    
TCTTACTGTGTTCAGTACTGT SYCVQYC 6     2     11    7     1     7     8     7     1     0     1     1    
TCTATGTGTATCTTCTTCTGT SMCIFFC 7     6     3     5     9     10    4     5     0     0     2     0    
TCTATGTGTGTTGCTATCTGT SMCVAIC 0     6     7     5     9     8     7     7     1     1     0     0    
TCTGTTTGTCCGGTTGTTTGT SVCPVVC 4     4     3     6     9     10    9     4     1     0     1     0    
TCTTACTGTGCTGACTACTGT SYCADYC 9     9     8     8     3     4     5     3     1     0     1     0    
TCTTACTGTGTTCATATCTGT SYCVHIC 4     6     6     6     6     5     8     8     0     1     0     1    
TCTTTCTGTCATGTTATCTGT SFCHVIC 2     10    4     7     6     7     7     6     2     0     0     0    
TCTTTCTGTTACGCTGTTTGT SFCYAVC 4     5     7     11    4     5     7     6     2     0     0     0    
TCTATCTGTATCGACGTTTGT SICIDVC 9     5     3     6     4     5     9     8     0     0     1     0    
TCTATCTGTGTTTACGTTTGT SICVYVC 3     8     4     9     4     10    6     5     0     0     0     1    
TCTCGTTGTACTTTCTACTGT SRCTFYC 4     3     8     3     6     5     10    10    0     1     0     0    
TCTGTTTGTGACATCGACTGT SVCDIDC 7     5     4     9     6     6     5     7     0     0     0     1    
TCTTCTTGTGAATTCATCTGT SSCEFIC 4     7     6     6     1     4     13    8     1     0     0     0    
TCTAACTGTCAGTACACTTGT SNCQYTC 5     8     6     9     4     5     6     6     0     0     0     0    
TCTACTTGTGACGCTATCTGT STCDAIC 6     5     8     4     2     8     6     10    0     0     0     0    
TCTCGTTGTCAGTACATCTGT SRCQYIC 7     12    9     6     2     6     3     4     0     0     0     0    
TCTCGTTGTCCGTACATCTGT SRCPYIC 6     9     4     7     4     6     7     6     0     0     0     0    
TCTCGTTGTGCTTACATCTGT SRCAYIC 7     12    8     6     4     4     5     3     0     0     0     0    
TCTGTTTGTGACGTTGACTGT SVCDVDC 15    5     8     5     3     4     7     2     0     0     0     0    
TCTTACTGTCTGTTCATCTGT SYCLFIC 5     9     4     6     3     6     8     8     0     0     0     0    
TCTTACTGTTCTTACGCTTGT SYCSYAC 6     7     5     6     4     9     6     6     0     0     0     0    
TCTTACTGTGACCGTGTTTGT SYCDRVC 3     8     8     7     4     10    6     2     15    21    25    27   
TCTCAGTGTCAGGCTAACTGT SQCQANC 5     5     4     2     3     10    8     11    15    13    23    23   
TCTCAGTGTCCGTACGAATGT SQCPYEC 4     5     8     1     7     9     9     5     9     17    21    24   
TCTTACTGTCCGGCTGACTGT SYCPADC 4     4     5     2     12    8     6     7     11    19    19    20   
TCTCAGTGTCCGGACAAATGT SQCPDKC 1     4     5     4     8     11    9     6     16    14    12    24   
TCTCCGTGTTACTTCATCTGT SPCYFIC 9     4     7     12    4     5     4     3     13    11    20    21   
TCTACTTGTCAGTACACTTGT STCQYTC 10    6     6     7     5     4     4     6     14    12    16    22   
TCTTACTGTACTCATTACTGT SYCTHYC 3     6     6     4     5     8     8     8     10    13    18    21   
TCTATGTGTGTTGCTTACTGT SMCVAYC 7     8     6     5     4     7     5     6     12    10    20    19   
TCTCCGTGTGTTATCTTCTGT SPCVIFC 8     2     2     13    7     6     7     3     13    12    17    18   
TCTATGTGTGTTGTTCATTGT SMCVVHC 3     2     5     6     6     9     10    7     7     13    17    19   
TCTATGTGTCCGTACGAATGT SMCPYEC 5     5     4     5     7     5     8     9     12    13    13    16   
TCTCAGTGTCCGGTTCATTGT SQCPVHC 0     3     11    9     8     5     8     4     9     12    15    18   
TCTATCTGTTTCTACCATTGT SICFYHC 5     3     8     6     4     6     8     8     7     10    20    16   
TCTCAGTGTCATGTTTACTGT SQCHVYC 5     10    10    4     2     6     7     4     12    11    12    15   
TCTTACTGTCTGGCTTACTGT SYCLAYC 9     4     5     3     5     7     9     6     9     8     17    15   
TCTATCTGTATCTTCAACTGT SICIFNC 6     7     9     4     5     8     3     6     12    7     15    14   
TCTATCTGTCCGGCTTACTGT SICPAYC 3     5     3     3     10    7     9     8     7     9     18    14   
TCTGAATGTACTATCTACTGT SECTIYC 5     6     8     12    5     3     3     6     11    7     14    16   
TCTGTTTGTAAATACTTCTGT SVCKYFC 2     6     7     3     10    7     8     5     9     11    13    15   
TCTCCGTGTACTATCATCTGT SPCTIIC 8     6     6     10    8     2     5     3     12    5     13    17   
TCTTACTGTATCGTTAACTGT SYCIVNC 8     2     4     6     6     10    6     6     14    9     12    12   
TCTCAGTGTGTTCGTATCTGT SQCVRIC 3     10    5     5     6     7     5     7     10    11    10    14   
TCTCATTGTATCGTTGACTGT SHCIVDC 5     8     5     6     5     6     7     6     9     10    12    14   
TCTATCTGTATCATCAACTGT SICIINC 3     4     6     14    3     7     6     5     9     9     13    13   
TCTCAGTGTTACATCAACTGT SQCYINC 12    6     11    7     3     3     5     1     13    9     8     14   
TCTATGTGTCCGGACGCTTGT SMCPDAC 3     5     3     1     6     10    9     11    11    8     12    11   
TCTCATTGTCAGGTTGAATGT SHCQVEC 7     4     8     4     6     3     11    5     8     7     11    16   
TCTCATTGTTTCATCACTTGT SHCFITC 12    6     7     4     4     6     5     4     8     9     12    13   
TCTGTTTGTTACTACGCTTGT SVCYYAC 7     5     5     8     8     7     1     7     8     9     11    12   
TCTATGTGTGTTATGTACTGT SMCVMYC 3     8     7     13    3     3     7     4     10    11    8     9    
TCTGTTTGTACTTTCGTTTGT SVCTFVC 7     8     2     9     4     6     5     7     4     8     13    13   
TCTGCTTGTATCTACAAATGT SACIYKC 11    9     6     6     4     5     4     3     12    3     10    12   
TCTCATTGTACTTTCACTTGT SHCTFTC 8     10    4     7     7     5     4     3     7     8     10    11   
TCTATGTGTCCGGTTGCTTGT SMCPVAC 3     4     1     1     11    6     13    9     9     5     9     12   
TCTGCTTGTGTTATGTACTGT SACVMYC 6     3     5     2     7     5     11    9     8     6     10    11   
TCTCAGTGTTACTCTTACTGT SQCYSYC 9     10    5     5     7     2     4     6     10    5     9     10   
TCTGCTTGTTACGACATCTGT SACYDIC 12    9     9     6     2     6     1     3     11    1     12    10   
TCTGTTTGTCATACTATCTGT SVCHTIC 5     3     4     4     8     9     8     7     11    4     9     10   
TCTGTTTGTCATTTCTTCTGT SVCHFFC 2     4     9     1     5     10    9     8     6     9     9     9    
TCTTACTGTTACATCGACTGT SYCYIDC 4     5     6     6     6     8     8     5     11    3     9     10   
TCTTACTGTCCGATCGAATGT SYCPIEC 1     3     13    4     5     9     6     7     3     8     10    11   
TCTACTTGTCCGGCTGACTGT STCPADC 2     4     6     7     9     5     8     7     5     9     9     8    
TCTATCTGTTACACTACTTGT SICYTTC 3     12    7     6     5     5     6     4     7     4     10    10   
TCTGTTTGTATGGTTTACTGT SVCMVYC 2     6     3     5     8     8     6     10    2     9     10    10   
TCTGTTTGTGTTGCTTCTTGT SVCVASC 8     4     5     2     9     4     11    5     3     7     11    10   
TCTACTTGTTTCATCTTCTGT STCFIFC 7     14    4     10    3     2     5     3     10    5     9     6    
TCTCAGTGTCAGTACAACTGT SQCQYNC 13    8     11    7     3     3     2     1     10    4     7     9    
TCTCCGTGTCAGCAGTACTGT SPCQQYC 11    5     18    4     5     2     1     2     6     5     9     10   
TCTCAGTGTATCACTGACTGT SQCITDC 9     11    10    9     3     2     3     1     3     7     10    9    
TCTCAGTGTTACCATTTCTGT SQCYHFC 7     11    4     8     11    2     1     4     6     6     7     10   
TCTGACTGTATCGAACATTGT SDCIEHC 7     3     9     4     9     5     7     4     5     6     11    7    
TCTGACTGTTCTTACTTCTGT SDCSYFC 9     6     6     1     5     6     8     7     7     4     8     10   
TCTGCTTGTGACAAATACTGT SACDKYC 5     7     4     8     5     5     9     5     6     3     9     11   
TCTTACTGTGTTGCTGACTGT SYCVADC 6     5     10    9     1     7     5     5     5     8     8     8    
TCTTCTTGTACTGAATACTGT SSCTEYC 6     7     4     9     3     6     9     4     5     6     8     10   
TCTACTTGTATCGCTTACTGT STCIAYC 5     9     6     6     2     10    4     6     6     5     8     9    
TCTCATTGTGCTTACTTCTGT SHCAYFC 6     3     7     8     2     8     7     7     7     4     10    7    
TCTGAATGTACTTACTACTGT SECTYYC 5     4     7     9     9     4     7     3     8     2     8     10   
TCTGTTTGTCAGGAATACTGT SVCQEYC 2     7     8     9     2     7     6     7     8     5     8     7    
TCTACTTGTATCATCGAATGT STCIIEC 7     8     6     8     2     5     8     4     8     4     7     8    
TCTATCTGTTACGACGACTGT SICYDDC 3     6     7     13    7     6     4     2     9     2     8     8    
TCTCAGTGTGACTTCTTCTGT SQCDFFC 12    6     3     5     7     5     3     7     6     4     8     9    
TCTCAGTGTTACATCGCTTGT SQCYIAC 6     5     8     7     3     6     8     5     8     3     7     9    
TCTTCTTGTATCGTTCATTGT SSCIVHC 2     12    6     5     4     5     8     6     7     4     8     8    
TCTTTCTGTCAGGCTTACTGT SFCQAYC 4     3     4     4     5     5     12    11    7     6     7     7    
TCTATCTGTTACTTCAAATGT SICYFKC 6     11    5     9     5     5     3     4     10    6     6     4    
TCTGACTGTGAATACTACTGT SDCEYYC 12    6     7     11    3     2     3     4     6     8     5     7    
TCTGACTGTGACATGTACTGT SDCDMYC 15    5     13    5     3     3     2     2     6     4     8     8    
TCTATCTGTCAGGCTTACTGT SICQAYC 2     8     6     3     5     8     5     11    6     4     8     7    
TCTGTTTGTATCTCTCATTGT SVCISHC 4     8     7     7     7     3     8     4     4     6     7     8    
TCTGTTTGTCGTTACTTCTGT SVCRYFC 5     5     2     3     7     9     8     9     4     4     8     9    
TCTCATTGTGACTTCATCTGT SHCDFIC 6     9     6     5     7     4     8     3     5     6     7     6    
TCTGCTTGTTACATCTCTTGT SACYISC 4     7     7     10    3     4     7     6     6     7     2     9    
TCTATCTGTACTGACACTTGT SICTDTC 8     3     7     4     3     7     11    5     3     5     7     8    
TCTATCTGTCAGGCTGTTTGT SICQAVC 4     6     7     4     9     8     5     5     4     7     5     7    
TCTATCTGTTACTACTCTTGT SICYYSC 6     8     9     9     5     3     4     4     6     4     6     7    
TCTATGTGTGTTATCAACTGT SMCVINC 11    8     5     3     6     5     3     7     5     5     7     6    
TCTCATTGTTACTACACTTGT SHCYYTC 8     8     5     6     4     9     4     4     6     6     6     5    
TCTCCGTGTGTTGAAACTTGT SPCVETC 11    5     6     3     4     4     7     8     6     2     7     8    
TCTCGTTGTGCTGAATACTGT SRCAEYC 10    6     11    6     3     3     6     3     6     4     6     7    
TCTTACTGTTACGAACATTGT SYCYEHC 5     6     7     7     7     4     7     5     7     3     6     7    
TCTTACTGTTCTATCTACTGT SYCSIYC 9     6     7     6     3     5     8     4     3     6     7     7    
TCTTTCTGTACTTACACTTGT SFCTYTC 4     3     5     4     9     6     12    5     6     4     6     7    
TCTACTTGTATCATGTACTGT STCIMYC 4     5     10    4     5     5     8     7     4     5     7     6    
TCTATCTGTGACACTTACTGT SICDTYC 9     6     8     12    5     1     4     3     6     5     5     6    
TCTCAGTGTGTTGAAGTTTGT SQCVEVC 5     6     10    5     3     6     5     8     4     5     5     8    
TCTCAGTGTTACTCTCATTGT SQCYSHC 9     6     5     6     6     4     6     6     5     6     6     5    
TCTGTTTGTGGTACTGTTTGT SVCGTVC 3     4     2     5     5     9     11    9     4     3     8     7    
TCTGTTTGTTTCATCTCTTGT SVCFISC 6     2     9     7     8     8     4     4     5     4     6     7    
TCTTACTGTTACAACCATTGT SYCYNHC 10    6     6     4     7     6     4     5     2     8     5     7    
TCTATCTGTGCTACTTACTGT SICATYC 6     5     6     10    6     5     7     3     2     7     6     6    
TCTCATTGTCAGTTCACTTGT SHCQFTC 10    8     3     8     5     7     3     4     9     2     6     4    
TCTGACTGTTACACTACTTGT SDCYTTC 10    7     8     9     5     3     2     4     4     5     6     6    
TCTGTTTGTCATTACTTCTGT SVCHYFC 10    5     5     7     10    3     3     5     6     4     5     6    
TCTGTTTGTTACTTCGACTGT SVCYFDC 7     7     5     5     5     6     7     6     8     1     8     4    
TCTTACTGTACTTCTATCTGT SYCTSIC 4     3     8     6     8     4     12    3     6     6     4     5    
TCTTTCTGTTCTTACTACTGT SFCSYYC 5     9     4     9     3     2     9     7     6     3     7     5    
TCTATCTGTTCTATCACTTGT SICSITC 6     3     7     8     6     2     12    4     4     4     6     6    
TCTCAGTGTCCGGACTACTGT SQCPDYC 4     5     9     6     9     2     9     4     6     6     4     4    
TCTCCGTGTTTCATCATCTGT SPCFIIC 6     11    6     6     5     7     3     4     3     6     6     5    
TCTGACTGTACTATCTTCTGT SDCTIFC 9     7     5     3     6     8     5     5     3     4     6     7    
TCTGTTTGTGAATCTTACTGT SVCESYC 2     6     10    4     4     5     10    7     4     6     6     4    
TCTTACTGTTCTGTTCATTGT SYCSVHC 7     8     4     6     2     7     6     8     4     3     7     6    
TCTTTCTGTTACATCCATTGT SFCYIHC 6     6     4     13    4     6     4     5     4     5     5     6    
TCTATCTGTACTATCTCTTGT SICTISC 2     7     5     7     11    4     6     6     5     3     5     6    
TCTCGTTGTGACGTTTACTGT SRCDVYC 9     11    10    6     4     3     2     3     6     1     7     5    
TCTCAGTGTATCCCGGTTTGT SQCIPVC 6     11    4     5     6     4     6     6     7     5     2     4    
TCTGACTGTTACTTCTCTTGT SDCYFSC 11    4     3     3     4     5     10    8     4     4     5     5    
TCTTACTGTATCAAAATCTGT SYCIKIC 4     5     5     13    5     5     6     5     4     3     5     6    
TCTTACTGTATCGTTGACTGT SYCIVDC 6     5     5     8     9     3     6     6     5     5     4     4    
TCTTACTGTGACATCTCTTGT SYCDISC 10    5     10    5     8     3     4     3     2     4     4     8    
TCTTACTGTGACGTTCATTGT SYCDVHC 3     5     7     6     6     4     10    7     7     2     4     5    
TCTTACTGTTTCGACATCTGT SYCFDIC 4     6     6     7     11    3     6     5     6     2     4     6    
TCTTGGTGTGTTGACGTTTGT SWCVDVC 3     5     8     6     7     4     10    5     3     5     4     6    
TCTATCTGTACTATCTTCTGT SICTIFC 2     7     7     6     3     10    5     8     4     1     5     7    
TCTCAGTGTGTTTCTTACTGT SQCVSYC 6     6     6     13    5     5     5     2     8     3     4     2    
TCTCAGTGTTTCATCGCTTGT SQCFIAC 9     4     6     9     4     1     6     9     4     3     5     5    
TCTCATTGTTACTTCATCTGT SHCYFIC 7     11    4     8     5     4     4     5     5     3     5     4    
TCTGAATGTACTGTTTACTGT SECTVYC 9     9     8     6     8     4     3     1     3     3     5     6    
TCTGACTGTCATGTTATCTGT SDCHVIC 11    8     6     8     1     2     7     5     5     2     5     5    
TCTGTTTGTGTTGTTCGTTGT SVCVVRC 5     3     3     6     10    9     5     7     3     5     4     5    
TCTGTTTGTTCTTCTATCTGT SVCSSIC 4     5     2     9     6     8     7     7     2     4     6     5    
TCTTCTTGTGACGTTATCTGT SSCDVIC 4     5     5     4     7     11    7     5     3     3     7     4    
TCTATCTGTGTTACTACTTGT SICVTTC 4     7     11    8     6     1     6     5     2     4     4     6    
TCTATGTGTATCGCTGTTTGT SMCIAVC 6     7     8     10    3     3     8     3     5     2     4     5    
TCTGCTTGTATCATCTACTGT SACIIYC 5     10    6     5     5     7     7     3     4     2     5     5    
TCTGCTTGTTACACTTTCTGT SACYTFC 6     8     8     5     5     5     5     6     2     4     5     5    
TCTGTTTGTGCTTACACTTGT SVCAYTC 4     5     8     9     5     5     7     5     5     4     2     5    
TCTTACTGTATCTTCGTTTGT SYCIFVC 4     4     6     10    12    3     6     3     5     2     4     5    
TCTACTTGTACTACTACTTGT STCTTTC 5     9     7     6     5     7     3     6     4     5     2     4    
TCTGACTGTGTTCATATCTGT SDCVHIC 11    9     8     3     5     2     5     5     7     3     2     3    
TCTGCTTGTATCTACATCTGT SACIYIC 7     15    4     8     2     3     6     3     1     4     5     5    
TCTGTTTGTTACTTCAAATGT SVCYFKC 3     3     7     11    6     5     7     6     1     5     4     5    
TCTTCTTGTATGGTTTACTGT SSCMVYC 10    8     2     5     4     6     5     8     2     3     6     4    
TCTTCTTGTGACGTTTTCTGT SSCDVFC 2     3     6     3     9     8     7     10    2     4     5     4    
TCTATCTGTGACTACATCTGT SICDYIC 5     7     6     8     2     7     8     5     2     2     5     5    
TCTCATTGTGTTTCTTTCTGT SHCVSFC 5     5     3     3     7     10    7     8     4     4     3     3    
TCTGACTGTTCTTACTACTGT SDCSYYC 5     13    5     8     7     4     2     4     3     2     5     4    
TCTGCTTGTATCTTCGTTTGT SACIFVC 8     7     4     5     6     5     7     6     3     2     6     3    
TCTTACTGTCCGGTTACTTGT SYCPVTC 3     5     3     7     8     7     9     6     4     2     6     2    
TCTTACTGTGACATGGTTTGT SYCDMVC 9     4     5     9     4     5     5     7     2     3     4     5    
TCTTACTGTTCTTTCACTTGT SYCSFTC 4     5     9     9     4     4     8     5     5     2     3     4    
TCTATCTGTGAAATCTTCTGT SICEIFC 8     7     3     3     3     7     8     9     1     5     4     3    
TCTATCTGTTCTGTTTACTGT SICSVYC 3     19    3     5     5     3     7     3     1     4     6     2    
TCTCAGTGTGACCAGGTTTGT SQCDQVC 11    7     11    8     3     3     1     4     6     1     2     4    
TCTGAATGTGCTTACGTTTGT SECAYVC 6     12    4     7     4     1     9     5     3     4     3     3    
TCTGACTGTGACTACCATTGT SDCDYHC 6     8     9     11    3     1     5     5     6     3     1     3    
TCTGCTTGTTACTTCGACTGT SACYFDC 10    8     11    7     2     2     5     3     3     4     3     3    
TCTTCTTGTACTTACGTTTGT SSCTYVC 8     5     4     8     3     5     8     7     4     1     4     4    
TCTATGTGTATCGTTTACTGT SMCIVYC 3     17    3     7     5     3     5     5     2     2     5     3    
TCTCAGTGTATCAACATCTGT SQCINIC 11    5     6     11    5     4     1     5     3     2     4     3    
TCTCAGTGTATGTACACTTGT SQCMYTC 7     9     13    10    5     2     2     0     2     3     3     4    
TCTCATTGTTTCACTATCTGT SHCFTIC 9     8     3     7     6     3     5     7     5     2     2     3    
TCTCATTGTTTCTACGTTTGT SHCFYVC 3     8     7     9     7     6     3     5     1     4     3     4    
TCTCCGTGTGACATCTTCTGT SPCDIFC 6     9     12    4     3     4     5     5     2     2     4     4    
TCTGAATGTTACGTTGACTGT SECYVDC 3     5     6     9     5     7     8     5     5     2     3     2    
TCTGACTGTCAGCCGTACTGT SDCQPYC 8     11    2     8     7     3     5     4     3     4     2     3    
TCTGTTTGTAACATCTTCTGT SVCNIFC 5     8     10    2     1     7     8     7     2     5     2     3    
TCTGTTTGTGAAATCTTCTGT SVCEIFC 5     2     3     4     11    8     8     7     2     3     4     3    
TCTGTTTGTGTTCTGTACTGT SVCVLYC 7     4     5     3     4     10    9     6     3     1     3     5    
TCTGTTTGTTTCATGTTCTGT SVCFMFC 7     6     1     9     2     7     10    6     4     0     3     5    
TCTTACTGTAAATACTTCTGT SYCKYFC 2     0     7     9     6     10    5     9     3     2     3     4    
TCTACTTGTGTTTACTTCTGT STCVYFC 3     5     6     9     5     5     8     7     2     3     2     4    
TCTATGTGTGACTTCTACTGT SMCDFYC 2     11    6     5     1     9     7     7     2     2     4     3    
TCTATGTGTTTCATCTACTGT SMCFIYC 10    11    2     9     6     5     5     0     4     2     2     3    
TCTCAGTGTGACGACGAATGT SQCDDEC 13    10    7     4     4     2     5     3     3     2     4     2    
TCTCCGTGTGACGTTATCTGT SPCDVIC 9     4     14    7     5     2     4     3     1     4     4     2    
TCTCGTTGTGACGTTGAATGT SRCDVEC 6     9     14    7     2     2     3     5     4     4     2     1    
TCTGCTTGTATCATCAAATGT SACIIKC 10    6     7     5     5     6     6     3     3     3     2     3    
TCTGTTTGTCAGCCGATCTGT SVCQPIC 6     3     3     4     11    10    4     7     3     2     3     3    
TCTGTTTGTCAGGCTACTTGT SVCQATC 2     2     4     6     8     9     11    6     0     3     4     4    
TCTGTTTGTGACATCACTTGT SVCDITC 6     13    2     9     7     3     3     5     2     4     2     3    
TCTGTTTGTGTTTCTACTTGT SVCVSTC 7     4     0     8     6     8     8     7     4     1     3     3    
TCTGTTTGTGTTTTCCATTGT SVCVFHC 4     6     5     6     10    3     9     5     4     3     2     2    
TCTGTTTGTTTCGACATCTGT SVCFDIC 1     6     3     7     6     10    8     7     3     2     3     3    
TCTGTTTGTTTCTACAAATGT SVCFYKC 6     11    5     3     3     6     7     7     3     4     2     2    
TCTTACTGTAACATCGACTGT SYCNIDC 5     10    6     5     3     7     4     8     2     4     2     3    
TCTTACTGTACTATCGACTGT SYCTIDC 10    9     2     4     3     4     8     8     3     2     2     4    
TCTTCTTGTGACGTTTACTGT SSCDVYC 9     8     3     4     7     3     9     5     2     3     3     3    
TCTTCTTGTTTCATCGTTTGT SSCFIVC 5     5     4     11    4     7     9     3     3     2     3     3    
TCTAAATGTCATTACATCTGT SKCHYIC 5     4     5     9     4     8     3     10    4     0     3     3    
TCTATGTGTTACGTTGTTTGT SMCYVVC 4     5     7     6     4     3     11    8     2     2     3     3    
TCTATGTGTTCTATCTTCTGT SMCSIFC 2     6     6     7     6     4     9     8     1     2     4     3    
TCTCAGTGTTACAAAGTTTGT SQCYKVC 7     3     6     7     3     5     8     9     2     5     1     2    
TCTCCGTGTACTACTTACTGT SPCTTYC 9     10    12    8     4     1     3     1     1     2     4     3    
TCTCCGTGTGTTATCACTTGT SPCVITC 8     11    8     7     2     2     5     5     0     2     4     4    
TCTGACTGTTTCACTTTCTGT SDCFTFC 5     7     10    8     2     6     6     4     2     4     2     2    
TCTTTCTGTATGTACTTCTGT SFCMYFC 5     7     2     9     3     7     8     7     4     2     3     1    
TCTACTTGTGACGCTTACTGT STCDAYC 7     4     4     10    4     10    4     5     1     2     3     3    
TCTACTTGTTTCATGTACTGT STCFMYC 4     8     6     9     3     7     5     6     3     2     2     2    
TCTCAGTGTCATGACATCTGT SQCHDIC 9     7     13    7     0     3     4     5     0     1     7     1    
TCTGACTGTGACATCTCTTGT SDCDISC 7     11    6     7     3     4     5     5     1     3     3     2    
TCTGTTTGTTACGCTGTTTGT SVCYAVC 8     4     9     4     7     4     7     5     2     3     2     2    
TCTTCTTGTCAGCCGATCTGT SSCQPIC 8     4     2     4     9     11    7     3     4     2     1     2    
TCTATCTGTCCGTACCATTGT SICPYHC 5     8     8     4     5     4     8     6     2     1     2     3    
TCTATCTGTGTTGCTGTTTGT SICVAVC 5     9     8     10    3     7     4     2     1     2     3     2    
TCTCAGTGTACTATCATCTGT SQCTIIC 8     6     10    8     5     4     4     3     4     1     2     1    
TCTGAATGTACTGTTGTTTGT SECTVVC 0     6     8     9     7     6     7     5     1     1     3     3    
TCTGACTGTATCTACCATTGT SDCIYHC 6     9     13    8     3     2     5     2     1     2     3     2    
TCTGACTGTTCTGTTTACTGT SDCSVYC 5     9     2     7     4     9     5     7     3     2     1     2    
TCTGCTTGTTTCTACACTTGT SACFYTC 7     8     5     6     8     5     6     3     3     3     0     2    
TCTGTTTGTTCTGCTCATTGT SVCSAHC 5     4     4     5     10    5     7     8     1     2     1     4    
TCTTACTGTGTTGTTCAGTGT SYCVVQC 5     3     11    8     2     6     7     6     3     2     2     1    
TCTTCTTGTGTTTACACTTGT SSCVYTC 5     9     6     4     4     4     10    6     4     1     1     2    
TCTTTCTGTTTCACTATCTGT SFCFTIC 4     8     3     6     5     7     9     6     1     2     3     2    
TCTATCTGTATCAAATACTGT SICIKYC 2     10    6     7     4     6     8     5     2     2     2     1    
TCTATGTGTTACTACGAATGT SMCYYEC 6     5     10    4     4     6     7     6     1     2     2     2    
TCTCAGTGTACTATGATCTGT SQCTMIC 5     11    6     6     3     5     6     6     3     2     0     2    
TCTCAGTGTTACCGTGTTTGT SQCYRVC 12    5     3     6     7     5     5     5     2     3     0     2    
TCTCATTGTTACTTCTTCTGT SHCYFFC 6     9     6     10    3     6     4     4     2     2     2     1    
TCTGACTGTGTTATCACTTGT SDCVITC 4     7     11    8     3     4     6     5     2     1     2     2    
TCTGTTTGTATCGTTGAATGT SVCIVEC 5     10    9     4     9     3     5     3     1     2     2     2    
TCTGTTTGTGTTACTACTTGT SVCVTTC 8     8     7     5     4     3     8     5     2     1     2     2    
TCTGTTTGTTACATCGAATGT SVCYIEC 5     8     4     14    4     5     5     3     1     1     3     2    
TCTTACTGTCAGGCTGCTTGT SYCQAAC 6     4     6     6     7     7     6     6     1     2     3     1    
TCTTTCTGTATCAACACTTGT SFCINTC 4     8     3     10    5     7     5     6     1     1     3     2    
TCTAACTGTGTTGACTACTGT SNCVDYC 6     4     12    6     1     5     7     7     3     0     1     2    
TCTACTTGTAACTACATCTGT STCNYIC 6     8     6     8     1     6     6     7     0     3     2     1    
TCTATCTGTGCTACTATCTGT SICATIC 6     8     5     8     7     2     8     4     0     2     2     2    
TCTATCTGTTTCTACACTTGT SICFYTC 5     8     4     9     8     3     8     3     2     1     2     1    
TCTCAGTGTAACACTTACTGT SQCNTYC 9     6     5     8     2     5     5     8     2     2     1     1    
TCTGAATGTGTTATCACTTGT SECVITC 7     8     5     6     1     9     7     5     4     0     1     1    
TCTGACTGTGACCCGTACTGT SDCDPYC 7     14    8     2     5     4     3     5     0     2     2     2    
TCTGACTGTTACATCAACTGT SDCYINC 9     3     7     17    5     3     3     1     1     1     2     2    
TCTGTTTGTATCTACGAATGT SVCIYEC 4     8     6     11    6     6     5     2     1     1     2     2    
TCTGTTTGTGTTTACGTTTGT SVCVYVC 4     11    10    7     5     2     5     4     2     1     1     2    
TCTGTTTGTTACTACTCTTGT SVCYYSC 2     6     8     8     4     5     11    4     3     1     1     1    
TCTTTCTGTACTATCTACTGT SFCTIYC 7     8     7     8     4     6     5     3     0     3     2     1    
TCTATCTGTTACACTGACTGT SICYTDC 4     3     7     8     5     7     8     6     2     0     1     2    
TCTATCTGTTACATCCAGTGT SICYIQC 6     9     8     4     4     9     3     5     1     1     2     1    
TCTCAGTGTATCATGGTTTGT SQCIMVC 5     6     8     10    6     2     7     4     1     1     2     1    
TCTCTGTGTACTTACATCTGT SLCTYIC 11    6     10    5     4     3     7     2     2     1     1     1    
TCTGCTTGTCAGTTCATCTGT SACQFIC 4     11    9     2     5     7     5     5     4     1     0     0    
TCTTACTGTGAAGTTGACTGT SYCEVDC 4     3     9     8     7     4     8     5     3     1     0     1    
TCTTACTGTTACAACATCTGT SYCYNIC 5     11    3     8     6     4     5     6     3     1     0     1    
TCTTACTGTTACATCATGTGT SYCYIMC 4     9     13    4     4     6     4     4     1     1     3     0    
TCTACTTGTATGGCTTACTGT STCMAYC 1     7     10    7     3     6     7     7     0     1     1     2    
TCTACTTGTTTCACTGTTTGT STCFTVC 4     10    2     6     12    4     7     3     2     0     0     2    
TCTCATTGTTACTACGTTTGT SHCYYVC 7     6     9     9     2     7     5     3     1     0     2     1    
TCTCCGTGTATCTACTTCTGT SPCIYFC 7     5     2     7     6     7     6     8     2     1     1     0    
TCTCGTTGTGTTACTTTCTGT SRCVTFC 5     7     7     10    6     2     5     6     1     1     0     2    
TCTGACTGTGAATTCATCTGT SDCEFIC 8     4     9     9     4     4     7     3     0     1     2     1    
TCTTACTGTATGGTTTTCTGT SYCMVFC 3     4     7     12    5     4     6     7     0     2     1     1    
TCTTACTGTGACTTCTCTTGT SYCDFSC 9     3     8     2     7     5     10    4     1     0     1     2    
TCTTACTGTTCTGCTTTCTGT SYCSAFC 3     3     3     9     7     8     7     8     0     1     2     1    
TCTTCTTGTTCTTTCTACTGT SSCSFYC 3     12    4     11    1     7     6     4     0     1     1     2    
TCTATGTGTTTCGTTGTTTGT SMCFVVC 5     10    8     5     4     8     5     3     1     0     1     1    
TCTCAGTGTGCTGACTACTGT SQCADYC 7     7     15    2     3     2     6     6     1     0     1     1    
TCTCATTGTGTTTACGAATGT SHCVYEC 7     8     7     6     5     2     10    3     1     0     2     0    
TCTCGTTGTCAGGTTGTTTGT SRCQVVC 7     9     4     4     3     7     6     8     1     0     2     0    
TCTGACTGTACTTACAAATGT SDCTYKC 6     10    3     7     2     5     8     7     0     1     1     1    
TCTGCTTGTGCTGTTATCTGT SACAVIC 3     6     13    6     4     8     5     3     0     1     1     1    
TCTGCTTGTGTTGACTTCTGT SACVDFC 3     11    6     10    6     4     3     5     1     1     1     0    
TCTGTTTGTCATACTTTCTGT SVCHTFC 7     4     2     11    7     6     4     7     0     1     1     1    
TCTGTTTGTGAAGCTTACTGT SVCEAYC 2     5     9     4     6     7     8     7     2     0     1     0    
TCTTCTTGTACTACTATCTGT SSCTTIC 6     4     5     2     7     10    9     5     0     1     1     1    
TCTTCTTGTATGTTCATCTGT SSCMFIC 4     2     7     3     10    8     8     6     1     2     0     0    
TCTTTCTGTTACGACTTCTGT SFCYDFC 2     8     3     11    6     3     7     8     2     0     0     1    
TCTATCTGTTTCTTCTTCTGT SICFFFC 4     4     5     10    3     4     11    7     1     0     1     0    
TCTGACTGTGTTAACATCTGT SDCVNIC 7     11    4     6     5     3     7     5     1     0     0     1    
TCTGACTGTGTTGAAGACTGT SDCVEDC 10    8     7     8     1     3     5     6     1     0     0     1    
TCTGACTGTTACAAAATCTGT SDCYKIC 4     9     6     4     6     7     5     7     0     0     2     0    
TCTGTTTGTGAAGACTACTGT SVCEDYC 5     5     10    5     7     3     8     5     0     0     1     1    
TCTTACTGTTTCATGATCTGT SYCFMIC 9     4     5     8     5     7     5     5     1     1     0     0    
TCTAAATGTATCTACATCTGT SKCIYIC 2     6     7     5     13    8     5     2     1     0     0     0    
TCTGAATGTAACTACATCTGT SECNYIC 9     3     6     3     5     9     7     6     0     0     1     0    
TCTGACTGTATCACTACTTGT SDCITTC 5     12    10    6     5     3     5     2     0     0     1     0    
TCTGTTTGTGACTTCAAATGT SVCDFKC 8     7     7     5     4     2     9     6     0     0     1     0    
TCTGTTTGTTTCACTACTTGT SVCFTTC 7     8     3     7     3     11    5     4     0     0     0     1    
TCTTACTGTATCCGTGTTTGT SYCIRVC 5     6     6     5     9     5     7     5     0     0     1     0    
TCTTACTGTGACGTTTCTTGT SYCDVSC 3     4     3     5     6     6     11    10    0     1     0     0    
TCTAAATGTACTATCATCTGT SKCTIIC 6     4     2     7     6     7     7     9     0     0     0     0    
TCTATCTGTTACGTTATCTGT SICYVIC 6     7     9     4     3     5     9     5     0     0     0     0    
TCTATGTGTATGATCATCTGT SMCMIIC 1     4     8     6     2     5     13    9     0     0     0     0    
TCTCGTTGTATCATCGTTTGT SRCIIVC 2     7     11    4     6     5     6     7     0     0     0     0    
TCTCGTTGTCAGATCATCTGT SRCQIIC 6     5     9     7     5     2     7     7     0     0     0     0    
TCTCGTTGTGTTTACACTTGT SRCVYTC 3     9     9     11    4     1     5     6     0     0     0     0    
TCTCGTTGTTACGTTATCTGT SRCYVIC 7     10    2     8     3     5     7     6     0     0     0     0    
TCTCTGTGTATCATCATCTGT SLCIIIC 2     8     8     10    3     6     7     4     0     0     0     0    
TCTGTTTGTTTCGACACTTGT SVCFDTC 4     4     4     16    5     3     6     6     0     0     0     0    
TCTTACTGTTCTCAGTACTGT SYCSQYC 3     9     7     5     6     6     6     6     0     0     0     0    
TCTTGGTGTGTTTTCATCTGT SWCVFIC 3     9     3     6     7     5     8     7     0     0     0     0    
TCTTTCTGTTCTACTATCTGT SFCSTIC 4     7     4     4     7     8     10    4     0     0     0     0    
TCTCCGTGTCAGTCTGTTTGT SPCQSVC 6     9     6     9     5     4     5     3     16    17    27    32   
TCTGTTTGTTACTTCAACTGT SVCYFNC 7     4     3     5     6     6     9     7     10    17    24    24   
TCTCAGTGTCCGTACGACTGT SQCPYDC 7     8     8     4     9     3     7     1     18    12    15    18   
TCTCATTGTTACATCTACTGT SHCYIYC 7     11    6     5     2     3     7     6     11    15    18    18   
TCTCAGTGTCAGTACGCTTGT SQCQYAC 5     13    12    5     5     3     2     2     13    11    15    22   
TCTGACTGTGCTAACTACTGT SDCANYC 5     8     9     8     4     5     4     4     11    9     19    21   
TCTATCTGTCCGGCTGACTGT SICPADC 6     4     4     2     6     6     9     10    17    8     13    12   
TCTCAGTGTGTTTTCAAATGT SQCVFKC 9     2     10    8     1     6     6     5     11    10    14    15   
TCTCAGTGTGCTTACGTTTGT SQCAYVC 3     7     11    13    2     2     5     4     9     12    12    16   
TCTGCTTGTGTTGAATACTGT SACVEYC 5     7     6     6     5     5     7     6     12    7     15    14   
TCTTACTGTGTTCAGGACTGT SYCVQDC 5     11    7     9     4     4     2     5     13    8     13    13   
TCTGACTGTACTACTATCTGT SDCTTIC 7     4     8     9     7     5     4     3     6     12    13    15   
TCTGACTGTGCTGAATTCTGT SDCAEFC 5     4     2     3     9     9     9     6     7     12    12    15   
TCTTACTGTACTGACGAATGT SYCTDEC 3     2     4     7     7     3     10    11    13    8     13    12   
TCTCCGTGTTACACTTTCTGT SPCYTFC 8     6     9     8     4     4     4     4     7     10    13    15   
TCTACTTGTCCGTACCATTGT STCPYHC 6     6     9     2     4     6     9     5     9     7     15    13   
TCTCCGTGTGTTGACTACTGT SPCVDYC 8     7     9     6     1     6     5     5     7     10    12    15   
TCTCTGTGTCCGTACGTTTGT SLCPYVC 4     1     2     3     8     6     14    9     10    6     14    14   
TCTGTTTGTCCGATCTTCTGT SVCPIFC 6     2     3     5     8     5     12    6     8     7     14    15   
TCTCCGTGTGCTCATGTTTGT SPCAHVC 10    10    10    6     2     4     2     3     8     9     12    14   
TCTATCTGTCCGGTTAACTGT SICPVNC 3     4     1     4     8     11    6     10    10    6     12    12   
TCTGACTGTAAATACATCTGT SDCKYIC 5     13    7     7     4     4     2     5     9     8     11    12   
TCTTCTTGTGTTGAATACTGT SSCVEYC 4     11    3     7     5     8     4     5     11    5     11    13   
TCTTACTGTACTTACTCTTGT SYCTYSC 3     10    5     13    7     3     4     2     7     13    7     12   
TCTACTTGTCCGGTTATCTGT STCPVIC 4     6     2     4     7     8     8     8     6     9     11    12   
TCTTACTGTTACCGTTTCTGT SYCYRFC 6     5     6     7     5     6     7     5     6     9     11    11   
TCTACTTGTTACACTTTCTGT STCYTFC 10    9     7     9     4     2     5     1     7     6     13    10   
TCTGCTTGTGTTATCACTTGT SACVITC 10    5     6     9     3     6     5     3     5     7     12    12   
TCTTACTGTTTCATCGACTGT SYCFIDC 7     6     7     6     1     5     7     8     14    5     8     9    
TCTCAGTGTATCGTTACTTGT SQCIVTC 5     8     7     10    7     7     1     2     7     6     11    11   
TCTCAGTGTATCTTCACTTGT SQCIFTC 6     4     6     6     3     7     9     6     4     10    13    8    
TCTTACTGTCAGGACGAATGT SYCQDEC 3     6     12    4     7     4     8     3     8     8     8     11   
TCTGTTTGTGTTCATGTTTGT SVCVHVC 6     9     5     8     5     4     8     2     4     7     12    11   
TCTTCTTGTCCGGCTCATTGT SSCPAHC 0     6     1     0     9     7     13    11    3     10    9     12   
TCTATCTGTCAGCATTACTGT SICQHYC 7     7     13    2     4     4     6     4     7     7     9     10   
TCTATCTGTTACAACTTCTGT SICYNFC 1     8     6     9     2     9     6     6     6     5     11    11   
TCTATGTGTCCGTACATCTGT SMCPYIC 5     5     12    7     4     7     1     6     9     3     10    11   
TCTCAGTGTGACCGTTACTGT SQCDRYC 7     9     7     11    6     3     3     1     10    7     7     9    
TCTCAGTGTTACGTTTTCTGT SQCYVFC 4     6     7     6     3     7     7     7     6     7     11    9    
TCTGTTTGTACTCATTTCTGT SVCTHFC 1     4     4     4     6     8     12    8     7     4     12    10   
TCTATCTGTGTTAAATACTGT SICVKYC 3     4     8     6     8     6     6     6     9     2     12    9    
TCTGTTTGTATCACTGACTGT SVCITDC 6     5     8     8     2     4     8     6     6     9     7     10   
TCTTACTGTTACTTCAACTGT SYCYFNC 5     8     3     6     8     7     5     5     14    3     8     7    
TCTTACTGTACTACTGACTGT SYCTTDC 6     11    10    6     4     3     4     3     5     9     7     10   
TCTATCTGTTACGTTCATTGT SICYVHC 11    2     4     6     6     5     7     6     7     6     9     8    
TCTTACTGTTCTGTTTTCTGT SYCSVFC 3     6     3     9     5     8     3     10    3     8     9     10   
TCTTCTTGTGTTGCTTTCTGT SSCVAFC 5     4     8     5     3     5     8     9     4     7     9     10   
TCTATGTGTTACTCTTACTGT SMCYSYC 5     7     4     11    5     4     4     7     8     6     9     6    
TCTGACTGTACTTTCGTTTGT SDCTFVC 6     11    9     3     1     4     6     7     5     7     6     11   
TCTGCTTGTTCTATCATCTGT SACSIIC 10    3     5     2     8     3     12    4     6     7     9     7    
TCTTACTGTGCTGCTTTCTGT SYCAAFC 3     7     4     8     4     5     11    5     3     8     9     9    
TCTATCTGTAACATCTTCTGT SICNIFC 1     8     5     7     5     5     9     7     5     7     8     8    
TCTTACTGTTACCATGAATGT SYCYHEC 6     5     5     12    3     6     4     6     5     8     6     9    
TCTAACTGTTACTACTTCTGT SNCYYFC 5     6     5     6     3     7     8     7     7     3     10    7    
TCTACTTGTGTTACTACTTGT STCVTTC 5     3     4     7     2     5     11    10    11    0     9     7    
TCTATCTGTACTTACGAATGT SICTYEC 7     5     5     7     6     8     5     4     6     6     9     6    
TCTGCTTGTGTTATCTTCTGT SACVIFC 9     3     5     6     7     8     4     5     5     6     8     8    
TCTGTTTGTGTTTTCAACTGT SVCVFNC 6     5     5     7     6     7     6     5     6     7     6     8    
TCTTACTGTGACACTGAATGT SYCDTEC 8     5     8     4     5     3     9     5     7     6     9     5    
TCTATCTGTTTCGTTCATTGT SICFVHC 7     5     2     8     6     5     7     7     8     5     6     7    
TCTCAGTGTCAGAAAGTTTGT SQCQKVC 4     4     7     2     10    6     8     6     5     7     6     8    
TCTCATTGTACTTACTTCTGT SHCTYFC 5     12    7     5     5     2     7     4     6     6     7     7    
TCTATCTGTACTTTCATCTGT SICTFIC 6     7     6     4     7     7     5     5     4     5     8     8    
TCTATGTGTGTTTTCTTCTGT SMCVFFC 4     1     6     9     4     10    5     8     8     3     7     7    
TCTCATTGTTTCTACACTTGT SHCFYTC 4     3     9     9     8     4     7     3     5     5     7     8    
TCTGCTTGTTCTGTTGTTTGT SACSVVC 5     8     7     6     3     7     6     5     7     2     9     7    
TCTGTTTGTGTTGCTGTTTGT SVCVAVC 3     9     4     1     8     9     8     5     6     5     7     7    
TCTCATTGTCCGATCTTCTGT SHCPIFC 5     4     10    3     4     4     9     8     8     3     6     7    
TCTCCGTGTCAGTACCATTGT SPCQYHC 2     7     9     8     3     5     7     6     7     4     6     7    
TCTACTTGTATCACTACTTGT STCITTC 9     8     10    8     3     5     3     1     7     8     3     5    
TCTATCTGTACTGTTGACTGT SICTVDC 10    6     4     2     5     7     8     5     3     5     6     9    
TCTCATTGTCATTACTACTGT SHCHYYC 10    5     7     9     4     7     3     2     4     4     7     8    
TCTGAATGTGACTTCATCTGT SECDFIC 5     7     7     8     2     6     8     4     5     5     6     7    
TCTTACTGTACTGCTATCTGT SYCTAIC 2     6     6     8     5     7     8     5     3     6     6     8    
TCTTACTGTATCACTAAATGT SYCITKC 6     7     3     10    6     6     4     5     2     6     7     8    
TCTTACTGTATCTCTTTCTGT SYCISFC 5     7     4     8     3     7     8     5     2     6     8     7    
TCTACTTGTCAGCAGTACTGT STCQQYC 11    6     8     5     3     6     3     5     5     5     5     7    
TCTCAGTGTCAGATGTACTGT SQCQMYC 9     8     7     5     4     7     2     5     5     8     8     1    
TCTCAGTGTCAGGACTACTGT SQCQDYC 5     5     12    5     2     10    3     5     6     2     8     6    
TCTCCGTGTGTTCATTACTGT SPCVHYC 5     6     9     9     6     1     9     2     7     2     7     6    
TCTGAATGTTTCGTTTACTGT SECFVYC 8     10    4     5     5     5     7     3     6     3     6     7    
TCTGCTTGTAACGTTTACTGT SACNVYC 6     7     9     5     6     5     4     5     7     6     4     5    
TCTTACTGTATCTTCACTTGT SYCIFTC 7     7     6     5     6     8     6     2     5     5     5     7    
TCTATGTGTACTTTCATCTGT SMCTFIC 6     11    2     6     6     5     7     4     3     5     7     6    
TCTCAGTGTTACGTTGCTTGT SQCYVAC 9     7     7     6     4     6     4     4     6     5     4     6    
TCTCATTGTAACATCTACTGT SHCNIYC 0     9     6     6     4     7     10    5     7     4     4     6    
TCTGAATGTTCTGTTTACTGT SECSVYC 8     5     2     5     4     11    4     8     4     5     6     6    
TCTGACTGTTACTTCTTCTGT SDCYFFC 9     5     4     6     7     4     8     4     5     6     4     6    
TCTTACTGTGCTGACGAATGT SYCADEC 4     6     6     4     3     8     8     8     4     4     7     6    
TCTTTCTGTCCGGCTGTTTGT SFCPAVC 4     2     1     4     6     6     13    11    6     4     7     4    
TCTACTTGTGCTTTCGTTTGT STCAFVC 9     7     6     5     3     6     5     6     7     1     6     6    
TCTCATTGTGACTACTACTGT SHCDYYC 10    6     8     6     3     6     3     5     2     4     6     8    
TCTGCTTGTGACTACACTTGT SACDYTC 5     11    12    6     1     5     2     5     7     4     3     6    
TCTTCTTGTCCGGTTATCTGT SSCPVIC 2     3     4     3     10    9     7     9     4     4     5     7    
TCTACTTGTGTTACTGAATGT STCVTEC 10    6     3     5     8     3     7     5     4     4     5     6    
TCTACTTGTGTTGACTACTGT STCVDYC 9     8     7     10    3     2     5     3     4     3     5     7    
TCTCAGTGTTACGACTCTTGT SQCYDSC 5     8     5     8     7     3     4     7     5     4     3     7    
TCTCCGTGTGACGCTGTTTGT SPCDAVC 7     5     9     6     8     3     3     6     4     6     5     4    
TCTGAATGTCATTACATCTGT SECHYIC 10    6     7     4     2     6     8     4     2     5     5     7    
TCTGTTTGTGAATCTTTCTGT SVCESFC 3     6     4     7     4     8     10    5     4     2     7     6    
TCTTACTGTGTTGTTTCTTGT SYCVVSC 5     4     7     6     8     3     8     6     4     5     5     5    
TCTATGTGTCAGTACAAATGT SMCQYKC 6     7     4     6     1     6     9     8     5     4     3     6    
TCTATGTGTCCGTCTTACTGT SMCPSYC 7     2     3     3     9     7     8     8     4     3     7     4    
TCTGTTTGTATGGTTACTTGT SVCMVTC 5     5     3     6     6     11    4     7     3     5     3     7    
TCTGTTTGTTACACTACTTGT SVCYTTC 5     10    2     10    5     5     6     4     4     7     3     4    
TCTTACTGTCCGGTTTTCTGT SYCPVFC 4     2     4     5     9     5     8     10    6     3     3     6    
TCTTACTGTTACGTTAACTGT SYCYVNC 6     7     10    6     3     7     3     5     7     3     5     3    
TCTTCTTGTTACATCTCTTGT SSCYISC 5     4     2     9     7     6     6     8     3     2     5     8    
TCTATCTGTGACATCTTCTGT SICDIFC 4     11    11    4     4     4     6     3     3     5     5     4    
TCTCAGTGTGAATTCATCTGT SQCEFIC 5     4     6     7     7     7     5     6     2     6     4     5    
TCTCAGTGTGCTGTTGTTTGT SQCAVVC 5     8     10    6     2     6     4     6     3     3     6     5    
TCTCAGTGTGCTGTTTACTGT SQCAVYC 7     17    7     5     3     1     4     3     7     2     3     5    
TCTTACTGTACTCATACTTGT SYCTHTC 4     6     4     6     3     10    10    4     2     3     6     6    
TCTTACTGTACTTTCAAATGT SYCTFKC 3     7     3     9     4     5     8     8     3     6     4     4    
TCTTACTGTGAATTCACTTGT SYCEFTC 4     5     4     7     4     7     9     7     4     5     3     5    
TCTATCTGTGTTCAGTACTGT SICVQYC 8     9     9     8     5     2     3     3     4     5     3     4    
TCTATGTGTACTCATATCTGT SMCTHIC 4     7     7     9     3     7     3     7     4     5     4     3    
TCTCAGTGTCAGACTATCTGT SQCQTIC 4     6     6     11    3     7     5     5     4     4     2     6    
TCTCAGTGTGTTACTGAATGT SQCVTEC 6     4     8     5     5     4     8     7     6     3     3     4    
TCTCATTGTATCCCGGTTTGT SHCIPVC 5     5     5     5     7     6     8     6     3     6     4     3    
TCTCATTGTGACATCTTCTGT SHCDIFC 5     10    7     7     5     2     4     7     4     2     5     5    
TCTGACTGTATCATCAAATGT SDCIIKC 2     14    11    7     4     4     3     2     3     3     5     5    
TCTGCTTGTTACATCAAATGT SACYIKC 6     8     5     7     6     3     6     6     3     4     4     5    
TCTGTTTGTATGCAGTACTGT SVCMQYC 6     11    2     10    5     6     4     3     3     3     4     6    
TCTTACTGTCATACTATCTGT SYCHTIC 6     5     4     7     4     8     6     7     6     0     5     5    
TCTACTTGTATCGTTGACTGT STCIVDC 13    8     2     8     4     3     5     4     5     3     4     3    
TCTATCTGTAACTTCATCTGT SICNFIC 8     12    0     6     2     8     6     5     4     2     5     4    
TCTATCTGTTCTTACTACTGT SICSYYC 0     6     10    13    3     3     5     7     4     4     4     3    
TCTCAGTGTACTGACATCTGT SQCTDIC 9     9     7     7     3     3     5     4     2     2     5     6    
TCTCAGTGTCATATCACTTGT SQCHITC 6     12    6     8     3     2     6     4     3     3     6     3    
TCTCATTGTTACCATATCTGT SHCYHIC 3     9     11    5     4     6     4     5     2     5     5     3    
TCTCCGTGTGTTGTTACTTGT SPCVVTC 4     5     10    4     8     4     6     6     5     0     4     6    
TCTGAATGTGACGTTGTTTGT SECDVVC 8     4     9     3     9     5     6     3     3     3     5     4    
TCTGTTTGTGACTCTATCTGT SVCDSIC 4     6     4     2     8     8     10    5     3     3     4     5    
TCTGTTTGTTACGTTAACTGT SVCYVNC 5     7     4     7     6     6     7     5     4     3     4     4    
TCTGTTTGTTCTTTCACTTGT SVCSFTC 4     5     2     8     9     5     6     8     4     2     5     4    
TCTTACTGTGAATACGTTTGT SYCEYVC 5     5     7     9     5     6     6     4     4     4     5     2    
TCTTCTTGTATGTCTTACTGT SSCMSYC 6     12    3     4     7     2     7     6     2     5     4     4    
TCTTTCTGTGACGTTTTCTGT SFCDVFC 5     4     3     6     3     10    9     7     3     3     4     5    
TCTTTCTGTGTTGACTACTGT SFCVDYC 6     5     5     4     7     6     8     6     1     4     5     5    
TCTAAATGTGTTGTTGTTTGT SKCVVVC 3     4     3     5     9     7     8     8     5     4     2     3    
TCTATGTGTTACCGTATCTGT SMCYRIC 3     5     9     5     3     4     9     9     2     3     4     5    
TCTCAGTGTCAGGTTTTCTGT SQCQVFC 3     12    9     7     3     4     4     5     3     2     4     5    
TCTCAGTGTCAGTACGAATGT SQCQYEC 9     3     9     9     3     5     6     3     4     2     3     5    
TCTGACTGTGTTAAATACTGT SDCVKYC 4     5     12    9     2     6     4     5     4     2     4     4    
TCTGTTTGTGAATACTTCTGT SVCEYFC 3     8     3     4     10    6     9     4     2     5     3     4    
TCTTCTTGTTTCATCTTCTGT SSCFIFC 10    6     2     13    3     4     5     4     3     2     5     4    
TCTACTTGTCATGCTTACTGT STCHAYC 6     4     7     10    7     3     3     7     2     2     5     4    
TCTCAGTGTGTTTCTCATTGT SQCVSHC 2     6     7     6     6     8     8     4     2     2     5     4    
TCTCATTGTCATACTTACTGT SHCHTYC 1     5     6     10    2     7     8     8     2     2     4     5    
TCTCATTGTGTTTACACTTGT SHCVYTC 9     6     3     6     7     4     6     6     2     2     4     5    
TCTCATTGTGTTTTCGTTTGT SHCVFVC 5     8     6     7     3     6     8     4     1     4     3     5    
TCTGCTTGTCAGTACGTTTGT SACQYVC 8     9     9     8     4     4     3     2     4     0     4     5    
TCTGCTTGTGACACTGTTTGT SACDTVC 4     4     7     11    5     4     8     4     1     3     5     4    
TCTTACTGTTACCATTACTGT SYCYHYC 5     12    6     10    3     3     5     3     4     2     3     4    
TCTTACTGTTACTCTATCTGT SYCYSIC 2     8     7     3     9     6     8     4     7     1     2     3    
TCTTTCTGTACTTACTACTGT SFCTYYC 3     11    9     8     3     5     4     4     2     1     7     3    
TCTAAATGTATCGTTTACTGT SKCIVYC 6     5     8     5     5     3     7     8     6     2     3     1    
TCTACTTGTATCATCTCTTGT STCIISC 5     8     8     8     7     3     5     3     4     1     4     3    
TCTATCTGTAACGTTATCTGT SICNVIC 7     7     4     9     3     7     6     4     4     0     4     4    
TCTATGTGTATCACTATCTGT SMCITIC 5     7     7     6     8     5     5     4     6     3     1     2    
TCTCATTGTGTTGTTTACTGT SHCVVYC 8     6     5     9     4     5     6     4     0     3     5     4    
TCTCATTGTTACAACTACTGT SHCYNYC 5     5     3     4     6     4     10    10    2     3     4     3    
TCTGACTGTATCGAATTCTGT SDCIEFC 5     8     6     6     3     11    6     2     3     4     2     3    
TCTGACTGTGAATCTGTTTGT SDCESVC 5     4     11    7     5     2     8     5     4     3     2     3    
TCTTTCTGTCATTTCATCTGT SFCHFIC 2     8     3     3     6     6     14    5     2     3     3     4    
TCTTTCTGTCGTTACTACTGT SFCRYYC 6     9     6     10    3     1     6     6     2     2     4     4    
TCTCAGTGTTACGACCATTGT SQCYDHC 5     8     5     5     4     4     8     8     3     2     4     2    
TCTCAGTGTTCTGTTATCTGT SQCSVIC 7     10    6     6     5     6     3     4     3     3     2     3    
TCTTACTGTCATATCGTTTGT SYCHIVC 7     6     6     4     8     5     6     5     2     3     3     3    
TCTTTCTGTATGTACATCTGT SFCMYIC 6     8     11    2     5     6     4     5     1     3     3     4    
TCTACTTGTATCTTCTCTTGT STCIFSC 4     4     4     6     7     6     11    5     7     0     2     1    
TCTACTTGTTTCTACGTTTGT STCFYVC 5     8     7     4     7     5     6     5     2     2     3     3    
TCTATCTGTGCTTACTCTTGT SICAYSC 3     9     9     5     6     7     5     3     4     1     3     2    
TCTCAGTGTATCAAATTCTGT SQCIKFC 5     6     8     10    6     4     5     3     6     0     2     2    
TCTCAGTGTGAATACATCTGT SQCEYIC 5     11    7     7     2     6     5     4     2     2     1     5    
TCTGCTTGTATCATGTACTGT SACIMYC 3     10    6     6     2     7     7     6     4     1     4     1    
TCTTACTGTCCGTACTCTTGT SYCPYSC 8     8     5     6     0     7     7     6     3     2     2     3    
TCTACTTGTGACTACTACTGT STCDYYC 8     12    10    7     2     3     2     3     3     2     1     3    
TCTACTTGTGTTTACTACTGT STCVYYC 8     9     11    10    2     1     3     3     2     2     2     3    
TCTATGTGTATCGAAATCTGT SMCIEIC 6     6     1     5     8     7     9     5     1     3     2     3    
TCTCCGTGTGTTACTGTTTGT SPCVTVC 4     6     4     3     5     10    10    5     2     0     5     2    
TCTCGTTGTTACTACGAATGT SRCYYEC 11    6     9     6     6     2     3     4     2     2     3     2    
TCTGACTGTATCGAAATCTGT SDCIEIC 3     5     12    4     3     5     11    4     1     5     1     2    
TCTGTTTGTACTATCTCTTGT SVCTISC 5     6     5     10    8     6     2     5     3     2     2     2    
TCTGTTTGTCATTACACTTGT SVCHYTC 4     6     9     6     5     5     7     5     2     2     3     2    
TCTGTTTGTTTCACTGTTTGT SVCFTVC 7     4     7     10    6     2     6     5     3     2     3     1    
TCTTACTGTATCGACGTTTGT SYCIDVC 8     3     4     6     2     9     8     7     3     2     2     2    
TCTTACTGTCAGATCTTCTGT SYCQIFC 6     11    6     5     4     7     6     2     1     2     5     1    
TCTTTCTGTGTTACTGTTTGT SFCVTVC 5     7     2     8     3     7     7     8     2     1     4     2    
TCTTTCTGTTACTACTTCTGT SFCYYFC 6     9     5     2     7     8     6     4     4     1     2     2    
TCTACTTGTGACGTTGTTTGT STCDVVC 5     8     8     5     1     7     7     6     3     1     3     1    
TCTACTTGTTTCGTTTACTGT STCFVYC 8     6     2     3     4     4     14    6     5     3     0     0    
TCTATCTGTTTCTTCACTTGT SICFFTC 7     10    5     6     3     3     8     5     2     2     2     2    
TCTATGTGTCATTACTACTGT SMCHYYC 9     9     6     7     3     4     6     3     1     3     3     1    
TCTCAGTGTTACATGTACTGT SQCYMYC 8     9     8     10    3     3     3     3     3     1     1     3    
TCTCAGTGTTACCAGTTCTGT SQCYQFC 7     8     5     5     6     7     4     5     2     3     2     1    
TCTCATTGTGACGACTACTGT SHCDDYC 6     4     9     5     1     6     6     10    1     2     3     2    
TCTGACTGTATCGTTAAATGT SDCIVKC 8     7     9     6     3     7     4     3     0     2     3     3    
TCTGACTGTGCTGACCATTGT SDCADHC 7     11    12    4     3     3     3     4     2     1     4     1    
TCTGTTTGTTCTACTTACTGT SVCSTYC 9     8     8     4     2     6     5     5     2     0     3     3    
TCTTACTGTTACTTCAAATGT SYCYFKC 5     6     6     9     2     10    5     4     2     2     2     2    
TCTATCTGTCATTTCACTTGT SICHFTC 5     10    3     10    6     1     6     6     3     0     1     3    
TCTGCTTGTTACACTGCTTGT SACYTAC 8     3     3     8     8     7     3     7     1     2     2     2    
TCTGCTTGTTACTACGTTTGT SACYYVC 7     4     6     11    4     3     7     5     2     0     3     2    
TCTTCTTGTATCTACTCTTGT SSCIYSC 5     4     4     5     7     4     9     9     3     1     3     0    
TCTTTCTGTTACCATTACTGT SFCYHYC 2     5     6     5     6     7     8     8     0     2     4     1    
TCTAAATGTGCTTACGACTGT SKCAYDC 3     5     4     3     2     7     14    9     1     1     2     2    
TCTATCTGTGTTACTTTCTGT SICVTFC 7     5     3     9     5     5     6     7     0     2     1     3    
TCTCATTGTGACGAATACTGT SHCDEYC 8     2     8     5     5     4     10    5     1     2     2     1    
TCTCATTGTTTCGTTATCTGT SHCFVIC 2     11    4     8     3     8     5     6     2     1     1     2    
TCTGAATGTATCATCGAATGT SECIIEC 7     7     5     7     6     6     5     4     3     1     1     1    
TCTGACTGTATCATGATCTGT SDCIMIC 6     3     10    3     6     3     8     8     4     1     0     1    
TCTGACTGTGAAACTGACTGT SDCETDC 8     10    10    6     3     4     3     3     2     1     2     1    
TCTGACTGTGACTTCAAATGT SDCDFKC 7     11    8     4     5     4     3     5     2     3     0     1    
TCTGTTTGTATCATGTTCTGT SVCIMFC 8     8     6     2     5     5     6     7     1     1     2     2    
TCTGTTTGTTCTACTACTTGT SVCSTTC 7     5     5     9     5     4     8     4     2     2     0     2    
TCTTACTGTGTTCTGTACTGT SYCVLYC 11    4     8     6     7     4     4     3     4     0     1     1    
TCTTCTTGTGCTGAATTCTGT SSCAEFC 2     7     2     3     7     8     8     10    0     2     2     2    
TCTCATTGTGTTATCTACTGT SHCVIYC 4     6     7     9     4     7     6     4     1     1     2     1    
TCTGAATGTCAGCAGTACTGT SECQQYC 10    8     10    4     4     6     3     2     1     1     1     2    
TCTTACTGTGAAGCTTTCTGT SYCEAFC 6     8     3     4     2     7     10    7     2     2     1     0    
TCTTACTGTTACGTTGAATGT SYCYVEC 9     4     7     9     8     3     4     3     2     2     0     1    
TCTACTTGTATCATCCATTGT STCIIHC 3     5     10    9     4     6     5     5     2     0     0     2    
TCTACTTGTCAGGTTGAATGT STCQVEC 3     7     6     4     5     8     8     6     2     0     1     1    
TCTATCTGTACTTTCGTTTGT SICTFVC 3     6     5     7     5     6     10    5     0     2     1     1    
TCTATCTGTTTCGTTTCTTGT SICFVSC 3     9     3     3     5     9     8     7     1     0     3     0    
TCTCGTTGTATCATCTCTTGT SRCIISC 2     11    5     7     7     6     5     4     2     1     0     1    
TCTGAATGTCAGGTTTACTGT SECQVYC 5     4     5     6     7     5     7     8     1     1     1     1    
TCTGAATGTTACACTGTTTGT SECYTVC 4     7     9     9     6     5     4     3     0     1     1     2    
TCTGACTGTGCTGCTAAATGT SDCAAKC 11    8     9     6     0     3     5     5     1     0     2     1    
TCTGACTGTTACTCTATCTGT SDCYSIC 4     7     4     11    5     5     4     7     1     3     0     0    
TCTGCTTGTGCTACTTACTGT SACATYC 6     7     4     9     6     5     6     4     1     1     1     1    
TCTTACTGTTTCTTCGTTTGT SYCFFVC 3     4     6     9     7     2     9     7     2     0     1     1    
TCTTCTTGTATCACTATCTGT SSCITIC 5     4     2     5     8     6     9     8     1     0     1     2    
TCTTTCTGTTTCGTTTACTGT SFCFVYC 5     13    7     6     3     7     2     4     1     1     0     2    
TCTAAATGTGTTTTCATCTGT SKCVFIC 1     5     4     8     5     6     11    7     1     0     1     1    
TCTATCTGTGACGCTTACTGT SICDAYC 8     4     4     6     7     5     6     7     1     1     0     1    
TCTATGTGTATCTCTTACTGT SMCISYC 7     4     5     10    7     1     8     5     0     0     3     0    
TCTCAGTGTGAATTCTACTGT SQCEFYC 3     11    2     6     4     8     6     7     0     0     2     1    
TCTCATTGTGTTGTTGTTTGT SHCVVVC 5     6     10    7     4     5     6     4     1     2     0     0    
TCTCCGTGTATCGCTATCTGT SPCIAIC 7     3     7     4     4     5     7     10    0     1     1     1    
TCTCGTTGTTACATCTACTGT SRCYIYC 10    8     9     4     4     3     4     5     1     0     1     1    
TCTGTTTGTGACACTGACTGT SVCDTDC 5     10    9     6     8     2     4     3     1     0     1     1    
TCTTTCTGTCAGGACATCTGT SFCQDIC 3     7     7     3     4     6     8     9     3     0     0     0    
TCTTACTGTGAAATCGTTTGT SYCEIVC 3     5     5     7     9     2     10    6     1     0     1     0    
TCTTTCTGTGCTTCTTACTGT SFCASYC 6     6     10    3     4     5     8     5     0     1     0     1    
TCTCAGTGTTACTCTATCTGT SQCYSIC 9     3     7     7     4     4     10    3     0     0     1     0    
TCTCCGTGTGCTGCTTACTGT SPCAAYC 8     8     12    9     4     3     1     2     0     0     1     0    
TCTGACTGTCAGTACACTTGT SDCQYTC 7     12    9     8     5     4     1     1     0     0     0     1    
TCTGACTGTTACGTTCATTGT SDCYVHC 10    7     14    3     1     3     5     4     0     0     1     0    
TCTGTTTGTGCTATCGACTGT SVCAIDC 9     11    7     5     2     5     5     3     1     0     0     0    
TCTGTTTGTGTTCGTATCTGT SVCVRIC 5     8     6     9     3     5     6     5     0     1     0     0    
TCTTACTGTATGATCATCTGT SYCMIIC 2     5     13    10    2     6     4     5     1     0     0     0    
TCTTTCTGTTCTATCTCTTGT SFCSISC 4     7     4     4     5     11    6     6     1     0     0     0    
TCTATCTGTATCCATGTTTGT SICIHVC 4     7     6     5     2     7     8     8     0     0     0     0    
TCTCCGTGTGCTGACTACTGT SPCADYC 8     13    13    3     0     4     2     4     0     0     0     0    
TCTCCGTGTGTTATCATCTGT SPCVIIC 13    6     4     8     2     7     5     2     0     0     0     0    
TCTCGTTGTCGTTACTACTGT SRCRYYC 7     5     10    5     3     7     5     5     0     0     0     0    
TCTCGTTGTTACATCTTCTGT SRCYIFC 4     4     12    7     5     4     6     5     0     0     0     0    
TCTCGTTGTTACTACTACTGT SRCYYYC 11    3     7     7     5     2     5     7     0     0     0     0    
TCTCGTTGTTACTTCATCTGT SRCYFIC 10    6     3     9     3     5     7     4     0     0     0     0    
TCTGACTGTCAGCATGTTTGT SDCQHVC 8     8     10    4     2     6     4     5     0     0     0     0    
TCTGACTGTGACTTCTACTGT SDCDFYC 9     7     16    7     2     1     3     2     0     0     0     0    
TCTGTTTGTCGTTACTACTGT SVCRYYC 8     6     10    7     6     4     5     1     0     0     0     0    
TCTTACTGTAAAATCATCTGT SYCKIIC 8     4     2     6     5     3     11    8     0     0     0     0    
TCTTACTGTGCTATCATCTGT SYCAIIC 6     9     8     8     4     3     6     3     0     0     0     0    
TCTTACTGTTACCAGTTCTGT SYCYQFC 8     9     6     7     3     5     5     4     0     0     0     0    
TCTCCGTGTCCGGCTTACTGT SPCPAYC 1     4     7     4     10    6     8     6     15    14    24    26   
TCTCAGTGTCCGTTCGTTTGT SQCPFVC 5     7     6     3     3     8     9     5     18    13    22    24   
TCTGACTGTCCGGCTAACTGT SDCPANC 6     3     7     2     4     9     9     6     16    14    21    24   
TCTTACTGTTACCCGGCTTGT SYCYPAC 5     5     4     0     8     7     8     9     14    14    25    21   
TCTCATTGTCAGTACTTCTGT SHCQYFC 4     7     12    6     4     5     4     4     15    13    22    23   
TCTTGGTGTCCGGCTTACTGT SWCPAYC 4     3     3     1     9     7     13    6     15    15    18    16   
TCTGCTTGTATCATCTTCTGT SACIIFC 10    7     3     7     6     7     5     1     14    10    19    19   
TCTGACTGTCATTACGTTTGT SDCHYVC 7     3     11    3     4     6     7     5     12    10    17    22   
TCTGTTTGTTACCCGGTTTGT SVCYPVC 5     7     3     2     9     6     7     7     12    14    18    16   
TCTCAGTGTCAGGTTACTTGT SQCQVTC 3     5     9     8     5     6     5     5     8     12    19    17   
TCTTCTTGTTACATCACTTGT SSCYITC 8     6     6     6     9     3     6     2     15    5     19    17   
TCTCAGTGTGTTGTTACTTGT SQCVVTC 6     4     7     7     7     3     7     5     11    9     15    18   
TCTTACTGTACTGACTACTGT SYCTDYC 6     9     10    3     7     4     5     2     10    9     15    18   
TCTCAGTGTCAGGTTGCTTGT SQCQVAC 8     3     11    7     6     5     3     3     15    8     13    15   
TCTTACTGTCCGTACTACTGT SYCPYYC 6     8     14    7     2     1     5     3     9     11    14    16   
TCTCAGTGTCCGTTCTTCTGT SQCPFFC 7     7     6     5     6     3     7     5     12    8     14    13   
TCTGTTTGTGCTATCGTTTGT SVCAIVC 4     5     6     6     7     3     8     7     10    10    12    15   
TCTAACTGTGCTTACTTCTGT SNCAYFC 5     4     1     5     8     6     10    7     12    8     12    14   
TCTATCTGTACTTACACTTGT SICTYTC 8     10    5     9     5     4     4     1     8     13    11    14   
TCTATGTGTCCGTACGTTTGT SMCPYVC 4     4     4     3     13    5     8     5     11    13    10    12   
TCTCAGTGTCGTGCTTACTGT SQCRAYC 9     8     7     7     3     3     7     2     10    8     13    15   
TCTTACTGTACTGCTTTCTGT SYCTAFC 6     3     4     5     8     5     9     6     8     9     14    15   
TCTTACTGTATCACTCATTGT SYCITHC 7     5     11    8     3     4     6     2     5     13    11    17   
TCTCCGTGTGACATCGCTTGT SPCDIAC 6     15    9     6     4     1     4     1     8     8     14    15   
TCTCAGTGTCATTACATCTGT SQCHYIC 7     7     12    10    3     2     4     1     6     10    13    15   
TCTGTTTGTCATTTCTACTGT SVCHFYC 5     8     4     9     5     2     10    3     9     11    10    14   
TCTACTTGTACTTTCACTTGT STCTFTC 8     6     6     2     9     5     6     4     8     7     13    15   
TCTACTTGTATCTACAACTGT STCIYNC 5     7     9     5     3     3     9     5     13    5     10    15   
TCTGACTGTGACAAATACTGT SDCDKYC 4     7     7     5     5     7     7     4     10    11    9     12   
TCTGCTTGTCCGGTTGTTTGT SACPVVC 5     5     3     4     6     9     5     9     7     6     13    16   
TCTTCTTGTTACTTCTACTGT SSCYFYC 6     10    6     8     4     2     6     4     5     10    14    13   
TCTATCTGTCAGGTTTACTGT SICQVYC 5     8     9     4     5     4     7     4     8     9     12    11   
TCTCATTGTATCACTTTCTGT SHCITFC 2     12    4     8     7     4     4     5     5     11    11    12   
TCTTACTGTTACATGACTTGT SYCYMTC 7     8     5     7     5     6     2     6     9     11    7     12   
TCTATCTGTGACATGTACTGT SICDMYC 4     8     6     4     3     8     9     4     8     6     13    11   
TCTTACTGTATCTACGACTGT SYCIYDC 4     8     7     5     7     1     11    3     6     9     13    10   
TCTTACTGTCATTCTTACTGT SYCHSYC 6     7     5     10    5     1     7     5     5     9     12    12   
TCTTACTGTATCTACCAGTGT SYCIYQC 4     2     9     9     5     4     6     7     8     7     11    11   
TCTGTTTGTGCTTTCTTCTGT SVCAFFC 6     5     6     4     3     4     8     10    8     7     11    10   
TCTGTTTGTTTCACTTACTGT SVCFTYC 7     9     5     11    3     6     4     1     7     10    8     11   
TCTTACTGTGACATCAAATGT SYCDIKC 6     10    7     10    2     5     3     3     5     10    10    11   
TCTTACTGTTACATCGCTTGT SYCYIAC 4     4     3     11    4     6     6     8     7     6     12    11   
TCTAAATGTTACTTCTACTGT SKCYFYC 4     3     11    11    6     3     4     4     8     6     9     11   
TCTACTTGTACTATCACTTGT STCTITC 8     12    7     2     2     7     4     4     5     8     9     12   
TCTATCTGTATGTACACTTGT SICMYTC 8     7     4     8     3     7     5     4     9     7     7     11   
TCTCAGTGTGCTGCTTACTGT SQCAAYC 10    7     8     5     2     4     5     5     11    8     8     7    
TCTTACTGTAACTACTTCTGT SYCNYFC 1     5     3     4     7     10    10    6     9     6     9     10   
TCTCAGTGTGACATCAACTGT SQCDINC 11    10    9     7     1     1     3     4     4     8     10    11   
TCTCAGTGTGACATCTCTTGT SQCDISC 6     16    5     5     6     4     1     3     6     8     8     10   
TCTCATTGTTCTTACTACTGT SHCSYYC 8     9     5     4     4     7     6     3     4     9     9     10   
TCTTACTGTCATAACATCTGT SYCHNIC 4     7     7     6     5     3     7     7     6     6     9     11   
TCTATCTGTACTTACAACTGT SICTYNC 4     11    6     5     3     6     5     6     7     6     8     10   
TCTCAGTGTGTTTTCTCTTGT SQCVFSC 5     0     4     5     8     8     8     8     7     5     9     10   
TCTCAGTGTTACACTACTTGT SQCYTTC 6     5     9     12    3     5     3     3     6     9     8     8    
TCTCCGTGTTACATGTACTGT SPCYMYC 11    8     11    3     4     3     3     3     7     5     9     10   
TCTTACTGTCATTTCTTCTGT SYCHFFC 8     4     6     6     5     4     7     6     6     6     9     9    
TCTTTCTGTCCGTTCATCTGT SFCPFIC 3     6     6     4     2     6     10    9     7     4     10    9    
TCTTACTGTATCAACATCTGT SYCINIC 4     4     9     9     4     6     5     5     10    6     5     8    
TCTTACTGTGTTTTCACTTGT SYCVFTC 5     8     4     9     7     4     5     4     6     6     7     10   
TCTTCTTGTCGTTACATCTGT SSCRYIC 4     7     7     1     9     5     7     6     5     7     8     9    
TCTCATTGTACTTACGTTTGT SHCTYVC 8     8     5     11    6     3     1     4     6     6     8     8    
TCTCATTGTGACACTTACTGT SHCDTYC 9     11    10    5     4     3     2     2     4     6     9     9    
TCTTTCTGTACTACTTTCTGT SFCTTFC 3     7     6     4     9     6     6     5     1     9     9     9    
TCTATCTGTACTACTGTTTGT SICTTVC 6     10    3     6     2     2     9     8     4     5     8     10   
TCTCAGTGTCCGGTTTTCTGT SQCPVFC 0     3     1     4     11    12    6     9     12    4     6     5    
TCTCAGTGTCCGTTCATCTGT SQCPFIC 11    8     7     5     3     3     4     5     9     4     6     8    
TCTCGTTGTGTTGACTACTGT SRCVDYC 4     6     11    7     5     4     6     3     6     10    4     7    
TCTGACTGTTACGTTGAATGT SDCYVEC 6     4     7     8     4     8     3     6     6     6     7     8    
TCTGCTTGTGTTGCTGACTGT SACVADC 3     9     6     8     1     4     8     7     8     8     3     8    
TCTGTTTGTTTCGTTCATTGT SVCFVHC 6     5     5     6     10    2     7     5     4     6     8     9    
TCTCAGTGTGTTATCAACTGT SQCVINC 6     14    7     5     3     5     4     2     7     4     4     11   
TCTCAGTGTGTTCCGGACTGT SQCVPDC 7     5     4     4     5     5     8     8     6     5     8     7    
TCTCAGTGTGTTGTTAAATGT SQCVVKC 2     7     4     3     9     6     7     8     4     6     8     8    
TCTTACTGTACTATCTTCTGT SYCTIFC 8     9     2     6     4     9     4     4     5     5     8     8    
TCTTACTGTATCGACAAATGT SYCIDKC 7     2     5     9     1     7     8     7     7     7     6     6    
TCTCATTGTCATATCTACTGT SHCHIYC 10    9     5     9     5     2     4     2     5     6     7     7    
TCTGCTTGTATCTTCACTTGT SACIFTC 5     8     9     10    2     4     4     4     1     10    8     6    
TCTTTCTGTACTTACTTCTGT SFCTYFC 3     7     4     11    3     2     8     8     7     4     8     6    
TCTTTCTGTATCTTCACTTGT SFCIFTC 2     6     5     3     4     6     12    8     12    3     6     4    
TCTAACTGTACTGACATCTGT SNCTDIC 4     4     11    4     5     3     9     6     7     3     7     7    
TCTATCTGTTTCACTTCTTGT SICFTSC 4     10    6     7     9     2     3     5     5     4     8     7    
TCTGCTTGTCATATCATCTGT SACHIIC 3     9     4     5     4     1     12    8     7     2     7     8    
TCTTCTTGTGTTTTCTTCTGT SSCVFFC 3     4     4     9     6     5     7     8     4     3     9     8    
TCTTTCTGTGTTGTTGACTGT SFCVVDC 5     6     4     4     7     9     6     5     6     5     7     6    
TCTACTTGTGTTAACATCTGT STCVNIC 4     8     11    7     4     6     6     0     6     3     8     6    
TCTATCTGTCCGGACATCTGT SICPDIC 7     3     6     7     5     4     7     7     4     5     7     7    
TCTCAGTGTGCTTTCACTTGT SQCAFTC 7     5     8     6     4     4     7     5     7     4     6     6    
TCTCATTGTTACGAATACTGT SHCYEYC 7     1     11    5     6     4     6     6     5     6     3     9    
TCTCCGTGTCCGTACTACTGT SPCPYYC 11    8     10    6     4     3     2     2     10    2     6     5    
TCTGTTTGTATGGTTTTCTGT SVCMVFC 5     6     4     4     10    7     8     2     7     4     4     8    
TCTTACTGTGTTGTTAACTGT SYCVVNC 3     8     8     10    4     7     3     3     5     6     5     7    
TCTACTTGTGACTTCAACTGT STCDFNC 7     5     5     7     2     6     6     8     7     5     5     5    
TCTCCGTGTAACTACTACTGT SPCNYYC 13    6     8     9     2     1     4     3     5     7     3     7    
TCTGTTTGTGTTCCGGCTTGT SVCVPAC 2     4     1     6     7     8     7     11    5     6     5     6    
TCTTACTGTATCCAGGACTGT SYCIQDC 6     10    2     9     3     6     5     5     7     3     6     6    
TCTTACTGTCAGGCTTACTGT SYCQAYC 5     9     6     7     5     6     3     5     8     4     4     6    
TCTTACTGTCAGTCTTTCTGT SYCQSFC 3     7     3     13    4     6     5     5     4     3     7     8    
TCTTACTGTCATTACGTTTGT SYCHYVC 2     9     5     6     7     6     7     4     5     5     6     6    
TCTTACTGTGACTACCATTGT SYCDYHC 9     6     5     7     5     6     3     5     6     1     8     7    
TCTTCTTGTCCGGTTTACTGT SSCPVYC 3     7     5     6     8     5     7     5     4     4     8     6    
TCTTTCTGTCCGGACTACTGT SFCPDYC 6     1     3     7     6     6     9     8     4     5     6     7    
TCTACTTGTAACTACTACTGT STCNYYC 4     6     10    9     4     3     5     5     6     2     7     6    
TCTATGTGTATCGTTTCTTGT SMCIVSC 2     2     3     7     10    6     9     7     8     2     7     4    
TCTCCGTGTACTTACACTTGT SPCTYTC 4     11    11    8     2     0     6     4     3     6     6     6    
TCTCCGTGTGCTGTTACTTGT SPCAVTC 5     6     9     4     5     7     4     6     7     3     4     7    
TCTGCTTGTGTTGCTTACTGT SACVAYC 6     9     6     5     3     8     3     6     4     2     8     7    
TCTGTTTGTACTTCTTTCTGT SVCTSFC 5     5     7     5     6     7     6     5     4     6     6     5    
TCTTACTGTACTGAATTCTGT SYCTEFC 3     5     6     5     9     2     9     7     5     4     6     6    
TCTTACTGTTACAACACTTGT SYCYNTC 4     5     8     5     6     5     7     6     4     5     7     5    
TCTTCTTGTTACTCTATCTGT SSCYSIC 8     3     5     5     9     3     5     8     6     2     7     6    
TCTACTTGTGACACTTACTGT STCDTYC 10    7     7     11    0     3     4     4     7     4     5     4    
TCTGACTGTGAATACAAATGT SDCEYKC 5     12    7     5     3     4     4     6     2     6     6     6    
TCTGTTTGTACTTTCTCTTGT SVCTFSC 5     6     1     4     8     5     8     9     4     4     6     6    
TCTTACTGTAACACTTACTGT SYCNTYC 8     3     7     10    6     4     5     3     5     2     9     4    
TCTTACTGTATGTACGACTGT SYCMYDC 2     12    10    5     3     4     3     7     7     2     4     7    
TCTAACTGTATCATCAACTGT SNCIINC 8     14    6     2     4     2     6     4     2     3     6     8    
TCTCCGTGTTACACTATCTGT SPCYTIC 9     7     7     8     4     3     5     3     4     4     5     6    
TCTCCGTGTTACCAGGTTTGT SPCYQVC 7     6     11    3     5     5     4     5     3     4     6     6    
TCTGAATGTCAGCGTTACTGT SECQRYC 3     8     9     4     6     8     2     6     3     4     6     6    
TCTGAATGTGTTAAATACTGT SECVKYC 3     8     4     5     6     5     6     9     3     6     5     5    
TCTGACTGTCCGGACTACTGT SDCPDYC 10    6     6     5     6     3     6     4     5     5     6     3    
TCTGTTTGTATCATCGACTGT SVCIIDC 5     4     4     9     4     7     7     6     5     3     5     6    
TCTGTTTGTATCCATATCTGT SVCIHIC 4     6     4     9     6     3     8     6     8     2     4     5    
TCTTTCTGTACTGACACTTGT SFCTDTC 6     5     4     10    5     5     5     6     5     4     6     4    
TCTATGTGTGTTTCTATCTGT SMCVSIC 4     9     6     6     8     5     5     3     5     3     3     7    
TCTCCGTGTGACTACTACTGT SPCDYYC 10    10    3     9     1     7     2     4     6     1     5     6    
TCTGACTGTGTTTTCTTCTGT SDCVFFC 7     6     5     6     4     4     8     6     3     6     5     4    
TCTTACTGTGCTGTTTCTTGT SYCAVSC 4     5     1     0     10    7     9     10    2     4     7     5    
TCTTACTGTTACACTAACTGT SYCYTNC 3     6     7     5     2     7     8     8     8     5     2     3    
TCTCATTGTTACGCTTACTGT SHCYAYC 8     12    6     8     1     4     3     4     9     1     4     3    
TCTCCGTGTGACATCGTTTGT SPCDIVC 9     13    7     8     0     4     1     4     3     4     5     5    
TCTGCTTGTTACGAATTCTGT SACYEFC 5     6     4     5     5     5     9     7     5     2     4     6    
TCTGCTTGTTTCAACATCTGT SACFNIC 4     2     7     6     3     13    4     7     7     2     4     4    
TCTGTTTGTGTTTTCGACTGT SVCVFDC 4     6     5     8     7     4     7     5     6     3     4     4    
TCTACTTGTGTTTTCGTTTGT STCVFVC 7     8     5     5     6     6     6     3     1     4     5     6    
TCTCAGTGTTTCAACGTTTGT SQCFNVC 7     6     6     5     6     5     8     3     2     5     4     5    
TCTCCGTGTCAGTACTTCTGT SPCQYFC 13    3     10    8     2     5     3     2     2     3     6     5    
TCTGAATGTGACGTTTTCTGT SECDVFC 5     6     4     4     5     10    6     6     6     1     4     5    
TCTGTTTGTGACACTGTTTGT SVCDTVC 9     11    8     8     2     3     3     2     1     5     5     5    
TCTGTTTGTGTTTCTGACTGT SVCVSDC 6     3     3     4     10    5     8     7     7     1     5     3    
TCTACTTGTATGATCATCTGT STCMIIC 3     6     7     8     4     6     4     8     2     3     5     5    
TCTCCGTGTGACTTCATCTGT SPCDFIC 7     11    12    7     3     2     1     3     4     3     3     5    
TCTGAATGTTACAAATACTGT SECYKYC 3     5     11    5     3     6     6     7     4     3     4     4    
TCTGACTGTTACGCTTACTGT SDCYAYC 10    5     12    12    1     3     2     1     2     5     3     5    
TCTACTTGTACTGTTTCTTGT STCTVSC 3     7     9     4     4     4     10    5     4     1     3     6    
TCTACTTGTCCGTACGTTTGT STCPYVC 6     5     9     8     2     5     6     5     3     5     3     3    
TCTACTTGTTTCATCAAATGT STCFIKC 2     10    2     7     8     8     4     5     5     1     5     3    
TCTATCTGTACTGCTTTCTGT SICTAFC 4     5     6     3     9     8     4     7     5     4     2     3    
TCTATGTGTCAGGTTGTTTGT SMCQVVC 5     3     7     6     10    8     4     3     4     3     2     5    
TCTCATTGTGAATACATCTGT SHCEYIC 5     9     3     5     2     8     8     6     4     3     3     4    
TCTGACTGTTACATCTCTTGT SDCYISC 7     6     4     12    7     3     5     2     3     2     3     6    
TCTGACTGTTTCATCGTTTGT SDCFIVC 6     6     2     6     5     8     8     5     4     1     6     3    
TCTGCTTGTATGATCTACTGT SACMIYC 5     5     10    8     3     7     5     3     4     3     3     4    
TCTGTTTGTGAAACTTTCTGT SVCETFC 5     6     1     8     3     6     10    7     4     1     5     4    
TCTTACTGTGACGCTGAATGT SYCDAEC 6     7     6     9     5     3     6     4     4     2     5     3    
TCTTACTGTGTTCATTACTGT SYCVHYC 9     10    4     9     2     5     4     3     4     3     2     5    
TCTTACTGTTACCATGTTTGT SYCYHVC 5     6     5     10    7     2     8     3     4     2     5     3    
TCTTACTGTTACCCGATCTGT SYCYPIC 5     8     7     4     6     3     8     5     5     3     2     4    
TCTACTTGTGTTTACGTTTGT STCVYVC 7     8     4     11    4     4     5     3     1     5     3     4    
TCTATCTGTGCTTACACTTGT SICAYTC 4     11    7     10    2     1     7     4     4     4     3     2    
TCTCAGTGTCCGATGTACTGT SQCPMYC 3     7     7     6     3     5     7     8     6     1     2     4    
TCTCAGTGTGACCCGTACTGT SQCDPYC 7     7     10    3     5     3     7     4     3     3     5     2    
TCTCAGTGTTACGTTGAATGT SQCYVEC 6     9     7     3     4     8     2     7     4     3     1     5    
TCTCAGTGTTACTACGAATGT SQCYYEC 5     6     9     6     5     5     5     5     4     3     4     2    
TCTCAGTGTTTCTTCTACTGT SQCFFYC 8     12    2     8     1     4     5     6     3     2     4     4    
TCTCATTGTGACGTTGTTTGT SHCDVVC 7     7     8     5     6     3     6     4     7     1     1     4    
TCTGTTTGTGACGTTATCTGT SVCDVIC 2     5     6     6     8     4     10    5     3     1     5     4    
TCTTTCTGTGTTGCTATCTGT SFCVAIC 1     7     5     5     7     6     11    4     5     2     3     3    
TCTACTTGTGCTTCTATCTGT STCASIC 4     4     2     7     8     3     11    7     6     1     2     3    
TCTATCTGTCGTTACATCTGT SICRYIC 2     8     6     8     6     4     8     4     0     4     3     5    
TCTCAGTGTGACATCGCTTGT SQCDIAC 12    7     7     10    3     1     4     2     3     2     4     3    
TCTCAGTGTGACGAAACTTGT SQCDETC 9     4     11    6     2     7     3     4     2     3     3     4    
TCTCAGTGTGCTGACTTCTGT SQCADFC 4     9     7     6     6     2     8     4     2     2     4     4    
TCTCAGTGTGTTAAAATCTGT SQCVKIC 8     6     8     7     2     8     3     4     3     3     3     3    
TCTCAGTGTTACCATGTTTGT SQCYHVC 6     7     5     9     3     3     8     5     4     2     2     4    
TCTCATTGTTCTATCTACTGT SHCSIYC 7     4     6     8     7     2     8     4     2     4     4     2    
TCTGAATGTACTGTTACTTGT SECTVTC 5     3     10    11    6     4     6     1     2     3     4     3    
TCTGACTGTAACATCGTTTGT SDCNIVC 11    7     6     1     4     2     8     7     2     3     3     4    
TCTACTTGTACTTTCGTTTGT STCTFVC 7     5     9     6     3     5     5     6     7     1     2     1    
TCTCAGTGTATCACTATCTGT SQCITIC 11    11    10    5     0     3     5     1     2     2     3     4    
TCTCAGTGTTACATCATGTGT SQCYIMC 9     11    7     2     5     5     3     4     2     3     3     3    
TCTCATTGTATCACTACTTGT SHCITTC 3     7     13    9     2     6     3     3     3     2     3     3    
TCTCCGTGTCAGCCGTACTGT SPCQPYC 12    6     8     11    2     3     3     1     2     1     4     4    
TCTCCGTGTGAATACATCTGT SPCEYIC 3     4     12    3     2     8     7     7     4     2     2     3    
TCTGACTGTGTTGTTCATTGT SDCVVHC 6     6     4     8     2     4     7     9     1     3     3     4    
TCTGTTTGTCAGGTTGTTTGT SVCQVVC 5     5     5     3     4     8     9     7     2     3     2     4    
TCTGTTTGTGTTCTGTTCTGT SVCVLFC 2     1     3     3     4     10    13    10    4     2     3     2    
TCTGTTTGTTACAAAACTTGT SVCYKTC 6     4     7     8     4     5     6     6     3     1     5     2    
TCTGTTTGTTTCATGTACTGT SVCFMYC 5     6     7     10    4     4     7     3     0     2     7     2    
TCTTACTGTCAGGCTTCTTGT SYCQASC 7     3     8     3     8     5     8     4     4     1     4     2    
TCTTACTGTGACATGTTCTGT SYCDMFC 3     8     8     8     4     3     8     4     2     3     2     4    
TCTACTTGTGCTATCATCTGT STCAIIC 5     8     7     6     4     4     6     6     1     2     3     4    
TCTATCTGTACTATCGAATGT SICTIEC 1     8     7     10    6     3     5     6     4     1     2     3    
TCTATCTGTATCACTACTTGT SICITTC 11    6     6     13    4     2     2     2     4     2     3     1    
TCTCAGTGTGAAGTTGCTTGT SQCEVAC 4     4     8     4     5     8     4     9     4     1     2     3    
TCTCCGTGTGACACTTACTGT SPCDTYC 9     7     9     7     2     3     5     4     0     2     4     4    
TCTCCGTGTGTTTACGAATGT SPCVYEC 9     5     4     6     4     4     7     7     3     1     3     3    
TCTGTTTGTACTTACAAATGT SVCTYKC 6     5     9     10    8     4     0     4     2     2     3     3    
TCTGTTTGTCAGCGTTACTGT SVCQRYC 6     5     11    3     5     3     7     6     5     0     3     2    
TCTGTTTGTGACCATTACTGT SVCDHYC 4     4     8     10    4     3     7     6     2     1     4     3    
TCTTACTGTGTTAACTTCTGT SYCVNFC 7     4     6     8     7     7     3     4     1     4     2     3    
TCTTACTGTTACATCCAGTGT SYCYIQC 3     8     6     8     5     5     5     6     2     3     3     2    
TCTTCTTGTGCTATCTTCTGT SSCAIFC 1     5     6     8     3     5     12    6     2     2     3     3    
TCTATCTGTGACATCAAATGT SICDIKC 6     8     6     7     7     1     9     2     3     2     0     4    
TCTCAGTGTATGATCACTTGT SQCMITC 6     13    6     9     5     2     2     3     1     3     2     3    
TCTCAGTGTGACATGATCTGT SQCDMIC 5     3     10    10    7     3     6     2     1     2     2     4    
TCTCAGTGTGTTTACCATTGT SQCVYHC 6     7     2     9     7     3     6     6     0     2     2     5    
TCTCATTGTTTCGTTGTTTGT SHCFVVC 5     10    3     6     7     8     3     4     3     3     1     2    
TCTGAATGTCAGTACTTCTGT SECQYFC 6     8     8     8     6     3     6     1     3     1     2     3    
TCTGCTTGTATGGTTATCTGT SACMVIC 3     5     5     5     2     13    6     7     1     3     2     3    
TCTGCTTGTGAAATCATCTGT SACEIIC 5     10    4     6     2     10    4     5     2     4     2     1    
TCTGCTTGTGTTACTTACTGT SACVTYC 2     5     9     9     4     7     7     3     3     1     2     3    
TCTGTTTGTAACTTCATCTGT SVCNFIC 5     3     6     10    8     4     5     5     2     1     2     4    
TCTTACTGTGCTTACTCTTGT SYCAYSC 7     4     3     4     13    4     5     6     2     3     0     4    
TCTTCTTGTTACGTTGACTGT SSCYVDC 7     13    5     5     5     0     6     5     3     0     3     3    
TCTTTCTGTACTGAATACTGT SFCTEYC 8     3     2     9     6     5     8     5     2     3     1     3    
TCTTTCTGTGACTACTTCTGT SFCDYFC 5     9     6     7     4     4     7     4     1     2     3     3    
TCTTTCTGTTTCATCAACTGT SFCFINC 6     6     3     9     3     6     7     6     1     2     3     3    
TCTACTTGTAACATCATCTGT STCNIIC 7     6     9     6     2     8     4     4     0     3     3     2    
TCTATCTGTGAATACTTCTGT SICEYFC 5     3     4     4     8     12    5     5     0     2     4     2    
TCTATCTGTTCTTTCTTCTGT SICSFFC 8     2     3     6     6     7     9     5     3     1     2     2    
TCTCCGTGTGTTGAATACTGT SPCVEYC 7     8     8     5     4     4     6     4     1     2     2     3    
TCTGTTTGTGTTGAAATCTGT SVCVEIC 5     5     5     8     12    2     4     5     2     2     2     2    
TCTTACTGTCATTACCATTGT SYCHYHC 2     6     7     7     6     7     4     7     1     2     3     2    
TCTATCTGTGAACCGTACTGT SICEPYC 7     8     5     5     3     6     5     7     1     1     3     2    
TCTATCTGTGCTTACGACTGT SICAYDC 4     12    3     7     6     2     7     5     1     2     0     4    
TCTATGTGTGTTTTCATCTGT SMCVFIC 3     7     5     5     3     12    6     5     1     4     1     1    
TCTATGTGTTACATCACTTGT SMCYITC 5     11    7     9     4     4     5     1     1     2     2     2    
TCTCAGTGTTACACTGCTTGT SQCYTAC 7     9     4     8     1     6     4     7     3     0     2     2    
TCTCATTGTGTTGTTACTTGT SHCVVTC 6     6     5     7     7     7     4     4     1     2     2     2    
TCTCTGTGTTACATCTTCTGT SLCYIFC 3     5     10    4     5     8     4     7     1     1     4     1    
TCTCTGTGTTACTACAAATGT SLCYYKC 2     10    3     6     3     3     11    8     2     3     0     2    
TCTGAATGTATCGAAATCTGT SECIEIC 2     6     2     4     8     7     11    6     2     1     3     1    
TCTGAATGTGTTGACATCTGT SECVDIC 7     7     10    4     4     4     5     5     2     0     2     3    
TCTGCTTGTACTGTTGTTTGT SACTVVC 7     7     6     10    7     3     3     3     1     3     1     2    
TCTGCTTGTTCTATCTACTGT SACSIYC 4     10    7     4     5     3     5     8     1     0     4     2    
TCTGTTTGTACTACTATCTGT SVCTTIC 6     5     4     9     5     9     6     2     2     1     2     2    
TCTGTTTGTATGTTCTACTGT SVCMFYC 3     10    4     12    5     5     3     4     1     1     1     4    
TCTTACTGTGAAGACTACTGT SYCEDYC 7     7     5     6     5     4     7     5     2     2     1     2    
TCTAACTGTTACATCGTTTGT SNCYIVC 6     11    6     4     3     5     6     5     0     2     2     2    
TCTACTTGTCAGGTTTACTGT STCQVYC 6     9     7     9     5     1     5     4     3     1     1     1    
TCTACTTGTGCTGTTTACTGT STCAVYC 7     7     2     4     5     3     9     9     1     2     2     1    
TCTCCGTGTGCTGTTATCTGT SPCAVIC 9     3     13    3     2     9     2     5     0     2     2     2    
TCTCCGTGTTACGTTCATTGT SPCYVHC 8     6     8     5     6     3     5     5     1     1     2     2    
TCTGAATGTTACATCGACTGT SECYIDC 6     7     8     9     3     4     5     4     2     0     2     2    
TCTGACTGTATGGAAATCTGT SDCMEIC 7     4     7     6     6     2     9     5     1     1     2     2    
TCTGCTTGTTACTTCGTTTGT SACYFVC 7     6     3     9     5     4     6     6     1     1     1     3    
TCTGTTTGTACTGACTACTGT SVCTDYC 2     8     9     6     2     5     8     6     3     0     2     1    
TCTGTTTGTCGTGTTTACTGT SVCRVYC 2     9     7     5     5     5     7     6     1     0     3     2    
TCTGTTTGTGGTATCGTTTGT SVCGIVC 1     4     2     3     3     8     13    12    1     1     1     3    
TCTTACTGTCAGTACGAATGT SYCQYEC 6     12    5     7     3     4     6     3     0     2     2     2    
TCTATGTGTGCTTCTATCTGT SMCASIC 3     8     6     5     4     6     8     6     1     1     2     1    
TCTGAATGTTTCTTCATCTGT SECFFIC 8     6     5     7     4     6     5     5     3     0     2     0    
TCTGACTGTATCTTCTTCTGT SDCIFFC 9     9     8     6     7     0     5     2     1     2     1     1    
TCTGACTGTCAGTTCGTTTGT SDCQFVC 9     6     6     10    7     3     3     2     3     1     0     1    
TCTGACTGTTTCATGATCTGT SDCFMIC 4     12    9     3     5     2     4     7     1     2     1     1    
TCTGTTTGTTTCTCTATCTGT SVCFSIC 8     4     5     7     4     4     6     8     1     1     1     2    
TCTTACTGTCCGATCTACTGT SYCPIYC 6     5     9     5     6     4     7     4     1     2     0     2    
TCTTACTGTGACGACGTTTGT SYCDDVC 5     6     7     9     6     0     10    3     2     0     1     2    
TCTTTCTGTTACTACACTTGT SFCYYTC 9     7     7     5     5     5     6     2     1     2     1     1    
TCTAACTGTGCTTACATCTGT SNCAYIC 8     8     7     8     5     3     5     2     2     0     1     1    
TCTATCTGTGTTATCACTTGT SICVITC 5     12    2     8     2     6     7     4     2     1     0     1    
TCTCAGTGTAAATTCATCTGT SQCKFIC 8     10    2     4     7     4     5     6     0     2     1     1    
TCTCATTGTGTTTACGTTTGT SHCVYVC 7     5     8     6     6     7     5     2     0     4     0     0    
TCTCATTGTTACGTTGAATGT SHCYVEC 4     3     6     10    6     8     6     3     1     0     2     1    
TCTCTGTGTATCTACATCTGT SLCIYIC 7     5     7     7     2     3     9     6     1     1     0     2    
TCTGTTTGTCATGAATACTGT SVCHEYC 2     8     6     7     5     6     8     4     0     1     1     2    
TCTTCTTGTCCGTTCATCTGT SSCPFIC 4     5     6     8     5     6     6     6     0     1     1     2    
TCTTGGTGTTACATCATCTGT SWCYIIC 10    6     2     5     7     4     5     7     1     2     0     1    
TCTTTCTGTATCGTTGTTTGT SFCIVVC 3     6     4     11    8     3     7     4     0     1     1     2    
TCTTTCTGTGCTGTTGTTTGT SFCAVVC 8     3     5     7     7     9     4     3     1     1     2     0    
TCTACTTGTATGTACGTTTGT STCMYVC 6     3     3     9     5     8     8     4     0     1     1     1    
TCTATGTGTTTCACTATCTGT SMCFTIC 4     11    8     7     4     6     2     4     1     1     0     1    
TCTCAGTGTATCATGATCTGT SQCIMIC 6     9     12    6     4     5     4     0     1     1     0     1    
TCTCGTTGTCCGGTTGTTTGT SRCPVVC 6     5     5     5     5     3     12    5     0     0     2     1    
TCTGAATGTTACATCGTTTGT SECYIVC 4     8     5     7     8     1     10    3     1     0     2     0    
TCTGACTGTACTGTTGTTTGT SDCTVVC 8     9     3     9     4     3     6     4     1     0     1     1    
TCTGACTGTGTTACTGACTGT SDCVTDC 10    6     10    5     2     6     3     4     1     0     1     1    
TCTGCTTGTATCATGATCTGT SACIMIC 7     5     8     4     6     4     5     7     0     0     0     3    
TCTGTTTGTCGTTACAACTGT SVCRYNC 4     6     6     3     5     8     8     6     2     1     0     0    
TCTGTTTGTTCTTACGTTTGT SVCSYVC 5     6     1     9     5     6     7     7     0     1     1     1    
TCTTACTGTCAGCAGGTTTGT SYCQQVC 6     10    9     3     5     2     7     4     2     0     0     1    
TCTTACTGTCATGTTAAATGT SYCHVKC 3     6     5     7     1     10    6     8     0     1     1     1    
TCTTTCTGTAAAATCATCTGT SFCKIIC 3     1     4     6     8     5     10    9     0     1     1     1    
TCTACTTGTCAGACTTACTGT STCQTYC 6     7     5     8     5     6     5     4     0     0     2     0    
TCTACTTGTGACTTCTTCTGT STCDFFC 6     7     5     5     6     4     8     5     1     0     1     0    
TCTCATTGTTTCTACGACTGT SHCFYDC 6     6     4     9     7     6     4     4     1     0     1     0    
TCTCGTTGTGACTACAAATGT SRCDYKC 6     7     9     3     4     6     6     5     2     0     0     0    
TCTGACTGTGTTGTTGACTGT SDCVVDC 5     13    16    3     6     0     2     1     0     0     1     1    
TCTGCTTGTCCGTACTTCTGT SACPYFC 6     5     7     9     1     5     7     6     0     0     1     1    
TCTTACTGTATCGCTATCTGT SYCIAIC 5     8     6     8     5     4     6     4     1     0     1     0    
TCTTCTTGTATCATCGTTTGT SSCIIVC 8     6     0     6     4     10    6     6     0     0     0     2    
TCTTGGTGTGTTGAAATCTGT SWCVEIC 2     5     7     3     4     5     13    7     0     0     1     1    
TCTATCTGTTACGTTGAATGT SICYVEC 2     7     7     10    3     5     5     7     1     0     0     0    
TCTCGTTGTGCTATCTACTGT SRCAIYC 5     9     10    7     2     4     4     5     0     1     0     0    
TCTCGTTGTTACGTTTACTGT SRCYVYC 8     7     8     5     4     7     4     3     0     1     0     0    
TCTTACTGTGTTCGTGTTTGT SYCVRVC 6     5     10    8     2     6     5     4     1     0     0     0    
TCTTACTGTGTTTCTATCTGT SYCVSIC 5     4     8     7     7     4     7     4     1     0     0     0    
TCTATCTGTGTTCATGTTTGT SICVHVC 5     5     8     5     2     8     7     6     0     0     0     0    
TCTCAGTGTGACGACAAATGT SQCDDKC 11    8     11    6     2     1     4     3     0     0     0     0    
TCTCGTTGTGCTATCATCTGT SRCAIIC 11    8     9     6     4     3     1     4     0     0     0     0    
TCTCGTTGTTACACTGTTTGT SRCYTVC 2     10    9     7     7     2     6     3     0     0     0     0    
TCTCGTTGTTCTTACATCTGT SRCSYIC 8     8     6     8     4     1     6     5     0     0     0     0    
TCTCTGTGTTTCATCATCTGT SLCFIIC 5     8     7     5     3     7     5     6     0     0     0     0    
TCTGAATGTGAAGTTGTTTGT SECEVVC 6     4     3     5     6     10    6     6     0     0     0     0    
TCTGACTGTGAAGCTTACTGT SDCEAYC 9     9     9     5     5     4     3     2     0     0     0     0    
TCTGTTTGTTACCATATCTGT SVCYHIC 2     9     6     4     8     3     9     5     0     0     0     0    
TCTTACTGTCGTGTTGTTTGT SYCRVVC 4     3     7     6     8     5     4     9     0     0     0     0    
TCTTTCTGTCGTTACATCTGT SFCRYIC 6     3     3     6     5     7     8     8     0     0     0     0    
TCTCAGTGTATCAAAACTTGT SQCIKTC 9     5     4     10    0     7     6     4     24    14    22    27   
TCTCATTGTCCGGTTACTTGT SHCPVTC 3     4     2     3     13    5     8     7     21    13    23    27   
TCTTACTGTACTGTTAACTGT SYCTVNC 5     7     5     5     8     4     6     5     15    12    28    28   
TCTTACTGTGCTTACAAATGT SYCAYKC 4     8     9     6     5     3     5     5     13    18    22    24   
TCTGCTTGTTACGTTAACTGT SACYVNC 10    9     7     5     6     3     2     3     11    12    14    22   
TCTATCTGTACTACTACTTGT SICTTTC 8     7     5     7     6     3     3     6     12    11    18    17   
TCTATGTGTCAGGACAAATGT SMCQDKC 0     2     6     5     8     9     9     6     8     14    17    17   
TCTCAGTGTATCATCAACTGT SQCIINC 8     4     5     8     4     7     4     5     12    12    13    19   
TCTCATTGTCCGGCTACTTGT SHCPATC 2     1     4     2     3     14    10    9     13    11    15    16   
TCTATCTGTGTTAAATTCTGT SICVKFC 6     10    4     10    2     4     4     5     14    7     16    15   
TCTCCGTGTCGTACTTACTGT SPCRTYC 4     6     9     7     5     3     6     5     11    11    13    17   
TCTCCGTGTGTTTACAACTGT SPCVYNC 10    5     7     7     5     5     5     1     10    10    14    17   
TCTGTTTGTTACATCAACTGT SVCYINC 6     4     8     11    5     1     7     3     12    11    11    16   
TCTCAGTGTAAATACGTTTGT SQCKYVC 6     3     7     10    9     1     6     3     8     11    16    14   
TCTCAGTGTACTTACTTCTGT SQCTYFC 4     11    3     10    4     7     4     2     14    11    12    12   
TCTCAGTGTATGCCGATCTGT SQCMPIC 9     2     8     6     3     3     9     5     6     11    16    15   
TCTTACTGTCATTTCTACTGT SYCHFYC 7     7     4     8     2     6     5     6     10    10    13    15   
TCTAACTGTTACATCTTCTGT SNCYIFC 5     3     4     5     10    3     8     7     8     11    13    15   
TCTGCTTGTCAGGCTATCTGT SACQAIC 4     9     12    9     3     4     1     3     9     7     15    16   
TCTGCTTGTACTTACTACTGT SACTYYC 4     3     7     6     5     6     7     7     5     11    15    15   
TCTTACTGTATCTTCAACTGT SYCIFNC 6     2     5     7     6     10    3     6     5     14    16    10   
TCTACTTGTGCTATCACTTGT STCAITC 8     7     6     4     6     5     4     5     11    8     11    14   
TCTATGTGTCAGGCTGAATGT SMCQAEC 8     2     7     8     6     2     7     5     15    7     10    12   
TCTCCGTGTTACGCTTACTGT SPCYAYC 5     8     10    7     4     4     4     3     13    5     9     17   
TCTGTTTGTCCGTTCTACTGT SVCPFYC 10    5     7     7     5     3     4     4     14    8     9     13   
TCTTACTGTATCACTCAGTGT SYCITQC 7     14    5     6     2     6     3     2     6     11    12    14   
TCTTACTGTGACAAATACTGT SYCDKYC 7     4     7     4     7     5     8     3     8     9     12    14   
TCTCGTTGTGTTCAGTACTGT SRCVQYC 2     6     6     9     3     7     9     3     11    7     15    9    
TCTGAATGTGGTGTTGTTTGT SECGVVC 3     3     7     3     8     7     8     6     6     6     15    15   
TCTCCGTGTCCGTACGTTTGT SPCPYVC 6     1     6     6     5     8     8     5     10    9     9     13   
TCTCCGTGTTACCATTACTGT SPCYHYC 7     7     14    7     3     1     4     2     12    12    8     8    
TCTGACTGTCATTACTACTGT SDCHYYC 11    8     5     4     5     4     5     3     9     7     10    14   
TCTTACTGTATCTACATGTGT SYCIYMC 5     8     7     2     2     7     7     7     7     9     11    13   
TCTGTTTGTCCGTCTGAATGT SVCPSEC 4     2     1     4     7     5     12    10    10    10    6     13   
TCTGTTTGTGCTGTTTTCTGT SVCAVFC 3     5     4     4     7     7     7     8     9     7     11    12   
TCTACTTGTACTTACCATTGT STCTYHC 8     7     5     3     6     4     8     4     10    6     11    11   
TCTCAGTGTTACCATTACTGT SQCYHYC 6     10    7     8     3     5     2     4     5     9     16    8    
TCTAAATGTGTTTACGTTTGT SKCVYVC 4     9     6     5     3     6     6     6     9     5     10    13   
TCTCCGTGTACTGTTCATTGT SPCTVHC 4     8     7     8     5     4     5     4     10    7     7     13   
TCTCCGTGTGTTATCTACTGT SPCVIYC 8     9     8     2     4     5     6     3     9     5     11    12   
TCTCCGTGTTCTGTTATCTGT SPCSVIC 3     8     5     4     6     5     8     6     5     8     12    12   
TCTAACTGTGCTTACTACTGT SNCAYYC 7     10    3     7     3     2     8     5     8     4     12    12   
TCTCAGTGTATCGTTGCTTGT SQCIVAC 7     4     3     5     6     7     9     4     11    8     10    7    
TCTCAGTGTGAAGTTTACTGT SQCEVYC 6     9     5     6     2     5     6     6     5     8     10    13   
TCTCAGTGTTTCCCGGTTTGT SQCFPVC 1     10    1     4     8     6     8     7     6     8     10    12   
TCTGCTTGTGTTACTGAATGT SACVTEC 6     7     8     6     5     3     7     3     8     8     9     11   
TCTTACTGTACTGACGTTTGT SYCTDVC 5     7     7     5     7     5     5     4     6     7     11    12   
TCTTACTGTGCTTACCATTGT SYCAYHC 5     9     7     11    5     1     4     3     9     6     9     12   
TCTTACTGTTACTCTCATTGT SYCYSHC 5     7     7     8     3     5     6     4     8     6     13    9    
TCTAAATGTGACATCTACTGT SKCDIYC 6     8     8     10    5     3     3     2     13    9     8     5    
TCTAACTGTTACACTTACTGT SNCYTYC 6     9     4     6     7     4     6     3     6     6     11    12   
TCTACTTGTCATGTTTTCTGT STCHVFC 1     7     5     2     4     13    6     7     8     5     9     13   
TCTACTTGTTTCGTTCATTGT STCFVHC 11    6     6     8     8     1     3     2     8     6     11    10   
TCTCAGTGTGTTGCTTTCTGT SQCVAFC 4     10    7     7     3     7     3     4     8     7     12    8    
TCTGACTGTCCGTACTTCTGT SDCPYFC 2     8     10    8     3     0     10    4     10    7     9     9    
TCTGACTGTGACGCTTTCTGT SDCDAFC 8     9     10    7     1     2     4     4     8     10    8     9    
TCTTACTGTGTTGAATTCTGT SYCVEFC 1     5     2     6     11    8     8     4     8     8     11    8    
TCTAAATGTTACATCAACTGT SKCYINC 6     7     4     8     3     3     8     6     11    6     9     8    
TCTACTTGTGCTTACTTCTGT STCAYFC 8     10    7     4     2     7     4     3     9     3     13    9    
TCTGAATGTTACCCGGTTTGT SECYPVC 5     4     5     5     9     5     7     5     5     9     12    8    
TCTGCTTGTCAGGTTGTTTGT SACQVVC 7     7     12    6     4     2     4     3     6     6     12    10   
TCTATCTGTGCTGTTTCTTGT SICAVSC 2     4     9     5     9     2     8     6     6     4     13    10   
TCTATGTGTATCTACTCTTGT SMCIYSC 4     8     5     11    2     3     8     4     7     3     11    12   
TCTCATTGTGTTGTTGACTGT SHCVVDC 6     8     7     5     4     5     4     6     9     5     10    9    
TCTTACTGTCCGGACCATTGT SYCPDHC 7     0     5     5     7     3     11    7     8     6     9     9    
TCTATCTGTACTTTCTACTGT SICTFYC 5     9     7     6     6     3     6     3     9     2     8     12   
TCTATCTGTGTTACTAAATGT SICVTKC 4     8     2     6     4     6     7     8     6     6     9     10   
TCTCAGTGTGTTACTTCTTGT SQCVTSC 6     8     4     6     2     5     6     8     6     7     7     11   
TCTACTTGTGCTATCAACTGT STCAINC 7     10    9     6     6     3     2     2     7     7     8     8    
TCTATCTGTACTGTTGTTTGT SICTVVC 5     6     3     6     10    2     9     4     6     6     9     9    
TCTCAGTGTTCTATCATCTGT SQCSIIC 6     6     12    5     4     3     5     4     7     7     7     9    
TCTCATTGTATCGAAACTTGT SHCIETC 2     7     6     4     4     4     10    8     5     5     9     11   
TCTCCGTGTTTCTACTACTGT SPCFYYC 8     9     5     3     5     5     5     5     5     6     10    9    
TCTGACTGTCCGGCTGACTGT SDCPADC 11    5     7     3     2     8     3     6     10    5     5     10   
TCTGCTTGTTCTGTTTTCTGT SACSVFC 3     8     2     9     8     4     4     7     5     7     8     10   
TCTTCTTGTGTTGTTTTCTGT SSCVVFC 6     5     3     7     7     5     7     5     3     8     9     10   
TCTCAGTGTCCGGCTTCTTGT SQCPASC 3     5     1     1     7     6     13    9     3     7     9     10   
TCTCATTGTATCTTCACTTGT SHCIFTC 2     6     5     9     6     6     7     4     9     4     9     7    
TCTGAATGTTACTACCATTGT SECYYHC 7     7     4     10    2     3     5     7     6     8     7     8    
TCTGCTTGTTACGTTTCTTGT SACYVSC 8     5     5     6     4     5     6     6     3     7     7     12   
TCTAACTGTTTCGTTTACTGT SNCFVYC 5     6     6     9     4     4     5     6     7     5     7     9    
TCTCATTGTCATGTTTACTGT SHCHVYC 4     5     8     7     6     6     4     5     6     4     9     9    
TCTGTTTGTGTTTCTAAATGT SVCVSKC 3     6     4     7     4     6     7     8     10    4     8     6    
TCTATGTGTATGTCTGTTTGT SMCMSVC 4     9     6     7     4     3     7     5     1     9     8     9    
TCTCAGTGTACTATCACTTGT SQCTITC 8     6     6     11    1     2     6     5     6     8     7     6    
TCTCAGTGTCGTGTTACTTGT SQCRVTC 3     6     6     6     11    4     5     4     9     6     6     6    
TCTCAGTGTGTTATGGTTTGT SQCVMVC 6     1     3     7     6     7     6     9     5     6     7     9    
TCTGCTTGTTACTACTCTTGT SACYYSC 8     7     6     2     6     3     8     5     7     8     5     7    
TCTTACTGTCATATCTACTGT SYCHIYC 6     9     5     7     7     5     2     4     8     4     8     7    
TCTTCTTGTTACTACACTTGT SSCYYTC 5     5     3     6     6     3     11    6     3     6     9     9    
TCTTTCTGTCTGGCTTACTGT SFCLAYC 2     2     1     3     8     11    7     11    3     8     8     8    
TCTCAGTGTGTTGTTGCTTGT SQCVVAC 5     5     8     4     6     5     8     4     5     3     8     10   
TCTCCGTGTGACATCACTTGT SPCDITC 6     12    9     7     2     3     3     3     5     4     7     10   
TCTGAATGTCCGGTTGTTTGT SECPVVC 5     8     4     4     10    4     7     3     10    5     4     7    
TCTGTTTGTATCAACTACTGT SVCINYC 9     5     5     8     4     4     5     5     2     6     10    8    
TCTATCTGTCATATCTTCTGT SICHIFC 2     3     7     14    2     3     7     7     5     8     4     8    
TCTCGTTGTGTTGTTGACTGT SRCVVDC 6     8     4     1     8     5     8     5     5     10    5     5    
TCTGCTTGTGCTTACGTTTGT SACAYVC 1     9     11    5     6     4     4     5     7     4     8     6    
TCTGTTTGTGTTGGTGTTTGT SVCVGVC 5     6     3     6     2     9     6     8     4     4     9     8    
TCTTACTGTGTTTTCGACTGT SYCVFDC 2     4     5     6     9     5     10    4     8     6     6     5    
TCTCCGTGTGTTATCGAATGT SPCVIEC 3     6     12    6     5     4     5     4     8     1     8     7    
TCTGCTTGTATCATGTTCTGT SACIMFC 6     6     7     6     3     6     6     5     4     6     6     8    
TCTGTTTGTCCGACTGAATGT SVCPTEC 1     2     5     7     6     7     11    6     5     7     4     8    
TCTTACTGTACTGCTACTTGT SYCTATC 8     9     8     8     2     3     4     3     9     6     6     3    
TCTTACTGTCATACTGTTTGT SYCHTVC 9     7     7     6     4     4     4     4     3     7     6     8    
TCTGTTTGTTTCTACTCTTGT SVCFYSC 7     2     6     8     7     7     4     4     7     4     8     4    
TCTTACTGTAACAAATTCTGT SYCNKFC 7     5     8     9     4     3     5     4     5     3     8     7    
TCTATCTGTACTGCTATCTGT SICTAIC 9     8     5     4     4     5     5     5     5     4     5     8    
TCTATGTGTGTTTACGACTGT SMCVYDC 6     4     5     8     5     5     6     6     6     6     2     8    
TCTCAGTGTGCTTACAAATGT SQCAYKC 8     8     7     4     6     5     3     4     7     4     4     7    
TCTCATTGTCAGGACGAATGT SHCQDEC 6     11    7     3     8     3     3     4     7     6     3     6    
TCTCCGTGTGTTCATATCTGT SPCVHIC 6     7     4     8     6     6     5     3     7     5     4     6    
TCTGACTGTCAGTTCTACTGT SDCQFYC 8     11    5     7     4     3     4     3     4     4     6     8    
TCTTACTGTACTTACGCTTGT SYCTYAC 8     8     5     7     3     5     4     5     8     5     3     6    
TCTTCTTGTTCTGTTATCTGT SSCSVIC 3     4     1     11    3     9     8     6     2     5     8     7    
TCTAAATGTGACATCATCTGT SKCDIIC 5     5     5     5     4     8     7     6     5     4     6     6    
TCTCAGTGTTACTACATGTGT SQCYYMC 7     9     8     8     1     4     5     3     4     4     6     7    
TCTCATTGTCCGGTTCGTTGT SHCPVRC 4     2     4     3     5     7     8     12    5     4     4     8    
TCTCCGTGTATCATCGACTGT SPCIIDC 12    4     11    7     3     3     3     2     6     4     5     6    
TCTCTGTGTCTGGCTTACTGT SLCLAYC 1     1     2     1     7     10    14    9     6     4     4     7    
TCTGTTTGTTACAAAGTTTGT SVCYKVC 5     8     12    6     2     4     6     2     4     3     6     8    
TCTAAATGTACTTTCATCTGT SKCTFIC 6     3     3     5     10    8     8     2     2     6     6     6    
TCTATGTGTGTTTCTACTTGT SMCVSTC 7     6     3     3     8     4     8     6     5     6     2     7    
TCTCAGTGTTACGAATTCTGT SQCYEFC 3     9     11    5     3     2     7     5     2     5     6     7    
TCTGCTTGTATCTACTTCTGT SACIYFC 8     6     6     7     1     9     3     5     4     6     5     5    
TCTGCTTGTATCTTCTTCTGT SACIFFC 6     6     6     6     2     7     6     6     6     4     4     6    
TCTGTTTGTGTTTTCTCTTGT SVCVFSC 1     5     2     5     9     5     9     9     2     2     12    4    
TCTTACTGTTCTACTTACTGT SYCSTYC 1     10    7     10    3     7     5     2     4     4     7     5    
TCTTACTGTTTCGTTGCTTGT SYCFVAC 5     11    2     7     7     3     6     4     9     4     3     4    
TCTAACTGTTTCATCTTCTGT SNCFIFC 6     1     6     9     8     6     5     4     4     5     4     6    
TCTATCTGTATCATCGACTGT SICIIDC 5     11    8     5     7     3     4     2     3     4     7     5    
TCTATCTGTGACTACGTTTGT SICDYVC 3     15    7     3     6     3     4     4     5     6     2     6    
TCTATCTGTGACTTCAAATGT SICDFKC 9     6     4     2     5     7     5     7     4     3     6     6    
TCTATCTGTTTCAACATCTGT SICFNIC 7     8     3     4     6     5     4     8     0     5     10    4    
TCTCAGTGTAAAATCATCTGT SQCKIIC 4     8     4     8     6     5     6     4     4     4     4     7    
TCTCATTGTCCGGTTATCTGT SHCPVIC 5     3     5     4     3     8     6     11    5     4     3     7    
TCTCCGTGTTACACTGTTTGT SPCYTVC 6     4     9     11    4     4     5     2     4     3     6     6    
TCTCTGTGTATCATCAAATGT SLCIIKC 8     12    6     6     4     3     3     3     5     5     3     6    
TCTGTTTGTGACGTTACTTGT SVCDVTC 5     6     6     4     4     6     8     6     3     5     6     5    
TCTGTTTGTGCTTACGAATGT SVCAYEC 5     5     9     7     6     2     5     6     9     4     4     2    
TCTTACTGTTTCACTACTTGT SYCFTTC 7     8     5     7     5     5     4     4     2     4     8     5    
TCTCAGTGTATGTTCATCTGT SQCMFIC 8     12    7     1     4     3     6     4     3     6     3     6    
TCTGCTTGTGTTTACACTTGT SACVYTC 8     5     12    5     3     8     3     1     3     5     5     5    
TCTGTTTGTGACATCTTCTGT SVCDIFC 7     5     9     10    6     2     5     1     5     4     5     4    
TCTTACTGTACTGACAACTGT SYCTDNC 7     10    8     6     2     7     3     2     5     4     4     5    
TCTTCTTGTACTATCTACTGT SSCTIYC 2     5     5     7     8     4     9     5     6     3     4     5    
TCTTCTTGTTACTCTTACTGT SSCYSYC 4     5     7     6     3     5     7     8     2     4     5     7    
TCTTTCTGTTACACTTTCTGT SFCYTFC 3     3     1     7     9     7     8     7     3     4     5     6    
TCTACTTGTATGTTCATCTGT STCMFIC 6     4     7     11    5     4     5     3     3     3     7     4    
TCTATGTGTTACGACTACTGT SMCYDYC 12    9     4     6     3     3     5     3     2     5     5     5    
TCTCAGTGTCAGCCGGACTGT SQCQPDC 10    7     12    4     5     1     3     3     5     4     4     4    
TCTCAGTGTCCGACTTACTGT SQCPTYC 9     8     6     6     4     3     2     7     5     2     4     6    
TCTCATTGTATGGTTTACTGT SHCMVYC 9     6     6     10    4     4     4     2     0     6     5     6    
TCTCCGTGTGTTGCTTCTTGT SPCVASC 5     8     10    5     6     3     6     2     7     2     2     6    
TCTGAATGTGTTGTTAAATGT SECVVKC 3     7     5     2     6     7     7     8     3     2     8     4    
TCTGACTGTGAACGTTACTGT SDCERYC 7     11    9     2     2     6     4     4     11    3     1     2    
TCTGCTTGTATCACTGTTTGT SACITVC 4     12    3     6     5     5     4     6     3     3     7     4    
TCTTACTGTATCTACAACTGT SYCIYNC 8     7     7     7     3     6     3     4     5     3     4     5    
TCTTACTGTATGGACTACTGT SYCMDYC 5     7     10    7     4     4     5     3     6     2     3     6    
TCTTACTGTGCTAACTACTGT SYCANYC 9     10    6     4     5     1     8     2     8     5     0     4    
TCTTCTTGTTACAAATCTTGT SSCYKSC 4     5     2     6     4     8     8     8     2     5     4     6    
TCTATCTGTACTATCATCTGT SICTIIC 4     3     7     10    4     3     7     7     6     2     3     5    
TCTATGTGTTACGAATTCTGT SMCYEFC 2     2     7     3     8     6     11    6     1     4     5     6    
TCTCGTTGTGACTTCTACTGT SRCDFYC 7     6     16    11    2     1     0     2     4     3     3     6    
TCTGACTGTATCCAGTTCTGT SDCIQFC 9     1     3     8     6     9     5     4     4     3     6     3    
TCTTACTGTATCTACGAATGT SYCIYEC 0     2     3     6     10    8     7     9     1     4     6     5    
TCTTACTGTCAGGTTAAATGT SYCQVKC 7     7     7     8     1     0     9     6     4     3     5     4    
TCTTACTGTCCGGAAACTTGT SYCPETC 3     4     9     2     10    4     5     8     5     1     6     4    
TCTTACTGTCGTTACTTCTGT SYCRYFC 5     11    4     6     5     3     6     5     6     2     3     5    
TCTTACTGTTCTGTTACTTGT SYCSVTC 2     4     6     5     5     5     8     10    4     3     3     6    
TCTAACTGTATCATCTTCTGT SNCIIFC 7     3     5     4     5     4     10    7     5     4     2     4    
TCTACTTGTATCGTTTCTTGT STCIVSC 8     6     2     4     6     8     5     6     4     3     4     4    
TCTATCTGTTACAAATACTGT SICYKYC 4     5     4     8     4     6     8     6     4     5     1     5    
TCTCAGTGTACTCATTACTGT SQCTHYC 4     4     9     13    4     4     4     3     3     3     4     5    
TCTCCGTGTATCATCTTCTGT SPCIIFC 4     10    9     6     4     4     3     5     5     3     2     5    
TCTCGTTGTGTTGTTCATTGT SRCVVHC 5     3     5     6     4     7     8     7     1     5     4     5    
TCTGAATGTGACATCTTCTGT SECDIFC 4     7     11    10    2     4     4     3     2     3     5     5    
TCTGAATGTTACGTTTCTTGT SECYVSC 4     14    4     5     1     8     4     5     3     2     5     5    
TCTGACTGTGCTATGGAATGT SDCAMEC 8     9     14    6     2     2     2     2     4     3     3     5    
TCTGCTTGTCCGGTTACTTGT SACPVTC 5     3     9     1     2     10    8     7     2     2     5     6    
TCTGCTTGTGTTTTCTACTGT SACVFYC 8     4     10    8     3     3     6     3     4     1     6     4    
TCTGTTTGTTTCATCGACTGT SVCFIDC 3     7     6     8     7     3     6     5     3     3     3     6    
TCTTACTGTATGACTTTCTGT SYCMTFC 5     4     6     8     4     5     8     5     1     5     4     5    
TCTTACTGTGTTATGGACTGT SYCVMDC 10    6     3     7     4     5     7     3     4     3     4     4    
TCTTACTGTTACCCGTTCTGT SYCYPFC 7     6     8     2     7     6     4     5     4     4     3     4    
TCTTTCTGTTACACTGACTGT SFCYTDC 6     11    3     7     6     5     2     5     3     6     2     4    
TCTAACTGTTACTACAAATGT SNCYYKC 5     4     5     8     6     5     7     5     3     3     4     4    
TCTACTTGTCATATCTACTGT STCHIYC 5     8     5     5     5     7     3     7     3     2     5     4    
TCTACTTGTGACTACATCTGT STCDYIC 2     8     8     9     5     4     7     2     3     3     5     3    
TCTACTTGTTTCTTCTTCTGT STCFFFC 4     5     2     9     6     7     7     5     5     4     2     3    
TCTATCTGTGCTGACGAATGT SICADEC 9     5     8     3     1     7     7     5     2     4     4     4    
TCTATCTGTGTTGTTACTTGT SICVVTC 7     8     4     8     7     4     4     3     2     2     6     4    
TCTCAGTGTGGTATCATCTGT SQCGIIC 12    6     9     5     1     6     2     4     2     3     4     5    
TCTCATTGTCCGTACGTTTGT SHCPYVC 5     6     7     4     6     5     7     5     5     2     4     3    
TCTCCGTGTCATGTTTACTGT SPCHVYC 5     4     10    6     5     3     5     7     4     3     2     5    
TCTCGTTGTGACTACATCTGT SRCDYIC 2     4     10    10    4     4     4     7     3     2     2     7    
TCTGACTGTCCGGTTACTTGT SDCPVTC 2     5     9     4     7     3     8     7     4     5     2     3    
TCTGACTGTTACATCAAATGT SDCYIKC 6     9     13    8     4     2     3     0     6     2     3     3    
TCTGACTGTTTCATCTCTTGT SDCFISC 7     5     4     3     4     10    6     6     5     1     3     5    
TCTGCTTGTATCCATGTTTGT SACIHVC 4     8     7     3     4     7     6     6     3     3     5     3    
TCTGCTTGTCATATCTACTGT SACHIYC 5     4     9     9     9     2     4     3     5     2     2     5    
TCTGCTTGTGCTTACTCTTGT SACAYSC 6     10    5     8     4     6     4     2     5     2     4     3    
TCTGTTTGTATCAACACTTGT SVCINTC 7     7     7     6     5     3     8     2     1     5     5     3    
TCTTACTGTGTTATGTTCTGT SYCVMFC 7     4     5     8     9     6     2     4     5     2     3     4    
TCTTCTTGTTACGTTTTCTGT SSCYVFC 2     4     7     2     3     10    8     9     2     3     4     5    
TCTACTTGTTCTGTTTTCTGT STCSVFC 7     4     3     6     5     7     8     5     5     5     2     1    
TCTATCTGTCAGTTCAAATGT SICQFKC 3     5     7     7     4     7     8     4     2     3     4     4    
TCTATGTGTACTGCTATCTGT SMCTAIC 6     2     6     6     6     4     7     8     5     3     4     1    
TCTATGTGTGTTGTTGACTGT SMCVVDC 7     4     6     14    4     6     2     2     4     2     4     3    
TCTATGTGTTTCGTTTACTGT SMCFVYC 5     2     14    5     6     6     4     3     3     3     5     2    
TCTCAGTGTATCGAAGACTGT SQCIEDC 8     4     11    8     5     1     5     3     5     3     1     4    
TCTCAGTGTCAGTACCATTGT SQCQYHC 6     5     8     6     7     5     4     4     5     1     4     3    
TCTCAGTGTTTCACTATCTGT SQCFTIC 8     5     7     6     0     7     6     6     2     2     5     4    
TCTCATTGTGTTGTTTCTTGT SHCVVSC 4     9     7     7     4     6     4     4     3     2     4     4    
TCTCCGTGTTACGAATACTGT SPCYEYC 4     5     7     11    2     7     4     5     2     3     2     6    
TCTCCGTGTTACGTTACTTGT SPCYVTC 7     4     5     6     8     4     5     6     5     1     4     3    
TCTGTTTGTCAGTACTCTTGT SVCQYSC 5     7     7     6     6     6     2     6     4     3     2     4    
TCTGTTTGTTCTTACAACTGT SVCSYNC 10    9     3     7     3     5     5     3     4     0     5     4    
TCTTACTGTCAGGTTGACTGT SYCQVDC 5     12    6     8     2     5     4     3     1     3     5     4    
TCTTACTGTTACGTTCATTGT SYCYVHC 9     8     4     7     5     1     7     4     2     2     6     3    
TCTTCTTGTTACACTGTTTGT SSCYTVC 4     9     4     8     2     5     6     7     2     3     4     4    
TCTAAATGTACTTACTACTGT SKCTYYC 5     6     3     8     8     5     5     5     5     0     3     4    
TCTAAATGTGACTACATCTGT SKCDYIC 3     9     9     7     5     3     4     5     2     2     4     4    
TCTACTTGTGTTGACACTTGT STCVDTC 10    8     7     5     2     4     5     4     3     3     2     4    
TCTATCTGTCATTACACTTGT SICHYTC 4     10    3     11    1     3     10    3     3     3     2     4    
TCTATCTGTGACTACACTTGT SICDYTC 4     8     4     8     1     6     8     6     5     2     3     2    
TCTCATTGTCAGCATGTTTGT SHCQHVC 6     6     7     4     3     4     7     8     2     3     3     4    
TCTGTTTGTCAGTACAACTGT SVCQYNC 8     5     6     5     3     6     6     6     3     3     3     3    
TCTGTTTGTGCTACTTCTTGT SVCATSC 8     6     5     3     4     6     6     7     4     1     4     3    
TCTTACTGTACTCAGATCTGT SYCTQIC 3     5     7     8     7     3     7     5     2     4     3     3    
TCTTACTGTCCGTTCGTTTGT SYCPFVC 8     3     5     2     10    6     7     4     4     2     4     2    
TCTTACTGTGACGACTACTGT SYCDDYC 5     7     13    7     4     2     5     2     2     3     3     4    
TCTTCTTGTAACTACATCTGT SSCNYIC 0     6     0     6     9     5     11    8     2     2     4     4    
TCTTCTTGTGACATCAACTGT SSCDINC 5     8     3     3     5     9     7     5     2     1     7     2    
TCTACTTGTGAATTCTACTGT STCEFYC 6     7     7     5     5     5     5     5     1     3     4     3    
TCTATGTGTCAGGTTACTTGT SMCQVTC 1     8     1     7     4     10    6     8     2     3     2     4    
TCTATGTGTTACGTTTTCTGT SMCYVFC 7     7     7     4     4     5     6     5     2     0     7     2    
TCTATGTGTTTCGAAATCTGT SMCFEIC 3     5     5     5     3     6     9     9     1     3     2     5    
TCTCAGTGTACTGACTACTGT SQCTDYC 7     6     13    11    0     2     4     2     4     1     3     3    
TCTCAGTGTGACGCTTACTGT SQCDAYC 7     7     8     10    5     3     2     3     2     5     2     2    
TCTCCGTGTTACATCATGTGT SPCYIMC 10    11    10    4     3     4     1     2     2     2     5     2    
TCTGACTGTACTATCGACTGT SDCTIDC 3     9     9     8     1     3     8     4     3     2     2     4    
TCTGCTTGTGTTGACGTTTGT SACVDVC 4     5     13    8     4     3     3     5     3     4     1     3    
TCTGTTTGTAACATCACTTGT SVCNITC 10    3     7     5     5     6     3     6     3     2     3     3    
TCTGTTTGTGTTCATTTCTGT SVCVHFC 5     9     7     11    2     3     4     4     3     1     4     3    
TCTGTTTGTTTCATCCAGTGT SVCFIQC 4     6     9     4     3     8     5     6     2     3     3     3    
TCTTACTGTCCGTACGTTTGT SYCPYVC 5     7     8     4     3     6     7     5     3     1     3     4    
TCTTACTGTTACATGCATTGT SYCYMHC 4     6     6     9     5     5     6     4     3     2     3     3    
TCTACTTGTAACGTTTACTGT STCNVYC 6     11    7     6     1     5     5     4     5     2     0     3    
TCTACTTGTTCTGTTATCTGT STCSVIC 1     7     5     7     6     8     4     7     3     1     4     2    
TCTATCTGTTACGACTCTTGT SICYDSC 6     9     6     7     3     2     5     7     5     1     2     2    
TCTATGTGTCAGTTCATCTGT SMCQFIC 7     6     5     7     5     5     8     2     3     1     2     4    
TCTCAGTGTATCCAGGTTTGT SQCIQVC 6     8     7     7     4     7     3     3     4     1     3     2    
TCTCAGTGTGCTGTTGAATGT SQCAVEC 2     10    12    3     7     2     6     3     3     2     2     3    
TCTCAGTGTGTTTTCATCTGT SQCVFIC 4     9     8     8     7     6     1     2     1     2     4     3    
TCTCATTGTCAGGTTTACTGT SHCQVYC 8     9     3     7     2     8     3     5     2     1     4     3    
TCTCATTGTCGTTACATCTGT SHCRYIC 7     6     4     8     3     7     4     6     3     3     1     3    
TCTCGTTGTCCGGTTTACTGT SRCPVYC 2     6     3     7     5     8     8     6     5     1     2     2    
TCTCTGTGTATCTACTACTGT SLCIYYC 1     11    7     3     1     9     7     6     2     2     3     3    
TCTGAATGTGACGTTTACTGT SECDVYC 5     10    4     10    5     2     7     2     4     3     0     3    
TCTGAATGTGTTTTCTACTGT SECVFYC 6     7     6     7     2     3     7     7     4     4     0     2    
TCTGACTGTTTCATCGAATGT SDCFIEC 7     7     3     9     6     3     5     5     0     3     4     3    
TCTGTTTGTACTTACGAATGT SVCTYEC 4     14    6     5     4     4     4     4     1     2     4     3    
TCTTTCTGTACTACTTACTGT SFCTTYC 2     8     4     4     9     4     10    4     2     2     5     1    
TCTTTCTGTATCGACTTCTGT SFCIDFC 7     5     4     8     4     7     5     5     2     1     4     3    
TCTAAATGTTACGTTGTTTGT SKCYVVC 6     12    3     11    3     5     2     3     1     3     2     3    
TCTAAATGTTACTACTACTGT SKCYYYC 5     5     6     9     2     5     8     5     2     2     2     3    
TCTACTTGTTTCGTTTCTTGT STCFVSC 8     4     9     3     9     2     7     3     3     1     3     2    
TCTATCTGTTACGTTGCTTGT SICYVAC 5     9     3     5     7     3     9     4     3     2     2     2    
TCTATGTGTATCCATTTCTGT SMCIHFC 4     10    1     3     6     6     5     10    1     3     2     3    
TCTCAGTGTCAGTTCAACTGT SQCQFNC 7     11    10    10    4     2     1     0     2     4     0     3    
TCTCCGTGTACTGCTTACTGT SPCTAYC 5     7     13    2     7     2     5     4     1     2     3     3    
TCTCTGTGTGTTTTCATCTGT SLCVFIC 2     4     5     3     7     5     11    8     1     3     2     3    
TCTGACTGTATCCATATCTGT SDCIHIC 7     5     11    5     4     4     7     2     0     3     3     3    
TCTGACTGTGACCATTACTGT SDCDHYC 11    7     16    4     1     3     2     1     1     3     2     3    
TCTGACTGTGTTATGGTTTGT SDCVMVC 5     5     11    10    3     5     2     4     3     1     3     2    
TCTGACTGTTACGCTGACTGT SDCYADC 9     9     7     7     5     1     2     5     2     1     3     3    
TCTGACTGTTTCGTTGTTTGT SDCFVVC 11    7     3     7     5     2     7     3     0     3     5     1    
TCTGTTTGTGCTTCTTACTGT SVCASYC 6     6     4     7     2     8     6     6     0     3     3     3    
TCTTACTGTCAGCATATCTGT SYCQHIC 5     7     4     8     4     4     9     4     4     1     0     4    
TCTTCTTGTATCTACGACTGT SSCIYDC 2     8     1     8     8     9     2     7     3     2     2     2    
TCTTTCTGTTCTATCATCTGT SFCSIIC 2     6     4     10    2     6     7     8     0     3     3     3    
TCTACTTGTGAAGTTATCTGT STCEVIC 5     6     3     10    2     4     9     6     3     1     1     3    
TCTCATTGTCGTTACACTTGT SHCRYTC 8     7     9     6     7     1     4     3     2     1     3     2    
TCTGAATGTGCTGTTGTTTGT SECAVVC 2     7     7     5     5     6     5     8     3     1     2     2    
TCTGACTGTGACACTACTTGT SDCDTTC 6     14    11    4     2     4     3     1     2     2     2     2    
TCTGACTGTGTTGCTTTCTGT SDCVAFC 1     14    3     7     4     4     5     7     0     2     4     2    
TCTGACTGTTTCACTAACTGT SDCFTNC 5     9     7     8     4     4     5     3     2     1     3     2    
TCTTACTGTTTCATCGAATGT SYCFIEC 9     4     11    6     3     4     3     5     2     1     3     2    
TCTTCTTGTCAGGCTGACTGT SSCQADC 3     4     8     2     6     5     9     8     3     1     2     2    
TCTTTCTGTGCTGTTACTTGT SFCAVTC 4     4     4     3     4     6     10    10    2     1     3     2    
TCTACTTGTGAATACGACTGT STCEYDC 7     7     9     5     8     1     5     3     1     2     3     1    
TCTACTTGTTACATCATGTGT STCYIMC 9     6     7     7     7     3     3     3     2     0     2     3    
TCTACTTGTTACTACGACTGT STCYYDC 3     11    10    7     5     0     5     4     1     1     3     2    
TCTACTTGTTTCGACACTTGT STCFDTC 2     1     6     11    5     7     7     6     2     0     3     2    
TCTATCTGTTACTACAACTGT SICYYNC 4     9     3     8     5     4     9     3     4     1     1     1    
TCTCAGTGTCCGGACATCTGT SQCPDIC 5     6     5     6     10    1     8     4     2     2     2     1    
TCTCATTGTGTTAAAATCTGT SHCVKIC 6     10    4     2     8     4     8     3     1     1     2     3    
TCTCGTTGTGACGTTATCTGT SRCDVIC 7     6     4     6     3     5     8     6     2     0     2     3    
TCTGAATGTGCTGTTATCTGT SECAVIC 6     7     4     3     7     5     8     5     1     1     3     2    
TCTGACTGTATCGCTATCTGT SDCIAIC 6     5     3     8     5     3     8     7     2     0     3     2    
TCTGACTGTCATATCTACTGT SDCHIYC 5     9     7     7     5     3     5     4     0     0     4     3    
TCTGCTTGTGACACTTACTGT SACDTYC 8     9     13    2     4     2     5     2     3     1     1     2    
TCTTACTGTGTTGTTAAATGT SYCVVKC 3     5     7     9     2     4     11    4     1     2     3     1    
TCTTGGTGTGTTGTTATCTGT SWCVVIC 3     3     4     6     6     6     10    7     2     0     4     1    
TCTCAGTGTATCCATGTTTGT SQCIHVC 7     6     4     5     8     6     6     3     2     2     0     2    
TCTCATTGTTACACTATCTGT SHCYTIC 8     12    5     3     7     2     4     4     0     2     2     2    
TCTCCGTGTGCTATCAAATGT SPCAIKC 10    1     10    8     2     5     4     5     2     1     1     2    
TCTGCTTGTACTTTCACTTGT SACTFTC 4     6     3     2     7     3     12    8     2     1     2     1    
TCTGCTTGTGACGTTCATTGT SACDVHC 9     8     8     8     6     3     2     1     2     1     1     2    
TCTGTTTGTATCAAAGTTTGT SVCIKVC 6     10    4     7     3     3     7     5     2     0     2     2    
TCTGTTTGTGTTACTTTCTGT SVCVTFC 6     3     3     4     8     10    5     6     2     1     2     1    
TCTGTTTGTTACTTCATGTGT SVCYFMC 5     6     2     9     3     9     6     5     0     2     2     2    
TCTTACTGTATGGCTATCTGT SYCMAIC 3     6     5     6     7     5     7     6     0     2     2     2    
TCTTACTGTGACCAGGACTGT SYCDQDC 6     5     6     6     5     6     6     5     2     1     2     1    
TCTTTCTGTACTTACGTTTGT SFCTYVC 9     10    3     5     2     5     7     4     1     1     2     2    
TCTATCTGTTACGTTACTTGT SICYVTC 5     9     4     4     5     5     8     5     2     1     2     0    
TCTATGTGTTACGACACTTGT SMCYDTC 8     7     10    3     4     6     5     2     0     1     2     2    
TCTCAGTGTGACCAGTACTGT SQCDQYC 8     8     12    7     3     2     3     2     0     3     1     1    
TCTCAGTGTGTTATGTACTGT SQCVMYC 4     7     7     5     5     8     3     6     1     0     3     1    
TCTGACTGTGCTTTCGTTTGT SDCAFVC 3     9     5     8     7     2     7     4     0     2     2     1    
TCTGTTTGTGAATACTCTTGT SVCEYSC 4     3     4     5     8     6     6     9     1     1     2     1    
TCTGTTTGTTACCATTTCTGT SVCYHFC 2     9     4     3     7     3     11    6     2     1     1     1    
TCTTACTGTTTCATGTTCTGT SYCFMFC 9     6     8     5     7     4     4     2     1     2     1     1    
TCTTCTTGTTTCGTTATCTGT SSCFVIC 8     4     4     2     5     2     12    8     1     2     1     1    
TCTACTTGTGTTTCTTTCTGT STCVSFC 3     7     1     2     6     11    7     8     2     0     1     1    
TCTCATTGTATCCAGTTCTGT SHCIQFC 6     9     2     4     2     6     9     7     0     2     1     1    
TCTGACTGTCAGGACCATTGT SDCQDHC 6     7     9     6     4     6     3     4     0     1     1     2    
TCTGACTGTCGTGTTGTTTGT SDCRVVC 8     11    4     2     5     6     4     5     1     0     1     2    
TCTGCTTGTGTTAAAATCTGT SACVKIC 2     3     6     5     5     8     7     9     2     1     1     0    
TCTGTTTGTCAGATCGACTGT SVCQIDC 8     8     5     7     4     4     5     4     2     0     1     1    
TCTTACTGTCATTTCGTTTGT SYCHFVC 6     5     2     6     6     4     9     7     1     0     1     2    
TCTTACTGTGAACGTTACTGT SYCERYC 3     2     12    2     7     5     6     8     0     1     1     2    
TCTTACTGTGAATACTACTGT SYCEYYC 8     4     6     9     5     2     8     3     1     1     1     1    
TCTTACTGTGCTACTACTTGT SYCATTC 7     7     4     4     5     4     9     5     0     0     4     0    
TCTATCTGTATCTTCGTTTGT SICIFVC 4     6     7     7     2     6     8     5     0     0     1     2    
TCTGACTGTACTATCACTTGT SDCTITC 7     9     8     6     5     3     4     3     0     1     1     1    
TCTGACTGTCAGGCTACTTGT SDCQATC 7     9     8     7     1     5     4     4     0     1     1     1    
TCTGACTGTGCTTTCTACTGT SDCAFYC 7     12    12    4     1     3     3     3     0     0     2     1    
TCTGACTGTGTTACTATCTGT SDCVTIC 10    11    2     6     3     3     6     4     1     0     1     1    
TCTGACTGTGTTATCTCTTGT SDCVISC 11    7     6     5     6     5     1     4     0     1     1     1    
TCTGACTGTGTTGACAAATGT SDCVDKC 4     12    7     11    1     4     3     3     1     0     0     2    
TCTGACTGTTTCAAAATCTGT SDCFKIC 7     1     6     5     7     6     6     7     1     0     1     1    
TCTGCTTGTGCTGTTTTCTGT SACAVFC 2     7     8     4     2     8     8     6     0     1     1     1    
TCTGTTTGTATCCGTATCTGT SVCIRIC 2     5     8     5     6     4     8     7     1     0     1     1    
TCTGTTTGTCTGATCATCTGT SVCLIIC 7     4     3     9     4     7     5     6     0     1     1     1    
TCTTCTTGTGTTTCTGTTTGT SSCVSVC 6     3     5     2     8     3     10    8     0     1     1     1    
TCTCAGTGTTACGACAACTGT SQCYDNC 8     8     9     7     3     3     4     3     1     0     1     0    
TCTGAATGTACTTACACTTGT SECTYTC 6     9     8     11    2     4     4     1     2     0     0     0    
TCTGACTGTGCTCATTTCTGT SDCAHFC 6     7     5     4     5     5     6     7     1     1     0     0    
TCTGCTTGTGTTACTGTTTGT SACVTVC 0     4     7     6     7     5     8     8     1     0     1     0    
TCTCGTTGTCCGCCGATCTGT SRCPPIC 8     3     1     2     7     10    8     6     0     0     0     1    
TCTCGTTGTTACAACTACTGT SRCYNYC 9     5     8     8     4     2     5     4     1     0     0     0    
TCTGACTGTCAGCAGGACTGT SDCQQDC 4     6     11    12    3     1     3     5     1     0     0     0    
TCTGACTGTCAGGTTGACTGT SDCQVDC 7     6     9     6     3     4     6     4     0     1     0     0    
TCTGACTGTGACGAATTCTGT SDCDEFC 9     7     6     5     3     3     6     6     0     0     1     0    
TCTGTTTGTTACTCTGTTTGT SVCYSVC 2     8     5     6     8     4     5     7     0     0     1     0    
TCTTACTGTGTTAAATTCTGT SYCVKFC 6     4     7     5     5     4     5     9     1     0     0     0    
TCTTTCTGTTCTATCTTCTGT SFCSIFC 7     2     6     7     7     8     4     4     1     0     0     0    
TCTACTTGTGTTGCTGTTTGT STCVAVC 9     9     4     9     1     4     6     3     0     0     0     0    
TCTATGTGTATCGTTGTTTGT SMCIVVC 2     7     8     2     9     6     3     8     0     0     0     0    
TCTCAGTGTCAGCTGATCTGT SQCQLIC 8     8     12    2     2     5     4     4     0     0     0     0    
TCTCATTGTCGTGCTATCTGT SHCRAIC 6     6     3     7     2     4     9     8     0     0     0     0    
TCTCGTTGTATCGCTATCTGT SRCIAIC 5     5     7     7     4     4     8     5     0     0     0     0    
TCTCGTTGTGCTTTCATCTGT SRCAFIC 8     4     5     4     5     5     6     8     0     0     0     0    
TCTCGTTGTGTTATCTACTGT SRCVIYC 11    3     7     5     3     7     4     5     0     0     0     0    
TCTCTGTGTACTATCATCTGT SLCTIIC 6     6     4     5     4     8     6     6     0     0     0     0    
TCTGAATGTATCATCGACTGT SECIIDC 6     8     5     6     7     9     2     2     0     0     0     0    
TCTGACTGTACTGACTTCTGT SDCTDFC 6     9     11    3     6     2     5     3     0     0     0     0    
TCTGACTGTACTGTTGAATGT SDCTVEC 7     9     7     8     0     7     2     5     0     0     0     0    
TCTGACTGTGAAGACATCTGT SDCEDIC 5     10    4     8     3     5     6     4     0     0     0     0    
TCTGACTGTTACATCGAATGT SDCYIEC 6     11    12    6     0     5     3     2     0     0     0     0    
TCTGCTTGTCATGTTGTTTGT SACHVVC 2     8     5     5     5     8     6     6     0     0     0     0    
TCTGCTTGTTACATGATCTGT SACYMIC 3     9     4     7     3     6     6     7     0     0     0     0    
TCTGTTTGTTTCGAAATCTGT SVCFEIC 7     3     6     3     6     5     9     6     0     0     0     0    
TCTTACTGTATGACTATCTGT SYCMTIC 3     3     2     5     9     5     12    6     0     0     0     0    
TCTTGGTGTATCGTTATCTGT SWCIVIC 5     0     5     4     8     8     9     6     0     0     0     0    
TCTTTCTGTTACGTTGTTTGT SFCYVVC 8     6     1     6     5     7     4     8     0     0     0     0    
TCTTTCTGTTTCATCGTTTGT SFCFIVC 8     4     5     7     7     8     3     3     0     0     0     0    
TCTTTCTGTTTCGTTATCTGT SFCFVIC 3     11    1     5     4     6     8     7     0     0     0     0    
TCTGCTTGTTACTTCTTCTGT SACYFFC 2     7     6     4     7     7     5     6     16    12    29    29   
TCTCAGTGTCAGTTCAAATGT SQCQFKC 7     5     8     6     7     4     6     1     15    18    23    26   
TCTCAGTGTATCTTCAAATGT SQCIFKC 6     10    8     5     6     3     4     2     15    16    22    21   
TCTCAGTGTGTTGTTGGTTGT SQCVVGC 6     6     6     8     3     4     7     4     11    23    15    23   
TCTGACTGTCAGTACTTCTGT SDCQYFC 8     8     11    8     2     4     1     2     10    15    23    22   
TCTATCTGTGTTATCAACTGT SICVINC 9     5     9     12    3     3     2     1     17    12    19    19   
TCTCAGTGTACTACTTACTGT SQCTTYC 9     7     6     10    3     5     3     1     12    13    19    23   
TCTGTTTGTTACATCGCTTGT SVCYIAC 7     6     1     10    4     8     5     3     13    12    21    19   
TCTCATTGTACTATCAAATGT SHCTIKC 6     4     8     9     1     6     4     6     13    9     21    21   
TCTATCTGTTTCGTTAACTGT SICFVNC 7     3     8     7     5     3     7     4     13    12    18    19   
TCTCAGTGTGTTAAAGTTTGT SQCVKVC 2     4     9     6     2     7     8     6     12    12    18    20   
TCTCAGTGTGTTCATAAATGT SQCVHKC 6     11    8     3     5     4     5     2     17    9     17    19   
TCTGCTTGTTACGTTGACTGT SACYVDC 5     8     4     3     5     4     10    5     13    10    19    20   
TCTATGTGTACTTTCTTCTGT SMCTFFC 3     4     2     6     7     8     9     5     14    9     19    19   
TCTTACTGTTCTGCTTACTGT SYCSAYC 4     8     6     7     3     4     8     4     7     13    16    18   
TCTCAGTGTGACGCTAAATGT SQCDAKC 12    7     6     3     4     1     6     5     10    9     16    17   
TCTATCTGTCCGGCTGTTTGT SICPAVC 3     4     1     3     7     9     11    6     14    9     14    13   
TCTGACTGTGTTAAATTCTGT SDCVKFC 3     9     5     4     6     4     8     5     13    7     13    16   
TCTAAATGTACTTACGACTGT SKCTYDC 5     6     3     5     6     4     8     7     9     14    12    13   
TCTCAGTGTCAGCGTACTTGT SQCQRTC 7     12    8     8     1     3     1     4     14    6     11    14   
TCTCAGTGTGTTTCTTTCTGT SQCVSFC 2     8     4     5     8     9     3     5     14    7     9     15   
TCTGTTTGTACTAACACTTGT SVCTNTC 3     5     6     7     4     7     5     7     10    5     15    15   
TCTGCTTGTATCAACTACTGT SACINYC 6     9     5     3     1     5     8     7     7     8     13    16   
TCTAAATGTGTTGTTGCTTGT SKCVVAC 1     5     6     6     3     8     8     7     7     8     14    14   
TCTCAGTGTTACATGTTCTGT SQCYMFC 7     9     6     6     7     3     5     1     12    4     13    14   
TCTACTTGTGTTTACGACTGT STCVYDC 4     8     8     6     5     2     6     5     7     8     14    13   
TCTCCGTGTTTCATCAAATGT SPCFIKC 8     8     6     10    1     4     5     2     9     6     13    14   
TCTGACTGTGCTTACAACTGT SDCAYNC 6     8     5     7     3     7     5     3     9     10    9     13   
TCTTACTGTATGTACACTTGT SYCMYTC 3     4     3     15    3     10    4     2     12    7     10    12   
TCTATGTGTGTTATCTCTTGT SMCVISC 4     4     5     2     4     9     7     9     8     7     12    13   
TCTCAGTGTGAAGCTGAATGT SQCEAEC 5     4     11    8     1     3     7     5     7     12    8     13   
TCTCAGTGTCCGGAATACTGT SQCPEYC 3     6     14    2     5     2     7     5     7     10    7     15   
TCTGTTTGTGACGTTCATTGT SVCDVHC 3     4     5     5     5     4     10    8     11    4     12    12   
TCTACTTGTGCTACTTACTGT STCATYC 6     5     6     6     6     3     5     7     9     5     12    12   
TCTCAGTGTCAGGACAACTGT SQCQDNC 9     8     7     7     1     6     3     3     9     8     8     13   
TCTGCTTGTAACATCTTCTGT SACNIFC 11    5     2     4     4     5     6     7     8     8     10    12   
TCTTACTGTGCTATCCATTGT SYCAIHC 3     2     8     5     4     6     11    5     6     7     13    12   
TCTCATTGTCATATCACTTGT SHCHITC 8     4     7     5     7     4     5     4     9     7     9     12   
TCTTACTGTGACTCTTTCTGT SYCDSFC 4     4     7     6     6     4     11    2     11    5     10    11   
TCTGTTTGTCAGGCTGAATGT SVCQAEC 3     4     5     2     9     6     9     6     3     10    12    11   
TCTGTTTGTTACGACACTTGT SVCYDTC 7     6     4     9     5     8     3     2     7     9     9     11   
TCTGTTTGTCCGGTTGAATGT SVCPVEC 2     5     7     5     1     7     8     9     7     6     11    11   
TCTATCTGTACTGAATACTGT SICTEYC 3     5     7     7     2     7     6     7     11    6     8     9    
TCTATGTGTGTTGAATTCTGT SMCVEFC 3     1     5     8     7     3     10    7     11    7     9     7    
TCTATGTGTTTCATCTCTTGT SMCFISC 6     9     7     10    4     3     3     2     6     10    8     10   
TCTTACTGTCCGGTTGACTGT SYCPVDC 3     4     4     4     8     6     6     9     9     6     10    9    
TCTATCTGTACTTCTTTCTGT SICTSFC 7     6     3     4     8     7     6     3     7     7     9     10   
TCTGACTGTGCTACTTTCTGT SDCATFC 3     5     14    6     3     3     4     6     5     8     9     11   
TCTGCTTGTTACCCGGTTTGT SACYPVC 1     4     5     6     8     2     9     9     16    8     3     6    
TCTACTTGTATCTCTACTTGT STCISTC 4     10    4     11    5     4     4     2     7     6     8     11   
TCTATGTGTGTTCAGGTTTGT SMCVQVC 4     4     1     3     4     7     13    8     11    9     5     7    
TCTCAGTGTACTTCTGTTTGT SQCTSVC 3     2     8     6     6     5     9     5     5     7     9     11   
TCTCAGTGTATCATGTTCTGT SQCIMFC 6     12    8     6     4     3     4     1     5     7     7     13   
TCTCAGTGTTACGCTAAATGT SQCYAKC 1     8     6     9     4     5     6     5     6     6     8     12   
TCTCCGTGTATGGCTTACTGT SPCMAYC 8     11    3     10    1     5     3     3     3     7     12    10   
TCTACTTGTTACATCGAATGT STCYIEC 5     5     9     9     3     3     3     7     7     7     7     10   
TCTGCTTGTAACATCATCTGT SACNIIC 8     1     9     8     3     4     6     5     9     8     6     8    
TCTTACTGTAAAGACTACTGT SYCKDYC 5     6     4     5     3     5     7     9     5     5     10    11   
TCTTACTGTATCTCTTCTTGT SYCISSC 6     3     1     2     3     7     12    10    4     6     11    10   
TCTTCTTGTCATATCTACTGT SSCHIYC 3     7     7     4     4     5     6     8     6     7     9     9    
TCTCAGTGTTCTATCGTTTGT SQCSIVC 6     6     2     6     5     9     5     5     9     5     8     8    
TCTCATTGTCAGTACTACTGT SHCQYYC 9     9     6     8     1     6     3     2     10    10    6     4    
TCTGACTGTGACTACGAATGT SDCDYEC 3     7     13    7     6     4     3     1     6     7     8     9    
TCTGTTTGTCCGGCTAACTGT SVCPANC 2     3     5     0     8     8     9     9     7     8     6     9    
TCTTACTGTAAATACGACTGT SYCKYDC 3     8     4     6     6     3     7     7     5     6     8     11   
TCTCAGTGTGACATGTTCTGT SQCDMFC 2     15    7     7     3     2     4     4     7     8     6     8    
TCTGAATGTGACATCAAATGT SECDIKC 4     9     8     7     5     3     5     3     7     4     8     10   
TCTGACTGTTACCCGGTTTGT SDCYPVC 9     3     10    4     3     5     9     1     8     3     9     9    
TCTACTTGTATCACTGACTGT STCITDC 6     9     10    1     3     8     4     3     5     7     6     10   
TCTATGTGTATCATCCATTGT SMCIIHC 6     6     9     4     8     3     3     5     5     5     8     10   
TCTCAGTGTCAGGAAGTTTGT SQCQEVC 4     8     6     6     8     2     5     5     2     8     9     9    
TCTCATTGTCCGGTTTACTGT SHCPVYC 7     5     5     4     6     3     7     7     2     7     10    9    
TCTCCGTGTTACGAATCTTGT SPCYESC 4     5     3     4     5     5     9     9     7     5     6     10   
TCTGCTTGTGACCGTATCTGT SACDRIC 2     4     8     5     5     11    4     5     8     7     6     7    
TCTGCTTGTGTTGCTTTCTGT SACVAFC 1     12    4     6     11    4     4     2     5     5     9     9    
TCTTCTTGTATCATCCATTGT SSCIIHC 4     9     8     6     3     4     6     4     11    5     6     6    
TCTTCTTGTTTCACTTACTGT SSCFTYC 5     9     6     4     5     5     7     3     7     3     10    8    
TCTTTCTGTGTTGTTACTTGT SFCVVTC 7     2     3     5     11    5     7     4     6     3     11    8    
TCTACTTGTTACGCTATCTGT STCYAIC 12    9     4     7     7     2     2     1     4     5     10    8    
TCTCATTGTGTTTACTTCTGT SHCVYFC 6     7     7     10    2     4     5     3     7     2     9     9    
TCTGAATGTCAGATCATCTGT SECQIIC 2     10    8     5     5     4     6     4     3     9     7     8    
TCTCAGTGTATGGAATACTGT SQCMEYC 7     7     7     7     4     4     3     5     5     3     7     11   
TCTCATTGTCAGTTCATCTGT SHCQFIC 5     5     5     9     3     6     7     4     7     6     7     6    
TCTCAGTGTGAAGCTTACTGT SQCEAYC 13    4     9     9     3     1     3     2     7     8     3     7    
TCTCAGTGTGACTGGTACTGT SQCDWYC 8     6     11    6     1     4     5     3     7     6     6     6    
TCTGTTTGTTACGACAAATGT SVCYDKC 7     3     9     3     4     4     7     7     4     7     7     7    
TCTGTTTGTTACGCTACTTGT SVCYATC 2     9     7     7     8     6     4     1     8     4     5     8    
TCTTACTGTCCGACTATCTGT SYCPTIC 4     5     7     11    6     4     5     2     9     4     5     7    
TCTTACTGTCTGGACGAATGT SYCLDEC 1     5     7     1     3     11    9     7     7     3     8     7    
TCTTACTGTTCTATCTCTTGT SYCSISC 4     4     2     10    3     6     9     6     6     4     7     8    
TCTAAATGTGACTACTACTGT SKCDYYC 8     9     5     12    2     3     1     4     4     7     7     6    
TCTACTTGTCATTACACTTGT STCHYTC 8     3     7     5     7     5     5     4     8     6     5     5    
TCTACTTGTTACTCTTACTGT STCYSYC 5     8     8     9     5     3     3     3     7     2     7     8    
TCTATGTGTGTTATCAAATGT SMCVIKC 3     4     4     9     5     6     8     5     4     6     7     7    
TCTCAGTGTCATTACGAATGT SQCHYEC 6     5     7     8     4     6     3     5     2     6     7     9    
TCTTACTGTGCTGCTGTTTGT SYCAAVC 8     4     6     3     4     9     4     6     7     6     5     6    
TCTTACTGTTTCATGTACTGT SYCFMYC 4     6     6     12    6     2     5     3     4     5     7     8    
TCTACTTGTTACTTCGACTGT STCYFDC 4     6     10    10    4     3     4     3     4     2     11    6    
TCTCCGTGTTACAAATACTGT SPCYKYC 7     8     7     9     1     5     4     3     6     5     5     7    
TCTCCGTGTTACGTTTCTTGT SPCYVSC 11    2     12    9     1     4     3     2     5     4     5     9    
TCTGACTGTGAATCTTTCTGT SDCESFC 6     7     4     4     7     5     6     5     7     1     9     6    
TCTGTTTGTACTCAGGTTTGT SVCTQVC 7     8     3     6     5     3     5     7     3     7     6     7    
TCTTACTGTATCCAGTCTTGT SYCIQSC 7     5     4     8     2     4     7     7     8     4     5     6    
TCTTACTGTTTCGACTACTGT SYCFDYC 4     7     9     8     6     5     3     2     4     5     7     7    
TCTACTTGTCATTACTTCTGT STCHYFC 6     10    8     4     3     4     4     5     7     3     6     6    
TCTATCTGTGCTGAATACTGT SICAEYC 8     4     6     2     3     9     6     6     6     5     5     6    
TCTATGTGTTACTACTCTTGT SMCYYSC 5     1     3     9     6     6     6     8     7     4     3     8    
TCTCCGTGTTTCATCTACTGT SPCFIYC 8     10    5     9     6     1     3     2     3     6     6     7    
TCTGACTGTATCGTTGCTTGT SDCIVAC 6     6     8     5     4     3     6     6     6     6     6     4    
TCTTCTTGTACTGACTACTGT SSCTDYC 7     7     4     3     7     2     6     8     7     1     7     7    
TCTTTCTGTCATACTTACTGT SFCHTYC 2     3     1     8     5     9     8     8     5     4     6     7    
TCTTTCTGTGCTGTTCATTGT SFCAVHC 6     7     5     1     4     7     6     8     6     5     5     6    
TCTATCTGTCAGTACCATTGT SICQYHC 7     12    6     5     2     3     4     5     4     4     9     4    
TCTATCTGTTCTACTATCTGT SICSTIC 7     8     6     5     7     3     4     4     5     3     5     8    
TCTATGTGTAACTACATCTGT SMCNYIC 7     8     7     4     2     6     5     5     4     4     7     6    
TCTCAGTGTACTTACACTTGT SQCTYTC 8     5     8     7     3     7     3     3     4     7     4     6    
TCTCAGTGTCAGGTTCATTGT SQCQVHC 7     6     2     4     5     7     7     6     9     4     4     4    
TCTCAGTGTCGTTTCGTTTGT SQCRFVC 4     4     5     6     6     7     5     7     4     3     7     7    
TCTCAGTGTGTTCATATCTGT SQCVHIC 8     5     10    5     3     6     5     2     3     6     5     7    
TCTCAGTGTGTTTACAACTGT SQCVYNC 5     6     4     6     6     5     6     6     7     3     5     6    
TCTGAATGTAAATACATCTGT SECKYIC 5     3     5     6     3     9     7     6     4     3     8     6    
TCTCAGTGTACTACTTCTTGT SQCTTSC 2     4     4     9     7     3     10    5     8     2     7     3    
TCTCAGTGTTTCGTTTTCTGT SQCFVFC 3     6     3     5     5     9     6     7     6     4     5     5    
TCTCATTGTAACATCATCTGT SHCNIIC 4     3     5     4     8     5     9     6     7     3     3     7    
TCTCATTGTGCTACTTTCTGT SHCATFC 9     5     7     3     7     2     6     5     3     4     7     6    
TCTCCGTGTGACACTATCTGT SPCDTIC 6     15    11    8     1     1     1     1     5     5     4     6    
TCTGACTGTACTGTTTTCTGT SDCTVFC 6     3     9     4     6     5     5     6     7     3     5     5    
TCTGACTGTGACACTTACTGT SDCDTYC 10    14    4     9     2     3     0     2     4     3     7     6    
TCTGCTTGTACTCATTACTGT SACTHYC 7     6     7     7     3     4     5     5     6     1     5     8    
TCTTACTGTCAGTTCATCTGT SYCQFIC 6     10    5     8     4     3     5     3     5     2     4     9    
TCTTCTTGTGTTAAATACTGT SSCVKYC 2     3     4     8     5     9     6     7     5     2     7     6    
TCTAAATGTACTTTCTACTGT SKCTFYC 2     11    3     7     4     6     5     6     4     5     6     4    
TCTACTTGTCATACTGTTTGT STCHTVC 9     8     4     7     6     2     4     4     2     6     5     6    
TCTATCTGTATCACTAACTGT SICITNC 6     5     6     6     3     6     8     4     6     5     3     5    
TCTCAGTGTACTTACAACTGT SQCTYNC 4     8     11    10    1     3     4     3     4     5     5     5    
TCTCAGTGTCAGGAATCTTGT SQCQESC 4     4     5     8     5     6     4     8     3     3     6     7    
TCTCAGTGTCTGGTTGACTGT SQCLVDC 4     9     1     5     6     4     7     8     6     5     3     5    
TCTCAGTGTGTTGTTGACTGT SQCVVDC 7     11    7     7     6     1     3     2     4     4     5     6    
TCTCATTGTATCTCTTTCTGT SHCISFC 5     7     4     9     2     7     4     6     3     4     6     6    
TCTGAATGTATCCGTTACTGT SECIRYC 5     7     6     2     5     5     6     8     4     3     6     6    
TCTGAATGTGTTGTTGAATGT SECVVEC 8     8     7     6     6     4     3     2     3     3     6     7    
TCTGACTGTATGTACTTCTGT SDCMYFC 4     7     8     5     4     4     8     4     2     5     6     6    
TCTTACTGTAACATCACTTGT SYCNITC 6     6     9     9     5     5     3     1     3     2     8     6    
TCTACTTGTACTGTTTACTGT STCTVYC 6     4     8     9     6     6     3     2     4     2     7     5    
TCTCAGTGTGTTAAATACTGT SQCVKYC 7     6     2     6     7     7     3     6     3     5     4     6    
TCTCAGTGTTACCATACTTGT SQCYHTC 7     4     7     11    3     3     5     4     4     5     4     5    
TCTGCTTGTGTTTACATCTGT SACVYIC 9     8     5     6     5     3     5     3     5     5     3     5    
TCTGCTTGTGTTTACTACTGT SACVYYC 9     9     10    4     6     1     3     2     5     4     5     4    
TCTGTTTGTCAGTCTTACTGT SVCQSYC 12    2     5     5     7     4     3     6     4     3     8     3    
TCTGTTTGTCCGGACATCTGT SVCPDIC 1     7     4     8     5     9     6     4     5     4     2     7    
TCTTCTTGTGTTACTTACTGT SSCVTYC 5     9     8     8     5     0     6     3     1     5     6     6    
TCTACTTGTGTTTTCATCTGT STCVFIC 7     4     7     7     7     7     4     1     3     4     6     4    
TCTACTTGTTACACTAACTGT STCYTNC 6     5     10    10    3     3     3     4     4     2     6     5    
TCTATGTGTGTTGTTAACTGT SMCVVNC 4     8     2     10    4     6     4     6     5     2     5     5    
TCTCAGTGTTACGTTGACTGT SQCYVDC 6     10    6     8     3     2     6     3     1     2     8     6    
TCTCATTGTCAGCCGATCTGT SHCQPIC 2     3     5     2     4     12    10    6     7     3     1     6    
TCTCATTGTCCGGTTGTTTGT SHCPVVC 5     6     4     4     7     4     6     8     1     3     9     4    
TCTGAATGTGTTTACTTCTGT SECVYFC 2     5     8     5     8     6     6     4     3     4     6     4    
TCTGACTGTCATACTTACTGT SDCHTYC 2     8     16    7     3     3     2     3     3     4     4     6    
TCTGTTTGTACTAACATCTGT SVCTNIC 3     7     0     8     6     7     7     6     3     4     5     5    
TCTGTTTGTATGATCACTTGT SVCMITC 1     11    8     8     3     5     5     3     3     4     5     5    
TCTTACTGTGACATCCATTGT SYCDIHC 7     7     16    5     3     1     2     3     3     4     4     6    
TCTTCTTGTGACATCTTCTGT SSCDIFC 3     3     5     10    5     5     8     5     2     5     5     5    
TCTTCTTGTGTTCAGTTCTGT SSCVQFC 5     6     4     3     2     8     8     8     4     2     5     6    
TCTATCTGTATCACTTCTTGT SICITSC 6     9     5     4     2     4     9     5     3     3     5     5    
TCTATCTGTGTTTTCTACTGT SICVFYC 4     5     10    11    5     3     3     3     5     1     5     5    
TCTCATTGTCAGGCTATCTGT SHCQAIC 3     7     8     4     3     5     9     5     5     2     6     3    
TCTGACTGTTACAACTTCTGT SDCYNFC 6     4     10    5     5     4     6     4     4     4     4     4    
TCTGCTTGTATGGTTTACTGT SACMVYC 13    4     3     11    5     3     4     1     3     4     4     5    
TCTGTTTGTTACGTTGCTTGT SVCYVAC 11    6     6     3     5     6     4     3     2     6     4     4    
TCTTACTGTACTCATGCTTGT SYCTHAC 8     3     6     7     2     5     8     5     3     4     5     4    
TCTTACTGTATCAACGACTGT SYCINDC 7     6     4     5     5     3     10    4     2     3     7     4    
TCTTACTGTCAGTTCACTTGT SYCQFTC 8     3     5     10    5     3     7     3     4     3     4     5    
TCTTCTTGTTACCATTACTGT SSCYHYC 6     11    3     9     2     3     7     3     3     4     6     3    
TCTACTTGTACTACTATCTGT STCTTIC 7     7     5     8     5     2     6     4     6     1     3     5    
TCTATCTGTGACGCTGTTTGT SICDAVC 7     5     13    8     3     4     2     2     7     2     2     4    
TCTGAATGTATCCTGGTTTGT SECILVC 7     5     4     2     5     7     9     5     2     3     6     4    
TCTGTTTGTGACTACTCTTGT SVCDYSC 8     2     9     5     3     5     7     5     4     4     4     3    
TCTGTTTGTTTCAACTACTGT SVCFNYC 8     7     9     4     2     6     5     3     5     1     5     4    
TCTTACTGTACTGACCATTGT SYCTDHC 4     8     4     7     4     6     6     5     3     2     4     6    
TCTTACTGTTACGACACTTGT SYCYDTC 2     7     3     9     2     8     6     7     5     3     3     4    
TCTTACTGTTCTTACGACTGT SYCSYDC 5     10    8     8     4     2     3     4     1     3     6     5    
TCTTCTTGTATCACTGTTTGT SSCITVC 3     6     5     8     7     2     7     6     3     2     5     5
[truncated: 12,871,383 more chars]
