# Supplementary material for: Compositional Bias in Naïve and Chemically-modified Phage-Displayed Libraries uncovered by Paired-end Deep Sequencing
Source: Sci Rep. 2018 Jan 19;8:1214. doi: 10.1038/s41598-018-19439-2 (PMC5775325; doi:10.1038/s41598-018-19439-2)
Supplement: Supplementary file 2 — Supplementary Information [file 41598_2018_19439_MOESM2_ESM.zip › MatLab-submission/data/README.txt]

Data is included for MakeFigure3.m and MakeFigure4.m scripts 

For all other scripts, please visit http://www.chem.ualberta.ca/~derda/trinucpaper/rawfiles/data/ to download the raw data

Raw data for paired end processing 
DERDA-20170504_S1_L001_R1_001.fastq.gz
DERDA-20170504_S1_L001_R2_001.fastq.gz
Is also available at http://www.chem.ualberta.ca/~derda/trinucpaper/
