# Supplementary material for: Compositional Bias in Naïve and Chemically-modified Phage-Displayed Libraries uncovered by Paired-end Deep Sequencing
Source: Sci Rep. 2018 Jan 19;8:1214. doi: 10.1038/s41598-018-19439-2 (PMC5775325; doi:10.1038/s41598-018-19439-2)
Supplement: Supplementary file 2 — Supplementary Information [file 41598_2018_19439_MOESM2_ESM.zip › MatLab-submission/Illumina Processing/20170504/20170504.xlsx]

## Sheet: 2017-05-04
c	R1	R2	R3	R4	R5	R6	R7	R8	R9	R10
F1	27OOooNA1-1HD1	25OOooOS1-2HD6	26OOooOS1-3HD11	30OOooOS1-4HD16	25OOooNA1-1HD21	26OOooNA1-1HD28	42OOooNA1-1HD35	76XXooOO1-3GC3	76XXciAD1-1GC8
F2	27OOooNA1-2HD2	25OOooOS1-3HD7	26OOooOS1-4HD12	25OOooLI1-1HD17	25OOooNA1-2HD22	26OOooNA1-2HD29	42OOooNA1-2HD36
F3	27OOooNA1-3HD3	25OOooOS1-4HD8	30OOooOS1-1HD13	25OOooLI1-2HD18	25OOooNA1-3HD23	26OOooNA1-3HD30	42OOooNA1-3HD37	76XXcsAD1-1GC4	76XXciAD1-2GC9
F4	27OOooNA1-4HD4	26OOooOS1-1HD9	30OOooOS1-2HD14	25OOooLI1-3HD19	25OOooNA1-4HD24	26OOooNA1-4HD31	42OOooNA1-4HD38	76XXcsAD1-2GC5	76XXciAD1-3GC10
F5	25OOooOS1-1HD5	26OOooOS1-2HD10	30OOooOS1-3HD15	25OOooLI1-4HD20	26OOooLI1-1HD25	42OOooLI1-1HD32
F6	82OOooNB1-1YC3	76XXagAD1-3GC15	78OOooNB1-1YC6	82OOooXA1-2YC2	26OOooLI1-2HD26	42OOooLI1-2HD33	76XXooOO1-1GC1	76XXcsAD1-3GC6	76XXhgAD1-1GC11	76XXagAD1-1GC13
F7
F8	76XXagAD1-2GC14	78OOooXA1-1YC4	78OOooXA1-2YC5	83OOooXA1-1YC7	26OOooLI1-3HD27	42OOooLI1-3HD34	76XXooOO1-2GC2	76XXcsAD1-4GC7	76XXhgAD1-2GC12	82OOooXA1-1YC1
F9	71ZJbgHE1-1DF1	71MLbgHE1-2DF11	71GLbcHE1-3DV6	71OOooOO1-1DI1	80OOooOO1-1AR1	69DFnoHE1-1YW1	80OOhgAD1-3AR10	71GAooOO1-2DI11	77OOknPA1-1MS1	77OOooOO1-1MS11
F10	71ZJbgHE1-2DF2	71MLbgHE1-3DF12	71GAbcHE1-1DV7	71OOooOO1-2DI2	80OOooOO1-2AR2	69DFnoHE1-2YW2	80OOhgAD1-4AR11	71GAooOO1-3DI12	77OOknPA1-1MS2	77OOooOO1-1MS12
F11	71ZJbgHE1-3DF3	71OObgHE1-1DF13	71GAbcHE1-2DV8	71OOooOO1-3DI3	80OOooOO1-3AR3	69DFnoHE1-3YW3	81OOooOO1-1AR12	71MLooOO1-1DI13	77OOknPA1-1MS3	69DFgpHE1-1YW10
F12	71GLbgHE1-1DF4	71OObgHE1-2DF14	71GAbcHE1-3DV9	71ZJooOO1-1DI4	80OOooOO1-4AR4	69DFbhHE1-1YW4	81OOooOO1-2AR13	71MLooOO1-2DI14	77OOknPA1-1MS4	69DFgpHE1-2YW12
F13	71GLbgHE1-2DF5	71OObgHE1-3DF15	71MLbcHE1-1DV10	71ZJooOO1-2DI5	80OOagAD1-1AR5	69DFbhHE1-2YW5	81OOooOO1-3AR14	71MLooOO1-3DI15	77OOknPA1-1MS5	69DFgpHE1-3YW13
F14	71GLbgHE1-3DF6	71ZJbcHE1-1DV1	71MLbcHE1-2DV11	71ZJooOO1-3DI6	80OOagAD1-2AR6	69DFbhHE1-3YW6	81OOooOO1-4AR15		77OOknPA1-1MS6	69DFooPA1-1YW14
F15	71GAbgHE1-1DF7	71ZJbcHE1-2DV2	71MLbcHE1-3DV12	71GLooOO1-1DI7		69DFbcHE1-1YW7	33OOooOO1-1AR16		77OOknPA1-1MS7	69DFooPA1-1YW15
F16	71GAbgHE1-2DF8	71ZJbcHE1-3DV3	71OObcHE1-1DV13	71GLooOO1-2DI8	80OOagAD1-4AR7	69DFbcHE1-2YW8	71OOP+FD1-1AN1	71OOP-FD1-1AN2	77OOknPA1-1MS8	69DFooPA1-1YW16
F17	71GAbgHE1-3DF9	71GLbcHE1-1DV4	71OObcHE1-2DV14	71GLooOO1-3DI9	80OOhgAD1-1AR8	69DFbcHE1-3YW9	71OOP+FD1-1AN3	71OOP-FD1-1AN4	77OOknPA1-1MS9
F18	71MLbgHE1-1DF10	71GLbcHE1-2DV5	71OObcHE1-3DV15	71GAooOO1-1DI10	80OOhgAD1-2AR9		71OOP+FD1-1AN5	71OOP-FD1-1AN6	77OOooOO1-1MS10
F19	67MAbcAD1-1SS1	67MAbcAD1-2SS2	67MAbcAD1-3SS3	83OOooXA1-2YC8	67MAbcAD1-2SS5	67MAbcAD1-3SS6		81OOooXC1-1YC10	81OOooXA1-1YC12	83OOooNC1-1YC9
F20	67MAbcAD1-1SS7	67MAbcAD1-2SS8	67MAbcAD1-3SS9	67MAbcAD1-1SS10	67MAbcAD1-2SS11	67MAbcAD1-3SS13		81OOooXB1-1YC11
