# Supplementary material for: Compositional Bias in Naïve and Chemically-modified Phage-Displayed Libraries uncovered by Paired-end Deep Sequencing
Source: Sci Rep. 2018 Jan 19;8:1214. doi: 10.1038/s41598-018-19439-2 (PMC5775325; doi:10.1038/s41598-018-19439-2)
Supplement: Supplementary file 2 — Supplementary Information [file 41598_2018_19439_MOESM2_ESM.zip › MatLab-submission/Illumina Processing/All classes of libraries/RewriteTheClasses.m]

%%%%%%%%%%%%%%%% change this part only is your vector is different %%%%%%%%
Ab.FA = 'AGCTGAGGACACTGCCGTCTA';    % Nick's forward adapter
Ab.RA = 'TGGTCACCGTCTCCTCGGCC';     % Nick's reverse adapter
Ab.SEQ = '[ATCG]*';    
Ab.LOCATION = 5:46;

DIR = '.';
save(fullfile(DIR,'Ab.mat'),'Ab');

%%%%%%%%%%%%%%%%%%%%%%%%%%%%%%%%%%%%%%%%%%%%%%%%%%%%%%%%%%%%%%%%%%%%%%%%%%%
MXY.FA = 'CCTTTCTATTCTCACTCT';        % default forward adapter sequence
MXY.RA = 'TCGGCCGAAACTGT';            % default forward adapter sequence
MXY.SEQ = '[ATCG]*';

save(fullfile(DIR,'MXY.mat'), 'MXY');

%%%%%%%%%%%%%%%%%%%%%%%%%%%%%%%%%%%%%%%%%%%%%%%%%%%%%%%%%%%%%%%%%%%%%%%%%%%
SDB.FA = 'TTGGAGATTTTCAACGTG';    % SDB forward adapter sequence
SDB.RA = 'TCGGCCGAAACTGT';        % SDB reverse adapter sequence
SDB.SEQ = '[ATCG]*';

save(fullfile(DIR,'SDB.mat'), 'SDB');

%%%%%%%%%%%%%%%%%%%%%%%%%%%%%%%%%%%%%%%%%%%%%%%%%%%%%%%%%%%%%%%%%%%%%%%%%%%
Syn.FA = 'CCTTTCTATTCTCACTCT';
Syn.RA = 'TCGGCCGGGCGCGT';
Syn.SEQ = '[ATCG]*';

save(fullfile(DIR,'Syn.mat'),'Syn');

%%%%%%%%%%%%%%%%%%%%%%%%%%%%%%%%%%%%%%%%%%%%%%%%%%%%%%%%%%%%%%%%%%%%%%%%%%%
