# Supplementary material for: Compositional Bias in Naïve and Chemically-modified Phage-Displayed Libraries uncovered by Paired-end Deep Sequencing
Source: Sci Rep. 2018 Jan 19;8:1214. doi: 10.1038/s41598-018-19439-2 (PMC5775325; doi:10.1038/s41598-018-19439-2)
Supplement: Supplementary file 2 — Supplementary Information [file 41598_2018_19439_MOESM2_ESM.zip › MatLab-submission/Illumina Processing/auxiliary/add.m]

function [FR] = add(SeqF,SeqR)
% this function adds forward and reverse reads %%%%%%%%%%%%%%%%%%%    
    FR = char((SeqF+SeqR)/2);

    a = char(('A'+'~')/2); % a='_'
    t = char(('T'+'~')/2); % t='i'
    g = char(('G'+'~')/2); % g='b'
    c = char(('C'+'~')/2); % c='`'

    FR(FR==a)='A';
    FR(FR==t)='T';
    FR(FR==g)='G';
    FR(FR==c)='C';
    FR(FR=='O')=' '; % this char. results from averaging of '~' and space
    clear a t g c SeqF SeqR;

    fprintf([num2str(size(FR,1)) ' raw ' ...
             '(' num2str(toc,'%10.1f')   ' s); ']);
end
