# Supplementary material for: Compositional Bias in Naïve and Chemically-modified Phage-Displayed Libraries uncovered by Paired-end Deep Sequencing
Source: Sci Rep. 2018 Jan 19;8:1214. doi: 10.1038/s41598-018-19439-2 (PMC5775325; doi:10.1038/s41598-018-19439-2)
Supplement: Supplementary file 2 — Supplementary Information [file 41598_2018_19439_MOESM2_ESM.zip › MatLab-submission/Illumina Processing/auxiliary/alignONEseq.m]

function alignONEseq(indir, parseDir, uniDir, name, LIB, FB, RB, kind,...
                                         chunk,newline, outname2)

START=0;
tic
WRITE='new';

FID = fopen(fullfile(indir,name));
[TOT, lines]=findPAR(FID, chunk );

if TOT>1
    disp([name ' has ' num2str(lines) ' lines reading in ~'...
          num2str(TOT) ' chunks of ' num2str(chunk) ]);
else
    fprintf([name '; ']);
end

for i=1:TOT+1
    
    fprintf(['chunk ' num2str(i) '/' num2str(TOT) '; ']);
    
    [Tags, SeqF, SeqR, QuaF, QuaR, START, isEOF] = ...
                        loadNparse2(indir,name,chunk,START,newline);

    if isempty(Tags), disp(' '); return; end   % abort if no reads
 
    [FR] = add(SeqF,SeqR);           % add forward and reverse reads
    
    clear Seq* Qua*

%%%%%%%%%%%%%%%%%%%%%%%%%%%%%%%%%%%%%%%%%%%%%%%%%%%%%%%%%%%%%%%%%%%%%%%%%%%       
    M0 = findM0(Tags,'{0}', 1);      % Find reads without FR-mismatches
    
    clear Tags
%%%%%%%%%%%%%%%%%%%%%%%%%%%%%%%%%%%%%%%%%%%%%%%%%%%%%%%%%%%%%%%%%%%%%%%%%%%

    %%% this function finds library reads in a continous reads using
    %%% predefined library structure and rules for matching this structure
    [FA, NUC, RA] = matchReads(M0, FR, FB, RB, LIB, kind);
    
    clear FR M0;
    
    % matching involves trimming of sequences, if some were trimmed to a
    % complete blank (no nucleotides) this function converts them to '-'
    NUC = ReplaceBlankByDash(NUC);   
    
    if isempty(NUC), continue; end;
 
    %%%%%%%%%%%%%%%%%%%%%%%%%%%%%%%%%%%%%%%%%%%%%%%%%%%%%%%%%%%%%%%%%%%%%%%
    
    if i>1, WRITE='add'; end   % after 2nd cycle, write in add-to file mode
    
    quickSave(['parsed_' name(1:end-4) '-' outname2 '.txt'], parseDir, {FA, NUC, RA}, 0,0, WRITE);
    

    clear FA RA
    %%%%% extract library from a specific location or use whole sequence
    %%%%% and convert the total sequences to unique sequences 
    if isfield(LIB,'LOCATION')  %%%Determine whether input is structure
                                %%%array field
        NUC = NUC(:,LIB.LOCATION);
        
        % after trimming, find and replace potential blank sequences by '-'
        NUC = ReplaceBlankByDash(NUC);
    end
    
    [newNUC, newFr] = uniquef(cellstr(NUC));
 
    
    clear NUC    
    
    %%%%% read the old unique sequences/frequencies from the saved file
    if strcmp(WRITE,'add')
        [oldNuc, oldFr] = quickRead([name(1:end-4) '-' outname2 '.txt'], uniDir);
    else
         oldNuc = {};
         oldFr = [];
    end
    
    %%%%% combine the old and new nucleotides and frequencies
    [uNUC, Fr, ~] = uniqueCOMB([oldNuc; newNUC], [oldFr; newFr]);
    
    clear oldNuc newNUC oldFr newFr
 
    AA = nt2aacell(uNUC,1);  % convert nucleotides to amino acids 

    quickSave([name(1:end-4) '-' outname2 '.txt'], uniDir, {uNUC, AA}, Fr,0, 'new');
    
       
    disp([num2str(numel(uNUC)) ' unique (' num2str(toc,'%10.1f') ' s)']);
    
    if isEOF, break; end;  % exit the loop if the end of file was reached
end

end
