# Supplementary material for: Compositional Bias in Naïve and Chemically-modified Phage-Displayed Libraries uncovered by Paired-end Deep Sequencing
Source: Sci Rep. 2018 Jan 19;8:1214. doi: 10.1038/s41598-018-19439-2 (PMC5775325; doi:10.1038/s41598-018-19439-2)
Supplement: Supplementary file 2 — Supplementary Information [file 41598_2018_19439_MOESM2_ESM.zip › MatLab-submission/Illumina Processing/auxiliary/quickRead.m]

function [Nuc, Fr] = quickRead(savename, savedir)

    if ~strcmp(savename(end-3:end),'.txt')
        savename = [savename '.txt'];
    end
    
    fh = fopen(fullfile(savedir, savename), 'r+');
    A = textscan(fh,'%s %*s %f %*[^\n]');
    Nuc = A{1};
    Fr  = A{2};
    
end
