# Supplementary material for: Compositional Bias in Naïve and Chemically-modified Phage-Displayed Libraries uncovered by Paired-end Deep Sequencing
Source: Sci Rep. 2018 Jan 19;8:1214. doi: 10.1038/s41598-018-19439-2 (PMC5775325; doi:10.1038/s41598-018-19439-2)
Supplement: Supplementary file 2 — Supplementary Information [file 41598_2018_19439_MOESM2_ESM.zip › MatLab-submission/Illumina Processing/auxiliary/rcomplementFAST.m]

function [ntc] = rcomplementFAST(NTin)

    ntc = fliplr(NTin);

    G = (ntc=='G');
    C = (ntc=='C');
    A = (ntc=='A');
    T = (ntc=='T');

    ntc(G) = 'C';
    ntc(C) = 'G';
    ntc(T) = 'A';
    ntc(A) = 'T';

end
