# Supplementary material for: Compositional Bias in Naïve and Chemically-modified Phage-Displayed Libraries uncovered by Paired-end Deep Sequencing
Source: Sci Rep. 2018 Jan 19;8:1214. doi: 10.1038/s41598-018-19439-2 (PMC5775325; doi:10.1038/s41598-018-19439-2)
Supplement: Supplementary file 2 — Supplementary Information [file 41598_2018_19439_MOESM2_ESM.zip › MatLab-submission/Illumina Processing/auxiliary/ReplaceBlankByDash.m]

function [SeqOut] = ReplaceBlankByDash(NUC)
% identifid nucleotide could be a '' blank string, this functions converts
% all blanks to a string that contains one dash '-'

    spaces = char(32*ones(size(NUC)));  % matrix of spaces
    diff = sum( NUC - spaces, 2);       % subtract matrices. Add elements
    isblank = find(diff==0);            % find the line that yields diff=0
    NUC(isblank,1)='-';                 % modify the read in that line
    
    SeqOut = NUC;
end
