# Supplementary material for: Compositional Bias in Naïve and Chemically-modified Phage-Displayed Libraries uncovered by Paired-end Deep Sequencing
Source: Sci Rep. 2018 Jan 19;8:1214. doi: 10.1038/s41598-018-19439-2 (PMC5775325; doi:10.1038/s41598-018-19439-2)
Supplement: Supplementary file 2 — Supplementary Information [file 41598_2018_19439_MOESM2_ESM.zip › MatLab-submission/Illumina Processing/auxiliary/uniquef.m]

%%% For exapmle z = [1;2;3;4;1;2;1;4] 
%%% z =sort(z)=[1;1;1;2;2;3;4;4]
%%% sZ = [1;2;3;4]; M=[1;4;6;7]
%%% M2=[4;6;7;9]; Occur=M2-M=[3;2;1;2]
function [invout, Occur] = uniquef (inv)


z = sort(inv);

[sZ,M,~] = unique(z, 'first');%%% return the unique element and the first
                              %%% position of the unique element

M2 = [M(2:end); numel(z)+1];
Occur = M2-M; 

[Occur, IX ] = sort(Occur, 'descend');%Occur listes the sorted frequency
%IX contains the corresponding indices of Occur 
invout = sZ(IX); % return the element in the order based on the frequency

end
