# Supplementary material for: Compositional Bias in Naïve and Chemically-modified Phage-Displayed Libraries uncovered by Paired-end Deep Sequencing
Source: Sci Rep. 2018 Jan 19;8:1214. doi: 10.1038/s41598-018-19439-2 (PMC5775325; doi:10.1038/s41598-018-19439-2)
Supplement: Supplementary file 2 — Supplementary Information [file 41598_2018_19439_MOESM2_ESM.zip › MatLab-submission/Illumina Processing/fastq2aligned.m]

function fastq2aligned(varargin)


% for new types of sequences, I recommend running it in DEBUG mode
DEBUG=1;
% if you want to check files whether they exist or not, make this 1
CHECKFILES=0;
             
fname = '';              % initiate the variables
indir = '';
outdir = '';

chunk = 250000;            % default chunk size

BARL = 4;                  % default length of the barcode

% change these variables in the INPUT file if you want to debug the
% processing and look for reason why there isn't matching, etc.
% by default, I turn both of these veriables off
saveNOmatch = 0;   % do not save sequences that do not match the pattern
saveNObar = 0;  % do not save sequences that do not match the barcode
SAVERAW = 0;    % do not save raw, non-aligned sequences by default

% check for INPUT variable
if exist('varargin','var')
    L = length(varargin);
    if rem(L,2) ~= 0, error('Parameters/Values must come in pairs.'); end

    % read INPUT variables
    for ni = 1:2:L
        switch lower(varargin{ni})
            case 'fname',          fname = varargin{ni+1};
            case 'rname',          rname = varargin{ni+1};
            case 'chunk',          chunk = varargin{ni+1};
            case 'outdir',         outdir = varargin{ni+1};
            case 'indir',          indir=varargin{ni+1};
            case 'allexcelfiles',  AllExcelFiles= varargin{ni+1};
            case 'xlsname',        xlsname=varargin{ni+1}; 
            case 'sheetname',      sheetname=varargin{ni+1}; 
            case 'barcodes',       B=varargin{ni+1}; 
            case 'savenomatch',    saveNOmatch=varargin{ni+1}; 
            case 'savenobar',      saveNObar=varargin{ni+1};
            case 'saveraw',        SAVERAW=varargin{ni+1};
            case 'delimiter',      CH=varargin{ni+1};
            case 'nmismatches',    mismatches=varargin{ni+1}; 
            case 'matchsearch',    MatchSearch=varargin{ni+1};
            case 'minimummatch',   MinimumMatch=varargin{ni+1};
            case 'newline',        newline=varargin{ni+1};  
            case 'newvariable',    newvariable=varargin{ni+1};  
        end
    end
end

%%%%%%%%%%%%%%%% check all input files and direactories  %%%%%%%%%%%%%%%%%%

%%%% these are file names for saving

[~,Name,~]=xlsread(fullfile(AllExcelFiles,xlsname.name),sheetname);

Name = Name(2:21,2:11);

        
% check whether outdir name was defined
if strcmp(outdir,'')
    outdir = fullfile(indir, 'AllRAWFiles');
end

if ~isdir(outdir)
    mkdir(outdir);    
end

if CHECKFILES
    for kk=1:numel(fname)
        FIDR = fopen(fullfile(indir, rname{kk}));

        if FIDR==-1 
            error(['FASTQ file ' fullfile(indir, rname{kk}) ' is not found']);
        end

        FIDF = fopen(fullfile(indir, fname{kk})); 
        if FIDF==-1 
            error(['FASTQ file ' fullfile(indir, fname{kk}) ' is not found']);
        end
        fclose all;
    end
end
%%%%%%%%%%%%%%%%%%%%%%%%%%%%%%%%%%%%%%%%%%%%%%%%%%%%%%%%%%%%%%%%%%%%%%%%
%%%%%%%%%%%%%%%%%%%%%%%%%%%%%%%%%%%%%%%%%%%%%%%%%%%%%%%%%%%%%%%%%%%%%%%%

for kk=1:numel(fname)
    
    %find the parameters of the FASTQ file for chunk-y loading
    
    % check for unzipped file, if not present, unzip the gz file
    FIDF = fopen(fullfile(indir, fname{kk}(1:end-3)));
    if  FIDF~= -1        
        UZfname =  fullfile(indir, fname{kk}(1:end-3));
    else
        fprintf(['unzipping the ' fname{kk} ]);  tic
        UZfname = gunzip(fullfile(indir, fname{kk}));
        UZfname = UZfname{1};
        disp([' (done in ' num2str(toc,'%10.1f') ' s)']);
    end
    
    FIDR = fopen(fullfile(indir, rname{kk}(1:end-3)));
    if FIDR ~= -1
        UZrname =  fullfile(indir, rname{kk}(1:end-3));
    else
        fprintf(['unzipping the ' rname{kk} ]);  tic
        UZrname = gunzip(fullfile(indir, rname{kk}));
        UZrname = UZrname{1};
        disp([' (done in ' num2str(toc,'%10.1f') ' s)']);
    end
    

    % find the reading parameters for quick reading
    [TOT,lines ]=findPAR( fopen(UZrname), chunk );
    
    disp(['Processing ' UZfname(end-20:end)...
          '; Total of ' num2str(lines) ...
          ' lines will be processed in ' num2str(TOT) ' chunks']);
    
    STARTF=0;
    STARTR=0;

    for ii=1:TOT
        tic        
        fprintf([ 'Chunk# ' num2str(ii) '/' num2str(TOT) '; ']);
        
        %read the reverse
        FIDR = fopen(UZrname);
        [SeqR, QuaR, ~, STARTR] = loadNparse(FIDR,chunk,STARTR,CH);

        SeqR = rcomplementFAST(SeqR);
        QuaR = fliplr(QuaR);
        
        fprintf(['LoadF=' num2str(toc,'%10.1f') '; ']); tic

        %read the forward
        FIDF = fopen(UZfname);
        [SeqF, QuaF, ~, STARTF] = loadNparse(FIDF,chunk,STARTF,CH);
        LINES = size(SeqF,1);
        

        if isempty(SeqR), disp('no sequences'); continue; end

        %fill the spaces at the end of the forward sequence with ~
        IX = find(SeqF==' ');
        SeqF(IX)='~';
        try
            QuaF(IX)='~';
        catch
            fprintf('hello');
        end
        
        %fill the spaces at the beginning of the reverse sequence with ~
        IX = find(SeqR==' ');
        SeqR(IX)='~';
        QuaR(IX)='~';
        
        fprintf(['LoadR=' num2str(toc,'%10.1f') '; ']); tic
        
        % 
        NUM = min(size(SeqF,1), size(SeqR,1));
        SeqF = SeqF(1:NUM,:);
        SeqR = SeqR(1:NUM,:);
        QuaF = QuaF(1:NUM,:);
        QuaR = QuaR(1:NUM,:);
        
        % find the lines that contain N symbols
        [r1,~]=find(SeqR=='N');
        [r2,~]=find(SeqF=='N');
        
        % find the lines that do not contain the N symbol
        NoN = setdiff(1:size(SeqF,1),unique([r1; r2]));
     
        % save reads that were not matched into unmatched.txt
        if saveNOmatch
            Rest = setdiff(1:size(SeqF,1),NoN);
            [~,IX] = sortrows(SeqF(Rest,2:end-1));
            
            DASH =  char( double('|')*ones(size(Rest,1),1) );

            SQsave(outdir,'S_unmatched',...
                   [SeqF(Rest(IX),:) DASH SeqR(Rest(IX),:)],...
                   [QuaF(Rest(IX),:) DASH QuaR(Rest(IX),:)]);
        end
        
        % clear all lines that contain N
        SeqF = SeqF(NoN,:); 
        SeqR = SeqR(NoN,:);
        QuaF = QuaF(NoN,:);
        QuaR = QuaR(NoN,:);

        % extract barcodes and sequences from specific location of the read
        AllFB =  SeqF(:,1:BARL);
        AllRB =  SeqR(:,end-BARL+1:end);
        
        
        % covert barcodes to numeric analogs for faster searching
        NF = bar2numer(AllFB,1,B);
        NR = bar2numer(AllRB,-1,B);
        % if barcode isn't found, NF and NR are zero. It is probably PhiX
        % sequence used for dilution.
        
        fprintf(['ClearN=' num2str(toc,'%10.1f') '; ']); tic

%%%%%%%%%%%%%%%%%% this is where alignment and saving is done %%%%%%%%%%%%%

           
           
           
        if ii==1 & kk==1
            % map the most probable tiles once and for all. 
            % if you don't have kk==1 option, the tiles will get
            % re-mapped for another FASTQ file. It might be necessary
            
            I=find(NF>0 & NR>0); % index of all barcoded sequences
            % now that we know how barcoded sequences look like, we can
            % align a random subset of barcoded sequences and get the most
            % probable alignment. 
           
            % find the most common matches in randomly sampled small set of reads
            SMALL=10000;
            IX = I(end-SMALL:end);  
            %take the reads towards the end of the chunk
            
            disp(['Looking for most probable tiles in ' num2str(numel(I)) ' reads']);
            [TILE,~, MISMATCH] = reads2tileN(SeqF(IX,:), SeqR(IX,:));

            %identify the most common unique tags
            selected_tiles = unique( TILE(MISMATCH <= mismatches) );
            
            count=[];
            for i=1:numel(selected_tiles)
                count(i) = numel( find(TILE == selected_tiles(i) ) );
            end
            [count, IX] = sort(count, 'descend');
            selected_tiles = selected_tiles(IX);
            
            disp([' the most probable tiles are '...
                  num2str(selected_tiles(1:5)') char(10)...
                  ' they have been found in '...
                  num2str(count(1:5)) ' reads' char(10)...
                  ' out of subset of ' num2str(SMALL) ...
                  '. They account for ' num2str(100*sum(count(1:5))/sum(count)) '% of total'
                    ]);  
        end

        addI=[];  % index variable storing all found barcodes;
        
       
            
        for F =1:size(Name,1)
            
            for R=1:size(Name,2)
                
                I=find(NF==F & NR==R);
                
                % remember all found combinations
                addI = [addI; I];
                
                Bmap(F,R) = numel(I);
                
                if isempty(Name{F,R}), continue;
                    
                else
                  
                     outname = [xlsname.name(1:8) '-' 'R' num2str(R) 'F' num2str(F) ...
                           '.txt'];
                    
                     AlignSeqInline(SeqF(I,:), SeqR(I,:),...
                               QuaF(I,:), QuaR(I,:),...
                               outdir, outname,...
                               selected_tiles(1:1), mismatches,MinimumMatch); 
                end
                 

                 if SAVERAW 
                    
                     DASH =  char( double('|')*ones(size(I,1),1) );
                           
                     SQsave(outdir,['RAW_' outname],...
                           [SeqF(I,:) DASH SeqR(I,:)],...
                           [QuaF(I,:) DASH QuaR(I,:)]);
                 end
            end
            
        end
 
        % find non-mapped barcodes and save them to S_unmatchedbar.txt
        if saveNObar
            I = setdiff(1:size(AllSeq,1),addI);

            SQsave(outdir,'S_unmatchedbar',...
                   [SeqF(I,:) DASH SeqR(I,:)],...
                   [QuaF(I,:) DASH QuaR(I,:)]);
        end

        fprintf(['Save=' num2str(toc,'%10.1f') '; ']); tic
        
        disp([ num2str(LINES) ' lines read; ' ...
               num2str(numel(NoN)) ' have no N; '...
               num2str(numel(addI)) ' have BARs; ']);  
           
        clear Seq* Qua* All* addI* I Rest;
        
    end  
    
    %delete the unzipped files to free up the space
    delete(UZfname);
    delete(UZrname);

end 

fclose('all');

end
