# Supplementary material for: Compositional Bias in Naïve and Chemically-modified Phage-Displayed Libraries uncovered by Paired-end Deep Sequencing
Source: Sci Rep. 2018 Jan 19;8:1214. doi: 10.1038/s41598-018-19439-2 (PMC5775325; doi:10.1038/s41598-018-19439-2)
Supplement: Supplementary file 2 — Supplementary Information [file 41598_2018_19439_MOESM2_ESM.zip › MatLab-submission/Illumina Processing/name2librarytype.m]

function [X, Samples] = name2librarytype(varargin)
%{
    Parameters
    ----------
    allexcelfiles: The folder where the excel file is 
    xlsname: This is the name of the excel file
    sheetname: This is the name of the excel sheet within the excel file.
    
    Description
    -----------
    This function converts an excel table of sample names to the type of
    library and separates the samples based on this distinction. In the
    return variable X we flag the libraries found in this excel file (1=Yes
    they are there, 0=No they aren't) and in the Samples return variable 
    the names of the samples themselves.
    
    Samples 
    1.SDB_sam 
    2.MXY_sam 
%}


% check for INPUT variable
if exist('varargin','var')
    L = length(varargin);
    if rem(L,2) ~= 0, error('Parameters/Values must come in pairs.'); end

    % read INPUT variables
    for ni = 1:2:L
        switch lower(varargin{ni})
            case 'allexcelfiles',   allexcelfiles= varargin{ni+1};
            case 'xlsname',         xlsname=varargin{ni+1};
            case 'sheetname',       sheetname=varargin{ni+1};
            case 'sdb_numbers',     sdb_numbers=varargin{ni+1};
        end
    end
end

%%%% these are file names for saving

[~,Name,~]=xlsread(fullfile(allexcelfiles,xlsname.name),sheetname);

Name = Name(2:21,2:11);

SDB_sam = cell(20,10);
MXY_sam = cell(20,10);


%%% class into different library types based on sample's name

% For each sample in each row
for i =1:size(Name,1)
    
    % For each sample in each column
    for j=1:size(Name,2)
        
        Sname = Name{i,j}; 
        
        % If there is a sample in that spot, identify it
        if ~isempty(Sname)
            
            pat = '[0-9]+[0-9]+';
            libraryID = regexp(Sname,pat,'match','once');
            
            if sum(strcmp(cellstr(sdb_numbers),libraryID)) 
                
                SDB_sam{i,j} = Sname;
            
            else
                
                MXY_sam{i,j} = Sname;
            end
        end
    end
end


Samples = [{SDB_sam}; {MXY_sam}];

X = zeros(size(Samples,1),1);

% For each library type, check if we identified any of that type  
for i =1:size(Samples,1)
    
    % If yes, set the index of that library to the # of sample identified,
    % otherwise, set it to 0.
    X(i,1) = sum(sum(~cellfun(@isempty,Samples{i})));
                
end

end
