# Supplementary material for: Compositional Bias in Naïve and Chemically-modified Phage-Displayed Libraries uncovered by Paired-end Deep Sequencing
Source: Sci Rep. 2018 Jan 19;8:1214. doi: 10.1038/s41598-018-19439-2 (PMC5775325; doi:10.1038/s41598-018-19439-2)
Supplement: Supplementary file 2 — Supplementary Information [file 41598_2018_19439_MOESM2_ESM.zip › MatLab-submission/Illumina Processing/paired_end_processing.m]

%% paired_end_processing.m script
% This is the top-level script for processing deep-sequencing data from
% Illumina. It's function is to perform preliminary parsing of paired-end
% reads.

% Authors: Ratmir Derda, Bifang He, J Maxwell Douglas
% Last Modifed: June 13th, 2017


clc;
clear;
addpath (genpath(pwd));

load SXY.mat;

% define the directory of all library types
AllLibraries  = './All classes of libraries';
%%%%%%%%%%%%%%%%%%%%%%%%%%%%%%%%%%%%%%%%%%%%%%%%%%%%%%%%%%%%%%%%%%%%%%%%%%%
%%%%%%%%%%%%%%%%%%%%%%%%%%%%%%%%%%%%%%%%%%%%%%%%%%%%%%%%%%%%%%%%%%%%%%%%%%%

%% USER SECTION

% Place the excel file and FASTQ files into the ./20170514 folder
% MATLAB then can find the excel and FASTQ files inside of the
% directory

indir = './20170504'; % directory where the excel and FASTQ.GZ files are
xlsname = dir(fullfile(indir, '20170504.xlsx'));

% This is the name of the excel sheet within the excel file.
sheetname = '2017-05-04';

% all aligned files from this run will have this prefix; change it to date
% of sequencing; do not remove the '-*', just modify the date.
files = '20170504-*.txt';

% List your fastq.gz files below for the rname and fname variables.
% Make sure to match ...R1_001.fastq.gz files to rname and
%                       ...R2_001.fastq.gz files to fname.
rname = {'DERDA-20170504_S1_L001_R1_001.fastq.gz'};

     
fname = {'DERDA-20170504_S1_L001_R2_001.fastq.gz'};

    
%%%%%%%%%%%%%%%%%%%%%% End of User defined section %%%%%%%%%%%%%%%%%%%%%%%%
%% Do not change anything below unless you know what you are doing  %%%%%%%

AllRAWFiles = './AllRAWFiles';
AllUniqueFiles = './AllUniqueFiles';
AllParsedFiles = './AllParsedFiles';
AllTableFiles = './AllTableFiles';


%%%%%%%%%%%%%%%%%%%%%%%%%%%%%%%%%%%%%%%%%%%%%%%%%%%%%%%%%%%%%%%%%%%%%%%%%%%
%%%%%%%%%% Definition of sequencing barcodes; do not change %%%%%%%%%%%%%%%
%%%%%%%%%%%%%%%%%%%%%%%%%%%%%%%%%%%%%%%%%%%%%%%%%%%%%%%%%%%%%%%%%%%%%%%%%%%
B.FB={'AAGC';'ACTG';'AGAA';'TAAT';'TTCA';'TGGG';'CACG';'CTGT';'CCAC';'GTAG';
   'GCGA';'GGTT';'AATA';'ATTT';'ATGG';'ACCA';'ACGT';'AGTC';'AGCT';'TACC'};

B.RB={'GCTT';'CAGT';'TTCT';'ATTA';'TGAA';'CCCA';'CGTG';'ACAG';'GTGG';'GTAC';
    'TCGC';'AACC';'TATT';'AAAT';'CCAT';'TGGT';'ACGT';'GACT';'AGCT';'GGTA'};
%%%%%%%%%%%%%%%%%%%%%%%%%%%%%%%%%%%%%%%%%%%%%%%%%%%%%%%%%%%%%%%%%%%%%%%%%%%
%%%%%%%%%%%%%%%%%%%%%%%%%%%%%%%%%%%%%%%%%%%%%%%%%%%%%%%%%%%%%%%%%%%%%%%%%%%

newline = [char(13) char (10)]; % enforse the Windows type newline!


% This part parses the FASTQ file, extracts raw sequences and do alginment

fastq2aligned('indir', indir, 'allexcelfiles',indir,'fname', ...
        fname,'rname', rname,'outdir',AllRAWFiles,'chunk',500000, ...
       'saveNOmatch', 0,'saveNObar', 0,'saveRAW', 0, ...
       'barcodes', B, 'xlsname', xlsname, 'sheetname',sheetname, ...
       'delimiter','@','NMismatches',4,'minimumMatch',15, 'newline', newline);

 %%%%%%%%%%%%%%%%%%%%%%%%%%%%%%%%%%%%%%%%%%%%%%%%%%%%%%%%%%%%%%%%%%%%%%%%%
 %%%%%%%%%%%%%%%%%%%%%%%%%%%%%%%%%%%%%%%%%%%%%%%%%%%%%%%%%%%%%%%%%%%%%%%%%


 if strcmp(files,'all')
      Nucname = dir(fullfile(AllRAWFiles,'*-R*F*.txt'));
 else
      Nucname = dir(fullfile(AllRAWFiles,files));
 end
 
% This function converts an excel table of sample names to the type of
% library and separates the samples based on this distinction.
[X, Samples] = name2librarytype('allexcelfiles',indir, ... 
                                'xlsname', xlsname,... 
                                'sheetname', sheetname,...
                                'sdb_numbers', SDB_ids);
valueSet =   {'SDB','MXY'};
keySet = [1, 2];
mapObj = containers.Map(keySet,valueSet);

% For each library type identified, generate UNIQUE and PARSED files.
for i=1:size(X,1)
    
    if X(i,1)
        % extract the name of the library from the XLS name
        NameofLibraryString = mapObj(i);

        % load the structure
        load(fullfile(AllLibraries,  NameofLibraryString ));

        %since the structures that you load have different names, you want to
        % convert them to one structure that has the same name. this
        % "MyStructure" variable can be passed as structure to the next
        % function. You cannot pass a name of the structure, you have to pass
        % the structure itself.
        eval(['MyStructure = ' NameofLibraryString ]);


        disp(['Processing ' files ' using '  NameofLibraryString ]);

        % Create parsed files with untrimmed adapters and save them to the
        % 'AllParsedFiles' folder. Then trim the adapters and agglomerate
        % counts for each unique sequence in the file and save these new
        % files to the 'AllUniqueFiles' folder.
        aligned2unique('indir', AllRAWFiles,...
                'files',files,'samplenames', Samples{i},...
                'unidir', AllUniqueFiles, 'parsedir', AllParsedFiles,...        
                'library', MyStructure,...
                'Barcodes', B, 'adaptermatch', 'mutant',...       
                'chunk',500000, 'newline', newline);
    end
end

    
%%%%%%%%%%%%%%%%%%%%%%%%%%%%%%%%%%%%%%%%%%%%%%%%%%%%%%%%%%%%%%%%%%%%%%%%%%%
%%%%%%%%%%%%%%%%%%%%%%%%%%%%%%%%%%%%%%%%%%%%%%%%%%%%%%%%%%%%%%%%%%%%%%%%%%%

% Create a table file based on two character identifier for each individual
% with samples on this sequencing run. Tables are built from the UNIQUE
% files. Each table file contains all of an individual's samples. Table
% files are saved to the 'AllTableFiles' folder.
tags2table('indir', AllUniqueFiles, 'outdir', AllTableFiles, 'files', files )

% File End
