# Supplementary material for: Compositional Bias in Naïve and Chemically-modified Phage-Displayed Libraries uncovered by Paired-end Deep Sequencing
Source: Sci Rep. 2018 Jan 19;8:1214. doi: 10.1038/s41598-018-19439-2 (PMC5775325; doi:10.1038/s41598-018-19439-2)
Supplement: Supplementary file 2 — Supplementary Information [file 41598_2018_19439_MOESM2_ESM.zip › MatLab-submission/MakeFigure3a.m]

clear all;
clc;

addpath (genpath(pwd));

%%%%%%%%%%%%%%%%%%%%%%%%%%%%%%%%%%%%%%%%%%%%%%%%%%%%%%%%%%%%%%%%%%%%%%%%%%%
%%%%%%%%%%%%%%%%%%%%%%%%%%%%%%%%%%%%%%%%%%%%%%%%%%%%%%%%%%%%%%%%%%%%%%%%%%%
%%%%% README %%%%%%%%%%%%%%%%%%%%%%%%%%%%%%%%%%%%%%%%%%%%%%%%%%%%%%%%%%%%%%

% this script requires a data file, it is available at
% http://www.chem.ualberta.ca/~derda/trinucpaper/rawfiles/data/
% the file required is listed below as F


F = 'NT-TriNuc_filtered_S10-35cycles.txt'; 

%%%%%%%%%%%%%%%%%%%%%%%%%%%%%%%%%%%%%%%%%%%%%%%%%%%%%%%%%%%%%%%%%%%%%%%%%%%
% place the downloaded files into the same directory as script
% or re-define the Dir to indicate where you placed them 
D = './data';
%%%%%%%%%%%%%%%%%%%%%%%%%%%%%%%%%%%%%%%%%%%%%%%%%%%%%%%%%%%%%%%%%%%%%%%%%%%
%%%%%%%%%%%%%%%%%%%%%%%%%%%%%%%%%%%%%%%%%%%%%%%%%%%%%%%%%%%%%%%%%%%%%%%%%%%

Codons= {'AAA'; 'GGT';'GCT';'CAT'; 'CTG'; 'GAA'; 'ATG'; 'GTT';'CGT';...
    'TCT';'AAC';'ACT'; 'CAG'; 'TAC'; 'TTC'; 'GAC'; 'ATC'; 'TGG'; 'CCG'};
% codons used in the NT-TriNuc library

codon_pep = Codons;
codon_count = zeros(length(Codons),1);


PFC_final = zeros(1,6);
E_PFC = zeros(1,6);

SET{1} =1:5;         % synthetic PCR 35 cycles  
SET{2} = 6:10;       % synthetic PCR 30 cycles 
SET{3} = 11:15;      % synthetic PCR 25 cycles 
SET{4} = 16:20;      % synthetic PCR 20 cycles 
SET{5} = 21:25;      % synthetic PCR 15 cycles 
SET{6} = 26:29;      % synthetic PCR 10 cycles 
 

%%%%%%%%%%%%%%%%%%%%%%%%%%%%%%%%%%%%%%%%%%%%%%%%%%%%%%%%%%%%%%%%%%%%%%%%%%%
%%%%%%%%%%%%%%%%%%% find the largest element in the SET %%%%%%%%%%%%%%%%%%%
MAX = 0;
for i=1:numel(SET)
    if max(SET{i}) > MAX
        MAX = max(SET{i});
    end
end
%%%%%%%%%%%%%%%%%%%%%%%%%%%%%%%%%%%%%%%%%%%%%%%%%%%%%%%%%%%%%%%%%%%%%%%%%%%
%%%%%%%%%%%%%%%%%%%%%%%%%%%%%%%%%%%%%%%%%%%%%%%%%%%%%%%%%%%%%%%%%%%%%%%%%%%

[Nu, AA, Fr] = readMulticolumn('Dir', D, 'File', F, ...
                                'column', 1:MAX,...
                                'skip', 2, 'output', 'raw');

for ii = 1:size(SET,2)
    
    Codons= {'AAA'; 'GGT';'GCT';'CAT'; 'CTG'; 'GAA'; 'ATG'; 'GTT';'CGT';...
    'TCT';'AAC';'ACT'; 'CAG'; 'TAC'; 'TTC'; 'GAC'; 'ATC'; 'TGG'; 'CCG'};

    codon_pep = Codons;
    codon_count = zeros(length(Codons),1);
    
    PFC = zeros(size(SET{ii},2),1);

    for i= 1: size(SET{ii},2)
    
        FR = Fr(:,SET{1,ii}(i));
        
        Nuc = restoreNUC(Nu,FR,1);
        
        % get the variable regions
         
        nuc_str = zeros(size(Nuc,1),12);
    
        for j =1: size(Nuc,1)
        
            nuc_str(j,:) = Nuc{j,1}([4:6 10:18]);
        
        end
        
        nuc_str = char(nuc_str);
    
    %%%%%%%%%%%%%%%%%%%%%%%%%%%%%%%%%%%%%%%%%%%%%%%%%%%%%%%%%%%%%%%%%%%%%%
    %%%%%%%%%%%%%%%%%%%%%%%%%%%%%%%%%%%%%%%%%%%%%%%%%%%%%%%%%%%%%%%%%%%%%%
        for k = 1:size(nuc_str,1)
 
            for x=1:size(nuc_str,2)/3
                str_tmp = nuc_str(k,3*x-2:3*x);
                idx = strcmp(str_tmp,codon_pep);
                if(sum(idx) == 0)
                    codon_pep = [codon_pep;str_tmp];
                    codon_count = [codon_count;1];
                else
                    codon_count(idx) = codon_count(idx)+1;
                end
            end
        end
    
        codon_rate = codon_count./sum(codon_count);

        PFC(i,1) = sum(codon_rate(20:end,1));


    end

    fclose all;
    PFC_final(1,ii) = 100 * mean(PFC); % percent of forbidden codons
    E_PFC(1,ii) = 100 * std(PFC);

    fprintf([num2str(PFC_final(1,ii)) ' forbidden codons.\n']);
end


COLOR = {[0.6235 0.6235 0.6235];[0.8235 0.8235 0.8235]};

x = [35 30 25 20 15 10];


figure(1)
hold on;

b = bar(x, PFC_final,0.4);

b(1).FaceColor = COLOR{2};
errorbar(x, PFC_final, E_PFC, 'Marker','none','Color','k', 'LineStyle','none');


drawnow;

ylabel('FC (%)')
xlabel('PCR cycles')


            
