# Supplementary material for: Compositional Bias in Naïve and Chemically-modified Phage-Displayed Libraries uncovered by Paired-end Deep Sequencing
Source: Sci Rep. 2018 Jan 19;8:1214. doi: 10.1038/s41598-018-19439-2 (PMC5775325; doi:10.1038/s41598-018-19439-2)
Supplement: Supplementary file 2 — Supplementary Information [file 41598_2018_19439_MOESM2_ESM.zip › MatLab-submission/MakeFigure3b.m]

clear all;
clc;

addpath (genpath(pwd));


%%%%%%%%%%%%%%%%%%%%%%%%%%%%%%%%%%%%%%%%%%%%%%%%%%%%%%%%%%%%%%%%%%%%%%%%%%%
%%%%%%%%%%%%%%%%%%%%%%%%%%%%%%%%%%%%%%%%%%%%%%%%%%%%%%%%%%%%%%%%%%%%%%%%%%%
%%%%% README %%%%%%%%%%%%%%%%%%%%%%%%%%%%%%%%%%%%%%%%%%%%%%%%%%%%%%%%%%%%%%

% this script requires a data file, it is available at
% http://www.chem.ualberta.ca/~derda/trinucpaper/rawfiles/data/
% the file required is listed below as File

File = 'Data_Figure3B.xls';


%%%%%%%%%%%%%%%%%%%%%%%%%%%%%%%%%%%%%%%%%%%%%%%%%%%%%%%%%%%%%%%%%%%%%%%%%%%
% place the downloaded files into the data directory as script
% or re-define the Dir to indicate where you placed them 
Dir = './data';
%%%%%%%%%%%%%%%%%%%%%%%%%%%%%%%%%%%%%%%%%%%%%%%%%%%%%%%%%%%%%%%%%%%%%%%%%%%
%%%%%%%%%%%%%%%%%%%%%%%%%%%%%%%%%%%%%%%%%%%%%%%%%%%%%%%%%%%%%%%%%%%%%%%%%%%


xlsname = fullfile(Dir,File);

[Alldata,~,~]=xlsread(xlsname,1,'','basic');

PMR = Alldata(:,[3 8 13])';

PFC = Alldata(:,[4 9 14])';


E_PMR = zeros(1,6);
E_PFC = zeros(1,6);

for i =1:size(PMR,2)
    E_PMR(1,i) = std(PMR(:,i))*100;
    E_PFC(1,i) = std(PFC(:,i));
end

PMR = mean(PMR)*100;

PFC = mean(PFC);


x=[10 20 30 40 50 60];

COLOR = {[0.6235 0.6235 0.6235];[0.8235 0.8235 0.8235]};


yyaxis left
set(gca,'XColor','k','YColor','k')
hold on;
b = bar(x, PFC, 0.4, 'EdgeColor','k');
b(1).FaceColor = COLOR{2};
ylabel('FC (%)')
errorbar(x, PFC, E_PFC, 'Marker','none','Color', 'k','LineStyle','none');


yyaxis right
set(gca,'XColor','k', 'YColor','r','Ytick',0:20:100)
p = errorbar(x,PMR, E_PMR,'-or');
ylabel('Reads mapped (%)')
xlabel('Quality scores')
ylim([0 100]);
