# Supplementary material for: Compositional Bias in Naïve and Chemically-modified Phage-Displayed Libraries uncovered by Paired-end Deep Sequencing
Source: Sci Rep. 2018 Jan 19;8:1214. doi: 10.1038/s41598-018-19439-2 (PMC5775325; doi:10.1038/s41598-018-19439-2)
Supplement: Supplementary file 2 — Supplementary Information [file 41598_2018_19439_MOESM2_ESM.zip › MatLab-submission/MakeFigure4a.m]

clear all;
clc;
addpath (genpath(pwd));

%%%%%%%%%%%%%%%%%%%%%%%%%%%%%%%%%%%%%%%%%%%%%%%%%%%%%%%%%%%%%%%%%%%%%%%%%%%
%%%%%%%%%%%%%%%%%%%%%%%%%%%%%%%%%%%%%%%%%%%%%%%%%%%%%%%%%%%%%%%%%%%%%%%%%%%
%%%%% README %%%%%%%%%%%%%%%%%%%%%%%%%%%%%%%%%%%%%%%%%%%%%%%%%%%%%%%%%%%%%%

% this script requires a data file, it is available at
% http://www.chem.ualberta.ca/~derda/trinucpaper/rawfiles/data/
% the file required is listed below as F


F = 'NT-TriNuc_filtered_SLN.txt'; 

%%%%%%%%%%%%%%%%%%%%%%%%%%%%%%%%%%%%%%%%%%%%%%%%%%%%%%%%%%%%%%%%%%%%%%%%%%%
% place the downloaded files into the same directory as script
% or re-define the Dir to indicate where you placed them 
D = './data';
%%%%%%%%%%%%%%%%%%%%%%%%%%%%%%%%%%%%%%%%%%%%%%%%%%%%%%%%%%%%%%%%%%%%%%%%%%%
%%%%%%%%%%%%%%%%%%%%%%%%%%%%%%%%%%%%%%%%%%%%%%%%%%%%%%%%%%%%%%%%%%%%%%%%%%%


TriNuc = ['(TGG)|(GGT)|(CTG)|(CCG)|(CGT)|(AAC)|(AAA)|(ATG)|(GAA)|(CAG)' ...
         '|(GCT)|(CAT)|(TCT)|(GAC)|(ACT)|(TTC)|(GTT)|(ATC)|(TAC)'];
     
TriNuc4= ['(' TriNuc '){4}'];
  
SET{1} = 1:4;       % synthetic NT-TriNuc
SET{2} = 5:8;      % ligated NT-TriNuc
SET{3} = 9:12;      % naive NT-TriNuc
 

%%%%%%%%%%%%%%%%%%%%%%%%%%%%%%%%%%%%%%%%%%%%%%%%%%%%%%%%%%%%%%%%%%%%%%%%%%%
%%%%%%%%%%%%%%%%%%% find the largest element in the SET %%%%%%%%%%%%%%%%%%%
MAX = 0;
for i=1:numel(SET)
    if max(SET{i}) > MAX
        MAX = max(SET{i});
    end
end
%%%%%%%%%%%%%%%%%%%%%%%%%%%%%%%%%%%%%%%%%%%%%%%%%%%%%%%%%%%%%%%%%%%%%%%%%%%
%%%%%%%%%%%%%%%%%%%%%%%%%%%%%%%%%%%%%%%%%%%%%%%%%%%%%%%%%%%%%%%%%%%%%%%%%%%

[Nu, AA, Fr] = readMulticolumn('Dir', D, 'File', F, ...
                                'column', 1:MAX,...
                                'skip', 2, 'output', 'raw');
 
COLOR = {[0 0 0.5608];[0.5608 1 0.4392];[0.5020 0 0]};


close all;
ALL2=[];
 
for mm=1:size(SET,2)
    
    Nuc0 = [];
    for ii =1:size(SET{mm},2)
        FR = Fr(:,SET{1,mm}(ii));
        
        Nuc = restoreNUC(Nu,FR,1);
        
        Nuc0 = [Nuc0; Nuc];
    end
    
    % get the random region
    for k=1:size(Nuc0,1)
        Nuc0{k,1} = Nuc0{k,1}([4:6 10:18]);
    end

    % Throw away the non-TriNuc reads
    X=regexp(Nuc0, TriNuc4);
    IX=zeros(size(X));

    for i=1:numel(X)
        if ~isempty(X{i})
            IX(i)=1;
        end
    end
    IX=find(IX);
    Nuc0=Nuc0(IX);
    %%%%%%%%%%%%%%%%%%%%%%%%%%%%%%%%
    
    IX=randperm(numel(Nuc0)); %% returns a row vector containing a random 
                   %%%% permutation of the integers from 1 to numel(Nuc0).
    SA=10000;
    Nuc00=Nuc0(IX(1:SA));
    %%%%%%%%%%%%%%%%%%%%%%%%%%%%%%%%

    cNuc = char(Nuc00);
    cod{1} = cNuc(:, 1:3) ;
    cod{2} = cNuc(:, 4:6) ;
    cod{3} = cNuc(:, 7:9) ;
    cod{4} = cNuc(:, 10:12);
    
    ALL=[];
    
    if mm==1  % create an index for sorting of all graphs
        temp=[];
        for i=1:size(cNuc,1)
            temp = [temp cNuc(i,:) ];
        end

        [Codons, CodonArray] = codoncount(temp);

        names=fields(Codons);%% 64 codons
        for i=1:numel(names)
            cod1(i)=Codons.(names{i});
            namesA{i} = nt2aa(names{i},'AlternativeStartCodons', 'false');
        end
        
        [~,IXc]=sort(cod1,'descend');
        IXc = IXc(1:19);
    end
    
    for jj=1:4   
        temp=[];
        for i=1:size(cod{jj},1)
            temp = [temp cod{jj}(i,:) ];
        end

        [Codons, CodonArray] = codoncount(temp);

        names=fields(Codons);
        for i=1:numel(names)
            cod1(i)=Codons.(names{i});
        end

        
        
        ALL=[ALL; cod1(IXc)];
    end
    
    
    ALL2 = [ALL2; 100*sum(ALL,1)/(4*SA) ];
    
end

figure(1)

b = bar(ALL2');

b(1).FaceColor = COLOR{1};
b(2).FaceColor = COLOR{2};
b(3).FaceColor = COLOR{3};

drawnow;

set(gca,'Yscale','linear','Xtick',1:1:19,'TickDir','out',...
    'XTickLabel',namesA(IXc));
xlim([0 20]);
ylim([0 9]);
ylabel('normalized abundance (%)')
  
