# Supplementary material for: Compositional Bias in Naïve and Chemically-modified Phage-Displayed Libraries uncovered by Paired-end Deep Sequencing
Source: Sci Rep. 2018 Jan 19;8:1214. doi: 10.1038/s41598-018-19439-2 (PMC5775325; doi:10.1038/s41598-018-19439-2)
Supplement: Supplementary file 2 — Supplementary Information [file 41598_2018_19439_MOESM2_ESM.zip › MatLab-submission/MakeFigure4b.m]

clear all;
clc;

addpath (genpath(pwd));

%%%%%%%%%%%%%%%%%%%%%%%%%%%%%%%%%%%%%%%%%%%%%%%%%%%%%%%%%%%%%%%%%%%%%%%%%%%
%%%%%%%%%%%%%%%%%%%%%%%%%%%%%%%%%%%%%%%%%%%%%%%%%%%%%%%%%%%%%%%%%%%%%%%%%%%
%%%%% README %%%%%%%%%%%%%%%%%%%%%%%%%%%%%%%%%%%%%%%%%%%%%%%%%%%%%%%%%%%%%%

% this script requires a data file, it is available at
% http://www.chem.ualberta.ca/~derda/trinucpaper/rawfiles/data/
% the file required is listed below as F


F = 'NT-TriNuc_filtered_SLN.txt'; 

%%%%%%%%%%%%%%%%%%%%%%%%%%%%%%%%%%%%%%%%%%%%%%%%%%%%%%%%%%%%%%%%%%%%%%%%%%%
% place the downloaded files into the same directory as script
% or re-define the Dir to indicate where you placed them 
D = './data';
%%%%%%%%%%%%%%%%%%%%%%%%%%%%%%%%%%%%%%%%%%%%%%%%%%%%%%%%%%%%%%%%%%%%%%%%%%%
%%%%%%%%%%%%%%%%%%%%%%%%%%%%%%%%%%%%%%%%%%%%%%%%%%%%%%%%%%%%%%%%%%%%%%%%%%%

TriNuc = ['(TGG)|(GGT)|(CTG)|(CCG)|(CGT)|(AAC)|(AAA)|(ATG)|(GAA)|(CAG)' ...
         '|(GCT)|(CAT)|(TCT)|(GAC)|(ACT)|(TTC)|(GTT)|(ATC)|(TAC)'];
     
TriNuc4= ['(' TriNuc '){4}'];

SET{1} = 1:4;       % synthetic NT-TriNuc
SET{2} = 5:8;      % ligated NT-TriNuc
SET{3} = 9:12;      % naive NT-TriNuc
 

%%%%%%%%%%%%%%%%%%%%%%%%%%%%%%%%%%%%%%%%%%%%%%%%%%%%%%%%%%%%%%%%%%%%%%%%%%%
%%%%%%%%%%%%%%%%%%% find the largest element in the SET %%%%%%%%%%%%%%%%%%%
MAX = 0;
for i=1:numel(SET)
    if max(SET{i}) > MAX
        MAX = max(SET{i});
    end
end
%%%%%%%%%%%%%%%%%%%%%%%%%%%%%%%%%%%%%%%%%%%%%%%%%%%%%%%%%%%%%%%%%%%%%%%%%%%
%%%%%%%%%%%%%%%%%%%%%%%%%%%%%%%%%%%%%%%%%%%%%%%%%%%%%%%%%%%%%%%%%%%%%%%%%%%

[Nu, AA, Fr0] = readMulticolumn('Dir', D, 'File', F, ...
                                'column', 1:MAX,...
                                'skip', 2, 'output', 'raw');
 
COLOR ={ '-ok'; '-ob'; '-or'; '-og'}; 

d = 0.1*[ -1     1      0      0   ];

SUBLIBRARY=0;

close all;
 
for mm=1:4 

    if mm==4
        Nuc0=maketrinuc(120000,4);
    else
        Nuc0 = [];
        for ii =1:size(SET{mm},2)
            FR = Fr0(:,SET{1,mm}(ii));
        
            Nuc = restoreNUC(Nu,FR,1);
        
            Nuc0 = [Nuc0; Nuc];
        end
    
        % get the random region
        for k=1:size(Nuc0,1)
            Nuc0{k,1} = Nuc0{k,1}([4:6 10:18]);
        end

        % Throw away the non-TriNuc reads
        X=regexp(Nuc0, TriNuc4);
        IX=zeros(size(X));

        for i=1:numel(X)
            if ~isempty(X{i})
                IX(i)=1;
            end
        end
        IX=find(IX);
        Nuc0=Nuc0(IX);
        %%%%%%%%%%%%%%%%%%%%%%%%%%%%%%%%
    end
    
    if SUBLIBRARY
        cNuc = char(Nuc0);
        Nuc0 = cellstr ( cNuc(:, 4:end) );
    end

dist=[];
MAX=30;

for j=1:200 % number of bootstrapping/sampling cycles
    
    % sample as subset of the library
    IX=randperm(numel(Nuc0));
    SA=60000;
    Nuc00=Nuc0(IX(1:SA));
    %%%%%%%%%%%%%%%%%%%%%%%%%%%%%%%%
    

    z = sort(Nuc00);
    [sZ,M,~] = unique(z, 'first');
    M2 = [M(2:end); numel(z)+1];
    Occur = M2-M; 

    [Fr, IX ] = sort(Occur, 'descend');
    Nuc1 = sZ(IX);


    disp(['loaded ' num2str(numel(Fr)) ' Trinuc unique, ' ...
          num2str(sum(Fr)) ' Trinuc  total, '...
          num2str(numel(X)) ' total reads' ]);
    
    for i=1:MAX
        dist(i,j)=numel(find(Fr==i)); 
    end
   
end


%plot(1:1:MAX,dist,COLOR{mm}); hold on;
M=100*mean(dist,2)/sum(Fr);
E=100*std(dist,1,2)/sum(Fr);

figure(3);
plot(1:1:MAX,M, COLOR{mm}, 'MarkerFaceColor',COLOR{mm}(end)); 
hold on;

for i=1:MAX
    if M(i)
        line(i*[1 1]+d(mm), M(i)+[-E(i) 0], 'color', COLOR{mm}(end));
        line(i*[1 1]+d(mm), M(i)+[0  E(i)], 'color', COLOR{mm}(end));
    end
end
set(gca,'Yscale','log', 'Xscale','linear');
xlabel('copy number')
ylabel('normalized abundance (%)')

drawnow;


end
  
