# Supplementary material for: Compositional Bias in Naïve and Chemically-modified Phage-Displayed Libraries uncovered by Paired-end Deep Sequencing
Source: Sci Rep. 2018 Jan 19;8:1214. doi: 10.1038/s41598-018-19439-2 (PMC5775325; doi:10.1038/s41598-018-19439-2)
Supplement: Supplementary file 2 — Supplementary Information [file 41598_2018_19439_MOESM2_ESM.zip › MatLab-submission/MakeFigure5hij.m]

clear all
close all
%%%%%%%%%%%%%%%%%%%%%%%%%%%%%%%%%%%%%%%%%%%%%%%%%%%%%%%%%%%%%%%%%%%%%%%%%%%
%%%%%%%%%%%%%%%%%%%%%%%%%%%%%%%%%%%%%%%%%%%%%%%%%%%%%%%%%%%%%%%%%%%%%%%%%%%
%%%%% README %%%%%%%%%%%%%%%%%%%%%%%%%%%%%%%%%%%%%%%%%%%%%%%%%%%%%%%%%%%%%%

% this script requires three data files, they are available at
% http://www.chem.ualberta.ca/~derda/trinucpaper/rawfiles/data/
% the files required are listed below as File1,2,3

File1 = 'de_SvsL.txt';
File2 = 'de_SvsN.txt';
File3 = 'de_LvsN.txt';

%%%%%%%%%%%%%%%%%%%%%%%%%%%%%%%%%%%%%%%%%%%%%%%%%%%%%%%%%%%%%%%%%%%%%%%%%%%
% place the downloaded files into the same directory as script
% or re-define the Dir to indicate where you placed them 

Dir   = './data';
%%%%%%%%%%%%%%%%%%%%%%%%%%%%%%%%%%%%%%%%%%%%%%%%%%%%%%%%%%%%%%%%%%%%%%%%%%%
%%%%%%%%%%%%%%%%%%%%%%%%%%%%%%%%%%%%%%%%%%%%%%%%%%%%%%%%%%%%%%%%%%%%%%%%%%%

columns = 17;

showP = {'SECKGLC', 'SDCLPLC', 'SACFAKC', 'SYCYTYC', 'SACAVEC', 'SACFDWC', 'SFCIVIC', 'SYCPAIC'};
xmax=8;
ymax=20;


FORM = '%s ';

for i=1:columns
    FORM = [FORM ' %f'];
end

FORM = [FORM ' %*[^\n]'];
    
fh = fopen(fullfile(Dir, File1),'r');
temp=fgetl(fh);  % skip the first line

AllVar = textscan(fh,FORM);
AA  = AllVar{1};
S  =  [AllVar{2},  AllVar{3},  AllVar{4},  AllVar{5}];
L  =  [AllVar{6},  AllVar{7},  AllVar{8},  AllVar{9}];
N  =  [AllVar{10}, AllVar{11}, AllVar{12}, AllVar{13}];


logFC = -AllVar{14};
padj  = AllVar{18};
IX = find(-log10(padj)>ymax);
padj(IX)=10^-ymax;

DES = find((padj)<0.05 & logFC<0 & sum(L,2)>0);
DEL = find((padj)<0.05 & logFC>0 & sum(S,2)>0);

ZL = find((padj)<0.05 & logFC<0 & sum(L,2)==0);
ZS = find((padj)<0.05 & logFC>0 & sum(S,2)==0);

disp(['DES='  num2str(numel(DES)) '  '...
      'DEL='  num2str(numel(DEL)) '  '...
      'ZL='   num2str(numel(ZS))  '  '...
      'ZS='   num2str(numel(ZL))  '  '...
      'Tot='  num2str(numel(padj)) ' in file ' File1
      ]);

GREY = [0.5 0.5 0.5];
RED  = [1 0 0];
RED2  = [0.6 0 0];
RED3  = [0.3 0 0];
BLUE = [0 0 1];
BLUE2 = [0 0 0.6];
BLUE3 = [0 0 0.3];
MARK = [0 1 0];

size = 4;
subplot(1,3,2);
plot(logFC,-log10(padj),'dk',...
            'MarkerFaceColor', GREY,...
            'MarkerEdgeColor', GREY,...
            'MarkerSize', size);
        
xlim([-xmax, xmax]);
ylim([0 ymax]);

hold on;


plot(logFC(DEL),-log10(padj(DEL)),'dk',...
            'MarkerFaceColor', RED,...
            'MarkerEdgeColor', RED,...
            'MarkerSize', size);
      
plot(logFC(DES),-log10(padj(DES)),'dk',...
            'MarkerFaceColor', BLUE,...
            'MarkerEdgeColor', BLUE,...
            'MarkerSize', size); 
        
plot(logFC(ZS),-log10(padj(ZS)),'dk',...
            'MarkerFaceColor', RED2,...
            'MarkerEdgeColor', RED2,...
            'MarkerSize', size); 
        
plot(logFC(ZL),-log10(padj(ZL)),'dk',...
            'MarkerFaceColor', BLUE2,...
            'MarkerEdgeColor', BLUE2,...
            'MarkerSize', size);    


for j=1:numel(showP)
    
    IXP = find ( strcmp(showP{j}, AA) );
    
    plot(logFC(IXP),-log10(padj(IXP)),'og',...
            'MarkerFaceColor', MARK,...
            'MarkerEdgeColor', MARK,...
            'MarkerSize', 7); 
        
    text(logFC(IXP),-log10(padj(IXP)),num2str(j),...
         'HorizontalAlignment','center');       
end
    
 clear logFC padj
        
 %%%%%%%%%%%%%%%%%
       
Dir   = '';
columns = 17;

FORM = '%s ';

for i=1:columns
    FORM = [FORM ' %f'];
end

FORM = [FORM ' %*[^\n]'];
    
fh = fopen(fullfile(Dir, File2),'r');
temp=fgetl(fh);  % skip the first line

AllVar = textscan(fh,FORM);
AA  = AllVar{1};
S  =  [AllVar{2},  AllVar{3},  AllVar{4},  AllVar{5}];
L  =  [AllVar{6},  AllVar{7},  AllVar{8},  AllVar{9}];
N  =  [AllVar{10}, AllVar{11}, AllVar{12}, AllVar{13}];


logFC = -AllVar{14};
padj  = AllVar{18};
IX = find(-log10(padj)>ymax);
padj(IX)=10^-ymax;

DES = find((padj)<0.05 & logFC<0 & sum(N,2)>0);
DEN = find((padj)<0.05 & logFC>0 & sum(S,2)>0);

ZN = find((padj)<0.05 & logFC<0 & sum(N,2)==0);
ZS = find((padj)<0.05 & logFC>0 & sum(S,2)==0);


disp(['DES='  num2str(numel(DES)) '  '...
      'DEN='  num2str(numel(DEN)) '  '...
      'ZN='   num2str(numel(ZN))  '  '...
      'ZS='   num2str(numel(ZS))  '  '...
      'Tot='  num2str(numel(padj)) ' in file ' File2
      ]);
  
GREY = [0.5 0.5 0.5];
RED  = [1 0 0];
RED2  = [0.6 0 0];
RED3  = [0.3 0 0];
BLUE = [0 0 1];
BLUE2 = [0 0 0.6];
BLUE3 = [0 0 0.3];

size = 4;
subplot(1,3,1);
plot(logFC,-log10(padj),'dk',...
            'MarkerFaceColor', GREY,...
            'MarkerEdgeColor', GREY,...
            'MarkerSize', size);
        
xlim([-xmax, xmax]);
ylim([0 ymax]);

hold on;


plot(logFC(DEN),-log10(padj(DEN)),'dk',...
            'MarkerFaceColor', RED,...
            'MarkerEdgeColor', RED,...
            'MarkerSize', size);
        
plot(logFC(DES),-log10(padj(DES)),'dk',...
            'MarkerFaceColor', BLUE,...
            'MarkerEdgeColor', BLUE,...
            'MarkerSize', size);    
          
plot(logFC(ZS),-log10(padj(ZS)),'dk',...
            'MarkerFaceColor', RED2,...
            'MarkerEdgeColor', RED2,...
            'MarkerSize', size); 
        
plot(logFC(ZN),-log10(padj(ZN)),'dk',...
            'MarkerFaceColor', BLUE2,...
            'MarkerEdgeColor', BLUE2,...
            'MarkerSize', size);  
        
for j=1:numel(showP)
    
    IXP = find ( strcmp(showP{j}, AA) );
    
    plot(logFC(IXP),-log10(padj(IXP)),'og',...
            'MarkerFaceColor', MARK,...
            'MarkerEdgeColor', MARK,...
            'MarkerSize', 7); 
        
    text(logFC(IXP),-log10(padj(IXP)),num2str(j),...
         'HorizontalAlignment','center');       
end        
 clear logFC padj
        
 %%%%%%%%%%%%%%%%%
        
Dir   = '';
columns = 17;

FORM = '%s ';

for i=1:columns
    FORM = [FORM ' %f'];
end

FORM = [FORM ' %*[^\n]'];
    
fh = fopen(fullfile(Dir, File3),'r');
temp=fgetl(fh);  % skip the first line

AllVar = textscan(fh,FORM);
AA  = AllVar{1};
S  =  [AllVar{2},  AllVar{3},  AllVar{4},  AllVar{5}];
L  =  [AllVar{6},  AllVar{7},  AllVar{8},  AllVar{9}];
N  =  [AllVar{10}, AllVar{11}, AllVar{12}, AllVar{13}];


logFC = -AllVar{14};
padj  = AllVar{18};
IX = find(-log10(padj)>ymax);
padj(IX)=10^-ymax;

DEL = find((padj)<0.05 & logFC<0 & sum(N,2)>0);
DEN = find((padj)<0.05 & logFC>0 & sum(L,2)>0);

ZN = find((padj)<0.05 & logFC<0 & sum(N,2)==0);
ZL = find((padj)<0.05 & logFC>0 & sum(L,2)==0);

disp(['DEL='  num2str(numel(DEL)) '  '...
      'DEN='  num2str(numel(DEN)) '  '...
      'ZN='   num2str(numel(ZN))  '  '...
      'ZL='   num2str(numel(ZL))  '  '...
      'Tot='  num2str(numel(padj)) ' in file ' File3
      ]);
  
GREY = [0.5 0.5 0.5];
RED  = [1 0 0];
RED2  = [0.6 0 0];
RED3  = [0.3 0 0];
BLUE = [0 0 1];
BLUE2 = [0 0 0.6];
BLUE3 = [0 0 0.3];

size = 4;
subplot(1,3,3);
plot(logFC,-log10(padj),'dk',...
            'MarkerFaceColor', GREY,...
            'MarkerEdgeColor', GREY,...
            'MarkerSize', size);
        
xlim([-xmax, xmax]);
ylim([0 ymax]);

hold on;


plot(logFC(DEN),-log10(padj(DEN)),'dk',...
            'MarkerFaceColor', RED,...
            'MarkerEdgeColor', RED,...
            'MarkerSize', size);
        
plot(logFC(DEL),-log10(padj(DEL)),'dk',...
            'MarkerFaceColor', BLUE,...
            'MarkerEdgeColor', BLUE,...
            'MarkerSize', size);    
                 
plot(logFC(ZL),-log10(padj(ZL)),'dk',...
            'MarkerFaceColor', RED2,...
            'MarkerEdgeColor', RED2,...
            'MarkerSize', size); 
        
plot(logFC(ZN),-log10(padj(ZN)),'dk',...
            'MarkerFaceColor', BLUE2,...
            'MarkerEdgeColor', BLUE2,...
            'MarkerSize', size);
        
for j=1:numel(showP)
    
    IXP = find ( strcmp(showP{j}, AA) );
    
    plot(logFC(IXP),-log10(padj(IXP)),'og',...
            'MarkerFaceColor', MARK,...
            'MarkerEdgeColor', MARK,...
            'MarkerSize', 7); 
        
    text(logFC(IXP),-log10(padj(IXP)),num2str(j),...
         'HorizontalAlignment','center');       
end        
