# Supplementary material for: Compositional Bias in Naïve and Chemically-modified Phage-Displayed Libraries uncovered by Paired-end Deep Sequencing
Source: Sci Rep. 2018 Jan 19;8:1214. doi: 10.1038/s41598-018-19439-2 (PMC5775325; doi:10.1038/s41598-018-19439-2)
Supplement: Supplementary file 2 — Supplementary Information [file 41598_2018_19439_MOESM2_ESM.zip › MatLab-submission/MakeFigure6c.m]

clear all;

addpath (genpath(pwd));

%%%%%%%%%%%%%%%%%%%%%%%%%%%%%%%%%%%%%%%%%%%%%%%%%%%%%%%%%%%%%%%%%%%%%%%%%%%
%%%%%%%%%%%%%%%%%%%%%%%%%%%%%%%%%%%%%%%%%%%%%%%%%%%%%%%%%%%%%%%%%%%%%%%%%%%
%%%%% README %%%%%%%%%%%%%%%%%%%%%%%%%%%%%%%%%%%%%%%%%%%%%%%%%%%%%%%%%%%%%%

% this script requires a data file, it is available at
% http://www.chem.ualberta.ca/~derda/trinucpaper/rawfiles/data/
% the file required is listed below as F


F = 'ID-SX4_filtered_N.txt';     % Naive ID-SX4 library

%%%%%%%%%%%%%%%%%%%%%%%%%%%%%%%%%%%%%%%%%%%%%%%%%%%%%%%%%%%%%%%%%%%%%%%%%%%
% place the downloaded files into the same directory as script
% or re-define the Dir to indicate where you placed them 
D = './data';
%%%%%%%%%%%%%%%%%%%%%%%%%%%%%%%%%%%%%%%%%%%%%%%%%%%%%%%%%%%%%%%%%%%%%%%%%%%
%%%%%%%%%%%%%%%%%%%%%%%%%%%%%%%%%%%%%%%%%%%%%%%%%%%%%%%%%%%%%%%%%%%%%%%%%%%

SET{1} = [1 2];             


%%%%%%%%%%%%%%%%%%%%%%%%%%%%%%%%%%%%%%%%%%%%%%%%%%%%%%%%%%%%%%%%%%%%%%%%%%%
%%%%%%%%%%%%%%%%%%% find the largest element in the SET %%%%%%%%%%%%%%%%%%%
MAX = 0;
for i=1:numel(SET)
    if max(SET{i}) > MAX
        MAX = max(SET{i});
    end
end
%%%%%%%%%%%%%%%%%%%%%%%%%%%%%%%%%%%%%%%%%%%%%%%%%%%%%%%%%%%%%%%%%%%%%%%%%%%
%%%%%%%%%%%%%%%%%%%%%%%%%%%%%%%%%%%%%%%%%%%%%%%%%%%%%%%%%%%%%%%%%%%%%%%%%%%

[Nu, AA, Fr] = readMulticolumn('Dir', D, 'File', F, ...
                                'column', 1:MAX,...
                                'skip', 2, 'output', 'raw');

for i=1
    
    sumFr(i) = sum(sum(Fr(:,  SET{i}), 2));
    
end

% sample is equal to the 99% of the smallest sample.
s = sumFr*0.99;
sample = 1400000;


for i=1
    
    plotFr = sum(Fr(:,SET{i}), 2);
    [dist400,~,Nuc4, Fr4]=visual400x400gen('Nuc',AA, 'Fr',plotFr,...
                           'LookAt',2:5,...
                           'disp400x400',1,'disp20x400',0,...
                           'maxFreq', 256, 'scale', 'log2',...
                           'grid',1,...
                           'hydrophobicity','janin',...
                           'sample',sample,...
                           'colormap',jet(64));                  
    drawnow;
    saveas(gcf,['plotSET' 'ID_SX4_N'],'epsc')
    
    count = zeros(8,1);
    number = [0 2 2^2 2^4 2^5 2^6 2^7 2^8];
    for j=1:8
        
        if j==8
            count(j,1) = length(find( Fr4 >= number(1,j)));
        
        else
            count(j,1) = length(find(Fr4 < number(1,j+1) & Fr4 >= number(1,j) ));
        end
    end
    bar(count');
    set(gca,'yscale','log');
    ylim([10^1 10^5]);
    yticks([10 100 10^3 10^4 10^5]);
    yticklabels({'10^1' '10^2' '10^3' '10^4' '10^5'});
    drawnow;
    saveas(gcf,['plotSET_ID' num2str(i) 'bar'],'epsc')
end  
