# Supplementary material for: Compositional Bias in Naïve and Chemically-modified Phage-Displayed Libraries uncovered by Paired-end Deep Sequencing
Source: Sci Rep. 2018 Jan 19;8:1214. doi: 10.1038/s41598-018-19439-2 (PMC5775325; doi:10.1038/s41598-018-19439-2)
Supplement: Supplementary file 2 — Supplementary Information [file 41598_2018_19439_MOESM2_ESM.zip › MatLab-submission/MakeFigure7def.m]

clear all;

addpath (genpath(pwd));

%%%%%%%%%%%%%%%%%%%%%%%%%%%%%%%%%%%%%%%%%%%%%%%%%%%%%%%%%%%%%%%%%%%%%%%%%%%
%%%%%%%%%%%%%%%%%%%%%%%%%%%%%%%%%%%%%%%%%%%%%%%%%%%%%%%%%%%%%%%%%%%%%%%%%%%
%%%%% README %%%%%%%%%%%%%%%%%%%%%%%%%%%%%%%%%%%%%%%%%%%%%%%%%%%%%%%%%%%%%%

% this script requires a data file, it is available at
% http://www.chem.ualberta.ca/~derda/trinucpaper/rawfiles/data/
% the file required is listed below as F


F = 'YC_filtered.txt'; 

%%%%%%%%%%%%%%%%%%%%%%%%%%%%%%%%%%%%%%%%%%%%%%%%%%%%%%%%%%%%%%%%%%%%%%%%%%%
% place the downloaded files into the same directory as script
% or re-define the Dir to indicate where you placed them 
D = './data';
%%%%%%%%%%%%%%%%%%%%%%%%%%%%%%%%%%%%%%%%%%%%%%%%%%%%%%%%%%%%%%%%%%%%%%%%%%%
%%%%%%%%%%%%%%%%%%%%%%%%%%%%%%%%%%%%%%%%%%%%%%%%%%%%%%%%%%%%%%%%%%%%%%%%%%%

SET{1} = [1 2 3 4];                % C3C before modification
SET{2} = [5 6 7 8 9 10 11 12 13];  % AOB captured first and second try
SET{3} = [14 15 16 17 18];         % AOB supernatant
SET{4} = [19 20 21 22];            % DCO-AOB captured
SET{5} = [23 24 25 26];            % DCO-AOB supernatant

%%%%%%%%%%%%%%%%%%%%%%%%%%%%%%%%%%%%%%%%%%%%%%%%%%%%%%%%%%%%%%%%%%%%%%%%%%%
%%%%%%%%%%%%%%%%%%% find the largest element in the SET %%%%%%%%%%%%%%%%%%%
MAX = 0;
for i=1:numel(SET)
    if max(SET{i}) > MAX
        MAX = max(SET{i});
    end
end
%%%%%%%%%%%%%%%%%%%%%%%%%%%%%%%%%%%%%%%%%%%%%%%%%%%%%%%%%%%%%%%%%%%%%%%%%%%
%%%%%%%%%%%%%%%%%%%%%%%%%%%%%%%%%%%%%%%%%%%%%%%%%%%%%%%%%%%%%%%%%%%%%%%%%%%

[Nu, AA, Fr] = readMulticolumn('Dir', D, 'File', F, ...
                                'column', 1:MAX,...
                                'skip', 2, 'output', 'raw');


for i=[1 2 3 4 5]

    sumFr(i) = sum(sum(Fr(:,  SET{i}), 2));
  
end

% sample is equal to the 95% of the smallest sample.
sample = round(0.95*min(sumFr));

for i=[1 2 3 4 5]
    
    plotFr = sum(Fr(:,SET{i}), 2);
    [dist400]=visual400x400gen('Nuc',AA, 'Fr',plotFr,...
                           'LookAt',[2 4 5 6],...
                           'disp400x400',1,'disp20x400',0,...
                           'maxFreq', 128, 'scale', 'log2',...
                           'grid',1,...
                           'hydrophobicity','janin',...
                           'sample',sample,...
                           'colormap',jet(64));
                       
    drawnow;
    saveas(gcf,['plotSET' num2str(i)],'epsc')
end                       
