# Supplementary material for: Compositional Bias in Naïve and Chemically-modified Phage-Displayed Libraries uncovered by Paired-end Deep Sequencing
Source: Sci Rep. 2018 Jan 19;8:1214. doi: 10.1038/s41598-018-19439-2 (PMC5775325; doi:10.1038/s41598-018-19439-2)
Supplement: Supplementary file 2 — Supplementary Information [file 41598_2018_19439_MOESM2_ESM.zip › MatLab-submission/MakeFigure7ghi.m]

clear all; close all;

addpath (genpath(pwd));

%%%%%%%%%%%%%%%%%%%%%%%%%%%%%%%%%%%%%%%%%%%%%%%%%%%%%%%%%%%%%%%%%%%%%%%%%%%
%%%%%%%%%%%%%%%%%%%%%%%%%%%%%%%%%%%%%%%%%%%%%%%%%%%%%%%%%%%%%%%%%%%%%%%%%%%
%%%%% README %%%%%%%%%%%%%%%%%%%%%%%%%%%%%%%%%%%%%%%%%%%%%%%%%%%%%%%%%%%%%%

% this script requires a data file, it is available at
% http://www.chem.ualberta.ca/~derda/trinucpaper/rawfiles/data/
% the file required is listed below as F


F = 'YC_filtered.txt'; 

%%%%%%%%%%%%%%%%%%%%%%%%%%%%%%%%%%%%%%%%%%%%%%%%%%%%%%%%%%%%%%%%%%%%%%%%%%%
% place the downloaded files into the same directory as script
% or re-define the Dir to indicate where you placed them 
D = './data';
%%%%%%%%%%%%%%%%%%%%%%%%%%%%%%%%%%%%%%%%%%%%%%%%%%%%%%%%%%%%%%%%%%%%%%%%%%%
%%%%%%%%%%%%%%%%%%%%%%%%%%%%%%%%%%%%%%%%%%%%%%%%%%%%%%%%%%%%%%%%%%%%%%%%%%%

SAVEDir = '';

SET{1} = [1 2 3 4];                % C3C before modification
SET{2} = [5 6 7 8 9 10 11 12 13];  %AOB captured first and second try
SET{3} = [14 15 16 17 18];         % AOB supernatant
SET{4} = [19 20 21 22];            % DCO-AOB captured
SET{5} = [23 24 25 26];            % DCO-AOB supernatant

%%%%%% use this set of parameters to plot Panel GH
TEST_SET = [2];
CONTROL_SETS = [1];
saveIMG = 'AOBreactive';
SAVEto = 'AOBreactive.txt';
%%%%%%%%%%%%%%%%%%%%%%%%%%%%%%%%%%%%%%%%%%%%%%%%%%%%%%%%%%%%%%%%%%%%%%%%%%%

%%%%%% use this set of parameters to plot Panel HJ
% TEST_SET = [4];
% CONTROL_SETS = [1];
% saveIMG = 'DCOreactive';
% SAVEto = 'DCOreactive.txt';
%%%%%%%%%%%%%%%%%%%%%%%%%%%%%%%%%%%%%%%%%%%%%%%%%%%%%%%%%%%%%%%%%%%%%%%%%%%

HITS2DISPLAY = 100; % maximum numer of hits to display
SHOWaminoACIDS = [1 2 3 4 5 6 7];

CLUSTERbyH = 0;  % 1 if you want your hits to be clustered by Hamming dist.

PLOT_VOLCANO = 1; % set to 1 if you want to see the actual volcano plot

%%%%%%% volcano plot parameters here %%%%%%%%%%%%%%%%%%%%%%%%%%%%%%%%%%%%%%
p_cutoff = 0.05;            % p-value cutoff  (use 0.9 if dont care abt p)
R_cutoff = 4;               % ratio cutoff
MaxX=6;                    % maximum on the X-scale (if plotting volcano)
vert_cutoff = 0.00001;      % maximum on the Y-scale (if plotting volcano)
%%%%%%%%%%%%%%%%%%%%%%%%%%%%%%%%%%%%%%%%%%%%%%%%%%%%%%%%%%%%%%%%%%%%%%%%%%%

%%%%%%%%%%%%%%%%%%%%%% do not change things beyond this point %%%%%%%%%%%%%
%%%%%%%%%%%%%%%%%%%%%% unless you know what you are doing %%%%%%%%%%%%%%%%%


%%%%%%%%%%%%%%%%%%%%%%%%%%%%%%%%%%%%%%%%%%%%%%%%%%%%%%%%%%%%%%%%%%%%%%%%%%%
%%%%%%%%%%%%%%%%%%% find the largest element in the SET %%%%%%%%%%%%%%%%%%%
MAX = 0;
for i=1:numel(SET)
    if max(SET{i}) > MAX
        MAX = max(SET{i});
    end
end
%%%%%%%%%%%%%%%%%%%%%%%%%%%%%%%%%%%%%%%%%%%%%%%%%%%%%%%%%%%%%%%%%%%%%%%%%%%
%%%%%%%%%%%%%%%%%%%%%%%%%%%%%%%%%%%%%%%%%%%%%%%%%%%%%%%%%%%%%%%%%%%%%%%%%%%


[Nu, AA, Fr] = readMulticolumn('Dir', D, 'File', F, ...
                                'column', 1:MAX,...
                                'skip', 2, 'output', 'normalized');
%%%%%%%%%%%%%%%%%%%%%%%%%%%%%%%%%%%%%%%%%%%%%%%%%%%%%%%%%%%%%%%%%%%%%%%%%%%   
% select only the aminoacids you want to see
cAA = char(AA);
AA=cellstr(cAA(:,SHOWaminoACIDS));


SQUARE=zeros(size(Fr,1),1);
IX=zeros(size(Fr,1),numel(CONTROL_SETS));

i=0;

for j=CONTROL_SETS
    i=i+1;
    ratio(:,i) = mean(Fr(:,SET{TEST_SET}), 2) ./ mean(Fr(:,SET{j}), 2);


    [~,confi(:,i)] = ttest2(Fr(:,SET{TEST_SET})',Fr(:,SET{j})',....
                            p_cutoff,'both','unequal');

    IX(:,i) = (confi(:,i) <= p_cutoff) & (ratio(:,i) >= R_cutoff);

    SQUARE = SQUARE + ratio(:,i).^2;
    
    if PLOT_VOLCANO
        subplot(1,numel(CONTROL_SETS),i); 
        
        plot(log2 (ratio(:,i)),...
            -log10(confi(:,i)),'d',...
            'MarkerSize',4,...
            'MarkerFaceColor',0.5*[1 1 1],...
            'MarkerEdgeColor',0.5*[1 1 1]); hold on;
        
        plot( log2 (ratio(find(IX(:,i)),i)),...
             -log10(confi(find(IX(:,i)),i)),'d',...
                    'MarkerSize',4,...
                    'MarkerFaceColor','r',...
                    'MarkerEdgeColor','r'); hold on;
                
        line([log2(R_cutoff) MaxX],[-log10(p_cutoff) -log10(p_cutoff)]);
        line([ log2(R_cutoff)   log2(R_cutoff)],...
             [-log10(p_cutoff) -log10(vert_cutoff)]);
         
        xlim([-MaxX MaxX]);
    end
end
    
    R2 = sqrt(SQUARE);
    
    IXall = find( (sum(IX,2)==size(IX,2)) ); % hits that satisfy all criteria
   
    
    hits    = char(AA(IXall,:));
    Rhits   = ratio(IXall,:);
    R2hits  = R2(IXall);
  
%%%%%%%%%%%% this is part where hits are clustered by H-dist %%%%%%%%%%%%%%    
  
figure(2) 
if size(hits,1)>3
    Y = pdist(hits,'hamming');
    Z = linkage(Y,'complete');
    [H,T,perm] = dendrogram(Z,0,'colorthreshold',20);
    set(H,'LineWidth',2)

    for i =1:size(hits,1)
        label{i} = i;
    end
    set(gca,'XTick', 1:1:size(hits,1), 'XTickLabel',label);

    hits    = hits(perm,:);
    Rhits   = Rhits(perm,:);
    R2hits  = R2(perm);
    IXall   = IXall(perm);
end
%%%%%%%%%%%%%%%%%%%%%%%%%%%%%%%%%%%%%%%%%%%%%%%%%%%%%%%%%%%%%%%%%%%%%%%%%%%    
% display all results as heat map
figure(3) 

if size(IXall,1)>=HITS2DISPLAY
    N=HITS2DISPLAY;  % display only the first or defined number of hits
else
    N=size(IXall,1); %display all
end

FrPPM = round(10^6*Fr);   % convert normalized fraction frequency to PPM

imagesc( log10([FrPPM(IXall(1:N),:) ratio(IXall(1:N),:) ]+1) );

set(gca,'YTick', 1:1:N, 'YTickLabel',cellstr(hits(1:N,:)),'TickDir','out',...
    'FontName','Courier New','FontSize',14);
set(gca,'XTick', 1:1:size(Fr,2)+4, 'TickDir','out');
jet1=jet;
jet1(1,:)=[0.4 0.4 0.4];
colormap(jet1);
colorbar;

% generate a plain text table for saving or copy from command line
S = char(32*ones(size(hits,1),2));
L = [ S(:,1) char(124*ones(size(hits,1),1)) S(:,1)];
F  = FrPPM(IXall,:);   % display frequency in ppm

toSave = [hits     S  ];

for i=1:numel(SET)
    for j=1:numel(SET{i})
        toSave = [toSave num2str(F(:,SET{i}(j))) S];
    end    
    toSave = [toSave L];
end
toSave = [toSave S  num2str(round(Rhits)) L];     

disp(toSave);  

if ~isempty(SAVEto)
    fs = fopen(fullfile(SAVEDir,SAVEto),'w');
    RET = char(10*ones(size(toSave,1),1));
    fprintf( fs, '%s\r\n', [toSave RET]');
    fclose all;
end

% or you can just copy paste the results from the command line
%%%%%%%%%%%%% plot the ratios as 20:20 plot
MAX = 0;

for i=1:numel([TEST_SET CONTROL_SETS])
    if max(SET{i}) > MAX
        MAX = max(SET{i});
    end
end

MAXFr = 0;
FsumFr=zeros(1,MAX);

for i=[TEST_SET CONTROL_SETS]

FsumFr(i) = sum(sum(Fr(:,SET{i}), 2));  

end

sample = round(0.95*min(FsumFr));

% find infinities in the ration and replated them by a finite large number.
INF = find(ratio(:,1)==inf);
MAX = max(ratio(ratio<inf));
ratio(INF,:)=64;
% zero doesn't plot well on log-scale; replace zeros by some small numbers
ZER = find(ratio(:,1)==0);
ratio(ZER,:)=1/64;
% zero/zero = NaN, find those and replace them by same small number, which
% will eventually be black. 
ZER = find(isnan(ratio(:,1)));
ratio(ZER,:)=1/64;

[dist400]=visual400x400gen('Nuc',AA, 'Fr',log2(ratio(:,1))+6,...
                           'LookAt',[2 4 5 6],...
                           'disp400x400',1,'disp20x400',0,...
                           'maxFreq', 16, 'scale', 'lin',...
                           'grid',1,...
                           'hydrophobicity','janin',...
                           'sample',sample);
saveas(gcf,saveIMG,'epsc')

%%%%%% plot histogram of ratio
%%
figure(20);
[b,x]=hist((log2(ratio(:,1))),-7:0.5:7);
bar(x,b);
set(gca,'yscale','log','xtick',-6:1:6,'TickDir','out');
xlim([-6;6]);
saveas(gcf,[saveIMG 'Hist'],'epsc')
