# Supplementary material for: Compositional Bias in Naïve and Chemically-modified Phage-Displayed Libraries uncovered by Paired-end Deep Sequencing
Source: Sci Rep. 2018 Jan 19;8:1214. doi: 10.1038/s41598-018-19439-2 (PMC5775325; doi:10.1038/s41598-018-19439-2)
Supplement: Supplementary file 2 — Supplementary Information [file 41598_2018_19439_MOESM2_ESM.zip › MatLab-submission/MakeFigure7hsampling.m]

clear all;

for jjj = 1:10
    
	close all;
	addpath (genpath(pwd));
%%%%%%%%%%%%%%%%%%%%%%%%%%%%%%%%%%%%%%%%%%%%%%%%%%%%%%%%%%%%%%%%%%%%%%%%%%%
%%%%%%%%%%%%%%%%%%%%%%%%%%%%%%%%%%%%%%%%%%%%%%%%%%%%%%%%%%%%%%%%%%%%%%%%%%%
%%%%% README %%%%%%%%%%%%%%%%%%%%%%%%%%%%%%%%%%%%%%%%%%%%%%%%%%%%%%%%%%%%%%

% this script requires a data file, it is available at
% http://www.chem.ualberta.ca/~derda/trinucpaper/rawfiles/data/
% the file required is listed below as F


F = 'YC_filtered.txt'; 

%%%%%%%%%%%%%%%%%%%%%%%%%%%%%%%%%%%%%%%%%%%%%%%%%%%%%%%%%%%%%%%%%%%%%%%%%%%
% place the downloaded files into the same directory as script
% or re-define the Dir to indicate where you placed them 
D = './data';
%%%%%%%%%%%%%%%%%%%%%%%%%%%%%%%%%%%%%%%%%%%%%%%%%%%%%%%%%%%%%%%%%%%%%%%%%%%
%%%%%%%%%%%%%%%%%%%%%%%%%%%%%%%%%%%%%%%%%%%%%%%%%%%%%%%%%%%%%%%%%%%%%%%%%%%
	
	SET{1} = [1 2 3 4];                % C3C before modification
	SET{2} = [5 6 7 8 9 10 11 12 13];  %AOB captured first and second try
	SET{3} = [14 15 16 17 18];         % AOB supernatant
	SET{4} = [19 20 21 22];            % DCO-AOB captured
	SET{5} = [23 24 25 26];            % DCO-AOB supernatant
	
	%%%%%% use this set of parameters to plot Panel GH
	TEST_SET = [2];
	CONTROL_SETS = [1];
	saveIMG = 'AOBreactive';
	SAVEto = 'AOBreactive.txt';
	%%%%%%%%%%%%%%%%%%%%%%%%%%%%%%%%%%%%%%%%%%%%%%%%%%%%%%%%%%%%%%%%%%%%%%%%%%%
	
	%%%%%% use this set of parameters to plot Panel IJ
	% TEST_SET = [4];
	% CONTROL_SETS = [1];
	% saveIMG = 'DCOreactive';
	% SAVEto = 'DCOreactive.txt';
	%%%%%%%%%%%%%%%%%%%%%%%%%%%%%%%%%%%%%%%%%%%%%%%%%%%%%%%%%%%%%%%%%%%%%%%%%%%
	
	HITS2DISPLAY = 100; % maximum numer of hits to display
	SHOWaminoACIDS = [1 2 3 4 5 6 7];
	
	CLUSTERbyH = 0;  % 1 if you want your hits to be clustered by Hamming dist.
	
	PLOT_VOLCANO = 1; % set to 1 if you want to see the actual volcano plot
	
	%%%%%%% volcano plot parameters here %%%%%%%%%%%%%%%%%%%%%%%%%%%%%%%%%%%%%%
	p_cutoff = 0.05;            % p-value cutoff  (use 0.9 if dont care abt p)
	R_cutoff = 4;               % ratio cutoff
	MaxX=6;                    % maximum on the X-scale (if plotting volcano)
	vert_cutoff = 0.00001;      % maximum on the Y-scale (if plotting volcano)
	%%%%%%%%%%%%%%%%%%%%%%%%%%%%%%%%%%%%%%%%%%%%%%%%%%%%%%%%%%%%%%%%%%%%%%%%%%%
	
	%%%%%%%%%%%%%%%%%%%%%% do not change things beyond this point %%%%%%%%%%%%%
	%%%%%%%%%%%%%%%%%%%%%% unless you know what you are doing %%%%%%%%%%%%%%%%%
	
	
	%%%%%%%%%%%%%%%%%%%%%%%%%%%%%%%%%%%%%%%%%%%%%%%%%%%%%%%%%%%%%%%%%%%%%%%%%%%
	%%%%%%%%%%%%%%%%%%% find the largest element in the SET %%%%%%%%%%%%%%%%%%%
	MAX = 0;
	for i=1:numel(SET)
		if max(SET{i}) > MAX
			MAX = max(SET{i});
		end
	end
	%%%%%%%%%%%%%%%%%%%%%%%%%%%%%%%%%%%%%%%%%%%%%%%%%%%%%%%%%%%%%%%%%%%%%%%%%%%
	%%%%%%%%%%%%%%%%%%%%%%%%%%%%%%%%%%%%%%%%%%%%%%%%%%%%%%%%%%%%%%%%%%%%%%%%%%%
	
	
	[Nu0, AA0, Fr0] = readMulticolumn('Dir', D, 'File', F, ...
									'column', 1:MAX,...
									'skip', 2, 'output', 'raw');
	
	SUM=sum(Fr0,1);   
	%%
	
	MIX = sum(Fr0(:,1:end),2);  
	FrU=[]; % un-normalized frequency created by sampling
	Fr =[];
	
	%recreate naive set by samplig
	for i=1:13
		FrU = [FrU SA(MIX,SUM(i))];
	end
	
	for i =1:size(FrU,2)
		Fr(:,i) = FrU(:,i) / SUM(i);
	end
	
	%%%%%%%%%%%%%%%%%%%%%%%%%%%%%%%%%%%%%%%%%%%%%%%%%%%%%%%%%%%%%%%%%%%%%%%%%%%   
	% select only the aminoacids you want to see
	cAA = char(AA0);
	AA=cellstr(cAA(:,SHOWaminoACIDS));
	
	
	%%%%%%%%%%%%%%%%%%%%%%%%%%%%%%%% Sampling %%%%%%%%%%%%%%%%%%%%%%%%%%%%%%%%%
	
		
	IX1=randperm(numel(AA)); %% returns a row vector containing a random 
					%%%% permutation of the integers from 1 to numel(AA).
	SAM=70000;
	AA=AA(IX1(1:SAM),:);
	Fr = Fr(IX1(1:SAM),:);
	
	%%%%%%%%%%%%%%%%%%%%%%%%%%%%%%%%%%%%%%%%%%%%%%%%%%%%%%%%%%%%%%%%%%%%%%%%%%%
	
	
	
	SQUARE=zeros(size(Fr,1),1);
	IX=zeros(size(Fr,1),numel(CONTROL_SETS));
	
	i=0;
	
	for j=CONTROL_SETS
		i=i+1;
		ratio(:,i) = mean(Fr(:,SET{TEST_SET}), 2) ./ mean(Fr(:,SET{j}), 2);
	
	
		[~,confi(:,i)] = ttest2(Fr(:,SET{TEST_SET})',Fr(:,SET{j})',....
								p_cutoff,'both','unequal');
	
		IX(:,i) = (confi(:,i) <= p_cutoff) & (ratio(:,i) >= R_cutoff);
	
		SQUARE = SQUARE + ratio(:,i).^2;
		
		if PLOT_VOLCANO
			subplot(1,numel(CONTROL_SETS),i); 
			
			plot(log2 (ratio(:,i)),...
				-log10(confi(:,i)),'d',...
				'MarkerSize',4,...
				'MarkerFaceColor',0.5*[1 1 1],...
				'MarkerEdgeColor',0.5*[1 1 1]); hold on;
			
			plot( log2 (ratio(find(IX(:,i)),i)),...
				-log10(confi(find(IX(:,i)),i)),'d',...
						'MarkerSize',4,...
						'MarkerFaceColor','r',...
						'MarkerEdgeColor','r'); hold on;
					
			line([log2(R_cutoff) MaxX],[-log10(p_cutoff) -log10(p_cutoff)]);
			line([ log2(R_cutoff)   log2(R_cutoff)],...
				[-log10(p_cutoff) -log10(vert_cutoff)]);
			
			xlim([-MaxX MaxX]);
		end
	end
		
		R2 = sqrt(SQUARE);
		
		IXall = find( (sum(IX,2)==size(IX,2)) ); % hits that satisfy all criteria
	
		
		hits    = char(AA(IXall,:));
		Rhits   = ratio(IXall,:);
		R2hits  = R2(IXall);
	
	%%%%%%%%%%%% this is part where hits are clustered by H-dist %%%%%%%%%%%%%%    
	
	figure(2) 
	if size(hits,1)>3
		Y = pdist(hits,'hamming');
		Z = linkage(Y,'complete');
		[H,T,perm] = dendrogram(Z,0,'colorthreshold',20);
		set(H,'LineWidth',2)
	
		for i =1:size(hits,1)
			label{i} = i;
		end
		set(gca,'XTick', 1:1:size(hits,1), 'XTickLabel',label);
	
		hits    = hits(perm,:);
		Rhits   = Rhits(perm,:);
		R2hits  = R2(perm);
		IXall   = IXall(perm);
	end
	%%%%%%%%%%%%%%%%%%%%%%%%%%%%%%%%%%%%%%%%%%%%%%%%%%%%%%%%%%%%%%%%%%%%%%%%%%%    
	% display all results as heat map
	figure(3) 
	
	if size(IXall,1)>=HITS2DISPLAY
		N=HITS2DISPLAY;  % display only the first or defined number of hits
	else
		N=size(IXall,1); %display all
	end
	
	FrPPM = round(10^6*Fr);   % convert normalized fraction frequency to PPM
	
	imagesc( log10([FrPPM(IXall(1:N),:) ratio(IXall(1:N),:) ]+1) );
	
	set(gca,'YTick', 1:1:N, 'YTickLabel',cellstr(hits(1:N,:)),'TickDir','out',...
		'FontName','Courier New','FontSize',14);
	set(gca,'XTick', 1:1:size(Fr,2)+4, 'TickDir','out');
	jet1=jet;
	jet1(1,:)=[0.4 0.4 0.4];
	colormap(jet1);
	colorbar;
	
	% generate a plain text table for saving or copy from command line
	S = char(32*ones(size(hits,1),2));
	L = [ S(:,1) char(124*ones(size(hits,1),1)) S(:,1)];
	F  = FrPPM(IXall,:);   % display frequency in ppm
	
	toSave = [hits     S  ];
	
	for i=1:2%numel(SET)
		for j=1:numel(SET{i})
			toSave = [toSave num2str(F(:,SET{i}(j))) S];
		end    
		toSave = [toSave L];
	end
	toSave = [toSave S  num2str(round(Rhits)) L];     
	
	disp(toSave);  
	
	if ~isempty(SAVEto)
		fs = fopen(fullfile(D,SAVEto),'w');
		RET = char(10*ones(size(toSave,1),1));
		fprintf( fs, '%s\r\n', [toSave RET]');
		fclose all;
	end
	
	% or you can just copy paste the results from the command line
	%%%%%%%%%%%%% plot the ratios as 20:20 plot
	MAX = 0;
	
	for i=1:numel([TEST_SET CONTROL_SETS])
		if max(SET{i}) > MAX
			MAX = max(SET{i});
		end
	end
	
	MAXFr = 0;
	FsumFr=zeros(1,MAX);
	
	for i=[TEST_SET CONTROL_SETS]
	
	FsumFr(i) = sum(sum(Fr(:,SET{i}), 2));  
	
	end
	
	sample = round(0.95*min(FsumFr));
	
	% find infinities in the ration and replated them by a finite large number.
	INF = find(ratio(:,1)==inf);
	MAX = max(ratio(ratio<inf));
	ratio(INF,:)=64;
	% zero doesn't plot well on log-scale; replace zeros by some small numbers
	ZER = find(ratio(:,1)==0);
	ratio(ZER,:)=1/64;
	% zero/zero = NaN, find those and replace them by same small number, which
	% will eventually be black. 
	ZER = find(isnan(ratio(:,1)));
	ratio(ZER,:)=1/64;
	
	[dist400]=visual400x400gen('Nuc',AA, 'Fr',log2(ratio(:,1))+6,...
							'LookAt',[2 4 5 6],...
							'disp400x400',1,'disp20x400',0,...
							'maxFreq', 16, 'scale', 'lin',...
							'grid',1,...
							'hydrophobicity','janin',...
							'sample',sample);
	saveas(gcf,saveIMG,'epsc')
	
	%%%%%% plot histogram of reaction %%
	rememberME = [];
	
	figure(20);
	[b{jjj},x]=hist((log2(ratio(:,1))),-7:0.5:7);
	rememberME = [rememberME; b{jjj}];
	
	bar(x,b{jjj});
	set(gca,'yscale','log','xtick',-6:1:6,'TickDir','out');
	xlim([-6;6]);
	saveas(gcf,[saveIMG 'Hist' num2str(jjj)],'epsc')
	
end

%%
 rememberME = [];
for i =1:10
    rememberME = [rememberME; b{i}];
end
    
M = mean(rememberME,1);
S = std(rememberME,0,1);
    

%bar(x,M);
plot(x,rememberME,'dr');
set(gca,'yscale','log','xtick',-6:1:6,'TickDir','out');
xlim([-6;6]);
saveas(gcf,[saveIMG 'Hist' num2str(jjj)],'epsc')
