# Supplementary material for: Compositional Bias in Naïve and Chemically-modified Phage-Displayed Libraries uncovered by Paired-end Deep Sequencing
Source: Sci Rep. 2018 Jan 19;8:1214. doi: 10.1038/s41598-018-19439-2 (PMC5775325; doi:10.1038/s41598-018-19439-2)
Supplement: Supplementary file 2 — Supplementary Information [file 41598_2018_19439_MOESM2_ESM.zip › MatLab-submission/MakeFigureS10e.m]

clear;
close all;

addpath (genpath(pwd));

%%%%%%%%%%%%%%%%%%%%%%%%%%%%%%%%%%%%%%%%%%%%%%%%%%%%%%%%%%%%%%%%%%%%%%%%%%%
%%%%%%%%%%%%%%%%%%%%%%%%%%%%%%%%%%%%%%%%%%%%%%%%%%%%%%%%%%%%%%%%%%%%%%%%%%%
%%%%% README %%%%%%%%%%%%%%%%%%%%%%%%%%%%%%%%%%%%%%%%%%%%%%%%%%%%%%%%%%%%%%

% this script requires an auxinary script 'loadNparse2.m' and a data file, 
% they are available at http://www.chem.ualberta.ca/~derda/trinucpaper/rawfiles/
% the data file required is listed below as Sname

Sname = '20150201-R1F8.txt';

%%%%%%%%%%%%%%%%%%%%%%%%%%%%%%%%%%%%%%%%%%%%%%%%%%%%%%%%%%%%%%%%%%%%%%%%%%%
% place the downloaded files into the same directory as script
% or re-define the Dir to indicate where you placed them 
indir='./data';
%%%%%%%%%%%%%%%%%%%%%%%%%%%%%%%%%%%%%%%%%%%%%%%%%%%%%%%%%%%%%%%%%%%%%%%%%%%
%%%%%%%%%%%%%%%%%%%%%%%%%%%%%%%%%%%%%%%%%%%%%%%%%%%%%%%%%%%%%%%%%%%%%%%%%%%


chunk =500000;
newline = [char(13) char (10)]; % enforse the Windows type newline!
START = 0;

width=74;

FID = fopen(fullfile(indir,Sname),'r');

 % find the reading parameters for quick reading
[TOT, lines]=findPAR( FID, chunk );

if TOT>1
    disp([Sname ' has ' num2str(lines) ' lines reading in ~'...
          num2str(TOT) ' chunks of ' num2str(chunk) ]);
else
    fprintf([Sname '; ']);
end


for i=1:TOT+1
    
    fprintf(['chunk ' num2str(i) '/' num2str(TOT) '; ']);

    [tags, ReadF, ReadR, quaF, quaR, START, isEOF] = ...
                                loadNparse2(indir,Sname,chunk,START,newline);
     Tags{i} = cellstr(tags);
     NucF{i} = cellstr(ReadF);
     NucR{i} = cellstr(ReadR);
     scoreF{i} = cellstr(quaF);
     scoreR{i} = cellstr(quaR);
end

TAG ={};
SeqF = {};
SeqR = {};
QuaF = {};
QuaR = {};

for i=1:TOT
    
    TAG = [TAG;Tags{i}];
    SeqF = [SeqF; NucF{i}];
    SeqR = [SeqR; NucR{i}];
    QuaF = [QuaF; scoreF{i}];
    QuaR = [QuaR; scoreR{i}];
end
  
 TAG = char(TAG);                           
 SeqF = char(SeqF);
 SeqR = char(SeqR);
 QuaF = char(QuaF);
 QuaR = char(QuaR);

% filter TAG to retain only TAG with at most four mismatches
  [r1,~]=find(TAG=='*');
  
  r2 = setdiff(1:size(TAG,1), r1);
  
  TAG = TAG(r2',:);
  SeqF = SeqF(r2',:);
  SeqR = SeqR(r2',:);
  QuaF = QuaF(r2',:);
  QuaR = QuaR(r2',:);


[uTAG, Fr]=uniquef(cellstr(TAG));
QQ=unique(QuaR); % all possible quality scores
QQ=QQ(2:end-1);

cTAG = cellstr(TAG);
jet2 = jet;

    i=4;
    IX=strcmp(uTAG{i}, cTAG );  
    IX=find(IX);
    
    uTAG_new = tag_trans(uTAG{i});
    
    [NUM,~] = tag2num(uTAG_new);
    NUM=min(NUM);
    
    name=uTAG{i};
    name(uTAG{i}=='{')='(';
    name(uTAG{i}=='}')=')';
    title(name)
    
    QF = double(QuaF(IX,1:width))-33;
    QR = double(QuaR(IX,1:width))-33;
    S = [double(SeqF(IX,1:width)); double(SeqR(IX,1:width))];
    
    N = 5;
    QF1 = QF(:,NUM-N:NUM+N);
    QR1 = QR(:,NUM-N:NUM+N);
    
    figure(1); 
    
    L=numel(IX);
    
    subplot(2,2,1)
    hist(QF1)
    title(name)
    xlim([0 40])
    ylim([0 L*1.05])
    
    subplot(2,2,3)
    hist(QF1)
    title(name)
    ylim([0 L/5])
    
    subplot(2,2,2);    
    hist(QR1)
    ylim([0 L*1.05])
    
    subplot(2,2,4);
    hist(QR1)
    ylim([0 L/5])
    
    colormap(jet2)
