# Supplementary material for: Compositional Bias in Naïve and Chemically-modified Phage-Displayed Libraries uncovered by Paired-end Deep Sequencing
Source: Sci Rep. 2018 Jan 19;8:1214. doi: 10.1038/s41598-018-19439-2 (PMC5775325; doi:10.1038/s41598-018-19439-2)
Supplement: Supplementary file 2 — Supplementary Information [file 41598_2018_19439_MOESM2_ESM.zip › MatLab-submission/MakeFigureS10f.m]

clear;
close all;

addpath (genpath(pwd));

%%%%%%%%%%%%%%%%%%%%%%%%%%%%%%%%%%%%%%%%%%%%%%%%%%%%%%%%%%%%%%%%%%%%%%%%%%%
%%%%%%%%%%%%%%%%%%%%%%%%%%%%%%%%%%%%%%%%%%%%%%%%%%%%%%%%%%%%%%%%%%%%%%%%%%%
%%%%% README %%%%%%%%%%%%%%%%%%%%%%%%%%%%%%%%%%%%%%%%%%%%%%%%%%%%%%%%%%%%%%

% this script requires an auxinary script 'loadNparse2.m' and a data file, 
% they are available at http://www.chem.ualberta.ca/~derda/trinucpaper/rawfiles/
% the data file required is listed below as Sname

Sname = '20150201-R1F8.txt';

%%%%%%%%%%%%%%%%%%%%%%%%%%%%%%%%%%%%%%%%%%%%%%%%%%%%%%%%%%%%%%%%%%%%%%%%%%%
% place the downloaded files into the same directory as script
% or re-define the Dir to indicate where you placed them 
indir='./data';
%%%%%%%%%%%%%%%%%%%%%%%%%%%%%%%%%%%%%%%%%%%%%%%%%%%%%%%%%%%%%%%%%%%%%%%%%%%
%%%%%%%%%%%%%%%%%%%%%%%%%%%%%%%%%%%%%%%%%%%%%%%%%%%%%%%%%%%%%%%%%%%%%%%%%%%
chunk = 500000;
newline = [char(13) char (10)]; % enforse the Windows type newline!
START = 0;

startat=1;
width=74;
TOT=10;


FID = fopen(fullfile(indir,Sname),'r');

 % find the reading parameters for quick reading
[TO, lines]=findPAR( FID, chunk );

if TO>1
    disp([Sname ' has ' num2str(lines) ' lines reading in ~'...
          num2str(TO) ' chunks of ' num2str(chunk) ]);
else
    fprintf([Sname '; ']);
end


for i=1:TO+1
    
    fprintf(['chunk ' num2str(i) '/' num2str(TO) '; ']);

    [tags, ReadF, ReadR, quaF, quaR, START, isEOF] = ...
                                loadNparse2(indir,Sname,chunk,START,newline);
     Tags{i} = cellstr(tags);
     NucF{i} = cellstr(ReadF);
     NucR{i} = cellstr(ReadR);
     scoreF{i} = cellstr(quaF);
     scoreR{i} = cellstr(quaR);
end

TAG ={};
SeqF = {};
SeqR = {};
QuaF = {};
QuaR = {};

for i=1:TO
    
    TAG = [TAG;Tags{i}];
    SeqF = [SeqF; NucF{i}];
    SeqR = [SeqR; NucR{i}];
    QuaF = [QuaF; scoreF{i}];
    QuaR = [QuaR; scoreR{i}];
end
  
 TAG = char(TAG);                           
 SeqF = char(SeqF);
 SeqR = char(SeqR);
 QuaF = char(QuaF);
 QuaR = char(QuaR);

% filter TAG to retain only TAG with at most four mismatches
  [r1,~]=find(TAG=='*');
  
  r2 = setdiff(1:size(TAG,1), r1);
  
  TAG = TAG(r2',:);
  SeqF = SeqF(r2',:);
  SeqR = SeqR(r2',:);
  QuaF = QuaF(r2',:);
  QuaR = QuaR(r2',:);


[uTAG, Fr]=uniquef(cellstr(TAG));
QQ=unique(QuaR); % all possible quality scores
QQ=QQ(2:end-1);

cTAG = cellstr(TAG);

jet2 = jet;
i_nums = [1 2 4:11];
    for i_idx = 1:length(i_nums)
        i = i_nums(i_idx);
        
        uTAG_new = tag_trans(uTAG{i});
        % extract the position of the errors
        [NUM,len] = tag2num(uTAG_new);

        IX=strcmp(uTAG{i}, cTAG );
        IX=find(IX); %%% find(X) returns a vector containing the linear
                     %%% indices of each nonzero element in array X.
        figure(1); 

        QF = double(QuaF(IX,1:width))-33;
        QR = double(QuaR(IX,1:width))-33;
        
        SF = SeqF(IX,1:width); 
        SR = SeqR(IX,1:width);
        
        % there can be multiple errors; plot them one by one

        for j=1:numel(NUM)
            
            subplot(4,TOT,(i_idx-startat+1)+(j-1)*TOT);
            
            allQ = [char(QF(:,NUM(j))+33) char(QR(:,NUM(j))+33)];
            Qarray = [];
            
            [uQ,occur] = uniquef(cellstr(allQ));
            for ii=1:numel(QQ)
                for jj=1:numel(QQ)
                    
                    search = [QQ(ii) QQ(jj)];
                    IX = find(strcmp(search,uQ));
                    
                    if ~isempty(IX)
                        Qarray(ii,jj) = occur(IX);
                    else
                        Qarray(ii,jj) = 0;
                    end
                end
            end             
            
            imagesc(flipud ( log10(Qarray+1) ) );  


            set(gca,'Xtick',1:numel(QQ),'XTickLabel',QQ,...
                    'Ytick',1:numel(QQ),'YTickLabel',flipud(QQ),...
                    'TickDir', 'out');
                
            if j==1
                name=uTAG{i};
                name(uTAG{i}=='{')='(';
                name(uTAG{i}=='}')=')';
                title(name)
            end
        end
  
    end
    colormap(jet2);
