# Supplementary material for: Compositional Bias in Naïve and Chemically-modified Phage-Displayed Libraries uncovered by Paired-end Deep Sequencing
Source: Sci Rep. 2018 Jan 19;8:1214. doi: 10.1038/s41598-018-19439-2 (PMC5775325; doi:10.1038/s41598-018-19439-2)
Supplement: Supplementary file 2 — Supplementary Information [file 41598_2018_19439_MOESM2_ESM.zip › MatLab-submission/MakeFigureS14abc.m]

clear all;
clc;

addpath (genpath(pwd));
%%%%%%%%%%%%%%%%%%%%%%%%%%%%%%%%%%%%%%%%%%%%%%%%%%%%%%%%%%%%%%%%%%%%%%%%%%%
%%%%%%%%%%%%%%%%%%%%%%%%%%%%%%%%%%%%%%%%%%%%%%%%%%%%%%%%%%%%%%%%%%%%%%%%%%%
%%%%% README %%%%%%%%%%%%%%%%%%%%%%%%%%%%%%%%%%%%%%%%%%%%%%%%%%%%%%%%%%%%%%

% this script requires a data file, it is available at
% http://www.chem.ualberta.ca/~derda/trinucpaper/rawfiles/data/
% the file required is listed below as F


F = 'NT-SX4_filtered_SLN.txt'; 

%%%%%%%%%%%%%%%%%%%%%%%%%%%%%%%%%%%%%%%%%%%%%%%%%%%%%%%%%%%%%%%%%%%%%%%%%%%
% place the downloaded files into the same directory as script
% or re-define the Dir to indicate where you placed them 
D = './data';
%%%%%%%%%%%%%%%%%%%%%%%%%%%%%%%%%%%%%%%%%%%%%%%%%%%%%%%%%%%%%%%%%%%%%%%%%%%
%%%%%%%%%%%%%%%%%%%%%%%%%%%%%%%%%%%%%%%%%%%%%%%%%%%%%%%%%%%%%%%%%%%%%%%%%%%

SET{1} = [1 2 3 4 5 6];    % Synthetic SX4         % Ligated SX4
SET{2} = [7 8 9];          % ligated SX4
SET{3} = [10 11 12 13];    % Naive SX4


%%%%%%%%%%%%%%%%%%%%%%%%%%%%%%%%%%%%%%%%%%%%%%%%%%%%%%%%%%%%%%%%%%%%%%%%%%%
%%%%%%%%%%%%%%%%%%% find the largest element in the SET %%%%%%%%%%%%%%%%%%%
MAX = 0;
for i=1:numel(SET)
    if max(SET{i}) > MAX
        MAX = max(SET{i});
    end
end
%%%%%%%%%%%%%%%%%%%%%%%%%%%%%%%%%%%%%%%%%%%%%%%%%%%%%%%%%%%%%%%%%%%%%%%%%%%
%%%%%%%%%%%%%%%%%%%%%%%%%%%%%%%%%%%%%%%%%%%%%%%%%%%%%%%%%%%%%%%%%%%%%%%%%%%

[Nu, AA, Fr] = readMulticolumn('Dir', D, 'File', F, ...
                                'column', 1:MAX,...
                                'skip', 2, 'output', 'raw');

for i=1:size(SET,2)

    sumFr(i) = sum(sum(Fr(:,  SET{i}), 2));

end

% sample is equal to the 95% of the smallest sample.
sample = round(0.95*min(sumFr));


for i=1:size(SET,2)
    
    plotFr = sum(Fr(:,SET{i}), 2);
    [dist400]=visual400x400gen('Nuc',AA, 'Fr',plotFr,...
                           'LookAt',2:5,...
                           'disp400x400',1,'disp20x400',0,...
                           'maxFreq', 10, 'scale', 'lin',...
                           'grid',1,...
                           'hydrophobicity','janin',...
                           'sample',sample,...
                           'colormap',jet(64));                  
    drawnow;
    saveas(gcf,['SX4-plotSET' num2str(i)],'epsc')
end  
