# Supplementary material for: Compositional Bias in Naïve and Chemically-modified Phage-Displayed Libraries uncovered by Paired-end Deep Sequencing
Source: Sci Rep. 2018 Jan 19;8:1214. doi: 10.1038/s41598-018-19439-2 (PMC5775325; doi:10.1038/s41598-018-19439-2)
Supplement: Supplementary file 2 — Supplementary Information [file 41598_2018_19439_MOESM2_ESM.zip › MatLab-submission/MakeFigureS3d.m]

clc
clear 
close all;

addpath (genpath(pwd));

%%%%%%%%%%%%%%%%%%%%%%%%%%%%%%%%%%%%%%%%%%%%%%%%%%%%%%%%%%%%%%%%%%%%%%%%%%%
%%%%%%%%%%%%%%%%%%%%%%%%%%%%%%%%%%%%%%%%%%%%%%%%%%%%%%%%%%%%%%%%%%%%%%%%%%%
%%%%% README %%%%%%%%%%%%%%%%%%%%%%%%%%%%%%%%%%%%%%%%%%%%%%%%%%%%%%%%%%%%%%

% this script requires a data file, it is available at
% http://www.chem.ualberta.ca/~derda/trinucpaper/rawfiles/data/
% the file required is listed below as name

name='20150201-R1F8.txt';

%%%%%%%%%%%%%%%%%%%%%%%%%%%%%%%%%%%%%%%%%%%%%%%%%%%%%%%%%%%%%%%%%%%%%%%%%%%
% place the downloaded files into the same directory as script
% or re-define the Dir to indicate where you placed them 
indir='/data';
%%%%%%%%%%%%%%%%%%%%%%%%%%%%%%%%%%%%%%%%%%%%%%%%%%%%%%%%%%%%%%%%%%%%%%%%%%%
%%%%%%%%%%%%%%%%%%%%%%%%%%%%%%%%%%%%%%%%%%%%%%%%%%%%%%%%%%%%%%%%%%%%%%%%%%%


Synthetic.FA = 'CCTTTCTATTCTCACTCT';        % default forward adapter sequence
Synthetic.RA = 'TCGGCCGGGCGCGT';            % default forward adapter sequence
Synthetic.SEQ = '[ATCGBDEJKM]*';


%%%%%%%%%%%%%%%%%%%%%%%%%%%%%%%%%%%%%%%%%%%%%%%%%%%%%%%%%%%%%%%%%%%%%%%%%%%
%%%%%%%%%% Definition of sequencing barcodes; do not change %%%%%%%%%%%%%%%
% %%%%%%%%%%%%%%%%%%%%%%%%%%%%%%%%%%%%%%%%%%%%%%%%%%%%%%%%%%%%%%%%%%%%%%%%%
B.FB={'AAGC';'ACTG';'AGAA';'TAAT';'TTCA';'TGGG';'CACG';'CTGT';'CCAC';'GTAG';
   'GCGA';'GGTT';'AATA';'ATTT';'ATGG';'ACCA';'ACGT';'AGTC';'AGCT';'TACC'};


% for this processing only!! R9 = GTGG
B.RB={'GCTT';'CAGT';'TTCT';'ATTA';'TGAA';'CCCA';'CGTG';'ACAG';'GTGG';'GTAC';
    'TCGC';'AACC';'TATT';'AAAT';'CCAT';'TGGT';'ACGT';'GACT';'AGCT';'GGTA'};
% %%%%%%%%%%%%%%%%%%%%%%%%%%%%%%%%%%%%%%%%%%%%%%%%%%%%%%%%%%%%%%%%%%%%%%%%%
% %%%%%%%%%%%%%%%%%%%%%%%%%%%%%%%%%%%%%%%%%%%%%%%%%%%%%%%%%%%%%%%%%%%%%%%%%


chunk = 500000;
newline = [char(13) char (10)]; % enforse the Windows type newline!
FB = B.FB{8};
RB = B.RB{1};

FID = fopen(fullfile(indir,name), 'r');

[TOT, lines]=findPAR(FID, chunk );

if TOT>1
    disp([name ' has ' num2str(lines) ' lines reading in ~'...
          num2str(TOT) ' chunks of ' num2str(chunk) ]);
else
    fprintf([name '; ']);
end

 START=0;
 tic
 WRITE='new';

for j=1:TOT
    
    fprintf(['chunk ' num2str(j) '/' num2str(TOT) '; ']);

    [Tags, SeqF, SeqR, QuaF, QuaR, START, isEOF] = ...
                        loadNparse2(indir,name,chunk,START,newline);
    if isempty(Tags), disp(' '); return; end   % abort if no reads
    
    [FR] = add(SeqF,SeqR);

% find sequences with perfect match or M{0} tag
%%%%%%%%%%%%%%%%%%%%%%%%%%%%%%%%%%%%%%%%%%%%%%%%%%%%%%%%%%%%%%%%%%%%%%%%%%%       
    M0 = findM0(Tags,'{0}', 1);      
    
    LIB = Synthetic;
    kind = 'mutant';
        

    [~, NUC, ~] = matchReads(M0, FR, FB, RB, LIB, kind);
    
    NUC_m{j} = cellstr(NUC);
     
%%% Find Reads with FR-mismathes
%%%%%%%%%%%%%%%%%%%%%%%%%%%%%%%%%%%%%%%%%%%%%%%%%%%%%%%%%%%%%%%%%%%%%%%%%%%
    Mnot0 = setdiff(1:size(SeqF,1),M0)';
    [FA_B1, NUC_B1, RA_B1, ~, NUC_C1, ~] = matchnot0Reads(Mnot0, FR,...
        SeqF, SeqR, FB, RB, LIB, kind);
    
    FA_B{j} = cellstr(FA_B1);
    NUC_B{j} = cellstr(NUC_B1);
    RA_B{j} = cellstr(RA_B1);  
    NUC_C{j} = cellstr(NUC_C1);
    
%%% Find Reads with FR-mismathes in the library region
%%%%%%%%%%%%%%%%%%%%%%%%%%%%%%%%%%%%%%%%%%%%%%%%%%%%%%%%%%%%%%%%%%%%%%%%%%%
     if ~isempty(FA_B{j})
        FA_b = char(FA_B{j});
        RA_b = char(RA_B{j});
        
%%%%% Find reads with A18T or G59T 
        INdex{j} = find(FA_b(:,14) =='J' | RA_b(:,7) =='M');
     end
     NUC_B{j} = NUC_B{j}(INdex{1,j});
     
     lib_stru = 'TCT~~~TGT~~~~~~~~~TGTGGTGGAGGT';
% filter the nucleotides to retains  SXCX3C reads.    
      [OUT1]  = unfiltered2filtered(NUC_m{j},lib_stru , 0);   
     filterNU_A{j} = NUC_m{j}(OUT1);
     
     disp(['Sequences : ' num2str(size(NUC_m{j},1)) ' before and '...
       num2str(size(filterNU_A{j},1)) ' after filtering']);
     
     [OUT]  = unfiltered2filtered(NUC_B{j}, lib_stru, 0);   
     filterNU_B{j} = NUC_B{j}(OUT);
     
     disp(['Sequences : ' num2str(size(NUC_B{j},1)) ' before and '...
       num2str(size(filterNU_B{j},1)) ' after filtering']);
     
     [OUT2]  = unfiltered2filtered(NUC_C{j}, lib_stru, 0);   
     filterNU_C{j} = NUC_C{j}(OUT2);
     
     disp(['Sequences : ' num2str(size(NUC_C{j},1)) ' before and '...
       num2str(size(filterNU_C{j},1)) ' after filtering']);      
     
end

%%% plot curves
makecurves(filterNU_A, filterNU_B, filterNU_C)
