# Supplementary material for: Compositional Bias in Naïve and Chemically-modified Phage-Displayed Libraries uncovered by Paired-end Deep Sequencing
Source: Sci Rep. 2018 Jan 19;8:1214. doi: 10.1038/s41598-018-19439-2 (PMC5775325; doi:10.1038/s41598-018-19439-2)
Supplement: Supplementary file 2 — Supplementary Information [file 41598_2018_19439_MOESM2_ESM.zip › MatLab-submission/MakeFigureS4d.m]

close all;
clear;

addpath (genpath(pwd));

%%%%%%%%%%%%%%%%%%%%%%%%%%%%%%%%%%%%%%%%%%%%%%%%%%%%%%%%%%%%%%%%%%%%%%%%%%%
%%%%%%%%%%%%%%%%%%%%%%%%%%%%%%%%%%%%%%%%%%%%%%%%%%%%%%%%%%%%%%%%%%%%%%%%%%%
%%%%% README %%%%%%%%%%%%%%%%%%%%%%%%%%%%%%%%%%%%%%%%%%%%%%%%%%%%%%%%%%%%%%

% this script requires a data file, it is available at
% http://www.chem.ualberta.ca/~derda/trinucpaper/rawfiles/data/
% the file required is listed below as Sname

Sname='20150201-R1F8.txt'; % this is C3C synthetic oligo sequenced in Feb 2015

%%%%%%%%%%%%%%%%%%%%%%%%%%%%%%%%%%%%%%%%%%%%%%%%%%%%%%%%%%%%%%%%%%%%%%%%%%%
% place the downloaded files into the same directory as script
% or re-define the Dir to indicate where you placed them 
indir='/data';
%%%%%%%%%%%%%%%%%%%%%%%%%%%%%%%%%%%%%%%%%%%%%%%%%%%%%%%%%%%%%%%%%%%%%%%%%%%
%%%%%%%%%%%%%%%%%%%%%%%%%%%%%%%%%%%%%%%%%%%%%%%%%%%%%%%%%%%%%%%%%%%%%%%%%%%
screen_size=get(0,'ScreenSize');
scrW =screen_size(3);
scrH =screen_size(4);
fh = figure(2);
set(fh, 'Position', [0.33*scrW 0.7*scrH 0.3*scrW 0.5*scrH]);


Xnucleotide = 'CTGCCCTTTCTATTCTCACTCTTCTTCTTGTTGGTACGACTGTGGTGGAGGTTCGGCCGGGCGCGTGCTT';

myL= numel(Xnucleotide);

SAVE = 'C3C-0215';
savedir='';

chunk = 500000;
newline = [char(13) char (10)]; % enforse the Windows type newline!
START = 0;

FID = fopen(fullfile(indir,Sname),'r');

 % find the reading parameters for quick reading
[TOT, lines]=findPAR( FID, chunk );

if TOT>1
    disp([Sname ' has ' num2str(lines) ' lines reading in ~'...
          num2str(TOT) ' chunks of ' num2str(chunk) ]);
else
    fprintf([Sname '; ']);
end

for i=1:TOT
    
    fprintf(['chunk ' num2str(i) '/' num2str(TOT) '; ']);

    [tags, ReadF, ReadR, quaF, quaR, START, isEOF] = ...
                                loadNparse2(indir,Sname,chunk,START,newline);
     Tags{i} = cellstr(tags);
     NucF{i} = cellstr(ReadF);
     NucR{i} = cellstr(ReadR);
     scoreF{i} = cellstr(quaF);
     scoreR{i} = cellstr(quaR);
end

TAG ={};
SeqF = {};
SeqR = {};
QuaF = {};
QuaR = {};

for i=1:TOT
    
    TAG = [TAG;Tags{i}];
    SeqF = [SeqF; NucF{i}];
    SeqR = [SeqR; NucR{i}];
    QuaF = [QuaF; scoreF{i}];
    QuaR = [QuaR; scoreR{i}];
end
  
 TAG = char(TAG);                           
 SeqF = char(SeqF);
 SeqR = char(SeqR);
 QuaF = char(QuaF);
 QuaR = char(QuaR);

% filter TAG to retain only TAG with at most four mismatches
  [r1,~]=find(TAG=='*');
  
  r2 = setdiff(1:size(TAG,1), r1);
  
  TAG = TAG(r2',:);
  SeqF = SeqF(r2',:);
  SeqR = SeqR(r2',:);
  QuaF = QuaF(r2',:);
  QuaR = QuaR(r2',:);

  % transfer TAG to make the position of mismatches count from the very beginning
  % of the reads
 TAG = tag_trans(TAG);


[uTAG, Fr]=uniquef(cellstr(TAG));

cTAG=cellstr(TAG);

% find the location of each unique tag in the original TAG file
[~,IX1,IX2]=intersect(uTAG,cTAG);

counter = 0.1*ones(myL,myL);


for i=1:numel(IX2)
    
    tag_now = uTAG{IX1(i)};
    
    [N,L]=tag2num(tag_now);
    
    if (L+numel(N))==myL & N~=0 & numel(N)==2
    
        READ=SeqF(IX2(i),:); % extract one read
        
        % find all reads that have this tag
        IX3 = find ( strcmp(tag_now,cTAG) );
        READS = cellstr( SeqF(IX3, : ));
        
        matchs = cell2mat( regexp(READS,'[ATCG]{1,100}','start') ) - 1;
        read   =           regexp(READ, '[ATCG]{1,100}','match');
        
        % unique shifts and number of times they are found
        [M, Mn] = uniquef(matchs);  
        
        
        for j=1:numel(M)
            E = N-M(j);
            
            counter(E(1),E(2)) = counter(E(1),E(2)) + Mn(j);
            counter(E(2),E(1)) = counter(E(2),E(1)) + Mn(j);
        end         

        Xaxis={};  % tick labels for X axis
        if isempty(Xnucleotide)
            Xnucleotide = read{1};
        end
        
        for j=1:numel(Xnucleotide)
            Xaxis{j}=Xnucleotide(j);
        end

        disp([ read{1} ' ' tag_now ' [' num2str(M') '] ' ...
               num2str(E(1)) ' ' ...
               num2str( Fr(IX1(i)) ) ]);
        
        imagesc(log10(counter));
        

        set(gca,'Xtick',1:myL,'XTickLabel',Xaxis,...
             'Ytick',1:myL,'YTickLabel',Xaxis,...
             'Xlim',[0 myL+1], 'TickDir', 'out');
       
        drawnow;
    end

end

jet2=jet;
jet2(1,:)=[1 1 1];
for i=2:6
    jet2(i,:)=[1 1 1];
end
colormap(jet2)
colorbar('Ticks',[-1:4],'TickLabels',{'not found','1', '10', '10^2','10^3','10^4'})

IX = find ( strcmp(['L{' num2str(myL)  '}M{0}'],uTAG)  );


        title(['file ' Sname(3:end-4) ...
               ' reads total: ' num2str(sum(Fr)+size(r1,1))...
               'error-free: '   num2str(Fr(IX)) ]);
           
line([0 myL+1],[Fr(IX) Fr(IX)], 'color', 'r');
line([0 myL+1],[sum(Fr) sum(Fr)], 'color', 'b');

for i=1:numel(uTAG);

    if (L+numel(N))==64 & N~=0
        
        IX=strcmp(uTAG{i},cTAG);
        A = min(find(IX)); % location of the first read with this TAG

        M = numel(find(SeqF(A,:)=='~')); % number of '~' preceeding the read
        
        E = N-M;
        
        for j=1:numel(E)
            counter(E(j)) = counter(E(j)) + Fr(i);
        end
    end

end

if ~isempty(SAVE)
    set(gcf,'PaperPositionMode','auto')
    print(fh, '-dtiff', fullfile(savedir, ['B-' SAVE '.tiff' ]) );
    print(fh, '-deps',  fullfile(savedir, ['B-' SAVE '.eps'  ]) );    
end
