# Supplementary material for: Compositional Bias in Naïve and Chemically-modified Phage-Displayed Libraries uncovered by Paired-end Deep Sequencing
Source: Sci Rep. 2018 Jan 19;8:1214. doi: 10.1038/s41598-018-19439-2 (PMC5775325; doi:10.1038/s41598-018-19439-2)
Supplement: Supplementary file 2 — Supplementary Information [file 41598_2018_19439_MOESM2_ESM.zip › MatLab-submission/MakeFigureS4f.m]

close all;
clear;

addpath (genpath(pwd));

%%%%%%%%%%%%%%%%%%%%%%%%%%%%%%%%%%%%%%%%%%%%%%%%%%%%%%%%%%%%%%%%%%%%%%%%%%%
%%%%%%%%%%%%%%%%%%%%%%%%%%%%%%%%%%%%%%%%%%%%%%%%%%%%%%%%%%%%%%%%%%%%%%%%%%%
%%%%% README %%%%%%%%%%%%%%%%%%%%%%%%%%%%%%%%%%%%%%%%%%%%%%%%%%%%%%%%%%%%%%

% this script requires a data file, it is available at
% http://www.chem.ualberta.ca/~derda/trinucpaper/rawfiles/data/
% the file required is listed below as Sname

Sname='20150201-R1F8.txt'; % this is C3C synthetic oligo sequenced in Feb 2015

%%%%%%%%%%%%%%%%%%%%%%%%%%%%%%%%%%%%%%%%%%%%%%%%%%%%%%%%%%%%%%%%%%%%%%%%%%%
% place the downloaded files into the same directory as script
% or re-define the Dir to indicate where you placed them 
indir='/data';
%%%%%%%%%%%%%%%%%%%%%%%%%%%%%%%%%%%%%%%%%%%%%%%%%%%%%%%%%%%%%%%%%%%%%%%%%%%
%%%%%%%%%%%%%%%%%%%%%%%%%%%%%%%%%%%%%%%%%%%%%%%%%%%%%%%%%%%%%%%%%%%%%%%%%%%

screen_size=get(0,'ScreenSize');
scrW =screen_size(3);
scrH =screen_size(4);
fh = figure(4);
set(fh, 'Position', [0.6*scrW 0.1*scrH 0.3*scrW 0.3*scrH]);

QUA=0;

Xnucleotide = '';
SAVE = '';
savedir='';
N=1:30;

chunk = 500000;
newline = [char(13) char (10)]; % enforse the Windows type newline!
START = 0;

FID = fopen(fullfile(indir,Sname),'r');

 % find the reading parameters for quick reading
[TOT, lines]=findPAR( FID, chunk );

if TOT>1
    disp([Sname ' has ' num2str(lines) ' lines reading in ~'...
          num2str(TOT) ' chunks of ' num2str(chunk) ]);
else
    fprintf([Sname '; ']);
end


for i=1:TOT
    
    fprintf(['chunk ' num2str(i) '/' num2str(TOT) '; ']);

    [tags, ~, ~, ~, ~, START, isEOF] = ...
                                loadNparse2(indir,Sname,chunk,START,newline);
     Tags{i} = cellstr(tags);
end

TAG ={};
for i=1:TOT
    
    TAG = [TAG;Tags{i}];
end
  
 TAG = char(TAG);                           

% filter TAG to retain only TAG with at most four mismatches
  [r1,~]=find(TAG=='*');
  
  r2 = setdiff(1:size(TAG,1), r1);
  
  TAG = TAG(r2',:);

 
[uTAG, Fr]=uniquef(cellstr(TAG));


for i=N
    cumm(i)= sum(Fr(1:i))/sum(Fr);
end

%TAGS are incorrect, they need to be shifted
%also.. truncate the label to remove the L

plot(flipud(Fr(N))/sum(Fr),N,'ok'); hold on;
plot(fliplr(cumm),N,'db', 'markerFaceColor','b'); hold off

set(gca,'XScale','log','Ytick',N,'YtickLabel',flipud(uTAG(N)))
set(gcf,'Units', 'centimeters', 'Position', [2, 2, 2.61*5, 5.76*5]);

ylim([N(1)-1 N(end)+1]);
xlim([10^( floor(log10( Fr(N(end)) / sum(Fr)   ) ) ) 1]);

if ~isempty(SAVE)
    set(gcf,'PaperPositionMode','auto')
    print(fh, '-dtiff', fullfile(savedir, ['D-' SAVE '.tiff' ]) );
    print(fh, '-deps',  fullfile(savedir, ['D-' SAVE '.eps'  ]) );    
end
