# Supplementary material for: Compositional Bias in Naïve and Chemically-modified Phage-Displayed Libraries uncovered by Paired-end Deep Sequencing
Source: Sci Rep. 2018 Jan 19;8:1214. doi: 10.1038/s41598-018-19439-2 (PMC5775325; doi:10.1038/s41598-018-19439-2)
Supplement: Supplementary file 2 — Supplementary Information [file 41598_2018_19439_MOESM2_ESM.zip › MatLab-submission/MakeFigureS5.m]

clear all;
close all;

addpath (genpath(pwd));

%%%%%%%%%%%%%%%%%%%%%%%%%%%%%%%%%%%%%%%%%%%%%%%%%%%%%%%%%%%%%%%%%%%%%%%%%%%
%%%%%%%%%%%%%%%%%%%%%%%%%%%%%%%%%%%%%%%%%%%%%%%%%%%%%%%%%%%%%%%%%%%%%%%%%%%
%%%%% README %%%%%%%%%%%%%%%%%%%%%%%%%%%%%%%%%%%%%%%%%%%%%%%%%%%%%%%%%%%%%%

% this script requires 10 data files, they are available at
% http://www.chem.ualberta.ca/~derda/trinucpaper/rawfiles/data/
% the files required are listed below as name

name = {
    '20140701-R1F11.txt'; 'C3C-synthetic-0714';  % C3C synthetic oligo: July 2014
    '20140701-R9F20.txt';  'C3C-ligated-0714';  % C3C lig. DNA: July 2014
    '20140701-R8F20.txt'; 'C3C-naive1-0714';  % C3C naive bulk: July 2014
    '20140701-R10F20.txt'; 'C3C-naive2-0714';  % C3C naive emulsion: July 2014
    
    
    '20150201-R5F1.txt'; 'C3C-naivebulk1-0215';  % C3C naive bulk: Feb 2015
    '20150201-R5F2.txt'; 'C3C-naivebulk2-0215';  % C3C naive bulk: Feb 2015
    '20150201-R5F5.txt'; 'C3C-naive-emulsion-0215';  % C3C naive emulsion: Feb 2015
    '20150201-R1F5.txt'; 'C3C-Syn1-0215';  % C3C synthetic: Feb 2015
    '20150201-R1F6.txt'; 'C3C-Syn2-0215';  % C3C synthetic: Feb 2015
    '20150201-R1F7.txt'; 'C3C-Syn3-0215';  % C3C synthetic: Feb 2015
    
       };

%%%%%%%%%%%%%%%%%%%%%%%%%%%%%%%%%%%%%%%%%%%%%%%%%%%%%%%%%%%%%%%%%%%%%%%%%%%
% place the downloaded files into the same directory as script
% or re-define the Dir to indicate where you placed them 
DIR = '/data';
%%%%%%%%%%%%%%%%%%%%%%%%%%%%%%%%%%%%%%%%%%%%%%%%%%%%%%%%%%%%%%%%%%%%%%%%%%%
%%%%%%%%%%%%%%%%%%%%%%%%%%%%%%%%%%%%%%%%%%%%%%%%%%%%%%%%%%%%%%%%%%%%%%%%%%%

savedir='';


DNA = {
    'GCGACCTTTCTATTCTCACTCTTCTxxxTGTxxxxxxxxxTGTGGTGGAGGTTCGGCCGGGCGCGTGCTT';
    'TACCCCTTTCTATTCTCACTCTTCTxxxTGTxxxxxxxxxTGTGGTGGAGGTTCGGCCGAAACTGTGTGG';
    'TACCCCTTTCTATTCTCACTCTTCTxxxTGTxxxxxxxxxTGTGGTGGAGGTTCGGCCGAAACTGTGTGG';
    'TACCCCTTTCTATTCTCACTCTTCTxxxTGTxxxxxxxxxTGTGGTGGAGGTTCGGCCGAAACTGTGTGG';
   
    
    'AAGCCCTTTCTATTCTCACTCTTCTxxxTGTxxxxxxxxxTGTGGTGGAGGTTCGGCCGAAACTGTTGAA';
    'ACTGCCTTTCTATTCTCACTCTTCTxxxTGTxxxxxxxxxTGTGGTGGAGGTTCGGCCGAAACTGTTGAA';
    'TTCACCTTTCTATTCTCACTCTTCTxxxTGTxxxxxxxxxTGTGGTGGAGGTTCGGCCGAAACTGTTGAA';
    'TTCACCTTTCTATTCTCACTCTTCTxxxTGTxxxxxxxxxTGTGGTGGAGGTTCGGCCGGGCGCGTGCTT';
    'TGGGCCTTTCTATTCTCACTCTTCTxxxTGTxxxxxxxxxTGTGGTGGAGGTTCGGCCGGGCGCGTGCTT';
    'CACGCCTTTCTATTCTCACTCTTCTxxxTGTxxxxxxxxxTGTGGTGGAGGTTCGGCCGGGCGCGTGCTT';
    
      };

for i=1:numel(DNA)
    close all;     
    L  = numel(DNA{i});
    
    mismatchbars('name',name{2*i-1},'dir',DIR,'length',L,'Nuc',DNA{i},...
                 'save',name{2*i},'savedir',savedir,...
                 'chunk',500000);
             
             
end
