# Supplementary material for: Compositional Bias in Naïve and Chemically-modified Phage-Displayed Libraries uncovered by Paired-end Deep Sequencing
Source: Sci Rep. 2018 Jan 19;8:1214. doi: 10.1038/s41598-018-19439-2 (PMC5775325; doi:10.1038/s41598-018-19439-2)
Supplement: Supplementary file 2 — Supplementary Information [file 41598_2018_19439_MOESM2_ESM.zip › MatLab-submission/MakeFigureS6.m]

clear
close all;

addpath (genpath(pwd));

%%%%%%%%%%%%%%%%%%%%%%%%%%%%%%%%%%%%%%%%%%%%%%%%%%%%%%%%%%%%%%%%%%%%%%%%%%%
%%%%%%%%%%%%%%%%%%%%%%%%%%%%%%%%%%%%%%%%%%%%%%%%%%%%%%%%%%%%%%%%%%%%%%%%%%%
%%%%% README %%%%%%%%%%%%%%%%%%%%%%%%%%%%%%%%%%%%%%%%%%%%%%%%%%%%%%%%%%%%%%

% this script requires 10 data files, they are available at
% http://www.chem.ualberta.ca/~derda/trinucpaper/rawfiles/data/
% the files required are listed below as name
name = {
    '20140701-R4F16.txt';  'HB6 E2E1-0714'; 2; % HB6 naive: July 2014
    '20140701-R4F15.txt';  'HB6 E2E2-0714'; 2; %  HB6 naive: July 2014
    '20140701-R4F14.txt'; 'HB6 E2E3-0714'; 2; % HB6 naive: July 2014
    '20140701-R4F13.txt'; 'HB6 E2E4-0714'; 2; % HB6 naive: July 2014
    '20140701-R9F19.txt'; 'HB6 Lig-0714'; 2; % HB6 ligated: July 2014
    
    '20150201-R4F2.txt'; 'HB6-naivebulk1-0215'; 2 ; % X4 naive bulk: Feb 2015
    '20150201-R4F3.txt'; 'HB6-naivebulk2-0215'; 2 ; % X4 naive bulk: Feb 2015
    '20150201-R4F4.txt'; 'HB6-naivebulk3-0215'; 2 ; % X4 naive bulk: Feb 2015
    '20150201-R4F5.txt'; 'HB6-Lig1-0215'; 2 ; % X4 ligated: Feb 2015
    '20150201-R4F6.txt'; 'HB6-Lig2-0215'; 2 ; % X4 ligated: Feb 2015
  
    
       };
   
%%%%%%%%%%%%%%%%%%%%%%%%%%%%%%%%%%%%%%%%%%%%%%%%%%%%%%%%%%%%%%%%%%%%%%%%%%%
% place the downloaded files into the same directory as script
% or re-define the Dir to indicate where you placed them 
DIR = '/data';
%%%%%%%%%%%%%%%%%%%%%%%%%%%%%%%%%%%%%%%%%%%%%%%%%%%%%%%%%%%%%%%%%%%%%%%%%%%
%%%%%%%%%%%%%%%%%%%%%%%%%%%%%%%%%%%%%%%%%%%%%%%%%%%%%%%%%%%%%%%%%%%%%%%%%%%

savedir='';

DNA = {
    'TGGGCCTTTCTATTCTCACTCTAGTxxxxxxxxxxxxGGAGGAGGATCGGCCGAAACTGTATTA';
    'TGGGCCTTTCTATTCTCACTCTAGTxxxxxxxxxxxxGGAGGAGGATCGGCCGAAACTGTATTA';
    'TGGGCCTTTCTATTCTCACTCTAGTxxxxxxxxxxxxGGAGGAGGATCGGCCGAAACTGTATTA';
    'TGGGCCTTTCTATTCTCACTCTAGTxxxxxxxxxxxxGGAGGAGGATCGGCCGAAACTGTATTA';
    'AGCTCCTTTCTATTCTCACTCTAGTxxxxxxxxxxxxGGAGGAGGATCGGCCGAAACTGTGTGG';
    
    'ACTGCCTTTCTATTCTCACTCTAGTxxxxxxxxxxxxGGAGGAGGATCGGCCGAAACTGTATTA';
    'AGAACCTTTCTATTCTCACTCTAGTxxxxxxxxxxxxGGAGGAGGATCGGCCGAAACTGTATTA';
    'TAATCCTTTCTATTCTCACTCTAGTxxxxxxxxxxxxGGAGGAGGATCGGCCGAAACTGTATTA';
    'TTCACCTTTCTATTCTCACTCTAGTxxxxxxxxxxxxGGAGGAGGATCGGCCGAAACTGTATTA';
    'TGGGCCTTTCTATTCTCACTCTAGTxxxxxxxxxxxxGGAGGAGGATCGGCCGAAACTGTATTA';
    
    
      };

for i=1:numel(DNA)
    close all;     
    L  = numel(DNA{i});
    
     mismatchbars('name',name{3*i-2},'dir',DIR,'length',L,'Nuc',DNA{i},...
                 'save',name{3*i-1},'savedir',savedir,'Type',name{3*i},...
                 'chunk', 500000);
             
             
end
