# Supplementary material for: Compositional Bias in Naïve and Chemically-modified Phage-Displayed Libraries uncovered by Paired-end Deep Sequencing
Source: Sci Rep. 2018 Jan 19;8:1214. doi: 10.1038/s41598-018-19439-2 (PMC5775325; doi:10.1038/s41598-018-19439-2)
Supplement: Supplementary file 2 — Supplementary Information [file 41598_2018_19439_MOESM2_ESM.zip › MatLab-submission/MakeFigureS7.m]

close all;
clear
clc

addpath (genpath(pwd));

%%%%%%%%%%%%%%%%%%%%%%%%%%%%%%%%%%%%%%%%%%%%%%%%%%%%%%%%%%%%%%%%%%%%%%%%%%%
%%%%%%%%%%%%%%%%%%%%%%%%%%%%%%%%%%%%%%%%%%%%%%%%%%%%%%%%%%%%%%%%%%%%%%%%%%%
%%%%% README %%%%%%%%%%%%%%%%%%%%%%%%%%%%%%%%%%%%%%%%%%%%%%%%%%%%%%%%%%%%%%

% this script requires 4 data files, they are available at
% http://www.chem.ualberta.ca/~derda/trinucpaper/rawfiles/data/
% the files required are listed below as name
name = {

    '20140701-R1F8.txt';  'C6C-syn1-0714';  % C6C syn. oligo: Jul 2014
    '20140701-R1F9.txt';  'C5C-syn1-0714';  % C5C syn. oligo: Jul 2014
    '20140701-R1F10.txt'; 'C4C-syn1-0714';  % C4C syn. oligo: Jul 2014
    '20140701-R1F11.txt'; 'C3C-syn1-0714';  % C3C syn. oligo: Jul 2014
 
       };
%%%%%%%%%%%%%%%%%%%%%%%%%%%%%%%%%%%%%%%%%%%%%%%%%%%%%%%%%%%%%%%%%%%%%%%%%%%
% place the downloaded files into the same directory as script
% or re-define the Dir to indicate where you placed them 
DIR = '/data';
%%%%%%%%%%%%%%%%%%%%%%%%%%%%%%%%%%%%%%%%%%%%%%%%%%%%%%%%%%%%%%%%%%%%%%%%%%%
%%%%%%%%%%%%%%%%%%%%%%%%%%%%%%%%%%%%%%%%%%%%%%%%%%%%%%%%%%%%%%%%%%%%%%%%%%%

savedir='';

DNA = {

    'CTGTCCTTTCTATTCTCACTCTTCTxxxTGTxxxxxxxxxxxxxxxxxxTGTGGTGGAGGTTCGGCCGGGCGCGTGCTT';
    'CCACCCTTTCTATTCTCACTCTTCTxxxTGTxxxxxxxxxxxxxxxTGTGGTGGAGGTTCGGCCGGGCGCGTGCTT';
    'GTAGCCTTTCTATTCTCACTCTTCTxxxTGTxxxxxxxxxxxxTGTGGTGGAGGTTCGGCCGGGCGCGTGCTT';
    'GCGACCTTTCTATTCTCACTCTTCTxxxTGTxxxxxxxxxTGTGGTGGAGGTTCGGCCGGGCGCGTGCTT';
    
      };

for i=1:numel(DNA)
    close all;     
    L  = numel(DNA{i});
    
    mismatchbars('name',name{2*i-1},'dir',DIR,'length',L,'Nuc',DNA{i},...
                 'save',name{2*i},'savedir',savedir,...
                 'mismatches',1, 'chunk',500000);
             
end
