# Supplementary material for: Compositional Bias in Naïve and Chemically-modified Phage-Displayed Libraries uncovered by Paired-end Deep Sequencing
Source: Sci Rep. 2018 Jan 19;8:1214. doi: 10.1038/s41598-018-19439-2 (PMC5775325; doi:10.1038/s41598-018-19439-2)
Supplement: Supplementary file 2 — Supplementary Information [file 41598_2018_19439_MOESM2_ESM.zip › MatLab-submission/MakeFigureS8.m]

close all;
clc
clear

addpath (genpath(pwd));
%%%%%%%%%%%%%%%%%%%%%%%%%%%%%%%%%%%%%%%%%%%%%%%%%%%%%%%%%%%%%%%%%%%%%%%%%%%
%%%%%%%%%%%%%%%%%%%%%%%%%%%%%%%%%%%%%%%%%%%%%%%%%%%%%%%%%%%%%%%%%%%%%%%%%%%
%%%%% README %%%%%%%%%%%%%%%%%%%%%%%%%%%%%%%%%%%%%%%%%%%%%%%%%%%%%%%%%%%%%%

% this script requires 6 data files, they are available at
% http://www.chem.ualberta.ca/~derda/trinucpaper/rawfiles/data/
% the files required are listed below as name

name = {

    
    '20140701-R1F1.txt'; 'HB1bulk-0714'; 2; %SX4: Jul 2014
    '20140701-R1F2.txt'; 'HB2bulk-0714'; 2; %SX4: Jul 2014
    '20140701-R1F3.txt'; 'HB3bulk-0714'; 2; %SX4: Jul 2014
    '20140701-R1F4.txt'; 'HB4bulk-0714'; 2; %SX4: Jul 2014
    '20140701-R1F5.txt'; 'HB5bulk-0714'; 2; %SX4: Jul 2014
    '20140701-R1F6.txt'; 'HB6bulk-0714'; 2; %SX4: Jul 2014
    };
%%%%%%%%%%%%%%%%%%%%%%%%%%%%%%%%%%%%%%%%%%%%%%%%%%%%%%%%%%%%%%%%%%%%%%%%%%%
% place the downloaded files into the same directory as script
% or re-define the Dir to indicate where you placed them 
DIR = '/data';
%%%%%%%%%%%%%%%%%%%%%%%%%%%%%%%%%%%%%%%%%%%%%%%%%%%%%%%%%%%%%%%%%%%%%%%%%%%
%%%%%%%%%%%%%%%%%%%%%%%%%%%%%%%%%%%%%%%%%%%%%%%%%%%%%%%%%%%%%%%%%%%%%%%%%%%

savedir='';

DNA = {

    'AAGCCCTTTCTATTCTCACTCTTCTxxxxxxxxxxxxGGTGGAGGTTCGGCCGAAACTGTATTA';
    'ACTGCCTTTCTATTCTCACTCTTCTxxxxxxxxxxxxGGAGGTGGATCGGCCGAAACTGTATTA';
    'AGAACCTTTCTATTCTCACTCTTCTxxxxxxxxxxxxGGTGGAGGTTCGGCCGAAACTGTATTA';
    'TAATCCTTTCTATTCTCACTCTAGTxxxxxxxxxxxxGGTGGTGGTTCGGCCGAAACTGTATTA';
    'TTCACCTTTCTATTCTCACTCTAGTxxxxxxxxxxxxGGCGGCGGCTCGGCCGAAACTGTATTA';  
    'TGGGCCTTTCTATTCTCACTCTAGTxxxxxxxxxxxxGGAGGAGGATCGGCCGAAACTGTATTA';
      };

for i=1:numel(DNA)
    close all;     
    L  = numel(DNA{i});
    
    mismatchbars('name',name{3*i-2},'dir',DIR,'length',L,'Nuc',DNA{i},...
                 'save',name{3*i-1},'savedir',savedir,'Type',name{3*i},...
                 'mismatches',1,'chunk', 500000);
           
             
end
