# Supplementary material for: Compositional Bias in Naïve and Chemically-modified Phage-Displayed Libraries uncovered by Paired-end Deep Sequencing
Source: Sci Rep. 2018 Jan 19;8:1214. doi: 10.1038/s41598-018-19439-2 (PMC5775325; doi:10.1038/s41598-018-19439-2)
Supplement: Supplementary file 2 — Supplementary Information [file 41598_2018_19439_MOESM2_ESM.zip › MatLab-submission/MakeFigureS9abc.m]

clear
close all;

addpath (genpath(pwd));

%%%%%%%%%%%%%%%%%%%%%%%%%%%%%%%%%%%%%%%%%%%%%%%%%%%%%%%%%%%%%%%%%%%%%%%%%%%
%%%%%%%%%%%%%%%%%%%%%%%%%%%%%%%%%%%%%%%%%%%%%%%%%%%%%%%%%%%%%%%%%%%%%%%%%%%
%%%%% README %%%%%%%%%%%%%%%%%%%%%%%%%%%%%%%%%%%%%%%%%%%%%%%%%%%%%%%%%%%%%%

% this script requires 18 data files, they are available at
% http://www.chem.ualberta.ca/~derda/trinucpaper/rawfiles/data/
% the files required are listed below as name
name = {

    
    '20150707-R8F11.txt';  'SX4-1-0715';  %SX4: Jul 2015
    '20150707-R9F11.txt';  'SX4-2-0715';  %SX4: Jul 2015
    
    
    '20150529-R3F19.txt'; 'SX4-1-0515';  %SX4: May 2015
    '20150529-R3F20.txt'; 'SX4-2-0515';  %SX4: May 2015
    '20150529-R4F1.txt';  'SX4-3-0515';  %SX4: May 2015
    '20150529-R4F2.txt';  'SX4-4-0515';  %SX4: May 2015
    
    '20140701-R10F10.txt'; 'SX4-1-0714';   %SX4: Jul 2014
    '20140701-R8F11.txt';  'SX4-2-0714';   %SX4: Jul 2014
    '20140701-R9F9.txt';   'SX4-3-0714';   %SX4: Jul 2014
    '20140701-R8F9.txt';   'SX4-4-0714';   %SX4: Jul 2014
    
    '20150201-R4F5.txt'; 'SX4-1-0215';   %SX4: Feb 2015
    '20150201-R4F6.txt'; 'SX4-1-0215';   %SX4: Feb 2015
    '20150201-R4F3.txt'; 'SX4-1-0215';   %SX4: Feb 2015
    '20150201-R4F2.txt'; 'SX4-1-0215';   %SX4: Feb 2015
    
    '20140612-R7F6.txt'; 'SX4-1-0614';  %SX4: Jun 2014
    '20140612-R3F6.txt'; 'SX4-2-0614';  %SX4: Jun 2014
    '20140612-R5F6.txt'; 'SX4-3-0614'; %SX4: Jun 2014
    '20140612-R2F6.txt'; 'SX4-4-0614';  %SX4: Jun 2014
    
    
    };
%%%%%%%%%%%%%%%%%%%%%%%%%%%%%%%%%%%%%%%%%%%%%%%%%%%%%%%%%%%%%%%%%%%%%%%%%%%
% place the downloaded files into the same directory as script
% or re-define the Dir to indicate where you placed them 
DIR = './data';
%%%%%%%%%%%%%%%%%%%%%%%%%%%%%%%%%%%%%%%%%%%%%%%%%%%%%%%%%%%%%%%%%%%%%%%%%%%
%%%%%%%%%%%%%%%%%%%%%%%%%%%%%%%%%%%%%%%%%%%%%%%%%%%%%%%%%%%%%%%%%%%%%%%%%%%

savedir='';

DNA = 'AAGCCCTTTCTATTCTCACTCTTCCxxxxxxxxxxxxGGTGGAGGTTCGGCCGAAACTGTGCTT';

Xaxis{1}='t';
Xaxis{2}='e';

for i=1:numel(DNA)
    Xaxis{i+2}=DNA(i);
end

L  = numel(DNA);
out={};
outN={};

toName = {};
SaveName = {};
for i=1:size(name,1)/2
    
    toName  = [toName; name{i*2-1}  ];
    SaveName = [SaveName; name{i*2} ];
end

toName

jet2 = jet;
white = [1 1 1];

for i = 2:8
    jet2(i,:)= white;
end

jet3 = jet;
for i = 2:6
    jet3(i,:)= white;
end


for i=1:size(toName,1)

    figure(1);
           
    out{i} = mismatchbars('name',toName{i},'dir',DIR,...
                 'length',L,'Nuc',DNA,...
                 'savedir',savedir,...
                 'mismatches',1,'save', SaveName{i}, 'chunk', 500000);
             
    
    outN{i} = out{i} / out{i}(1);         
             
    figure(2); imagesc(log10(cell2mat(out')));  colormap(jet2);  colorbar

    set(gca,'Xtick',1:L+2,'XTickLabel',Xaxis,...
             'Ytick',1:i,'YTickLabel',toName(1:i),...
             'Xlim',[0 L+3], 'TickDir', 'out'); 
    colorbar('YTickLabel',{'0','1', '10', '10^2','10^3','10^4', '10^5', '10^6'})
         

    figure(3); imagesc(log10(cell2mat(outN'))); colormap(jet3);  colorbar

    set(gca,'Xtick',1:L+2,'XTickLabel',Xaxis,...
             'Ytick',1:i,'YTickLabel',toName(1:i),...
             'Xlim',[0 L+3], 'TickDir', 'out');
    colorbar('YTick',[-7,-6,-5,-4,-3,-2,-1,0],'YTickLabel',{'0','0.000001', '0.00001', '0.0001','0.001','0.01','0.1', '1'})
end
