# Supplementary material for: Compositional Bias in Naïve and Chemically-modified Phage-Displayed Libraries uncovered by Paired-end Deep Sequencing
Source: Sci Rep. 2018 Jan 19;8:1214. doi: 10.1038/s41598-018-19439-2 (PMC5775325; doi:10.1038/s41598-018-19439-2)
Supplement: Supplementary file 2 — Supplementary Information [file 41598_2018_19439_MOESM2_ESM.zip › MatLab-submission/MakeFigureS9d.m]

clear;
close all;

addpath (genpath(pwd));

%%%%%%%%%%%%%%%%%%%%%%%%%%%%%%%%%%%%%%%%%%%%%%%%%%%%%%%%%%%%%%%%%%%%%%%%%%%
%%%%%%%%%%%%%%%%%%%%%%%%%%%%%%%%%%%%%%%%%%%%%%%%%%%%%%%%%%%%%%%%%%%%%%%%%%%
%%%%% README %%%%%%%%%%%%%%%%%%%%%%%%%%%%%%%%%%%%%%%%%%%%%%%%%%%%%%%%%%%%%%

% this script requires 16 data files, they are available at
% http://www.chem.ualberta.ca/~derda/trinucpaper/rawfiles/data/
% the files required are listed below as name
name = {

    
    '20150707-R1F1.txt';     %SX7: Jul 2015
    '20150707-R10F1.txt';    %SX7: Jul 2015
    '20150707-R10F18.txt';   %SX7: Jul 2015
    '20150707-R10F9.txt';    %SX7: Jul 2015

    
    '20150529-R2F12.txt';    %SX7: May 2015
    '20150529-R2F18.txt';    %SX7: May 2015
    '20150529-R2F20.txt';    %SX7: May 2015
    '20150529-R1F12.txt';    %SX7: May 2015
    

    '20150201-R10F6.txt';   %SX7: Feb 2015
    '20150201-R10F7.txt';   %SX7: Feb 2015
    '20150201-R10F11.txt';   %SX7: Feb 2015
    '20150201-R10F18.txt';   %SX7: Feb 2015
    
    '20140701-R1F6.txt';    %SX7: Jul 2014
    '20140701-R1F7.txt';    %SX7: Jul 2014
    '20140701-R1F18.txt';   %SX7: Jul 2014
    '20140701-R1F19.txt';    %SX7: Jul 2014
    };

%%%%%%%%%%%%%%%%%%%%%%%%%%%%%%%%%%%%%%%%%%%%%%%%%%%%%%%%%%%%%%%%%%%%%%%%%%%
% place the downloaded files into the same directory as script
% or re-define the Dir to indicate where you placed them 
DIR = './data';
%%%%%%%%%%%%%%%%%%%%%%%%%%%%%%%%%%%%%%%%%%%%%%%%%%%%%%%%%%%%%%%%%%%%%%%%%%%
%%%%%%%%%%%%%%%%%%%%%%%%%%%%%%%%%%%%%%%%%%%%%%%%%%%%%%%%%%%%%%%%%%%%%%%%%%%

savedir='';
DNA = 'AAGCCCTTTCTATTCTCACTCTTCCxxxxxxxxxxxxxxxxxxxxxGGTGGAGGTTCGGCCGAAACTGTGCTT';

Xaxis{1}='t';
Xaxis{2}='e';

for i=1:numel(DNA)
    Xaxis{i+2}=DNA(i);
end

L  = numel(DNA);
out={};

jet2 = jet;
white = [1 1 1];

for i = 3:9
    jet2(i,:)= white;
end

toName = {};

for i=1:size(name,1)
    
    toName  = [toName; name{i}  ];
end

for i=1:size(name,1)
    
    figure(1);
    
    out{i} = mismatchbars('name',name{i},'dir',DIR,...
                 'length',L,'Nuc',DNA,...
                 'savedir',savedir,'mismatches',1,...
                 'save',0,'chunk',500000);
             
    figure(2); imagesc(log10(cell2mat(out'))); colormap(jet2);  colorbar
    
    
    set(gca,'Xtick',1:L+2,'XTickLabel',Xaxis,...
             'Ytick',1:i,'YTickLabel',toName(1:i),...
             'Xlim',[0 L+3], 'TickDir', 'out');   
    colorbar('YTickLabel',{'0','1', '10', '10^2','10^3','10^4', '10^5'})
end
