# Supplementary material for: Compositional Bias in Naïve and Chemically-modified Phage-Displayed Libraries uncovered by Paired-end Deep Sequencing
Source: Sci Rep. 2018 Jan 19;8:1214. doi: 10.1038/s41598-018-19439-2 (PMC5775325; doi:10.1038/s41598-018-19439-2)
Supplement: Supplementary file 2 — Supplementary Information [file 41598_2018_19439_MOESM2_ESM.zip › MatLab-submission/MakeTableS1.m]

clear all
close all
%%%%%%%%%%%%%%%%%%%%%%%%%%%%%%%%%%%%%%%%%%%%%%%%%%%%%%%%%%%%%%%%%%%%%%%%%%%
%%%%%%%%%%%%%%%%%%%%%%%%%%%%%%%%%%%%%%%%%%%%%%%%%%%%%%%%%%%%%%%%%%%%%%%%%%%
%%%%% README %%%%%%%%%%%%%%%%%%%%%%%%%%%%%%%%%%%%%%%%%%%%%%%%%%%%%%%%%%%%%%

% this script requires three data files, they are available at
% http://www.chem.ualberta.ca/~derda/trinucpaper/rawfiles/data/
% the files required are listed below 

without = {'parsed_R1F15-13OOooPI1-1BH19_withallowed.txt',...
        'parsed_R1F16-13OOooPI1-2BH20_withallowed.txt',...
        'parsed_R1F17-13OOooPI2-1BH21_withallowed.txt',...
        'parsed_R1F18-13OOooPI2-2BH22_withallowed.txt',...
        'parsed_R1F19-13OOooPI3-1BH23_withallowed.txt',...
        'parsed_R1F20-13OOooPI3-2BH24_withallowed.txt'};

withFC = {'parsed_R1F15-13OOooPI1-1BH19_withfobidden.txt',...
            'parsed_R1F16-13OOooPI1-2BH20_withfobidden.txt',...
            'parsed_R1F17-13OOooPI2-1BH21_withfobidden.txt',...
            'parsed_R1F18-13OOooPI2-2BH22_withfobidden.txt',...
            'parsed_R1F19-13OOooPI3-1BH23_withfobidden.txt',...
            'parsed_R1F20-13OOooPI3-2BH24_withfobidden.txt'};

%%%%%%%%%%%%%%%%%%%%%%%%%%%%%%%%%%%%%%%%%%%%%%%%%%%%%%%%%%%%%%%%%%%%%%%%%%%
% place the downloaded files into the same directory as script
% or re-define the Dir to indicate where you placed them 

Dir   = './data';
%%%%%%%%%%%%%%%%%%%%%%%%%%%%%%%%%%%%%%%%%%%%%%%%%%%%%%%%%%%%%%%%%%%%%%%%%%%
%%%%%%%%%%%%%%%%%%%%%%%%%%%%%%%%%%%%%%%%%%%%%%%%%%%%%%%%%%%%%%%%%%%%%%%%%%%       
FORM1 = '%s %s %s %*[^\n]';
FORM2 = '%s %s %*[^\n]';
remember={};
DISP=0;


for k=1:numel(without)
    fh = fopen(fullfile(Dir, withFC{k}),'r');
    AllVar = textscan(fh,FORM1);
    Seq_withFC  = AllVar{1};
    PID_withFC  = AllVar{2};
            FC  = AllVar{3};

    fh = fopen(fullfile(Dir, without{k}),'r');
    AllVar = textscan(fh,FORM2);
    Seq_without  = AllVar{1};
    PID_without  = AllVar{2};

    MAX = numel( Seq_withFC{1} ) + 3;

    for i=1:numel(Seq_withFC)

        IX = find ( strcmp(PID_withFC(i), PID_without));

        if IX 
            for j=1:numel(IX)
                temp(j) = sum( Seq_withFC{i} ~= Seq_without{IX(j)} );
            end

            D(i) = min(temp);
            J = find(temp == min(temp));
            
            clear temp
        else
            D(i) = MAX;
        end

        if D(i)<=1
            
            temp2 = Seq_withFC{i} ~= Seq_without{IX(J)};
            for ii = 1:(numel(temp2)/3)
                
                temp3(ii) = num2str(temp2((ii-1)*3+1) + temp2((ii-1)*3+2) + temp2((ii-1)*3+3));
                
            end
            
            FIX{i} = temp3;
            
            remember=[remember; Seq_withFC{i} ' ' PID_withFC{i} ' ' FC{i} ' ' num2str(D(i)) char(10)...
                           Seq_without{IX(J)} ' ' PID_without{IX(J)} ' ' FIX{i} ' . ' ];
            
            
            if DISP
                disp('************** got something !! *************************');
                disp(['sequence with FC: ' Seq_withFC{i}]);
                disp(['Its Primer ID is: ' PID_withFC{i}]);
                disp('Primer ID of allowed sequences is: ');
                disp(PID_without(IX));
                disp('The sequences of allowed sequences are: ');
                disp(Seq_without(IX));
                disp(['The one closest to the forbidden sequence is # ' num2str(J)]);
                disp(['It is ' num2str(D(i)) ' hamming distance away from FC sequence']);
                disp('Here is their side by side alignment: FC sequence on top');
                disp([Seq_withFC{i} char(10)  Seq_without{IX(J)}]);
                disp(['The FC profile of top sequence is ' FC{i} ' and the fix is ' FIX{i} ]);
                disp('************************************************************');

            end
            fprintf('!');
        end

        if mod(i,100)==0 & DISP
            disp(num2str(i));
            hist(D, 0:1:MAX); drawnow
        elseif mod(i,100)==0 & ~DISP
            fprintf('.');
            hist(D, 0:1:MAX); drawnow
        end

    end

    disp('done');
    disp('************************************************************');
    disp(['*** summary for ' without{k} ' **********']);
    disp('************************************************************');
    for i=1:numel(remember)
        disp(remember{i});
        disp('************************************************************');
    end
end
