# Supplementary material for: Compositional Bias in Naïve and Chemically-modified Phage-Displayed Libraries uncovered by Paired-end Deep Sequencing
Source: Sci Rep. 2018 Jan 19;8:1214. doi: 10.1038/s41598-018-19439-2 (PMC5775325; doi:10.1038/s41598-018-19439-2)
Supplement: Supplementary file 3 — Supplementary Information [file 41598_2018_19439_MOESM3_ESM.zip]

Archive with 11 entries (10 files):
- R/
- R/NT-SX4_diffAnalysis_SN.pdf
- R/NT-SX4_diffAnalysis_SN.Rmd
- R/NT-SX4_filtered_SN_pep.txt
- R/NT-TriNuc_diffAnalysis_SLN.pdf
- R/NT-TriNuc_diffAnalysis_SLN.Rmd
- R/NT-TriNuc_diffAnalysis_SN.pdf
- R/NT-TriNuc_diffAnalysis_SN.Rmd
- R/NT-TriNuc_filtered_SLN_pep.txt
- R/NT-TriNuc_filtered_SN_pep.txt
- R/ReadMe.txt
