# Supplementary material for: Compositional Bias in Naïve and Chemically-modified Phage-Displayed Libraries uncovered by Paired-end Deep Sequencing
Source: Sci Rep. 2018 Jan 19;8:1214. doi: 10.1038/s41598-018-19439-2 (PMC5775325; doi:10.1038/s41598-018-19439-2)
Supplement: Supplementary file 3 — Supplementary Information [file 41598_2018_19439_MOESM3_ESM.zip › R/NT-SX4_filtered_SN_pep.txt]

TAG		S1		S2		S3		S4		S5		S6		N1		N2		N3		N4
Total		590K 356K 372K 260K 381K 378K 774K 787K 939K 769K
SPPPP		2575	1631	2076	934		1898	1813	1271	1318	1610	1396
SPPAP		736		475		517		320		511		542		991		987		1170	971
SPRPP		598		338		466		221		372		409		471		441		551		501
SPPPR		503		324		382		223		366		392		292		314		403		344
SAPPP		409		255		331		147		312		325		517		514		616		515
SPAPP		447		226		297		176		286		290		161		160		192		168
SPPSP		435		251		278		181		286		239		458		432		546		463
SPPRP		389		247		299		159		268		300		904		931		1064	855
SPPPA		377		281		284		175		249		264		333		324		423		347
SPLPP		416		257		269		168		255		242		500		515		600		536
SPPLP		370		255		282		153		276		267		451		468		554		477
SRPPP		354		211		269		132		210		244		82		75		84		76
SPPPS		316		179		232		149		242		211		177		219		217		190
SPSPP		329		187		241		122		220		218		229		256		301		213
SPPTP		282		179		226		128		211		245		164		166		202		150
SLPPP		336		143		241		119		202		191		89		89		104		97
SPTPP		279		165		172		134		171		173		87		99		110		118
SPPPL		256		154		196		103		172		207		179		199		212		214
SPRAP		263		164		163		119		191		164		378		355		426		326
SPPPT		233		155		184		96		191		160		133		131		114		113
STPPP		249		157		183		88		174		140		130		136		173		178
SSPPP		259		144		171		91		143		151		162		169		172		164
SPQPP		238		136		164		87		150		156		144		165		179		128
SPGPP		238		129		142		89		149		146		2		2		0		1
SPRRP		183		158		160		96		136		156		1		0		2		1
SPPQP		163		143		146		75		170		132		236		220		281		218
SPRLP		206		100		128		94		135		126		593		578		661		510
SPPRR		158		121		151		75		126		134		1		1		1		0
SPPAR		177		99		138		79		123		141		306		315		364		307
SPRPR		169		112		144		77		121		132		2		1		1		1
SPPGP		162		100		132		77		115		129		298		337		402		280
SPAPR		162		126		112		62		121		102		466		481		543		438
SAAPP		152		92		126		74		119		88		165		198		212		183
SPAPA		176		98		81		73		106		103		287		295		322		305
SPAAP		151		93		107		66		115		89		218		263		312		262
SPRPA		133		97		93		67		106		124		208		252		271		210
SPRSP		175		84		106		77		87		88		73		94		92		99
SQPPP		149		88		113		63		84		118		87		71		82		88
SPPHP		143		80		120		64		104		101		88		111		117		117
SAPAP		137		83		108		60		99		106		423		416		531		438
SRPAP		124		87		119		59		102		94		33		42		46		28
SPPRA		118		98		104		54		117		92		150		157		184		154
SPHPP		140		90		114		49		83		105		87		100		130		98
SPPLR		110		86		106		59		105		98		149		150		162		144
SPAPS		150		79		99		47		96		88		134		121		129		107
SAPPR		130		82		88		46		107		101		29		28		40		24
SPPAA		128		90		87		56		92		99		169		156		208		174
SRPPR		137		86		108		39		88		92		0		0		1		0
SRRPP		121		98		92		61		81		89		0		0		2		0
SARPP		124		79		84		58		92		104		145		154		190		138
SPPPQ		132		79		96		65		79		82		49		40		60		69
SPPRS		114		86		81		52		90		91		136		129		148		116
SPARP		103		91		88		50		83		96		337		329		420		288
SPLAP		129		82		84		54		82		73		209		177		232		194
SPRPS		117		72		87		47		83		96		106		102		130		88
SPPPG		121		74		85		60		69		90		137		131		148		146
SPPRL		121		78		68		47		90		93		328		302		390		339
SPPAL		117		65		102		62		83		65		164		152		231		170
SHPPP		108		65		87		50		82		100		119		110		117		137
SPVPP		127		72		80		43		94		69		101		105		136		98
SRAPP		122		75		87		41		84		76		0		0		0		1
SPPVP		117		71		82		46		82		83		135		143		155		129
SALPP		107		62		77		51		85		96		148		143		185		141
SRPPA		131		54		85		49		84		75		74		84		84		89
SPPSR		125		71		65		48		93		73		161		200		223		221
SPRTP		113		83		74		43		71		85		169		157		170		147
SPSPR		111		64		83		54		70		87		192		186		246		187
SPRQP		127		75		79		47		71		67		36		49		60		45
SPPPH		101		66		85		37		89		81		61		54		58		71
SPPAS		107		70		73		55		68		83		318		313		378		321
SPTAP		113		74		77		38		70		79		150		131		164		139
SPRRR		103		72		68		47		79		80		0		0		0		0
SATPP		92		74		75		45		84		69		120		157		174		138
SPLPR		105		65		81		44		79		62		310		331		388		309
SPLLP		93		80		68		51		75		67		119		119		116		113
SAPSP		108		56		87		32		70		78		345		370		366		306
SPLPA		98		61		74		43		87		67		204		230		251		200
SRPRP		109		62		78		39		72		70		0		0		1		0
SLPAP		126		55		61		49		65		73		127		152		153		141
SPALP		109		63		61		35		89		68		225		219		301		248
SPSAP		115		64		70		40		67		61		153		164		225		175
SAPPA		89		63		77		35		72		78		222		239		272		243
SGPPP		110		53		64		34		64		87		68		72		83		57
SPAPT		102		53		58		50		79		65		69		69		97		59
SPRPL		112		61		72		41		60		61		84		98		102		82
SPRRA		59		85		66		54		78		65		0		1		0		0
SASPP		106		67		60		44		57		72		81		109		128		99
SPPAT		102		77		63		34		60		70		118		119		149		119
SPTPR		91		56		74		53		71		55		43		59		62		47
STPAP		101		74		63		34		52		76		151		156		195		161
SPARR		89		51		54		48		83		73		0		2		1		0
SARAP		103		62		64		50		54		53		120		143		139		105
SPSRP		102		55		64		36		54		75		88		103		114		84
SPPTR		85		55		61		38		62		83		38		61		72		69
SLPPR		107		70		49		30		61		65		66		65		81		66
SPTRP		87		62		54		43		56		78		235		212		250		212
SPLRP		92		51		73		34		66		63		263		293		380		308
SPTPA		98		46		59		41		59		70		38		21		43		27
SPASP		91		63		60		43		53		62		121		133		161		107
SLRPP		101		48		69		36		68		44		53		58		71		54
SPPLL		91		68		63		40		57		47		129		101		116		112
SAAAP		88		59		59		32		58		66		168		140		172		149
SPLPS		97		56		54		43		58		54		189		182		210		153
SPPSL		95		60		64		27		60		56		163		194		215		197
SPAPL		97		65		61		33		60		45		187		173		200		164
SPTLP		82		60		61		45		58		49		128		137		141		134
SPAAA		91		48		58		40		60		56		89		70		103		80
SPRPT		78		54		65		35		53		67		44		51		56		61
SPPLS		100		49		62		38		55		47		65		53		69		56
SRRPR		78		47		52		52		64		58		0		0		0		0
SPRLR		82		46		69		36		60		56		1		0		1		0
SRPLP		102		45		64		30		52		55		47		57		52		63
SVPPP		98		54		46		31		53		66		56		59		71		72
SPPRT		58		64		62		37		54		72		97		89		113		102
SPSPA		97		49		66		35		51		48		216		224		285		266
SRPPS		95		56		55		20		68		51		34		32		33		33
SRPRR		86		67		46		40		46		59		0		0		0		0
SPARA		83		48		52		40		58		60		136		124		147		124
SPPSS		91		41		54		37		58		56		106		109		120		107
SAPTP		75		50		63		40		51		57		79		86		111		97
STPPR		87		62		49		30		49		57		112		121		161		122
SPRAR		77		54		51		46		55		50		0		0		1		0
SRRRP		100		39		55		30		55		52		0		0		0		0
SSPAP		77		44		64		34		59		53		279		276		339		236
SRLPP		81		39		63		38		50		59		142		165		204		175
SAPLP		77		55		60		28		61		47		356		322		411		331
SARLP		76		44		48		37		65		56		128		127		149		125
SPAAR		75		53		65		36		44		50		131		123		147		132
SPRRS		82		39		47		30		61		64		0		0		1		0
SAPPS		84		51		48		25		54		60		79		86		93		78
STRPP		84		47		57		22		58		54		74		62		87		66
SLPLP		84		53		42		34		55		52		222		217		282		213
SPRGP		78		53		50		38		53		47		71		87		85		72
SRTPP		91		44		50		40		44		49		13		7		15		14
SARRP		104		43		45		27		47		51		1		0		1		1
SPPSA		76		44		58		25		62		52		100		105		107		120
SRRAP		81		51		50		39		51		41		0		0		0		0
SPTSP		65		54		48		33		54		56		106		117		125		120
SPSPS		77		52		37		35		55		50		69		85		92		72
SRRRR		77		45		63		33		42		46		0		0		0		0
SPRRL		75		47		51		42		39		51		1		0		0		0
SPGPR		61		44		46		50		52		50		148		171		181		127
SPPGR		66		48		60		37		47		44		104		119		135		111
SSRPP		95		33		48		25		48		53		42		34		44		42
SLPPA		75		54		44		31		47		48		107		110		138		127
SAGPP		75		48		52		32		44		47		2		2		3		5
SLPSP		77		45		48		30		46		51		87		101		95		112
SLPRP		78		54		48		33		46		37		299		336		380		271
SPRAA		76		41		59		30		51		39		112		104		159		136
SAAPR		78		42		42		34		45		53		187		195		272		169
SLAPP		81		36		47		27		55		45		104		110		134		94
SPLPT		63		46		48		35		48		51		81		58		70		74
SRPAR		65		58		44		31		52		39		0		0		1		0
SSPPR		68		35		54		39		45		48		53		50		60		51
SPSLP		70		43		43		35		51		46		80		79		78		71
SRPSP		73		38		48		26		50		52		2		1		0		1
SPLSP		75		38		47		33		49		43		115		128		167		148
SPPQR		61		56		38		28		47		55		52		57		64		58
SRPRA		78		42		42		30		42		51		0		0		0		0
SRSPP		77		40		40		30		52		45		0		0		0		0
SLLPP		89		36		42		26		43		47		79		81		104		89
SPPST		68		45		40		39		46		45		125		164		177		141
SPPTL		62		52		40		30		49		50		20		28		34		26
SPGAP		73		45		43		36		49		36		81		72		78		75
SPRHP		73		39		39		33		43		51		114		124		152		93
SARRR		66		40		52		28		51		39		0		0		0		0
STLPP		69		43		51		23		45		41		72		74		78		70
SPAQP		70		48		48		26		43		35		63		47		71		54
SPPPV		59		42		55		20		50		43		23		12		19		17
SPSSP		65		44		38		29		49		44		147		126		171		128
SPLPL		57		42		49		32		47		41		82		61		87		95
SPTPS		64		49		45		29		41		40		89		96		79		82
SPPLT		59		50		47		28		41		42		84		83		82		82
SPRLA		67		51		44		26		35		42		118		99		137		99
SPSPL		70		28		43		35		41		47		62		80		77		71
SPPTT		69		31		45		30		39		49		45		31		62		52
SRAAP		70		40		43		39		41		30		2		5		5		3
SPLRR		58		43		47		23		40		51		0		0		1		0
SPATP		74		44		52		27		34		30		54		60		69		48
SPRAS		70		40		29		29		43		49		44		39		36		44
STSPP		50		49		56		30		33		42		22		13		10		21
SPARL		67		36		39		35		43		39		101		102		116		111
SRPRL		51		39		39		25		56		48		0		0		0		0
SRRLP		78		25		42		31		42		40		1		0		0		1
SARSP		62		46		43		27		34		45		17		26		16		20
SPPRH		56		39		49		33		45		35		80		113		129		108
SPPLA		70		30		34		32		51		38		59		57		86		68
SRRAR		68		38		34		32		49		34		0		0		0		0
SSPLP		70		36		45		23		39		42		55		65		62		49
STPSP		68		33		46		25		41		42		69		66		71		70
SPAPG		63		38		41		31		39		41		91		71		101		75
SPRLL		57		44		27		42		43		40		116		126		127		93
SPLTP		66		31		41		33		39		42		64		84		85		89
SPQRP		52		32		48		33		35		52		90		85		114		70
SRARP		72		28		40		30		43		39		0		1		0		0
SARPR		58		43		42		29		35		44		1		0		0		1
SPPRG		52		42		42		27		41		47		116		127		128		121
SPQPR		55		37		46		24		49		39		80		82		92		98
SAARP		68		38		41		22		29		51		74		90		112		67
SPPHR		56		36		50		25		38		44		32		31		40		40
SPRAL		56		47		35		26		44		41		91		81		110		77
SPRLS		64		35		27		33		45		45		55		56		63		58
SPTPL		68		39		40		26		37		37		34		42		59		45
SRARR		52		36		42		29		46		42		0		0		0		0
SRPPL		66		30		39		22		39		51		30		35		32		40
SPALR		63		34		43		18		48		40		116		113		127		112
SPTPT		70		36		32		27		41		40		37		48		57		44
SSPRP		69		36		38		27		36		40		93		78		90		76
STAPP		66		32		36		33		42		37		43		48		44		58
SPAAS		56		42		45		26		39		37		77		60		74		50
SLPPS		53		40		46		25		39		41		45		42		57		41
SPAGP		52		25		46		35		42		44		123		127		131		86
SPPRQ		48		40		47		27		47		35		30		55		37		40
SRPRS		61		38		41		26		35		43		0		0		0		1
SAARR		59		44		35		23		37		45		0		0		1		0
SPASR		60		37		42		26		42		36		92		112		124		83
SPGRP		58		32		44		25		33		51		262		233		263		191
SPQPA		54		49		40		20		44		36		45		41		51		50
SRPQP		55		42		47		30		34		35		1		2		0		2
SPPTS		53		40		40		24		44		41		71		83		72		92
SQPAP		50		32		45		27		38		49		61		63		84		67
SPSRR		58		24		45		36		31		46		0		0		0		0
SPARS		52		33		48		34		39		33		116		96		104		106
SPPAQ		56		41		29		32		34		47		59		62		80		40
SPLQP		57		38		36		24		41		42		71		100		107		87
SAPRP		68		37		35		16		37		44		299		269		286		253
SPWPP		65		41		41		16		38		35		48		53		56		41
SPGPA		57		39		36		24		39		40		86		95		107		79
SAQPP		60		29		52		28		38		26		72		41		68		45
SLRRR		59		53		35		19		29		38		0		0		0		0
SRRRA		51		39		44		33		36		30		0		0		0		0
SRRRS		54		33		34		45		38		29		0		0		0		0
SRGPP		60		32		44		19		33		44		0		0		0		0
STPTP		53		38		33		18		32		58		66		75		58		72
SRPLR		65		37		35		30		30		34		0		0		1		0
SPQAP		64		33		35		28		36		34		110		109		123		97
SRQPP		58		36		40		16		38		42		5		5		7		9
SSAPP		65		25		37		21		43		39		77		90		93		98
SSPPA		56		39		45		24		33		33		63		69		80		76
SRPAA		62		33		30		26		44		34		11		17		16		12
SRPSR		52		40		38		19		40		40		0		1		0		0
STPPA		55		38		34		26		41		35		73		68		94		76
SAPPT		50		42		28		20		38		50		72		68		72		64
SRRPA		42		36		44		29		38		38		0		0		0		1
STPLP		69		35		24		23		36		40		148		130		172		122
STPRP		57		36		38		25		42		29		207		176		196		150
SPGLP		62		38		29		25		38		34		170		169		187		137
SQPPR		59		33		27		25		41		41		78		83		106		87
SAPPL		41		36		37		19		52		40		85		67		99		83
SPRPG		75		27		28		23		30		42		29		37		45		39
SRPPT		51		31		47		22		37		36		22		22		25		26
SRPTP		54		31		41		17		35		46		8		7		10		5
SPQLP		54		34		35		30		36		34		60		61		67		64
SARPA		41		38		49		21		33		40		193		193		188		168
SAASP		56		32		35		25		36		37		82		73		102		72
SAPAR		50		33		40		25		29		44		112		92		123		92
SLPPL		54		30		43		25		41		28		47		49		72		61
SPRAT		59		31		38		28		32		33		28		23		27		26
SRAPR		68		35		40		17		35		26		0		2		0		0
SARRA		47		33		38		24		39		38		0		0		0		1
SPPCP		42		24		43		25		46		39		26		36		32		34
STTPP		60		31		37		22		40		29		17		23		22		21
SPRPQ		53		24		36		25		40		40		19		33		30		23
SRRLR		54		35		37		19		38		35		0		0		0		0
SSPSP		46		31		38		27		42		34		84		98		116		95
SLPRR		61		34		30		29		34		29		1		0		2		1
SLRRP		46		31		39		14		43		44		0		0		0		1
SLSPP		53		28		31		30		39		36		18		16		20		21
SRRPS		62		26		26		23		45		35		0		1		0		0
STPPS		58		32		41		26		25		35		121		146		132		136
SALAP		60		27		34		28		29		38		95		111		138		109
SAPLR		45		33		39		23		36		40		137		121		128		98
SLRAP		59		31		35		28		29		34		102		79		110		95
SPHAP		48		35		32		26		36		39		60		66		80		55
SPPTA		49		41		37		20		39		29		24		34		19		22
SPRVP		51		31		31		27		31		44		105		119		144		99
SPVPR		58		32		32		19		35		39		54		51		67		58
STRLP		64		30		30		17		38		36		155		156		188		125
SPSPT		45		37		35		23		32		41		31		15		34		41
SAAPA		57		31		38		21		28		37		98		94		106		81
SPCPP		39		30		43		22		31		47		17		21		21		15
SPPQS		53		26		27		30		38		38		36		45		54		42
SLRRS		62		34		28		25		34		28		0		1		1		1
SPTTP		47		40		40		13		40		31		40		47		54		43
SPPEP		58		34		33		17		26		42		50		48		54		39
SGPAP		58		36		36		17		35		27		48		59		65		36
SLRPR		51		38		30		20		34		36		0		0		1		0
SPRSR		56		29		25		21		34		44		0		0		0		1
SPTQP		42		29		39		25		32		42		31		29		38		31
SRLPR		48		37		34		14		35		41		0		2		1		0
SRPGP		57		28		28		23		35		38		1		4		0		3
SRRSP		45		42		33		31		31		27		0		0		0		0
SPGPS		65		26		32		20		35		30		135		130		146		106
SPQPL		74		27		25		20		36		26		40		38		47		27
SPSTP		50		42		33		22		27		34		121		128		164		120
STPPT		46		27		37		21		39		38		42		41		37		41
SLRLP		58		28		40		26		23		32		97		102		105		96
SGPPR		54		26		36		24		35		31		16		19		21		12
SPPAG		36		37		40		22		33		38		86		88		119		91
SPRQR		48		39		26		27		35		31		0		0		1		0
SRALP		48		38		34		16		37		33		14		13		16		18
SRRSR		47		29		34		25		38		33		0		0		0		0
SAALP		58		24		23		29		41		30		63		75		111		68
SARRS		52		28		34		26		29		36		0		0		0		0
SLTPP		45		31		35		26		34		34		40		46		46		46
SPASA		47		34		35		31		26		32		100		87		113		77
SSLPP		50		34		35		18		40		28		102		117		135		121
SLPTP		61		29		36		15		25		37		72		65		89		70
SARLS		50		36		30		21		26		39		42		42		40		54
SARTP		48		30		37		28		27		32		109		74		120		93
SPTRR		40		47		25		23		31		36		0		0		1		1
SRRRL		55		26		35		23		33		30		0		0		0		0
SSPPS		46		26		41		25		36		28		41		30		51		44
SAAPS		59		25		32		23		30		32		146		162		184		162
SLPPT		55		31		38		12		36		29		27		29		45		31
SPTAR		41		31		30		25		35		39		53		53		51		58
SRRAA		43		30		28		27		32		41		0		0		0		0
SAAAR		46		30		36		23		34		31		125		122		143		106
SLQPP		64		20		31		16		32		37		29		38		35		40
SPPQL		40		37		33		22		29		38		46		53		60		47
SAPSR		57		27		28		22		25		39		65		51		54		45
SARLR		41		34		31		22		31		39		0		0		1		0
SRAAR		52		33		29		21		31		32		0		1		0		0
SLPRS		47		30		31		21		34		34		124		113		160		115
SARAR		50		31		29		21		28		37		0		0		0		1
SPRSA		49		33		33		15		32		34		12		8		15		10
SPGPL		52		26		37		21		31		28		120		85		100		97
SPPPC		39		31		30		26		40		29		9		6		17		8
SPRSS		47		26		38		23		21		39		9		7		16		16
SAGPR		42		32		29		30		31		29		45		55		65		48
SPTRL		47		33		35		28		24		26		87		92		93		79
SAPRA		35		31		44		17		35		30		128		134		156		119
SARRL		50		31		27		17		33		34		0		0		0		0
SPAAL		66		27		28		19		24		28		128		106		132		111
SPLRA		41		29		33		25		26		38		59		58		80		66
SPQSP		52		29		38		20		31		22		30		42		24		27
SPSQP		42		31		27		22		36		34		50		51		75		50
SRPGR		59		34		27		9		27		36		0		0		0		0
SAVPP		43		30		38		20		31		29		33		29		48		35
SRARA		49		25		31		17		41		28		1		0		0		0
SRPAS		47		32		21		18		38		35		9		10		5		5
SRPPG		48		25		35		15		29		39		11		5		12		9
SPALS		49		40		34		14		22		31		84		82		102		78
STRRR		55		28		42		25		19		21		0		0		0		0
SPAAT		45		24		34		17		29		40		70		73		86		72
SRPAL		54		28		28		16		30		33		19		16		12		11
SPPSQ		43		33		32		17		37		26		34		32		36		25
SPSAR		45		25		30		16		34		38		116		73		122		90
SAPRR		52		20		35		16		29		35		1		1		0		1
SARAS		43		35		20		25		29		35		13		18		21		16
SPGRR		34		36		32		19		35		31		1		1		0		0
SRASP		40		32		38		22		24		31		0		0		0		0
SARPS		46		28		27		18		31		36		27		22		29		22
SATAP		38		20		38		16		33		41		33		49		43		33
SLAAP		57		31		24		21		27		26		67		89		82		69
SLPAR		42		33		36		17		32		26		95		118		132		102
SLPRA		40		29		27		21		29		40		147		157		177		157
SPLRL		45		20		26		28		34		33		95		89		109		75
SPLRS		42		23		36		17		37		31		56		56		76		53
SAPRS		50		21		33		23		31		27		106		80		127		94
SPALA		47		28		30		27		17		36		86		102		86		88
SPPAH		45		25		31		24		28		32		73		81		92		84
SPTAA		39		20		29		24		38		35		20		25		30		25
SAPGP		51		23		28		15		27		40		220		195		253		171
SPPGL		47		37		22		19		28		31		52		60		87		56
SPPLQ		49		19		39		19		32		26		15		16		23		12
SRRPL		47		26		25		16		34		35		0		0		0		0
SRRQP		51		30		29		14		28		31		0		0		0		0
SPLHP		54		22		24		21		32		29		87		88		94		76
SRRLS		52		23		27		17		33		30		0		0		1		0
SPLPG		45		37		26		23		29		21		102		111		101		101
SAARA		52		33		26		23		16		30		51		50		66		38
SLPQP		48		20		21		15		39		37		58		72		78		66
SPAQR		37		35		27		21		32		28		43		40		46		41
SPGSP		52		19		24		23		33		29		54		55		48		45
SPQPS		48		29		29		20		24		30		69		60		88		68
SPRPH		35		25		43		17		28		32		24		26		26		20
SRAPA		50		19		29		16		38		28		38		40		54		41
SPHRP		42		30		33		19		29		26		50		57		41		42
SPLAA		47		29		28		19		31		25		51		52		64		50
SPLLR		58		28		25		15		28		25		87		122		130		117
SPRLT		43		27		32		24		30		23		35		43		45		40
SPRST		43		27		34		24		23		28		17		7		7		8
SQPRP		58		22		25		11		37		26		38		39		48		35
STRAP		41		28		31		21		30		28		67		60		58		43
SALPR		34		30		28		25		28		33		89		80		125		104
SPAPQ		46		31		26		19		30		26		17		22		38		26
SRAPS		36		28		25		19		38		32		21		13		26		26
SRLPA		43		30		37		20		27		21		123		94		114		91
SSSPP		48		23		40		11		26		30		47		44		73		68
SSTPP		43		31		34		19		25		26		64		61		71		56
SLPGP		38		31		35		15		28		30		126		96		151		91
SPPLH		56		36		20		17		26		22		96		79		98		98
SPPWP		33		29		27		18		31		39		113		123		123		104
SPRRT		45		28		25		19		26		34		0		0		0		0
SRRLT		35		31		27		17		34		33		0		0		0		0
STRRP		47		27		30		18		35		20		0		0		0		0
SATPR		30		27		32		20		35		32		41		51		64		48
SPLPQ		41		28		28		22		35		22		40		35		39		48
STPPL		44		31		27		21		25		28		49		31		37		29
SARAA		35		33		31		19		31		26		50		54		53		36
SPSRS		35		35		37		19		23		26		17		15		16		22
SPTRS		33		26		34		13		29		40		61		70		68		67
SSPTP		47		30		31		18		27		22		46		39		45		61
SAAPL		57		30		29		19		17		22		45		49		62		52
SLRRT		42		23		34		18		30		27		0		0		0		1
SRRQR		38		25		26		23		27		35		0		0		0		0
SAPQP		27		30		34		14		25		43		102		79		123		104
SGRRR		38		27		30		18		30		30		0		0		0		0
SLPRL		43		24		30		14		33		29		154		164		209		137
SRARL		43		29		31		19		24		27		0		0		0		0
SRLRP		49		33		26		14		27		24		0		0		1		0
SRPRT		44		30		19		22		25		33		0		2		0		0
SRRRT		40		34		25		17		29		28		0		0		0		0
SRRSA		44		32		30		22		20		25		0		0		0		0
SRRTR		48		18		28		17		33		29		0		0		0		0
SAARS		40		28		21		21		33		29		44		49		49		51
SLRLR		40		25		30		24		18		35		1		0		0		0
SRLRR		37		29		33		17		34		22		0		0		0		0
SRTAP		48		31		16		13		31		33		1		2		1		3
SPRRQ		43		22		28		21		26		31		0		0		0		0
SPSRA		38		28		19		31		29		26		35		40		56		35
SRAAA		44		21		27		20		30		29		1		3		0		2
SRTPR		43		21		22		30		30		25		0		0		0		0
SLRSP		36		23		33		18		20		40		83		83		103		76
SPLAR		46		23		26		25		22		28		69		67		87		65
STRSP		47		31		25		25		25		17		6		7		8		10
SVPPR		44		28		27		16		31		24		1		1		0		1
SALSP		42		21		26		20		28		32		80		78		105		69
SARSR		38		30		16		20		20		45		0		0		0		0
SHRPP		48		30		20		21		28		22		33		32		45		39
SPRSL		42		21		25		20		30		31		52		34		39		23
SPTRA		36		23		32		18		32		28		55		55		57		50
SAGRP		44		29		26		19		25		25		31		19		22		27
SPEPP		39		25		30		18		31		25		1		2		2		2
SPPRV		36		33		31		16		20		32		126		98		129		119
SRALR		40		22		26		23		32		25		0		2		0		0
SRRSS		46		18		26		24		31		23		0		0		0		0
SSRRS		49		27		19		15		22		36		0		0		0		0
SARQP		41		25		29		19		29		24		34		23		28		19
SGPPA		46		17		40		16		26		22		19		23		34		29
SGPRP		46		22		32		14		24		29		55		54		53		63
SGRPP		45		24		24		15		28		31		6		8		13		8
SPHPS		39		31		25		16		33		23		19		17		25		22
SQPPS		50		25		26		14		30		22		18		24		11		17
SRSRR		40		25		24		20		24		34		0		0		0		0
SARGP		50		29		25		15		21		26		11		6		11		12
SLARR		37		34		29		22		23		21		0		1		2		0
SPPPW		36		25		34		23		21		27		24		23		27		31
SPRTR		32		27		30		18		28		31		0		0		1		0
SQPLP		47		27		27		20		26		19		85		47		70		53
SSRLP		44		31		25		20		21		25		66		45		64		52
SSRRR		46		25		31		17		29		18		0		0		0		0
STQPP		50		16		31		15		26		27		14		11		9		6
SASAP		42		16		19		23		32		32		57		51		64		40
SATLP		40		22		23		25		32		22		37		32		36		35
SLGPP		47		18		22		17		30		30		32		34		44		26
SPAGR		31		22		25		18		29		39		52		55		82		50
SPPGA		33		34		29		23		21		24		57		58		69		40
SPPHS		38		22		27		23		26		28		23		20		31		20
SPPSH		44		23		30		13		29		25		51		45		49		41
SPPTQ		33		30		33		16		28		24		18		19		23		17
SRPAT		30		18		30		23		37		26		7		8		13		7
SSRRP		36		21		22		21		25		39		0		0		0		0
STPAR		35		24		28		21		29		27		110		99		119		116
SAAAA		31		29		25		21		29		28		69		49		75		39
SAPTR		39		29		33		10		31		21		87		72		76		89
SASPR		40		26		28		16		27		26		67		54		67		59
SPAHP		49		15		21		24		35		19		59		59		67		52
SPATR		31		25		29		23		27		28		82		94		79		94
SPPQA		28		30		24		18		32		31		48		57		52		53
SRRTS		33		29		35		20		23		23		0		0		0		0
STPRR		42		25		29		25		19		23		0		1		0		1
STRPR		46		19		37		15		15		31		0		0		0		0
SAAAS		40		30		22		19		18		33		29		33		36		24
SHPAP		54		19		25		18		26		20		45		57		61		63
SLRSR		46		22		30		13		29		22		0		0		0		0
SPHPA		31		37		36		14		20		24		42		34		55		47
SPSLR		37		31		29		18		25		22		47		51		66		46
SRPLA		27		28		26		16		32		33		10		10		6		9
SRRAS		34		18		30		30		27		23		0		0		0		0
SAAGP		42		25		16		14		30		34		50		37		49		31
SAARL		46		24		21		20		27		23		91		90		121		82
SALRR		34		33		18		17		37		22		1		0		0		0
SAPAA		33		17		35		24		25		27		176		153		176		139
SATSP		36		27		25		20		28		25		39		54		63		54
SPGPT		46		23		27		12		26		27		35		31		41		35
SRPPQ		37		22		38		17		21		26		10		7		9		8
SSPPL		43		23		25		17		30		23		35		46		40		38
SAAPT		50		18		27		17		29		19		38		29		37		34
SPAPH		45		18		33		15		21		28		44		47		52		40
SPPQT		32		29		31		19		30		19		28		27		27		31
SPRQL		35		30		25		21		23		26		28		22		25		21
SPVAP		42		25		23		19		21		30		124		97		127		96
SRGRP		48		17		25		14		30		26		0		0		0		1
SLPLR		36		28		21		18		22		34		210		234		273		210
SLRLL		35		22		25		20		30		27		10		10		10		8
SSRPR		39		31		22		12		33		22		0		0		0		1
SALPA		39		22		28		15		27		27		79		86		91		77
SGAPP		38		21		29		14		23		33		12		15		19		15
SGRPR		43		20		25		22		27		21		0		0		0		0
SHPRP		44		28		24		10		24		28		42		73		46		47
SLRAR		41		17		31		19		26		24		0		0		0		0
SPSRL		34		29		28		16		23		28		96		112		115		99
SRQPR		36		27		20		19		24		32		0		2		0		0
SAATP		40		27		22		14		29		25		32		30		37		26
SAPAS		37		25		24		14		33		24		133		120		141		126
SAPPQ		27		16		30		23		31		30		38		42		42		39
SGPRR		32		25		34		21		25		20		0		0		0		1
SPART		26		27		31		15		23		35		38		51		54		34
SPHPR		33		25		37		11		23		28		32		42		43		28
SPLGP		40		25		25		9		26		32		203		212		232		197
SPPGS		40		29		25		19		24		20		45		62		75		51
SPVPA		46		17		34		14		20		26		45		48		64		40
SQLPP		37		15		23		23		36		23		36		26		48		48
SQRPP		42		23		24		14		28		26		29		40		39		39
SLRPS		32		24		35		15		17		33		34		30		19		34
SLRRL		47		20		21		19		20		29		0		0		0		0
SPPHL		31		17		29		19		32		28		45		44		58		34
SPRTA		36		28		31		20		20		21		46		33		44		36
SRARS		50		26		27		10		20		23		0		0		0		0
SRLPS		36		25		23		20		26		26		82		86		92		62
SSPQP		44		27		25		10		23		27		89		89		109		89
SVPAP		34		19		30		25		19		29		53		60		55		46
SALLP		37		27		28		13		23		27		63		63		74		73
SARSA		28		26		28		17		20		36		9		10		7		7
SARSS		31		32		29		18		22		23		5		4		6		7
SRGPR		42		22		22		18		21		30		0		1		0		0
SRPQR		40		21		21		17		35		21		0		0		0		0
SRRLL		46		21		23		26		17		22		0		0		0		0
SRRQS		42		23		18		19		25		28		0		0		0		0
SRTRS		35		24		31		13		23		29		0		0		0		0
SASRR		34		29		25		15		22		29		0		0		0		0
SLRLS		37		28		25		16		21		27		15		20		17		13
SPAST		37		26		20		26		34		11		20		22		36		24
SPAVP		34		25		22		27		22		24		52		33		51		41
SPRQS		38		27		29		18		27		15		7		7		7		6
SARRT		42		33		14		18		20		26		0		1		0		0
SPPVR		34		23		28		14		28		26		49		43		72		59
SPTLR		43		20		25		16		24		25		47		69		73		63
SRAGP		34		16		37		20		24		22		0		1		0		0
SRAPL		52		17		25		12		22		25		17		14		11		12
SRASR		39		23		27		19		18		27		0		0		0		0
SRRGP		39		27		22		20		20		25		0		0		0		0
STRLR		39		23		28		18		26		19		1		1		0		0
SAPPG		28		22		23		18		29		32		32		32		42		34
SQRRR		38		14		27		21		30		22		0		0		0		0
SRAQR		29		21		22		23		22		35		0		0		0		0
SRRPG		31		31		21		17		24		28		0		0		0		0
SSPRR		20		27		32		17		22		34		0		1		0		1
SAGRR		26		26		27		23		27		22		0		0		1		0
SARLA		30		27		29		23		14		28		40		41		52		42
SASPS		30		20		34		23		14		30		162		180		197		144
SPATA		36		31		28		9		21		26		73		81		88		73
SSPPT		33		25		27		17		18		31		28		31		37		26
SAPVP		37		21		22		16		30		24		84		63		84		60
SGRAP		48		23		22		11		30		16		15		16		11		14
SGRRS		45		20		20		19		26		20		0		0		1		0
SPRPV		36		38		21		16		18		21		52		54		71		52
SPRQA		32		27		19		11		31		30		5		16		18		9
SPRTS		24		31		29		22		27		17		35		42		49		37
STARR		31		28		22		24		25		20		1		0		1		0
STRLS		37		24		22		15		24		28		13		12		18		16
STRRS		35		25		31		11		28		20		0		0		0		0
SGRRP		52		23		22		11		18		23		0		0		0		0
SPQQP		40		17		23		19		23		27		43		40		42		45
SPVPS		33		19		23		26		26		22		53		34		72		37
SRPSA		45		16		30		18		15		25		2		3		6		5
SGPLP		34		20		29		15		27		23		46		59		55		37
SPHLP		38		21		19		18		26		26		118		110		131		110
SPQPT		37		19		22		17		30		23		18		15		12		8
SRRQA		38		25		25		17		19		24		0		0		0		0
SRRRQ		38		14		27		24		28		17		0		0		0		0
SSRSR		34		17		30		20		20		27		1		0		0		0
SAALS		24		24		36		14		22		27		33		33		34		36
SAGLP		39		28		19		14		23		24		31		35		62		27
SARQS		33		27		27		20		19		21		1		2		0		0
SLRRA		25		23		23		22		29		25		0		0		0		0
SPSAS		30		29		28		16		25		19		98		94		116		93
SPTAL		42		25		23		17		20		20		43		31		50		35
SPTGP		29		27		21		16		30		24		29		46		50		31
SPVPL		38		20		16		16		28		29		46		47		47		31
SQPSP		40		16		26		19		24		22		48		46		43		49
SRRLA		34		32		27		19		17		18		0		0		0		0
SRSPR		33		18		19		21		31		25		0		0		0		1
STPSR		33		21		25		15		27		26		32		53		58		53
SVRRR		42		31		15		15		21		23		0		0		0		0
SALPS		37		24		24		16		23		22		90		87		95		84
SHPLP		42		19		30		14		21		20		63		57		90		60
SRTRR		30		25		26		16		24		25		1		0		0		0
SARLL		41		25		18		20		21		20		22		13		28		6
SARTR		24		28		28		19		25		21		0		0		0		1
SATRP		38		23		19		12		28		25		35		39		44		34
SPGAR		41		20		15		18		26		25		23		31		33		20
SPVSP		31		16		25		22		29		22		18		26		25		14
SRLSR		43		28		23		14		19		18		0		0		0		0
SRTLP		39		22		27		15		19		23		14		15		12		18
SAPSS		36		26		22		13		16		31		125		95		126		103
SARLT		34		27		19		21		22		21		14		21		42		31
SASPA		32		20		28		13		25		26		67		62		81		70
SATRR		40		19		18		16		25		26		0		0		1		0
SLARP		41		30		18		13		18		24		86		82		103		75
SPSAA		32		24		22		8		32		26		85		77		103		77
SRLLR		46		22		20		14		19		23		0		0		0		2
SRSRP		40		29		23		19		17		16		0		0		0		0
SSRAP		30		22		32		18		18		24		33		33		42		24
STGPP		46		22		22		14		19		21		1		0		0		0
SPGTP		34		21		22		22		24		20		51		48		63		37
SPQRR		28		23		30		15		20		27		1		0		0		1
SPRLQ		43		21		23		11		23		22		13		22		28		25
SRRSL		28		28		13		22		29		23		0		0		0		0
SRTRP		39		20		24		14		25		21		0		0		0		0
SAPLS		31		20		31		15		19		26		140		131		136		140
SLLPR		45		16		23		14		23		21		84		112		113		91
SLPSR		36		23		32		10		20		21		93		82		85		71
SPASS		28		18		30		15		28		23		44		34		32		34
SPRGR		24		26		23		23		25		21		0		0		0		0
SPTSR		38		25		22		15		19		23		46		42		40		36
SQRPR		34		24		22		16		23		23		0		0		0		1
SQRRS		45		13		22		14		29		19		0		0		0		0
SRART		32		31		19		10		20		30		1		1		0		0
SRPSS		30		24		23		11		27		27		2		1		3		1
STPRS		38		22		24		20		22		16		42		47		62		53
SVPSP		33		26		22		16		22		23		10		20		12		20
SAPAL		38		15		27		14		18		29		86		75		87		67
SLRQP		28		30		17		25		21		20		11		7		10		17
SPGLR		30		22		29		23		20		17		86		73		110		71
SPPLG		33		23		24		12		23		26		29		28		51		36
SRRAL		32		26		26		13		19		25		0		0		0		0
STARP		35		12		27		19		23		25		52		53		51		43
SARPL		36		29		21		15		14		25		28		21		34		21
SPHSP		28		21		21		23		18		29		23		21		21		16
SPLPH		33		19		19		21		28		20		9		16		15		16
SPQTP		31		31		20		16		18		24		45		26		26		40
SPRWP		31		20		19		20		23		27		47		58		38		27
SRPVP		24		19		26		18		23		30		12		16		18		9
SRRPT		26		25		27		11		22		29		0		0		0		0
SSRRL		29		23		25		19		21		23		0		0		0		0
SVRLS		32		23		28		12		20		25		48		43		53		30
SAASR		40		17		16		13		21		32		31		18		22		16
SAHPP		31		22		23		16		20		27		44		48		61		43
SAPSA		32		23		21		15		22		26		76		63		93		60
SASLP		23		26		21		23		27		19		50		52		50		53
SASSP		37		27		21		12		18		24		45		40		42		40
SPPRC		34		19		27		12		23		24		2		8		12		5
SPRGA		23		27		24		17		27		21		17		8		11		10
SPRRH		33		16		21		12		30		27		1		0		0		0
SRLRS		36		18		24		20		20		21		0		0		0		0
SRPLL		31		23		23		12		24		26		4		1		8		1
SSRLR		41		18		18		12		27		23		0		0		0		0
STAAP		29		23		23		14		21		29		60		86		85		74
STRRL		35		25		21		13		23		22		0		0		0		1
SAGAP		30		21		24		13		26		24		53		62		50		29
SLARS		32		20		26		15		27		18		41		36		47		40
SLLRP		39		19		19		13		29		19		50		42		48		33
SLLRS		30		19		22		13		32		22		43		33		45		37
SPLLL		29		26		19		14		25		25		221		187		223		225
SPPSG		44		23		16		20		21		14		46		41		48		41
SPTPQ		25		25		29		7		26		26		10		1		8		4
SPVLP		31		24		21		15		19		28		40		42		61		27
SRAAS		31		29		21		18		14		25		2		3		4		1
STPQP		44		25		14		14		18		23		41		40		45		40
STRPA		32		20		31		14		21		20		47		52		59		45
SPAQL		30		24		26		13		20		24		25		23		28		18
SPPHA		29		29		22		12		24		21		23		33		31		22
SPPHT		28		27		23		16		24		19		82		61		77		67
SPRRV		32		21		19		14		22		29		0		0		0		0
SPSSR		42		19		24		12		20		20		22		28		33		20
SRLRL		40		18		18		21		16		24		0		0		0		0
SRPLS		40		19		20		12		29		17		4		6		7		8
SRSAP		29		30		24		12		16		26		3		3		3		0
SGRLS		28		20		18		22		24		24		6		9		12		11
SHPPR		23		24		18		19		28		24		49		49		75		46
SLRLT		31		18		24		17		23		23		36		27		44		31
SPAQS		33		14		22		26		24		17		25		30		34		26
SPSGP		31		23		21		16		21		24		89		96		117		79
SPSHP		24		21		25		22		15		29		107		105		140		103
SPVRP		37		20		21		14		12		32		72		68		95		79
SRSPS		38		26		19		8		22		23		2		3		2		3
STPLR		29		23		22		19		19		24		63		54		66		53
STRQP		32		20		22		15		25		22		2		3		4		2
SARPT		33		15		26		14		26		21		24		22		12		19
SPALT		24		19		28		11		28		25		38		45		43		35
SPLAS		34		24		22		12		19		24		64		70		87		70
SPTHP		26		23		33		16		15		22		30		18		19		28
SQPPA		39		16		28		12		25		15		39		27		60		50
SRRLQ		39		20		18		16		26		16		0		0		0		0
STLLP		32		17		29		18		19		20		61		69		76		62
SVRRS		31		21		19		20		21		23		0		0		0		0
SAPSL		33		19		17		18		23		24		51		39		54		45
SAPST		29		15		19		18		31		22		51		47		48		36
SPASL		34		25		12		13		25		25		60		58		67		57
SPSPQ		35		16		29		12		21		21		31		26		31		35
SRPTR		30		20		25		10		30		19		1		0		0		0
SRRVR		28		23		24		15		23		21		0		0		0		0
STALP		34		29		27		5		24		15		36		41		54		39
STAPR		45		17		13		12		21		26		59		56		77		58
STPGP		33		24		22		6		24		25		83		88		111		81
SAALR		36		15		24		14		22		22		103		96		114		82
SLAAR		35		23		17		18		23		17		72		66		77		74
SPALL		34		23		22		11		23		20		113		115		107		84
SPARQ		36		19		27		12		20		19		20		15		12		10
SPLLA		45		23		14		13		20		18		52		61		71		74
SPLLS		39		19		31		6		13		25		68		61		64		66
SPSPG		31		22		30		11		21		18		113		102		119		101
SQPPT		36		15		20		17		23		22		13		7		9		7
SRLLP		29		15		23		12		26		28		3		7		11		7
SSAPR		34		31		12		10		19		27		110		123		148		147
STRAR		32		19		23		13		27		19		0		1		1		0
SALRP		36		22		20		16		24		14		72		75		92		59
SARAL		21		23		23		18		25		22		42		46		45		38
SPPAV		31		19		20		17		22		23		22		26		22		17
SPRRG		19		25		21		19		20		28		0		0		0		0
SRATP		20		21		26		19		23		23		0		2		2		2
SRPAG		37		21		21		14		17		22		6		5		2		4
SRQRP		42		11		25		11		21		22		0		0		0		0
SRRVP		31		25		22		15		23		16		0		0		0		0
SSGPP		37		18		27		11		20		19		3		5		6		3
SALRL		27		28		22		16		18		20		19		20		32		16
SAPQR		29		27		26		14		19		16		28		29		38		15
SAPTS		22		21		33		13		22		20		18		22		12		26
SASRP		33		21		28		17		9		23		37		34		52		35
SGPPS		33		17		24		9		30		18		17		24		25		19
SGRLR		21		24		20		17		23		26		0		0		0		0
SLPAA		25		22		24		14		29		17		50		68		67		41
SLPAL		39		20		13		10		22		27		47		59		66		54
SLPLS		39		12		20		11		23		26		109		131		157		148
SLRSS		39		26		16		15		20		15		17		9		13		19
SPGQP		32		18		27		13		25		16		40		26		39		32
SPLSR		33		20		25		12		23		18		92		73		107		96
SRPLT		27		20		17		15		32		20		4		1		5		1
SRTSR		37		21		21		13		14		25		0		0		0		0
SSARR		36		27		21		12		19		16		0		0		0		1
SSRLS		29		23		22		8		22		27		3		5		5		3
SSRQP		28		24		20		22		20		17		2		2		6		2
STPTR		31		27		21		13		19		20		178		175		192		147
STRPS		28		20		12		19		24		28		1		2		7		5
SALTP		26		21		20		14		26		23		42		50		54		53
SARSL		34		10		30		19		22		15		10		13		15		12
SGRRL		42		26		19		7		17		19		0		0		0		0
SPATS		31		19		26		12		24		18		88		95		113		83
SPLRQ		30		22		27		15		19		17		16		11		13		11
SPRAQ		28		22		12		21		26		21		14		11		14		18
SQPRR		26		26		17		15		25		21		1		0		0		0
SRSLS		29		14		21		17		30		19		1		2		1		0
SRSRS		32		20		17		14		21		26		0		0		0		0
SAPRT		26		22		30		9		18		24		147		141		182		132
SGTPP		39		15		17		14		24		20		60		61		52		34
SPGRS		29		20		11		14		27		28		28		34		29		27
SPRTT		31		21		17		14		21		25		43		41		43		41
SPSTR		37		17		22		11		18		24		230		222		267		183
SPTLL		27		24		26		14		16		22		53		52		51		55
SRSAR		24		18		33		17		21		16		0		0		0		0
SRTPA		32		21		24		11		24		17		6		12		4		2
STRSS		26		22		23		21		21		16		1		1		0		1
SALSR		28		20		21		12		19		28		29		32		41		34
SGLPP		32		20		24		19		14		19		28		25		41		34
SLARL		26		22		26		17		20		17		35		38		40		42
SLLAP		37		15		19		16		25		16		86		88		118		79
SLRQS		40		19		20		8		16		25		0		0		4		0
SPPVL		27		20		27		13		20		21		68		66		81		54
SPSQR		27		25		26		12		19		19		26		31		38		26
SRRGS		30		19		22		20		16		21		0		0		0		0
SSRPS		36		20		21		15		15		21		1		4		5		2
STRQR		35		21		13		19		21		19		0		0		0		0
STSPR		26		24		15		14		21		28		26		32		37		31
STTRP		29		27		22		14		14		22		14		22		16		11
SVRLR		32		22		16		18		18		22		0		0		1		0
SAGPA		29		30		23		12		17		16		24		22		27		13
SAPLL		35		23		15		12		20		22		103		103		143		95
SARVP		33		23		18		18		15		20		52		47		70		50
SARVS		26		29		22		13		22		15		27		30		29		27
SATTP		27		25		16		13		22		24		34		38		42		43
SPLSS		27		21		24		13		16		26		64		78		77		68
SPPPE		27		25		19		14		15		27		2		1		2		2
SPPVS		27		14		28		14		22		22		16		18		32		19
SPRAH		27		21		18		11		22		28		35		29		38		27
SPRVR		29		23		19		12		21		23		0		1		1		0
SRAPT		44		13		30		11		17		12		31		25		24		15
SRQPA		27		24		24		9		26		17		1		1		2		1
SRRSG		33		17		15		18		23		21		0		0		0		0
SSPAS		35		17		16		15		24		20		43		37		40		27
SAASS		36		16		18		18		20		18		38		30		41		35
SARAT		24		23		23		20		17		19		22		28		35		18
SASRS		37		14		20		13		27		15		5		6		6		6
SGPAR		27		25		18		15		25		16		36		34		52		31
SLRAS		28		18		23		16		17		24		88		94		96		70
SPRPW		31		26		17		12		14		26		9		10		19		11
SPTLA		40		18		26		15		14		13		22		22		30		29
SQRSR		25		18		19		19		21		24		0		0		0		0
SRASA		34		21		15		13		18		25		1		0		0		0
SSPRA		29		22		18		8		23		26		45		45		63		58
SSRPA		23		22		23		10		23		25		19		25		21		21
SAAGR		29		15		23		16		29		13		34		33		33		28
SALLR		32		19		15		11		16		32		153		147		187		127
SARRG		27		23		21		18		12		24		0		0		0		0
SARRQ		22		30		23		12		23		15		0		0		0		0
SLAPR		35		17		21		12		24		16		204		187		268		204
SLAPS		38		19		24		11		15		18		81		85		74		88
SLLLP		32		20		22		15		20		16		78		92		105		70
SLLRR		37		14		17		12		23		22		0		0		0		1
SLPRT		26		20		26		10		21		22		50		53		79		64
SPARG		27		24		22		17		10		25		59		55		63		50
SPPVT		28		19		22		13		23		20		19		23		24		25
SPTVP		31		14		24		16		19		21		14		18		20		14
SRAAT		27		23		19		16		19		21		0		1		2		0
SRGRR		21		17		30		16		26		15		0		0		0		0
SRLAR		41		19		22		17		12		14		0		0		0		0
SRSLP		44		20		19		9		18		15		2		5		13		4
SSPAR		31		15		17		12		31		19		78		81		102		83
STPHP		27		21		24		8		30		15		13		15		20		12
STPSL		21		19		31		13		21		20		33		33		40		33
SVRPR		20		17		21		20		22		25		0		0		0		0
SALRS		34		22		20		16		22		10		45		73		53		41
SARLQ		31		14		20		12		22		25		12		11		22		9
SATAR		26		23		22		19		12		22		15		7		17		14
SGRLP		27		29		19		10		24		15		164		152		220		173
SLGRR		36		24		18		14		15		17		0		0		0		1
SLLLR		24		21		27		12		19		21		72		80		87		75
SLRAL		35		7		27		12		25		18		15		12		7		14
SLRPL		33		17		21		12		21		20		28		49		24		40
SLRQL		36		14		19		14		25		16		3		0		0		1
SPLTS		28		19		20		17		18		22		77		83		87		83
SPTPG		34		22		15		12		16		25		64		81		78		75
SRAQP		36		19		16		8		25		20		2		0		3		1
SRGLP		30		17		25		9		26		17		2		4		5		1
SRRPQ		31		21		15		15		29		13		0		1		0		1
SRRQL		28		18		21		13		21		23		0		0		0		0
SRRTL		42		12		22		12		23		13		0		0		0		0
SRVPP		39		17		20		9		17		22		45		57		64		46
SSPRL		31		24		19		6		18		26		46		59		68		64
STRRA		28		21		15		12		27		21		0		0		0		0
STTRR		32		16		26		13		19		18		0		0		0		0
SVPPS		40		18		24		11		18		13		34		29		41		30
SVRRP		31		19		16		17		16		25		1		0		0		0
SGARR		28		12		21		16		23		23		0		0		0		1
SLPLL		29		12		18		16		23		25		99		110		128		96
SLSRP		27		26		23		6		18		23		63		48		65		63
SPAGA		35		18		25		6		17		22		89		99		110		83
SPATL		33		18		25		18		9		20		75		74		100		82
SPHQP		17		24		26		14		23		19		4		8		12		8
SPRTL		25		23		23		17		18		17		60		78		78		71
SRALA		19		15		25		22		23		19		6		4		9		5
SRLRA		32		16		19		10		22		24		0		0		1		0
SRRHP		35		20		21		7		25		15		0		1		0		0
SSRSP		39		22		25		15		9		13		3		7		5		4
STPRL		30		19		22		13		18		21		45		58		61		50
SAQPR		28		26		22		9		19		18		13		17		21		9
SARQL		38		21		20		13		14		16		0		0		3		2
SARQR		26		23		16		13		18		26		0		0		0		0
SGPSP		24		20		27		17		13		21		14		12		26		17
SLRTP		34		16		23		12		21		16		44		45		51		41
SLTRR		31		20		21		14		17		19		0		1		0		0
SPGAA		23		29		17		17		23		13		39		42		63		43
SPPGT		23		25		19		15		23		17		34		27		38		32
SPVRR		28		22		21		13		18		20		0		0		0		0
SQRLP		31		23		19		16		13		20		73		81		103		66
SQRLS		39		11		20		13		25		14		7		8		3		5
SQRSP		36		13		13		14		23		23		4		1		2		3
SRPST		19		15		23		12		22		31		1		2		2		0
SRQLR		30		14		22		9		23		24		0		0		0		0
SRRGR		31		20		18		17		21		15		0		0		0		0
SRRST		26		17		25		13		23		18		0		0		0		0
SRRVS		34		16		17		16		14		25		0		0		0		0
SRTPL		25		19		24		18		19		17		1		0		2		2
SRVRR		34		14		23		14		22		15		0		0		0		0
SSPTR		29		19		22		11		20		21		55		45		63		47
SVRLP		22		22		25		11		22		20		36		41		61		43
SAPRL		37		14		24		10		13		23		161		157		183		116
SASAR		19		22		24		17		18		21		11		12		4		7
SHAPP		33		24		14		11		18		21		21		33		29		20
SLPAS		32		22		15		15		19		18		29		31		40		33
SLPPG		30		20		17		15		19		20		40		65		83		64
SPAPV		36		16		14		13		23		19		25		21		32		30
SPLLT		33		17		15		14		14		28		33		25		49		33
SPQRS		25		20		19		16		16		25		12		9		17		10
SPRAG		31		16		16		14		15		29		19		17		20		9
SPRHR		33		23		13		12		11		29		0		0		0		0
SRQRS		26		17		22		21		18		17		0		0		0		0
SRRRG		28		19		16		18		26		14		0		0		0		0
SRRTA		36		19		18		13		19		16		0		0		0		0
SRRTP		32		18		17		15		16		23		0		0		0		0
SRTAR		28		26		13		9		20		25		0		0		0		0
SSARS		26		17		21		13		23		21		15		24		25		10
SSPLR		32		20		24		10		21		14		44		55		72		63
SSRAR		21		16		28		16		17		23		0		0		0		0
STPSS		33		20		14		12		17		25		30		31		41		42
STSRR		34		23		21		13		15		15		0		0		0		0
SVRPP		40		16		18		10		18		19		9		11		14		9
SATPL		41		22		21		9		13		14		42		51		52		45
SGPRA		17		26		15		16		30		16		37		32		40		36
SGRQR		23		15		13		15		28		26		0		0		0		0
SLRPT		24		17		27		14		22		16		17		17		31		21
SPAAG		28		18		15		16		21		22		14		22		22		18
SPRQT		19		22		22		12		20		25		0		1		2		6
SQPTP		29		18		17		10		28		18		13		7		13		11
SQRAP		34		21		15		14		18		18		12		12		19		17
SRHPP		30		18		20		11		20		21		2		0		1		1
SRPTS		29		24		21		12		20		14		0		0		2		1
SRTPS		33		12		14		18		26		17		3		11		5		10
SSARP		30		17		13		13		26		21		12		13		19		11
SSPRS		32		21		15		9		21		22		37		46		63		38
STPAA		23		26		19		17		16		19		19		17		33		16
STVPP		29		18		21		12		19		21		37		27		33		25
SVPRP		30		14		24		12		20		20		121		120		148		105
SAAQR		20		28		25		14		13		19		9		7		7		6
SALPL		28		20		18		6		28		19		80		73		87		73
SAPAT		24		19		25		12		23		16		35		47		48		31
SAPGA		28		16		23		19		18		15		56		46		70		53
SPRGS		36		16		22		10		24		11		2		2		2		4
SRPTA		22		22		21		17		24		13		2		3		4		3
SSPGP		26		18		20		10		24		21		71		64		86		78
SAAQP		26		21		21		18		19		13		24		23		33		23
SALSS		21		15		21		15		26		20		43		44		80		42
SAPLA		20		18		23		8		27		22		60		71		95		70
SASPL		30		16		18		16		20		18		51		60		71		44
SLPVP		31		16		12		12		23		24		88		59		68		63
SLRST		24		19		12		21		21		21		21		16		15		14
SPAVR		23		19		17		19		24		16		73		70		83		75
SPHPT		25		23		20		14		19		17		14		24		21		19
SPLAL		31		15		19		11		23		19		94		92		100		69
SPLAT		20		20		27		11		17		23		37		43		46		53
SPRSQ		25		23		17		15		17		21		9		4		14		7
SRAAL		34		13		28		10		13		20		9		7		5		6
SRTSP		26		19		25		12		15		21		1		0		0		0
SSTRR		25		15		24		13		18		23		0		1		0		0
SAAAL		30		21		16		18		14		18		45		56		74		43
SAART		26		19		11		19		22		20		60		70		92		66
SAAVP		32		20		21		8		23		13		33		26		36		32
SALAS		28		14		26		13		18		18		44		65		74		53
SAQRR		25		20		16		19		26		11		0		0		0		0
SARST		22		21		26		16		16		16		7		6		6		5
SAVRP		32		22		20		13		12		18		27		18		41		20
SGRSR		32		27		14		10		19		15		0		0		0		0
SLLSP		27		25		17		13		20		15		48		60		59		48
SLPLA		28		20		16		14		16		23		56		53		64		46
SLRVS		26		19		18		15		20		19		55		60		71		68
SPAAQ		22		21		22		12		23		17		38		34		35		20
SRLTR		28		15		17		14		23		20		0		0		0		0
SRQRL		31		18		14		13		18		23		0		0		0		0
SRQRR		25		14		17		12		25		24		0		0		0		0
SRRGL		30		17		17		15		14		24		0		0		0		0
SRRRV		29		20		15		15		19		19		0		0		0		0
STPLL		30		16		24		10		19		18		50		66		69		54
STTLP		31		29		10		14		15		18		27		31		45		28
SAQRP		32		13		18		14		21		18		42		43		72		40
SASTP		24		18		20		5		23		26		34		29		32		28
SEPPP		27		21		20		13		18		17		17		19		24		20
SHTPP		24		23		18		12		17		22		24		21		35		31
SLAGP		28		17		19		12		22		18		55		29		55		29
SLARA		20		25		22		12		22		15		43		53		61		43
SPGRA		26		11		21		15		20		23		19		21		22		10
SPHRR		19		24		17		12		27		17		0		0		0		0
SPPTG		26		20		23		12		10		25		7		6		14		15
SPTAT		28		28		14		9		23		14		33		29		27		31
SPTLS		29		19		20		12		19		17		46		39		53		52
SPTSS		30		21		18		16		16		15		34		33		48		42
SQRLR		32		14		25		14		17		14		0		0		0		0
SRGLR		29		17		19		10		19		22		0		0		0		1
SRLSS		28		13		23		14		18		20		4		1		5		2
SRQLS		29		21		9		18		21		18		0		2		0		0
SRQPS		29		18		23		9		21		16		1		1		2		1
SSPSR		23		20		20		11		26		16		27		41		31		39
SVRLL		37		18		14		10		13		24		62		62		81		63
SVRSS		27		22		23		10		22		12		13		12		12		9
SAAPG		35		15		18		11		19		17		38		52		39		47
SAASA		27		17		16		19		18		18		51		43		61		40
SASLR		28		14		16		15		21		21		84		63		92		55
SGPRL		27		21		23		16		12		16		28		30		39		21
SLRAA		21		18		20		12		25		19		12		19		24		7
SLSRR		19		21		19		10		21		25		0		1		0		0
SLSRS		31		6		22		18		17		21		22		20		25		34
SPARH		32		18		20		14		18		13		65		92		93		59
SPHTP		28		18		17		14		21		17		24		29		26		23
SPPTH		20		25		16		12		21		21		15		19		22		13
SPQAR		24		19		18		13		19		22		29		20		22		14
SPQLR		26		22		23		13		18		13		68		74		93		55
SQAPP		29		19		22		13		15		17		0		1		0		0
SRGRS		26		14		17		18		21		19		0		0		0		0
SRLAP		30		20		20		15		15		15		14		12		20		15
SRLPL		35		12		25		10		18		15		96		84		93		96
SRPGL		28		16		16		12		22		21		1		2		1		3
SRPGS		23		27		20		11		17		17		0		0		0		0
SRPPH		38		16		21		11		14		15		7		7		18		5
SRRVL		25		13		18		10		24		25		0		0		0		0
SRSPA		30		13		15		13		20		24		2		3		2		0
SRSSP		32		23		12		9		17		22		1		0		0		0
SRTLS		33		14		19		8		15		26		16		13		22		19
SSPAA		32		17		18		13		17		18		54		68		60		61
SSPPQ		31		18		18		14		17		17		10		10		17		10
STGPR		37		15		21		14		11		17		23		36		41		33
STLRL		29		16		12		26		14		18		26		25		42		20
STRSR		27		17		22		13		16		20		1		0		1		0
STSLR		31		17		12		14		27		14		34		31		40		33
SVPRS		23		28		13		10		23		18		34		25		34		18
SVRSP		23		17		14		19		17		25		15		20		11		15
SAPHP		22		25		22		6		23		16		51		48		55		60
SATRA		31		21		16		10		14		22		22		26		26		22
SGPAA		26		19		20		16		16		17		42		41		39		33
SLRGS		30		21		24		10		12		17		12		9		10		5
SLRPA		33		18		20		13		12		18		34		43		40		37
SLRSL		26		20		14		14		18		22		23		24		29		15
SPLSA		37		12		21		11		20		13		50		56		55		58
SPQPQ		34		16		15		13		22		14		35		30		28		32
SPRHS		28		17		24		10		13		22		17		31		25		22
SPRLH		29		24		15		12		10		24		14		20		41		18
SQRAR		22		13		17		21		21		20		0		0		0		0
SRAGR		24		20		10		13		18		29		0		0		0		0
SRALT		33		13		16		14		16		22		6		6		13		4
SRASS		23		13		23		13		26		16		0		1		1		0
SRSAL		22		14		27		12		18		21		0		0		2		0
SRTRL		22		15		21		22		17		17		0		0		0		0
SRVPR		39		14		17		13		14		17		0		0		0		0
STAAA		26		19		19		15		20		15		27		26		33		25
STALR		28		17		19		8		18		24		54		50		56		48
STAPL		27		16		23		14		13		21		27		39		35		28
SALQP		26		12		24		9		21		21		29		42		53		45
SAQLP		32		13		24		11		15		18		48		38		73		37
SARGR		31		13		12		19		23		15		0		0		0		0
SARVR		27		15		15		22		14		20		0		0		0		0
SATRL		26		21		19		10		15		22		18		18		33		16
SCPPP		30		23		18		10		16		16		4		3		4		5
SLTRS		17		16		18		17		23		22		32		29		31		23
SPAQA		21		16		14		16		21		25		25		19		25		24
SPREP		25		21		17		12		18		20		21		25		28		17
SPTLT		20		22		20		11		17		23		91		80		96		82
SRAGS		19		15		21		19		19		20		0		0		0		0
SRALL		26		18		21		13		20		15		7		6		13		12
SRGAR		33		18		16		16		15		15		1		0		0		0
SRPAQ		23		20		17		14		18		21		2		3		3		6
SRPRQ		26		12		23		14		21		17		0		0		0		0
SRQLP		23		20		18		15		17		20		0		0		5		2
SRRLV		32		15		14		16		18		18		0		1		0		0
SRSPL		35		17		21		10		15		15		0		0		0		0
STRRT		32		19		17		10		19		16		0		0		0		0
SARGS		20		18		23		13		22		16		3		1		2		1
SASRL		20		14		20		17		22		19		40		30		55		34
SGPLR		25		18		22		15		16		16		35		27		31		26
SLLSR		32		19		16		8		22		15		89		103		113		90
SLRTS		21		18		15		14		18		26		29		20		20		25
SLVPP		30		15		19		13		19		16		30		29		27		28
SPGAS		32		22		22		6		14		16		42		38		46		40
SPGRL		31		13		18		11		22		17		196		214		243		187
SPLSL		32		16		23		7		18		16		64		67		65		55
SPPKP		25		16		21		13		15		22		156		134		165		123
SPSSS		27		19		23		13		17		13		39		27		41		25
SPTSA		23		15		24		10		24		16		81		101		95		74
SQRRP		37		15		13		12		15		20		0		0		0		0
SQSPP		37		15		13		12		17		18		1		3		1		3
SRLLS		28		16		11		14		19		24		7		6		10		6
SRPPV		37		20		17		11		10		17		16		22		24		28
SRSRL		25		18		20		18		14		17		0		0		1		0
SSRQL		29		12		17		18		16		20		0		1		0		0
STRQS		19		22		20		16		10		25		0		0		0		0
SVLPP		28		14		22		14		19		15		59		70		107		79
SAGPS		27		20		12		11		15		26		64		38		55		38
SAPQS		27		18		16		11		23		16		17		21		28		23
SAPTL		21		21		14		16		23		16		53		66		52		44
SAPVR		27		18		20		12		19		15		86		98		80		68
SGPPL		36		19		14		3		18		21		19		11		21		17
SLLLS		29		24		16		6		16		20		89		87		84		90
SLPHP		18		17		19		13		17		27		46		48		36		48
SLRQR		31		19		19		15		13		14		0		0		0		0
SPAGS		23		17		19		10		23		19		44		37		48		39
SPGAL		34		15		13		11		23		15		62		54		80		28
SPGSR		32		18		20		6		15		20		36		37		39		26
SPHPL		16		21		20		18		17		19		35		34		33		40
SPMPP		33		18		19		9		24		8		21		15		14		10
SPSAL		38		12		18		15		13		15		76		116		114		76
SPSLL		35		9		23		15		10		19		86		78		84		77
SQRQP		25		18		26		13		17		12		0		2		3		3
SQRRL		29		14		14		13		19		22		0		0		0		0
SRARQ		27		16		26		11		19		12		0		1		1		0
SRASL		30		14		18		10		17		22		0		0		0		1
SSRSS		37		12		20		8		19		15		0		1		0		0
SSRTP		34		23		14		8		16		16		11		19		10		13
STAPS		32		16		14		11		19		19		93		87		125		95
STSRP		28		13		12		12		23		23		6		3		5		5
SAATR		22		15		20		13		17		23		42		41		53		35
SAGSP		28		18		14		14		16		20		21		23		22		11
SAPTT		32		19		19		6		19		15		26		32		32		17
SARPG		25		18		20		12		18		17		17		11		19		15
SATPA		29		18		21		8		14		20		95		77		91		63
SAVRR		24		19		28		10		13		16		0		0		1		0
SGARP		34		14		22		7		17		16		20		25		29		14
SLASP		31		16		18		9		17		19		37		28		39		40
SLLPT		30		15		15		14		19		17		75		86		100		82
SLQPR		31		15		21		7		10		26		42		48		58		39
SPSLS		24		15		17		17		14		23		43		41		51		32
SPTAS		22		15		27		11		21		14		22		18		23		15
SPTPH		24		15		19		14		21		17		9		14		12		21
SQPQP		25		22		17		10		16		20		15		13		16		11
SRAPG		31		13		17		11		15		23		4		8		3		3
SRLAS		32		14		24		11		10		19		9		13		16		15
SRLPT		26		15		25		11		20		13		40		49		57		52
SRPSL		36		10		16		13		18		17		2		0		2		1
SRRSQ		26		21		17		11		20		15		0		0		0		0
SRSLR		30		16		16		16		16		16		1		0		0		0
SRTQP		24		22		19		12		14		19		2		0		0		0
SRVRP		27		16		13		15		21		18		1		0		0		0
SSRLL		28		14		14		14		16		24		3		10		7		3
STARA		22		20		24		14		11		19		20		13		11		12
STLRR		24		17		19		19		16		15		0		0		0		0
STLSP		28		18		11		10		21		22		38		32		30		22
STRAS		31		24		11		13		14		17		5		8		4		7
SAGAR		25		21		18		13		10		22		63		85		64		55
SALRA		21		19		20		12		22		15		41		51		50		50
SAPGS		28		20		18		10		15		18		23		29		40		29
SHPSP		26		19		13		11		19		21		48		52		56		44
SLPSL		29		18		21		13		11		17		46		30		49		52
SLSLP		30		17		15		9		21		17		93		70		98		90
SLTLR		27		11		23		11		20		17		118		137		136		117
SPRGL		27		14		18		13		16		21		16		10		17		16
SPRHA		24		12		19		22		16		16		17		15		30		18
SPRLG		26		15		23		9		19		17		34		41		51		41
SPSSA		25		12		19		11		17		25		39		51		55		34
SPTSL		21		19		20		15		21		13		37		43		54		28
SRRAT		23		18		19		14		14		21		0		0		0		0
SSRRA		29		13		13		19		20		15		0		0		0		0
STRAL		18		15		18		19		20		19		13		15		10		12
SVPPA		29		22		18		14		11		15		61		64		73		73
SALAR		16		23		17		14		17		21		17		11		15		14
SAPGR		24		11		25		15		15		18		73		70		82		63
SATPS		25		15		19		12		20		17		13		15		26		10
SGPSR		18		17		17		15		25		16		15		4		21		12
SGPTP		19		16		21		18		15		19		23		19		21		18
SGRAR		20		21		22		8		13		24		0		0		0		0
SGRTL		31		19		16		9		24		9		9		4		6		6
SLALS		26		17		19		9		16		21		57		42		52		36
SLPAT		21		17		17		12		18		23		25		25		26		32
SLPQR		26		11		14		13		21		23		19		13		24		13
SPLRT		14		20		20		9		17		28		34		25		34		36
SPRSG		21		17		20		14		20		16		10		3		12		10
SQPAR		31		19		14		11		19		14		71		67		79		70
SQPRA		20		26		17		12		18		15		9		10		9		3
SQPSR		20		14		19		11		22		22		19		25		41		27
SRLAA		25		18		17		13		20		15		33		41		37		30
SRLQR		26		20		13		10		20		19		0		0		0		0
SRRTT		28		16		16		14		16		18		0		0		0		0
SRSAS		28		17		17		11		17		18		0		1		0		0
SRSSR		31		11		17		10		26		13		0		0		0		0
SRSSS		32		19		20		11		14		12		0		0		0		1
SRSVS		29		19		17		9		16		18		4		2		1		2
SRTAS		30		14		16		12		16		20		1		1		2		2
SRTLL		25		19		15		17		15		17		2		0		1		1
SSAPS		21		11		27		10		15		24		34		42		46		48
SSSPR		27		12		14		10		28		17		27		39		32		29
STLPR		14		23		16		13		21		21		62		79		82		57
STRTP		28		13		19		14		19		15		12		11		10		6
STTRS		21		14		22		12		24		15		3		1		2		2
SVLRR		27		15		23		12		10		21		0		0		0		0
SAVPR		24		18		20		12		23		10		16		12		14		18
SLAPA		39		11		16		9		15		17		41		50		59		45
SLLRA		24		23		15		12		21		12		11		11		19		4
SLPPH		28		13		21		8		20		17		11		20		13		12
SPPPD		24		13		18		18		17		17		6		15		10		10
SPPSV		31		15		18		10		16		17		21		19		20		14
SPSAT		20		13		16		18		25		15		38		46		36		28
SRGPA		23		13		16		13		19		23		2		2		2		2
SRPRG		26		21		17		9		15		19		1		0		0		0
SRPRH		18		16		24		7		22		20		0		0		0		0
SRRQT		26		17		15		12		17		20		0		0		0		0
SSAAP		29		14		17		12		14		21		40		43		38		37
SSPRT		24		13		13		10		22		25		52		63		83		61
STLAP		29		20		16		11		15		16		85		94		82		78
STPLS		16		22		21		9		16		23		33		35		50		38
STPLT		21		22		19		13		20		12		25		27		38		32
STPPQ		27		17		15		12		18		18		20		19		22		17
STPRT		22		27		11		10		21		16		79		87		111		62
STRLL		24		18		15		11		21		18		16		16		14		9
SAGLR		28		14		16		16		12		20		64		58		83		71
SAPTA		15		13		22		7		20		29		46		48		42		51
SAQRS		21		19		13		12		18		23		4		5		7		5
SARHP		14		13		22		14		20		23		28		10		14		14
SATQP		17		18		25		20		15		11		11		1		4		5
SLLPS		26		20		10		9		22		19		62		60		66		75
SLRGP		26		16		16		9		19		20		48		39		66		36
SLRRQ		19		17		20		9		22		19		0		0		0		0
SLSPR		22		21		15		7		28		13		72		74		83		67
SLTAP		28		18		17		10		17		16		19		17		33		22
SLTRP		33		9		14		13		21		16		53		58		55		39
SPACP		27		15		17		19		13		15		7		9		12		5
SPKPP		34		11		17		7		14		23		8		11		12		13
SPLTR		24		11		23		7		18		23		172		166		196		177
SPPDP		23		23		17		9		16		18		17		6		14		19
SPPQH		25		18		19		12		15		17		20		20		20		24
SPSTS		33		16		13		10		13		21		28		24		32		23
SQARR		25		16		12		8		17		28		0		0		0		0
SQLRS		12		20		25		21		15		13		26		25		36		22
SQRPS		25		17		23		12		17		12		5		5		2		5
SRAVP		29		9		12		18		18		20		4		8		12		6
SRGRL		22		14		20		16		11		23		0		0		0		0
SRSRQ		24		11		17		10		21		23		0		0		0		0
SRTAL		20		16		19		11		23		17		1		1		3		0
SSLPR		19		20		21		7		15		24		186		139		185		149
SSPSS		24		16		23		12		15		16		27		32		32		22
SSSRR		23		22		13		8		10		30		0		0		0		0
STLPA		29		19		16		15		13		14		40		37		53		31
STLRS		31		14		23		11		14		13		37		34		32		34
STRSL		30		13		14		7		18		24		7		13		13		9
STTAP		22		18		22		12		15		17		30		41		51		45
SVPRR		18		17		22		13		19		17		0		0		0		0
SVRRT		23		16		21		16		14		16		0		0		0		0
SAASL		31		16		15		6		19		18		44		49		55		47
SAGRS		23		18		13		13		23		15		10		11		17		12
SALGR		21		13		13		16		21		21		12		13		16		16
SARTS		24		17		8		11		18		27		16		15		15		16
SATPT		24		15		13		8		25		20		11		6		9		7
SGLRR		25		22		19		12		16		11		0		0		1		0
SGPQP		31		16		16		10		17		15		50		40		50		51
SGPRS		31		21		13		19		13		8		3		9		2		3
SGRQS		15		23		8		13		19		27		0		0		0		0
SLLPL		15		13		17		13		24		23		50		56		66		58
SPGGP		24		12		22		14		15		18		53		46		62		48
SPGPG		29		15		19		10		14		18		102		81		125		73
SPLPV		31		12		18		12		22		10		77		68		101		69
SPQLL		31		17		16		9		16		16		19		15		20		16
SPRVS		26		6		22		16		18		17		40		49		48		46
SPSLA		15		15		21		10		24		20		75		63		89		60
SPSTA		30		12		19		12		15		17		70		62		75		59
SPTTR		24		12		14		18		17		20		24		36		51		38
SPVPT		25		17		16		12		22		13		25		33		41		26
SQPRL		28		16		21		9		15		16		41		60		54		52
SQRRA		24		13		16		23		14		15		0		0		0		0
SRAGL		31		17		17		8		22		10		1		1		1		2
SRALS		25		10		16		12		20		22		3		6		5		2
SRGAP		25		16		25		13		15		11		0		0		0		0
SRLRT		26		17		20		6		14		22		0		0		0		0
SRRAQ		24		13		20		13		16		19		0		0		0		0
SRRVT		29		13		17		12		14		20		0		0		0		0
SRTLR		31		12		17		14		17		14		1		0		2		0
SSALR		26		16		12		20		18		13		109		93		111		102
SSARL		27		10		16		10		20		22		24		15		26		22
SSASP		24		15		16		11		21		18		26		29		32		32
STARS		30		16		15		10		18		16		17		15		23		13
SAPLT		26		17		9		17		15		20		68		70		81		60
SAVPA		27		9		22		13		10		23		27		29		32		21
SGRRT		15		17		18		15		19		20		0		0		0		0
SLAAA		21		17		17		11		19		19		64		92		84		74
SLALP		26		10		19		11		23		15		70		51		66		56
SLPGR		16		20		21		13		25		9		16		17		31		18
SLPPQ		26		19		15		10		19		15		11		15		18		24
SLPSS		24		21		17		9		18		15		35		49		59		48
SPARV		22		28		10		14		18		12		34		42		31		37
SPLVP		35		12		18		6		17		16		56		46		53		49
SPPQQ		26		13		17		18		12		18		10		5		9		7
SRAVS		20		17		22		13		16		16		16		12		17		19
SRLGP		27		21		16		10		13		17		5		9		6		3
SRRQG		22		21		11		18		14		18		0		0		0		0
SRSQL		18		18		9		14		24		21		0		0		0		0
SRSVR		18		21		17		10		16		22		0		0		0		0
SRTQR		20		17		18		17		18		14		0		0		0		0
SRTSS		32		9		14		14		14		21		0		0		0		0
SSAAR		23		14		20		7		22		18		104		108		131		96
STAAR		19		14		19		18		16		18		29		31		31		36
STRLT		21		22		20		8		14		19		16		18		21		17
SVRRL		21		17		22		8		22		14		0		2		0		0
SWPPP		24		11		23		12		22		12		16		19		31		16
SAALL		34		14		9		9		18		19		76		73		88		64
SAQPA		29		12		17		12		16		17		16		16		23		18
SGAAP		38		9		19		6		17		14		52		87		78		56
SGAPS		30		11		13		15		20		14		15		17		21		18
SGPAL		27		17		9		9		20		21		40		30		45		42
SGSPP		27		9		13		13		17		24		42		30		44		50
SLAPT		20		14		16		11		19		23		17		22		23		23
SLRVP		27		10		16		13		22		15		47		59		74		45
SLSLR		31		11		21		7		15		18		248		252		315		255
SLSRL		20		15		14		11		22		21		39		25		39		28
SLTAR		25		19		17		6		22		14		59		68		74		57
SLTLP		26		21		16		13		17		10		58		60		80		53
SPTST		33		14		15		8		15		18		35		52		46		51
SQLRR		27		23		19		10		8		16		0		0		0		0
SQPRS		22		16		15		11		26		13		11		18		25		16
SQRVS		28		13		16		13		17		16		12		9		12		12
SRAQS		37		11		21		4		16		14		0		1		0		0
SRGSS		28		25		10		7		22		11		0		0		0		2
SRLTS		35		14		17		5		14		18		3		1		6		3
SRRLG		24		15		20		7		19		18		0		0		0		0
SSRRQ		23		19		13		9		25		14		0		0		0		0
SSRTR		32		14		19		9		11		18		1		1		1		0
STAPA		31		12		16		14		16		14		66		61		80		47
STPAS		26		14		10		7		22		24		59		61		72		40
SVPLR		26		14		15		13		19		16		50		52		85		50
SVRSL		22		16		18		19		14		14		10		11		14		10
SATAA		23		12		12		14		24		17		91		85		82		70
SATRS		20		8		24		9		20		21		29		38		27		23
SGPPT		27		12		17		15		17		14		6		8		11		7
SGRLL		30		15		9		10		26		12		5		8		6		9
SGRRQ		27		14		17		10		15		19		0		0		0		0
SGRSS		22		17		14		14		20		15		0		2		0		0
SLASR		27		14		25		13		14		9		64		56		67		53
SLGPR		27		15		14		14		15		17		49		49		59		46
SPAPC		25		18		18		7		17		17		6		3		3		6
SPLQS		20		23		13		12		16		18		9		7		9		5
SPLTA		20		17		23		12		14		16		11		10		14		12
SPPAC		27		10		24		10		14		17		8		6		3		6
SPPGQ		25		12		16		16		16		17		12		13		13		13
SPPMP		25		14		21		13		18		11		10		14		12		16
SPRHL		26		10		16		13		20		17		21		40		35		23
SQPPL		30		15		23		10		14		10		12		12		15		17
SRGQR		20		11		20		10		19		22		0		0		0		0
SRPQS		23		20		13		10		20		16		0		0		0		0
SRQPL		24		17		12		14		19		16		0		0		0		0
SRRTQ		16		13		22		13		18		20		0		0		0		0
SRVRS		22		21		13		6		19		21		0		0		0		0
SSALP		19		15		26		11		12		19		23		17		35		20
SSTLR		22		18		17		9		16		20		32		38		35		36
STLPS		23		17		17		10		16		19		41		44		48		48
STPAL		27		7		23		12		16		17		43		30		25		30
STPRA		22		19		19		10		15		17		38		37		65		47
SVARR		21		11		17		16		22		15		0		0		0		1
SVPLP		27		5		16		14		19		21		88		101		95		97
SVRLT		27		16		17		6		13		23		3		1		6		1
SARLG		25		12		20		13		16		15		34		41		52		29
SARRV		28		12		12		15		17		17		0		0		1		0
SASPT		21		16		13		20		14		17		16		20		31		13
SGRAL		29		18		8		11		17		18		12		7		18		10
SGRSP		22		14		15		14		17		19		2		2		1		2
SLPTR		25		10		15		9		21		21		59		50		69		57
SLRSA		25		21		18		9		17		11		34		20		28		24
SLTPR		24		7		16		12		24		18		43		38		65		50
SPALG		23		10		11		16		23		18		17		26		21		11
SPVAR		34		13		11		13		15		15		116		92		134		83
SQRGP		29		11		15		14		13		19		1		3		1		0
SRATR		22		23		14		13		14		15		0		0		0		0
SRLLL		28		19		12		17		13		12		1		4		1		1
SRPVR		30		16		18		8		17		12		0		1		0		0
SRRQQ		18		17		20		8		22		16		0		0		0		0
SRRSV		24		15		20		18		10		14		0		0		0		0
SRSGS		26		20		13		10		16		16		0		0		0		0
SRSQS		23		12		20		10		15		21		0		0		0		0
SRTQS		24		15		21		14		12		15		1		0		0		0
SRVAR		31		20		25		7		7		11		0		0		0		0
SSRAA		25		17		12		10		19		18		14		8		11		7
SSRRT		18		23		12		12		21		15		0		0		0		0
STRRQ		26		13		14		16		17		15		0		0		0		0
STTPR		21		18		17		12		15		18		28		34		37		37
STTSP		22		15		13		11		25		15		28		27		48		34
SAALA		29		18		23		7		16		7		61		48		61		47
SARTA		23		17		13		12		16		19		21		19		11		15
SARTL		22		13		17		11		17		20		40		51		39		39
SASTR		21		17		26		5		14		17		63		48		52		49
SGLLR		24		18		19		11		13		15		39		37		58		40
SGPGP		25		13		19		10		17		16		37		21		37		20
SHLPP		22		13		21		8		20		16		13		12		15		7
SLART		22		18		13		9		22		16		65		58		79		56
SLLPA		30		14		15		7		16		18		27		26		42		40
SLPLT		32		19		12		10		17		10		15		12		20		14
SLTPS		20		12		16		12		14		26		37		47		38		39
SPPRW		27		16		18		10		13		16		22		24		27		17
SPPVA		25		17		10		15		14		19		29		48		38		39
SPPWR		26		18		17		9		16		14		36		59		46		44
SPTQL		21		12		16		8		22		21		10		11		13		8
SPVTP		28		17		14		12		15		14		46		41		39		42
SQPGP		29		12		19		8		12		20		9		15		14		12
SQPLR		20		16		17		17		12		18		28		39		41		49
SRAQA		21		18		19		13		13		16		1		2		2		2
SRPGA		21		16		14		14		19		16		1		0		0		2
SRRAG		24		14		22		9		13		18		0		0		0		0
SSLPS		23		15		15		10		20		17		20		27		34		36
SSPLS		25		19		14		11		11		20		45		55		53		51
SSQPP		30		18		14		9		18		11		44		42		44		29
STLLS		21		20		17		11		15		16		51		54		66		46
STPPG		29		20		11		10		18		12		16		27		26		22
STQRS		23		14		9		6		26		22		1		3		1		2
STRLA		28		13		17		12		12		18		24		30		49		32
STRPL		30		8		19		16		14		13		10		10		17		8
SAGRL		14		20		18		14		15		18		71		66		76		65
SALLS		24		14		19		9		23		10		60		57		61		49
SARSQ		20		19		10		11		22		17		0		0		0		0
SAVSP		25		19		17		10		8		20		18		28		29		23
SLGRP		29		19		12		9		16		14		81		97		86		82
SLPST		21		13		15		14		19		17		61		85		90		81
SLQRS		32		15		15		6		11		20		53		55		67		54
SLRGR		21		16		16		15		18		13		0		0		0		0
SLRVR		30		13		18		10		14		14		1		0		0		0
SPAGL		21		17		21		16		14		10		20		24		35		20
SPQRA		18		21		17		11		15		17		124		151		144		118
SPSTL		30		13		14		10		15		17		17		17		15		20
SPVRS		24		16		14		11		12		22		127		154		143		119
SPWPR		24		15		16		11		17		16		82		78		94		70
SRGPS		27		12		17		14		15		14		1		2		1		2
SRLAL		28		9		16		8		20		18		5		10		14		4
SRLSP		25		20		13		11		14		16		3		4		5		4
SRTVR		26		15		14		7		18		19		0		0		0		0
SSRQR		23		18		23		7		16		12		0		0		0		0
STRVR		23		5		27		11		17		16		0		0		0		0
STSRS		15		20		23		12		16		13		10		13		11		6
SVRVS		20		22		13		12		16		16		12		12		12		10
SAALT		21		11		17		8		19		22		50		40		49		43
SAAVR		13		23		19		12		16		15		16		14		18		16
SAGSR		25		12		11		11		15		24		11		4		2		3
SAQPS		23		13		18		8		24		12		30		50		54		39
SASSR		23		21		15		10		10		19		16		18		17		19
SGPLS		18		10		20		13		18		19		60		59		63		64
SHPPA		26		14		15		7		19		17		14		16		17		15
SLRAT		19		15		20		8		17		19		26		22		34		24
SLTSS		21		24		10		17		13		13		34		21		29		34
SLVRR		23		13		21		6		17		18		0		0		0		0
SPATT		18		15		18		11		14		22		30		23		32		30
SPAVS		38		15		12		10		11		12		53		63		66		41
SPPCR		24		13		16		14		16		15		10		16		14		6
SPQRL		15		20		17		14		19		13		60		52		73		67
SPRVL		23		13		18		11		8		25		47		70		62		54
SPSPH		28		13		18		10		12		17		23		27		34		30
SPSRQ		16		18		29		13		7		15		2		4		6		6
SPTQA		23		13		13		9		21		19		97		74		99		93
SPVQP		18		18		18		12		16		16		18		24		24		18
SQLLR		22		15		20		11		14		16		14		16		11		16
SQRQR		24		19		11		10		15		19		0		0		0		0
SRAQL		23		15		16		11		17		16		2		8		6		2
SRLVS		29		12		17		11		13		16		8		7		7		6
SRRGT		21		17		20		9		16		15		0		0		0		0
SRRHR		23		21		13		11		15		15		0		0		0		0
SRVLR		28		15		12		11		15		17		0		0		0		0
SRVPA		22		13		22		10		16		15		29		22		27		20
SSLRR		22		17		11		10		18		20		0		0		0		1
SSRAS		26		18		16		13		13		12		2		0		1		2
SSTRP		24		13		22		13		19		7		21		19		25		21
STARL		23		11		24		7		20		13		28		25		31		30
STHPP		27		20		18		11		17		5		5		6		11		7
STLLR		27		21		15		8		15		12		106		110		140		127
STSLP		27		13		14		14		15		15		49		51		42		37
SASLS		24		13		15		13		12		20		62		60		75		58
SGLRS		26		19		9		8		22		13		41		56		58		55
SGPAS		32		15		16		10		13		11		22		39		32		36
SLLAS		29		19		17		9		14		9		77		68		91		59
SLRLA		36		14		13		4		19		11		34		37		47		29
SLRRG		26		14		14		14		15		14		0		1		0		0
SLSAP		26		12		12		13		19		15		73		75		87		82
SLSAR		19		17		23		14		13		11		97		82		109		81
SLVRS		33		10		12		8		14		20		37		42		42		41
SPGLA		25		15		13		14		14		16		63		50		64		58
SPSGR		20		21		16		8		18		14		25		28		44		38
SPTVR		20		16		20		14		12		15		20		16		11		11
SQQPP		19		17		7		10		23		21		14		13		12		10
SQRRT		17		11		17		11		21		20		0		0		0		0
SRGPL		28		17		13		5		18		16		1		2		0		0
SRGRT		23		19		16		13		14		12		0		0		0		0
SRRPV		25		17		12		12		9		22		0		0		0		1
SRRRH		17		16		13		12		18		21		0		0		0		0
SRSLL		24		18		11		6		20		18		0		0		1		2
SRTSL		27		14		19		10		13		14		0		0		0		1
SRTTR		20		19		7		8		19		24		0		0		0		0
SSRLT		17		11		22		9		22		16		13		9		11		9
SVLRS		19		19		10		13		16		20		42		36		49		41
SVPTP		25		14		15		8		21		14		19		16		19		15
SAAAT		30		10		14		11		12		19		21		24		27		17
SAATS		25		18		14		16		13		10		62		68		74		60
SAPPH		33		16		14		10		14		9		19		24		25		15
SASAS		21		10		13		16		15		21		25		26		27		15
SASRA		26		19		17		8		11		15		6		12		13		10
SAVLR		31		15		14		7		22		7		58		58		76		67
SAVSR		23		13		16		15		13		16		49		50		64		40
SGPTR		26		13		10		13		17		17		43		23		31		22
SGQPP		26		21		11		11		8		19		9		6		14		4
SGRAS		21		17		17		9		18		14		0		1		0		0
SLSLS		23		16		16		5		21		15		53		51		67		59
SLTRL		19		12		15		12		18		20		44		31		34		43
SLTSP		32		11		14		11		16		12		60		44		64		53
SPGPQ		27		15		14		10		15		15		5		5		3		3
SPLQR		21		12		17		16		16		14		42		49		53		49
SPQLS		23		17		16		13		14		13		12		16		19		21
SPVRA		13		14		19		13		19		18		59		61		57		54
SQRLL		28		20		11		8		16		13		6		5		7		7
SQTPP		21		19		22		9		16		9		17		18		16		15
SRGQP		31		10		15		13		13		14		1		0		0		0
SRLQL		28		13		14		12		13		16		2		0		0		0
SRPVS		21		19		18		9		19		10		8		12		7		7
SRQQS		27		16		15		7		14		17		0		0		0		0
SRSAA		17		17		16		8		23		15		0		0		0		0
SRSTS		15		15		18		7		23		18		0		0		0		0
SRTAA		22		12		11		15		19		17		4		2		3		1
SSLAP		24		17		20		12		10		13		58		53		64		57
SSLLR		25		17		14		11		18		11		66		53		59		51
SSPAL		19		14		18		10		16		19		22		16		35		28
SSRQS		22		16		14		5		20		19		1		0		1		1
SSRST		23		18		16		9		14		16		1		1		1		1
SSRTS		21		19		17		10		16		13		1		2		1		0
SSTSP		29		11		18		8		15		15		65		61		79		78
STLRP		35		7		16		10		12		16		31		30		29		21
SVARS		25		10		25		7		13		16		7		6		8		5
SVRAR		25		6		15		11		16		23		0		0		0		0
SAGTP		24		18		19		9		10		15		5		9		11		11
SAQLR		29		8		16		10		13		19		75		83		103		76
SARAV		23		7		22		6		23		14		25		30		32		21
SARLV		30		18		11		6		19		11		22		20		23		22
SARPQ		32		9		12		10		8		24		10		11		9		9
SARVL		31		16		13		9		16		10		53		59		65		53
SASRT		19		16		13		16		13		18		6		9		2		3
SAVAP		18		10		18		7		24		18		27		31		40		41
SGRQL		27		24		12		8		12		12		0		0		0		0
SLLRL		30		14		20		6		14		11		71		73		91		63
SLQLR		33		15		11		11		14		11		16		18		31		26
SLRSG		23		16		20		8		15		13		18		23		19		17
SLRTL		17		15		12		9		22		20		6		9		10		2
SLRTR		20		17		14		9		13		22		0		0		0		0
SPGLS		22		16		13		9		14		21		27		24		33		29
SPRQQ		26		13		14		9		16		17		1		0		1		0
SPSRT		15		16		16		13		15		20		47		36		58		55
SQPAL		29		10		10		7		20		19		13		27		19		18
SQRQL		20		18		17		10		15		15		0		0		0		0
SQRSS		21		14		15		20		19		6		1		0		1		0
SRRSY		22		11		22		9		10		21		0		0		0		0
SRTRT		10		13		21		9		27		15		0		0		0		0
SRVSR		18		11		17		10		17		22		0		0		0		1
STRST		27		14		10		13		16		15		1		1		5		1
STVRS		26		13		10		9		13		24		21		20		29		18
SVAPP		31		10		19		11		14		10		43		32		65		44
SVRRA		20		13		18		14		14		16		0		0		0		0
SAAGL		21		14		18		15		11		15		40		36		40		34
SALRT		19		15		15		17		16		12		95		97		116		82
SARGL		20		19		15		10		13		17		7		5		9		5
SASSS		26		18		13		13		7		17		30		27		40		30
SATLL		21		21		15		3		19		15		76		76		97		70
SATSA		23		18		15		9		12		17		19		21		18		26
SATSR		17		16		16		11		17		17		9		4		7		2
SAVLS		16		15		13		17		16		17		49		50		41		45
SAVRS		32		17		21		6		9		9		117		120		143		109
SGRLA		21		14		23		7		13		16		11		9		9		8
SGRTR		25		13		14		11		14		17		0		0		0		0
SLSRA		18		19		15		9		18		15		46		41		47		29
SLSSP		37		14		10		13		12		8		50		36		57		53
SPCPR		18		23		18		9		13		13		10		13		13		8
SPLPC		31		7		12		11		17		16		7		9		11		15
SPLQL		24		15		16		7		15		17		66		58		72		70
SPLRG		23		12		11		12		14		22		17		11		18		12
SPPAW		21		17		17		12		5		22		110		90		122		100
SPPFP		24		12		17		13		13		15		53		50		55		50
SPRSH		17		23		13		7		16		18		20		24		19		20
SPTRT		16		19		14		9		19		17		23		20		27		25
SQRLT		21		9		18		8		21		17		3		1		1		0
SRGLL		26		13		14		15		11		15		0		0		0		0
SRLQS		25		16		16		9		13		15		1		2		1		0
SRPTL		27		12		20		8		13		14		0		1		1		2
SRRVA		34		14		10		18		6		12		0		0		1		0
SRSSL		26		17		14		10		14		13		0		0		0		0
SRTGP		19		17		10		14		18		16		2		0		0		0
SRTSA		22		15		17		13		13		14		0		0		1		0
SSLLS		22		12		22		9		16		13		25		21		40		30
SSRSA		19		11		18		14		15		17		0		1		5		1
SSRSL		25		14		17		5		13		20		3		1		0		1
SSRVS		22		11		12		11		17		21		13		8		8		15
STAAS		18		13		19		8		21		15		12		17		21		19
STASP		21		11		21		15		10		16		13		27		28		17
STGRR		26		12		13		13		14		16		0		0		1		0
STPQR		18		13		20		9		16		18		22		25		35		30
STQPR		22		18		11		6		17		20		57		66		68		59
STRAA		19		12		19		18		13		13		6		4		12		9
STRTL		21		17		11		16		17		12		14		5		4		7
STSRL		26		12		12		16		13		15		11		7		12		7
STTPL		16		18		21		12		15		12		31		22		30		36
SVRAS		31		22		6		14		13		8		11		11		12		13
SVRSR		29		17		12		7		16		13		0		1		0		1
SAVPS		31		16		18		8		8		12		23		33		40		21
SGARS		30		19		10		8		15		11		14		7		9		7
SGRLT		26		11		16		15		12		13		13		14		12		10
SGRRA		17		13		12		12		15		24		0		0		0		0
SLQRL		24		13		10		17		10		19		20		22		31		21
SLSQR		25		12		16		9		16		15		22		14		13		19
SLSRV		27		16		13		5		14		18		19		13		20		15
SLVPR		16		13		22		7		18		17		69		65		72		60
SPAHS		28		11		12		13		12		17		12		9		17		8
SPALQ		27		15		13		9		17		12		15		9		16		12
SPPLV		23		18		13		6		19		14		50		71		73		49
SPRGT		18		15		15		10		18		17		14		15		17		11
SPSVP		24		14		15		7		18		15		65		50		69		56
SQRAS		18		15		22		8		14		16		1		1		3		2
SQRRQ		22		14		16		14		15		12		0		0		1		0
SRAVR		24		10		17		15		14		13		0		0		0		0
SRGLS		29		12		11		20		9		12		0		1		1		0
SRPGT		25		18		10		6		15		19		0		1		0		0
SRSRA		24		13		18		10		18		10		0		1		0		0
SSGRR		21		11		14		8		22		17		0		0		0		1
SSGRS		20		17		19		11		14		12		2		1		3		4
SSSLP		22		19		12		11		15		14		31		22		30		12
SSTLP		20		15		13		15		13		17		39		39		46		29
STASR		14		17		14		16		19		13		24		21		30		21
STSPS		21		13		23		8		12		16		69		55		68		60
SVAAR		24		13		15		10		17		14		3		9		11		10
SVPAR		23		9		18		5		20		18		15		11		14		14
SVPRT		23		14		16		13		17		10		19		37		37		27
SVTRS		23		12		11		8		18		21		24		25		31		26
SAATL		29		17		15		5		12		14		17		18		23		12
SAGAA		24		17		15		12		11		13		73		63		78		51
SALAA		17		17		13		13		14		18		37		31		32		28
SARQT		26		23		7		10		12		14		2		0		1		0
SATVP		16		15		11		8		22		20		20		7		17		16
SGLPR		23		12		18		10		15		14		38		34		42		36
SLRRV		15		15		17		17		15		13		0		0		0		0
SPGTR		20		14		20		9		16		13		46		41		42		25
SPPCA		19		15		16		13		16		13		12		14		16		19
SPSSL		28		10		13		15		11		15		78		75		78		76
SPTQR		23		11		16		13		11		18		27		22		45		31
SQGPP		19		16		17		11		14		15		0		0		0		0
SQPLS		27		11		16		7		14		17		41		42		38		43
SRGTR		15		16		17		13		14		17		0		0		0		0
SRHPR		27		10		17		12		15		11		0		0		0		0
SRPQL		23		18		16		12		10		13		2		2		2		2
SRQQR		21		9		18		10		21		13		0		0		0		0
SRQSS		21		14		12		14		14		17		0		0		0		0
SRSQR		26		13		10		7		20		16		0		0		0		0
SRSTP		17		24		11		16		15		9		0		0		0		0
SRTAT		23		9		18		8		17		17		1		1		0		0
SRTGS		24		14		14		11		16		13		0		0		1		0
SRTRA		21		18		11		12		13		17		0		0		0		0
SRVLS		26		14		15		6		17		14		8		2		6		3
SSAAS		18		15		13		11		14		21		32		24		40		23
SSRRV		27		17		9		8		19		12		0		0		0		0
STRGP		18		14		13		11		19		17		2		1		4		1
SVPPT		17		13		16		13		15		18		11		15		15		14
SVPRL		27		12		15		4		14		20		52		47		51		44
SVPSR		20		16		16		9		20		11		33		27		28		34
SVRAP		24		16		10		9		17		16		38		43		60		30
SVRST		25		22		14		12		9		10		7		3		15		9
SVTPP		21		18		14		10		17		12		13		14		24		16
SALST		23		21		15		10		13		9		20		17		21		19
SASGP		26		8		14		8		14		21		32		28		42		27
SGAAS		25		10		15		9		16		16		16		19		30		18
SGGPP		25		18		18		5		13		12		13		15		15		16
SGRPL		19		12		16		9		16		19		7		11		11		7
SLAGR		20		9		18		11		13		20		66		67		86		74
SLGRL		28		12		12		8		15		16		10		11		14		11
SLLAL		27		12		16		10		11		15		44		43		67		44
SLLRT		23		17		12		11		18		10		171		191		226		173
SLRAV		14		16		14		16		11		20		9		9		15		12
SLRQA		23		18		17		11		11		11		17		15		14		7
SLSPA		20		13		15		14		17		12		38		35		47		30
SLTRT		24		14		12		9		19		13		43		42		37		34
SPPGH		20		15		16		15		9		16		28		23		24		27
SPPTV		24		11		13		9		17		17		13		17		13		11
SPVLS		15		18		14		18		11		15		28		34		35		44
SRGSR		18		12		20		9		15		17		1		0		0		0
SRLGS		26		14		15		8		19		9		4		3		3		4
SRPHP		17		11		25		8		15		15		2		2		2		5
SRPRV		20		14		19		9		10		19		0		0		0		1
SRQLL		30		12		12		8		16		13		0		0		0		0
SRQSP		25		15		9		7		14		21		0		0		0		0
SRQSR		20		20		16		9		13		13		0		0		0		0
SRRSN		27		16		15		4		13		16		0		0		0		0
SRRVQ		23		14		18		10		13		13		0		0		0		0
SRSGP		21		13		19		11		12		15		0		0		2		1
SRSGR		25		14		10		16		13		13		0		0		0		0
SRSSQ		30		17		11		5		18		10		0		0		0		0
SRTGR		27		13		14		17		11		9		0		0		0		0
SSSAP		27		12		13		10		13		16		136		120		145		131
STAGP		17		13		19		14		16		12		30		25		25		23
STPTS		16		17		11		11		24		12		74		58		65		60
STRTR		19		15		20		13		17		7		0		1		0		0
STRTS		16		25		12		11		21		6		4		1		4		3
SVALR		12		21		17		13		15		13		71		82		78		60
SVSPP		22		12		16		11		14		16		14		9		27		17
SALLL		26		10		17		6		14		17		54		58		84		62
SAQSP		18		14		16		10		23		9		11		13		21		19
SARRH		17		19		13		16		13		12		0		0		0		0
SATGP		20		15		14		6		13		22		32		24		35		30
SLAQR		15		14		21		9		16		15		57		49		54		48
SLASS		26		13		15		8		9		19		64		68		66		59
SLLQL		18		8		21		13		19		11		20		13		14		12
SLTQR		30		12		12		5		15		16		18		8		8		5
SPGQR		19		19		19		10		16		7		3		6		11		5
SPQPH		24		18		13		11		14		10		20		23		17		20
SPQSR		21		16		16		14		12		11		10		11		6		9
SPRLV		21		14		16		4		19		16		60		48		58		41
SPSLT		22		12		18		8		18		12		57		63		62		54
SPTQS		16		11		10		14		21		18		29		13		17		17
SQSRP		19		13		16		15		11		16		12		17		8		10
SRGQS		22		20		11		9		11		17		0		0		0		0
SRLGR		21		16		9		11		18		15		0		0		0		0
SRLRQ		26		16		9		6		15		18		0		0		0		0
SRLSQ		23		11		16		14		11		15		2		2		2		0
SRLVR		29		13		15		6		12		15		0		0		0		0
SRSRT		18		17		6		16		12		21		0		0		0		0
SRVRT		24		18		20		2		14		12		0		0		0		0
SSASR		27		12		14		9		12		16		5		8		10		5
SSPHP		24		18		11		10		14		13		24		22		26		25
SSTAR		21		18		14		12		12		13		10		26		25		17
SSTPT		19		15		12		12		16		16		21		11		16		15
SSTRL		20		16		10		15		16		13		17		7		12		9
STRGS		19		16		12		16		14		13		0		0		2		0
STRVS		20		10		18		15		15		12		16		20		37		28
STTLR		23		21		9		9		16		12		22		35		37		20
STTPA		28		9		17		11		14		11		57		45		59		56
SVLPR		16		11		12		9		20		22		48		43		52		63
SVRPS		16		27		10		10		15		12		37		46		47		46
SAAST		24		5		15		8		21		16		34		25		19		29
SAQAP		21		16		12		10		17		13		19		25		22		22
SASGR		17		12		20		11		14		15		2		2		6		2
SASSL		21		11		15		13		16		13		33		31		41		38
SGARL		22		10		14		10		23		10		63		55		73		54
SGGRS		29		13		10		11		11		15		5		5		6		4
SGLPS		23		15		16		8		11		16		46		45		49		34
SGPSS		24		14		13		11		18		9		31		30		45		26
SLAAL		23		13		13		10		13		17		81		88		88		89
SLAAS		21		9		8		12		15		24		91		87		106		85
SLLQR		15		17		15		7		17		18		13		17		12		4
SMRLR		19		17		10		10		19		14		0		0		0		0
SPASG		22		17		8		11		11		20		13		26		13		17
SPLST		23		16		15		4		16		15		65		72		73		73
SPRPC		23		19		14		6		16		11		8		7		9		4
SPRVA		26		13		12		12		5		21		27		37		39		31
SPTPV		24		11		17		7		13		17		11		8		8		12
SPTTS		21		15		10		6		22		15		12		12		6		11
SQARS		15		19		14		8		17		16		2		3		2		2
SRAAQ		22		19		13		10		9		16		4		7		5		5
SRPQA		22		11		17		9		15		15		1		3		3		2
SRTQL		18		11		19		15		16		10		0		0		0		0
SSASS		27		15		19		4		11		13		49		53		69		54
SSTRS		19		14		5		15		20		16		2		5		2		4
SSVPP		20		12		8		10		22		17		10		13		8		5
STQLS		18		20		12		8		15		16		12		9		7		8
STSSP		34		9		5		9		18		14		31		36		37		33
SVPRA		16		13		15		9		18		18		3		3		4		3
SVSRL		24		12		7		12		20		14		33		36		36		41
SAAGS		31		11		16		10		9		11		30		35		47		27
SAGQR		18		8		12		12		18		20		8		10		11		9
SAGRT		20		17		14		11		14		12		8		5		4		7
SALAT		17		15		15		14		14		13		53		40		54		45
SARTT		16		17		15		12		14		14		5		6		8		6
SASQP		23		17		15		7		10		16		10		12		10		10
SATLR		18		13		14		11		16		16		12		18		22		12
SATQR		18		11		22		10		10		17		31		35		42		31
SAVRL		10		15		16		15		19		13		32		38		51		39
SGAAR		21		24		8		10		17		8		9		11		12		9
SGART		25		13		14		7		18		11		33		30		55		27
SGRPS		29		11		16		8		13		11		1		3		1		0
SGSPR		21		11		11		11		24		10		21		21		20		17
SLLST		22		11		14		8		17		16		27		31		40		20
SLPSA		25		16		8		12		13		14		46		67		75		60
SLRLQ		29		9		17		6		16		11		7		6		9		10
SLTRA		21		15		17		12		12		11		96		76		93		70
SLTSL		20		9		26		9		12		12		45		36		45		44
SMPPP		26		16		12		6		15		13		28		39		33		30
SPAHR		24		14		13		10		16		11		14		12		17		13
SPAPW		16		17		13		7		12		23		39		36		46		47
SPAQT		20		13		16		10		12		17		17		14		16		24
SPHAS		26		10		14		10		15		13		49		42		70		52
SPPYP		21		10		23		6		20		8		62		49		59		59
SPVRL		18		15		15		13		13		14		43		47		41		49
SQARP		22		9		15		10		13		19		59		41		36		50
SQRTR		19		8		12		15		15		19		0		0		0		0
SRARG		21		11		10		15		13		18		0		0		0		0
SRATA		25		13		14		4		16		16		4		1		1		3
SRLPG		24		15		13		13		13		10		5		14		13		7
SRLSL		30		18		9		11		5		15		3		4		3		1
SRPVL		19		12		20		8		12		17		12		9		6		11
SRQAR		18		20		10		10		18		12		0		0		0		0
SRTRQ		26		16		15		7		15		9		0		0		0		0
SRVRL		25		12		14		9		16		12		0		0		0		0
SSALS		34		13		14		7		6		14		60		65		79		63
SSGLR		20		14		15		9		11		19		53		66		62		51
SSRGP		24		14		19		7		12		12		1		2		2		3
SSTQP		21		12		11		14		14		16		47		50		53		37
SSVRS		18		13		18		11		9		19		21		12		14		24
STALL		16		17		15		12		13		15		78		84		118		80
STGAP		32		11		13		9		12		11		51		49		76		48
STGLR		21		16		13		9		14		15		25		34		22		29
STLAS		20		15		14		12		16		11		40		47		46		38
STPVP		17		16		19		8		16		12		43		44		60		30
STRQL		15		14		17		14		11		17		1		0		0		0
STSAP		26		11		9		11		15		16		32		39		43		26
SAAAG		22		11		12		11		11		20		26		19		26		26
SAGLS		20		10		9		15		15		18		41		40		46		34
SALSL		24		13		16		10		10		14		56		55		86		56
SALTS		18		13		11		13		11		21		59		45		70		47
SARVA		13		21		18		9		12		14		12		8		18		17
SASQR		18		10		23		16		11		9		9		12		12		10
SASVP		15		14		25		5		13		15		57		69		72		64
SGRSL		18		11		11		7		22		18		1		0		0		4
SGRST		29		11		12		10		14		11		1		0		0		0
SGRVR		22		15		13		9		11		17		1		0		0		0
SHRRP		15		10		14		12		18		18		0		0		0		0
SLHPP		14		14		19		8		18		14		25		38		35		33
SLLGR		28		12		12		11		14		10		26		30		41		38
SLLQS		22		12		19		9		13		12		13		20		19		18
SLLSS		23		18		16		9		15		6		55		70		62		49
SLQLL		20		14		14		8		18		13		10		15		12		11
SLRRY		12		15		15		14		16		15		0		0		0		0
SLRTA		18		13		14		10		17		15		23		22		23		27
SLSAA		17		14		14		9		15		18		11		13		16		10
SLSPS		18		16		18		8		15		12		63		59		68		55
SLSRT		22		13		8		11		20		13		38		28		41		31
SLSSS		18		14		8		13		14		20		144		158		184		142
SLTAL		17		13		12		9		20		16		41		59		71		49
SLTQS		19		10		17		12		16		13		4		5		10		7
SPLGR		26		17		9		7		17		11		23		22		34		14
SPLRH		22		9		14		7		16		19		68		87		90		66
SPPPY		18		12		21		9		12		15		8		2		10		7
SPRAV		16		19		11		8		15		18		28		24		33		20
SPVSR		21		11		15		8		21		11		26		36		50		36
SQLLS		21		13		14		9		15		15		3		5		4		2
SQSRR		27		15		10		10		12		13		0		0		0		0
SRAHP		21		19		12		9		17		9		1		0		1		0
SRAPV		20		16		12		5		16		18		13		15		18		10
SRHPA		26		17		4		8		17		15		0		0		1		2
SRRAV		20		13		13		13		18		10		0		0		0		0
SRRER		19		21		16		5		13		13		0		0		0		0
SRRPH		22		6		18		9		15		17		0		0		0		0
SRRVV		24		11		9		10		16		17		0		1		0		0
SSPLL		15		11		9		12		23		17		51		59		71		47
SSPLT		25		18		9		7		14		14		27		45		54		40
SSRPL		24		13		12		9		13		16		6		9		12		11
SSRPT		12		11		14		12		14		24		4		3		5		4
SSVLR		21		9		13		10		16		18		55		64		71		64
STALS		22		10		13		12		15		15		38		38		34		28
STATP		17		13		18		9		13		17		40		44		47		32
STPRG		24		15		11		11		12		14		27		26		23		16
STVLR		27		13		13		9		13		12		53		47		66		46
SVLLR		16		15		13		8		16		19		35		62		54		36
SVRGL		24		12		15		16		12		8		17		8		12		12
SVRQR		20		9		14		9		18		17		0		0		0		0
SVSRS		16		11		15		7		15		23		10		10		13		7
SAARQ		16		13		21		9		14		13		6		8		7		5
SAGSS		22		14		13		10		11		16		32		21		29		33
SALTR		26		9		14		12		10		15		26		33		32		30
SAPPV		18		15		19		7		13		14		29		18		27		21
SATLT		20		13		15		10		13		15		50		56		72		55
SGALR		21		14		17		11		10		13		55		57		82		61
SGRGS		20		18		14		10		8		16		0		1		0		0
SGSRS		18		11		16		11		15		15		5		0		5		2
SLALL		24		15		16		10		11		10		40		44		61		43
SLAPL		28		14		10		8		17		9		41		31		41		59
SLAQP		21		9		12		7		16		21		19		19		13		23
SLASL		20		12		13		9		15		17		68		55		75		50
SLGAR		21		16		11		10		18		10		8		0		4		4
SLPLQ		23		14		14		9		15		11		3		2		3		9
SLRTT		17		16		13		10		11		19		4		6		14		10
SLSVL		28		11		12		14		6		15		110		118		160		117
SPAAH		20		16		12		10		17		11		44		36		48		34
SPRTQ		23		11		19		7		11		15		4		1		1		1
SPTRQ		24		9		16		5		16		16		27		19		36		33
SQLPS		26		11		13		8		10		18		23		36		39		36
SQPTR		19		16		11		8		16		16		8		8		6		4
SQRAA		16		16		14		12		15		13		7		3		4		5
SQRQS		15		15		15		14		11		16		0		0		1		0
SRAGT		15		14		8		13		15		21		0		0		0		0
SRPVA		15		16		15		9		14		17		14		16		16		13
SRVLP		28		14		10		6		11		17		7		5		7		1
SSARA		19		9		15		9		13		21		18		20		21		19
SSGRP		16		18		15		11		8		18		6		4		3		1
SSSRS		26		15		11		3		11		20		2		5		4		3
SSTPR		22		11		14		11		12		16		49		45		55		45
STGRS		22		15		15		9		12		13		2		4		7		4
STPAT		25		16		13		10		12		10		33		44		42		45
STPGR		18		13		21		7		9		18		17		18		29		16
STQLR		22		10		17		8		13		16		39		43		53		55
STRGR		18		15		19		11		11		12		0		0		0		0
STVRR		23		17		16		6		14		10		0		0		0		0
SVAAP		27		14		11		9		9		16		32		29		44		32
SVLLL		24		6		13		8		19		16		55		58		58		47
SVLQS		21		13		14		7		12		19		9		13		15		4
SVRRQ		25		11		16		9		9		16		0		0		0		0
SVTRR		18		16		8		12		14		18		0		0		0		0
SAATA		19		16		10		9		19		12		50		61		38		42
SARSG		21		13		11		7		13		20		6		4		3		1
SATLS		12		19		19		8		16		11		21		19		37		28
SAVPL		13		12		10		12		15		23		6		5		9		4
SDPPP		24		12		14		5		12		18		1		6		3		6
SGALS		26		11		7		10		18		13		17		30		33		26
SGPLL		23		13		14		7		16		12		42		27		38		29
SGRQP		16		16		10		13		11		19		0		1		0		0
SGRTP		19		12		20		8		14		12		3		4		3		2
SLPVS		21		14		12		12		18		8		15		17		24		11
SLQLP		22		15		6		12		20		10		6		3		5		5
SLRPG		28		8		12		10		12		15		14		18		17		11
SLSSR		26		12		11		12		11		13		65		70		74		67
SLTLL		22		11		15		8		15		14		77		68		81		57
SLTVP		22		17		9		11		16		10		43		33		47		35
SLTVS		28		8		16		8		13		12		47		40		42		41
SPGPH		21		9		19		7		15		14		39		53		39		38
SPGRT		16		16		16		6		11		20		9		9		11		14
SPGSL		27		8		13		7		12		18		54		47		61		49
SPLTT		16		15		20		6		11		17		50		56		40		44
SPQHP		24		14		16		2		13		16		31		32		45		36
SPRCP		14		12		15		14		10		20		16		13		12		5
SPSVR		18		15		22		6		12		12		71		50		70		60
SQAAP		32		10		16		1		8		18		12		11		13		16
SQRTS		23		12		8		11		20		11		0		0		0		0
SRGQL		22		7		21		13		8		14		0		0		0		0
SRLLA		24		13		13		11		14		10		18		9		17		12
SRLTA		25		13		10		13		9		15		2		6		5		2
SRLTP		20		12		11		10		18		14		0		4		0		1
SRPLG		18		11		16		10		11		19		3		0		3		5
SRRRN		20		14		8		16		13		14		0		0		0		0
SRRWR		18		13		16		12		19		7		0		0		0		0
SRSVP		22		13		13		2		15		20		4		6		4		3
SSAPL		26		11		17		5		16		10		15		18		12		11
SSLRP		29		13		15		4		15		9		19		16		15		25
STLSS		15		16		17		9		19		9		51		50		64		43
STQPS		26		15		14		9		11		10		6		16		19		12
STQRR		22		17		13		5		10		18		0		0		0		0
STRGL		20		10		10		11		20		14		7		8		9		2
STRRV		20		10		12		9		20		14		0		0		0		0
STSQR		18		12		14		12		18		11		3		3		2		2
SVRQL		12		20		11		10		17		15		9		8		7		9
SVVLR		23		11		13		11		12		15		55		49		60		55
SAGLL		30		12		9		9		17		7		25		29		49		28
SAGPL		16		8		15		14		13		18		30		30		35		23
SALPT		25		8		11		9		17		14		65		63		56		54
SAPQA		28		11		12		6		14		13		39		32		40		27
SAQLS		20		15		17		11		11		10		38		41		41		36
SATAT		17		10		21		11		12		13		30		28		38		25
SGLRL		22		11		13		7		14		17		59		47		55		45
SLALR		15		13		13		13		11		19		72		68		84		63
SLGLS		18		11		7		13		13		22		28		25		38		17
SLPRQ		15		10		22		10		14		13		8		4		3		6
SLSAS		17		11		12		11		14		19		37		34		42		31
SLTSR		19		9		15		11		11		19		38		47		48		50
SPGLT		23		12		12		9		12		16		22		17		25		23
SPPSW		23		16		10		14		9		12		26		25		32		28
SPRSV		22		13		15		10		11		13		11		11		11		14
SQRLA		21		9		17		13		11		13		29		15		26		18
SRATS		17		17		12		5		13		20		0		0		0		1
SRGRA		20		22		12		9		7		14		0		0		0		0
SRLSA		22		19		13		6		12		12		0		2		6		4
SRMRR		23		13		12		7		9		20		0		0		0		0
SRQLA		20		16		9		14		9		16		1		1		1		0
SRRGA		24		21		8		6		22		3		0		0		0		0
SRRKR		20		13		10		10		17		14		0		0		0		0
SRRNR		18		6		14		8		20		18		0		0		0		0
SRSTR		16		19		8		11		15		15		0		0		0		0
SRVRA		18		17		15		10		17		7		0		0		1		0
SSPVP		24		15		12		10		13		10		45		45		60		41
SSQPR		20		9		16		10		17		12		10		19		19		16
SSSRL		24		11		6		11		11		21		25		14		46		16
STAPT		16		12		18		8		15		15		10		10		17		7
STPST		20		15		14		7		11		17		53		44		59		64
STRPT		12		11		23		8		14		16		9		13		15		15
STRSQ		25		13		13		10		10		13		0		0		0		0
STTLS		25		8		12		8		16		15		30		38		43		23
SVPAL		26		15		11		7		11		14		3		4		3		3
SVRQS		21		8		13		8		17		17		6		6		6		3
SAARH		13		19		15		11		14		11		0		1		0		0
SAGAS		20		9		20		8		14		12		17		17		22		12
SALPG		17		9		9		13		20		15		47		37		50		33
SALRG		17		21		17		6		9		13		17		14		25		23
SAPAQ		11		19		5		12		16		20		39		41		34		31
SAPQL		18		15		13		11		15		11		27		17		28		24
SAPSQ		18		9		13		10		18		15		8		21		29		16
SATRT		16		14		11		11		16		15		23		20		22		11
SATSL		27		11		18		10		7		10		44		56		67		49
SAVPT		18		16		14		6		13		16		0		2		1		1
SAVRA		13		21		14		11		10		14		61		39		70		42
SGASR		20		17		11		11		11		13		11		14		14		17
SGPPG		26		11		14		7		14		11		6		9		10		6
SGRPA		28		13		14		4		14		10		7		15		6		3
SHPGP		20		18		13		5		11		16		44		53		37		26
SLATP		24		13		7		7		22		10		39		44		45		52
SLLLL		20		8		18		6		20		11		48		47		51		41
SLRLN		21		13		17		7		10		15		13		7		19		7
SLRRC		13		19		12		10		11		18		0		0		0		0
SLRSQ		26		12		15		7		13		10		6		3		2		2
SLTLS		29		9		13		7		11		14		37		36		45		35
SLTPL		26		7		9		9		17		15		17		21		20		21
SPCRP		12		16		14		8		16		17		13		17		12		11
SPGLL		16		9		14		14		13		17		61		45		71		59
SPGRQ		15		15		14		11		13		15		2		2		6		1
SPHAR		17		12		18		16		8		12		13		10		6		8
SPQST		17		17		13		11		10		15		15		11		14		10
SPRQH		22		17		10		7		14		13		0		2		0		0
SPSRV		19		16		17		11		7		13		12		4		12		15
SPTRH		13		20		17		4		16		13		29		36		37		33
SPTTL		20		15		12		9		14		13		13		16		12		10
SPVAA		21		16		9		10		11		16		50		44		50		35
SQGRR		20		11		10		11		15		16		0		0		0		0
SQSLR		21		16		16		3		13		14		19		9		18		6
SQSRS		15		16		12		5		19		16		1		0		0		0
SRATL		21		16		20		10		7		9		0		3		1		0
SRAVL		23		10		7		9		14		20		5		4		5		3
SRAVT		27		15		12		8		8		13		14		8		14		10
SRGSP		23		10		12		14		10		14		0		0		0		0
SRPSG		25		10		12		8		10		18		0		1		0		1
SRPWP		24		14		8		11		17		9		2		0		1		1
SRQSA		29		16		12		3		11		12		0		0		0		0
SRRHS		17		11		18		8		12		17		0		0		0		0
SRTPT		24		14		8		9		12		16		11		9		15		13
SRTVS		19		13		9		9		16		17		0		5		3		6
SSAAA		23		14		12		8		16		10		24		24		25		14
SSQLR		20		18		12		5		9		19		13		11		16		10
SSRPG		24		11		13		13		12		10		0		3		0		0
STLPT		15		15		18		13		14		8		19		17		21		15
STRLG		23		9		8		12		18		13		8		9		10		9
STTRL		26		8		10		11		14		14		21		17		26		21
SVLSS		19		11		16		12		15		10		31		35		44		32
SVRLA		16		14		16		10		21		6		35		30		39		20
SVRQP		21		17		15		6		15		9		13		12		19		11
SAGGP		20		12		12		14		12		12		22		20		36		20
SALQR		21		15		13		7		10		16		47		62		64		51
SAQQP		24		12		7		8		16		15		11		8		15		2
SARQA		12		17		13		9		17		14		0		2		3		0
SATSS		27		14		9		11		11		10		51		39		68		28
SAVLP		19		12		11		9		12		19		56		44		60		26
SGRAT		13		14		16		15		11		13		1		1		3		1
SGRLQ		14		16		17		12		12		11		7		1		3		1
SLLAR		24		10		15		7		12		14		30		26		27		25
SLQRR		17		12		15		8		12		18		0		1		0		0
SLRPH		20		12		7		9		18		16		8		4		13		7
SLVRL		16		11		16		12		9		18		122		98		109		102
[truncated: 158,002 more rows]
