# Supplementary material for: Compositional Bias in Naïve and Chemically-modified Phage-Displayed Libraries uncovered by Paired-end Deep Sequencing
Source: Sci Rep. 2018 Jan 19;8:1214. doi: 10.1038/s41598-018-19439-2 (PMC5775325; doi:10.1038/s41598-018-19439-2)
Supplement: Supplementary file 3 — Supplementary Information [file 41598_2018_19439_MOESM3_ESM.zip › R/NT-TriNuc_diffAnalysis_SN.Rmd]

---
title: 'Analysis of phage data: Compositional Bias in Naïve and Chemically-modified Phage-Displayed Libraries
  uncovered by Paired-end Deep Sequencing'
author: "Andrea"
date: "June 08 2017"
output:
  word_document: default
  pdf_document: default
  html_document: default
---

This document presents the full source code used to obtain results for the differential analysis of the
phage data for the Bifang He et al. 2017 paper. Specifically, the Bioconductor package
edgeR is used to fit a negative binomial model to each sequence and to implement
a quasi-likelihood test to identify differentially enriched sequences in the (synthetic DNA and naïve) libraries.

This new version of the analysis removes the filtering step for low counts, and writes out
more complete information in the output files (i.e., normalized counts).


## Load packages, data, and annotation
  
We begin by loading the necessary packages for the data analysis, as well as the formatted data
themselves. Note that the main package to be used for the differential
analysis is edgeR.


```{r, cache=TRUE}
## Set working directory, load libraries
library(edgeR)
library(RColorBrewer)

rerun <- TRUE

if(rerun == TRUE) {
  ## Read full data and format
  full.dat <- read.table("NT-TriNuc_filtered_SN_pep.txt", fill=TRUE,
                         stringsAsFactors=FALSE)
  colnames(full.dat) <- full.dat[1,]


  ## Remove the title line
  full.dat <- full.dat[-c(1,2),]
  
  ## Convert counts to numeric, identify conditions via column labels
  pep.dat <- sapply(full.dat[,-c(1)], as.numeric)
  rownames(pep.dat) <- full.dat[,1]
  
  
  colnames(pep.dat) <- paste(substr(colnames(full.dat)[2:9],1,1),'-', substr(colnames(full.dat)[2:9],2,2), sep="")
  colnames(pep.dat) <- chartr(".", "-", colnames(pep.dat))

  dat<- pep.dat
  
  dim(dat)
    
  conds <- factor(substr(unlist(lapply(strsplit(colnames(dat), "-"), function(x) x[1])), 1, 3))
  conds
  
}

if(rerun == FALSE) {
  load("NT-TriNuc_diffAnalysis_SN.RData")
}

dim(dat)
# quantile(dat)
barplot(colSums(dat), col = c(rep("grey50", 4), rep("grey90", 4)), ylab = "Library sizes", main="")
```


## edgeR analysis (with TMM normalization)

In this section, we make use of the Bioconductor package edgeR (Robinson and Smyth, 2008; 
Robinson and Smyth, 2007; Robinson et al., 2010) to fit a negative
binomial model to each sequence and to implement a quasi-likelihood F test (Lund et al., 2012) 
for differential expression. Note that the quasi-likelihood F test provides more robust and
reliable error rate control than the standard likelihood ratio test 
when the number of replicates is small.
The novelty of the edgeR package is that it implements an empirical Bayes method
to estimate sequence-specific biological variation (i.e., overdispersion). In particular,
rather than using an overall, common estimate for dispersion parameters or a per-sequence
dispersion parameter estimate, edgeR calculates moderated dispersion parameter
estimates that are reliable even for small samples. These moderated dispersion parameters allow
information to be shared between sequences while still maintaining sequence-specific dispersion
estimates by squeezing tagwise dispersions toward the common dispersion.

Within the edgeR framework, we make use of the Trimmed Mean of M-values (TMM)
normalization (Robinson and Oshlack, 2010) to account for differences in library composition among the 
different libraries. This technique find a set of scaling factors for library sizes (yielding
so-called effective library sizes) that minimize log-fold changes between the samples 
for most sequences.

We next examine sequences for which reads are observed for a single group (and 0's are observed for the remaining one group).

For the remaining analysis, we additionally examine sequences with less than 3 counts per million
(CPM) in at least 4 samples, which is a common filter used in edgeR differential analyses for
very weakly expressed sequences that are unlikely to be detected as differentially
expressed. However, in our analysis this step only serves to examine those sequences that have few reads; note that with the exception of sequences that are uniquely observed in a single group and sequences that are uniquely absent from one group (as noted above), we retain these weakly abundant sequences for the subsequent differential analysis. The full set of weakly expressed sequences (i.e., those with < 3 CPM in at least 4 samples) is saved in the file `low_count_sequences.txt`. In addition, the subset of sequences that are uniquely observed in a single group are saved in the file `count_sequences_uniqueGroup.txt`. The subset of sequences that are not available at synthetic or naïve libraries are save in the file `count_sequences_NAA.txt`.

Finally, we fit a negative binomial model such that $$\log(\mu_{ij}/S_j)= X_j \beta_i = \beta_{0i} + \beta_{1i} I_{j,N},$$ where $\mu_{ij}$ represents the mean of sequence $i$ in sample $j$, and $I_{j,N}$ is the indicator function for sample $j$ belonging to group N and so on. 

We provide a multidimensional scaling (MDS) plot below, which indicates that a good separation is seen between the synthetic and naïve libraries. We also provide a plot of the (raw, trended, and squeezed) quasi-likelihood estimates
of dispersion estimated using edgeR; everything looks good with this plot.

After running edgeR with a Benjamini-Hochberg correction to control the false discovery rate (FDR) at $\alpha = 0.05$, see summaries below for the numbers of differentially enriched
sequences.

```{r, cache=TRUE}
if(rerun == TRUE) {
  
  conds <- relevel(conds, "S")
  design <- model.matrix(~0+conds)
  ## S = synthetic, N = naïve,
  colnames(design) <- c("synthetic", "naïve")
  DGE <- DGEList(counts=dat, group=conds)
  
  ## Normalize with TMM
  DGE <- calcNormFactors(DGE)
  DGE$samples
  
 
  DGE_sums <- t(rowsum(t(DGE$counts), group=as.vector(conds)))
  
  ## First, we check sequences that are not available in synthetic or naïve libraries, but do not remove them from differential enrichment analysis
  NAA <- (which(DGE_sums[,"N"] == 0 & DGE_sums[,"S"] == 0))
  cat("\nTotal unique peptides not available in all groups:", length(NAA),"\n")
   
  DGE_NAA <- DGE[NAA,]
  dim(DGE_NAA)
  write.table(DGE_NAA$counts, "count_sequences_NAA.txt", 
              col.names=TRUE, quote=FALSE)
  
  ## Then, we check sequences that are uniquely present in one group, but do not remove them
  N_pep  <- (which(DGE_sums[,"N"] > 0))
  N_only <- (which(DGE_sums[,"N"] > 0 & DGE_sums[,"S"] == 0))
  
  
  S_pep <- (which(DGE_sums[,"S"] > 0))
  S_only <- (which(DGE_sums[,"S"] > 0 & DGE_sums[,"N"] == 0))
  
  cat("\nTotal unique peptides in naïve:", length(N_pep), 
      "\nTotal unique peptides in synthetic:", length(S_pep), "\n")
  
  cat("\nUniquely present in naïve:", length(N_only), 
      "\nUniquely present in synthetic:", length(S_only), "\n")
  cat("Total unique to one group:", sum(c(length(N_only), length(S_only))), 
      "(", 100*round(sum(c(length(N_only),
                           length(S_only)))/nrow(DGE), 3), 
      "% of sequences )\n")
  
  DGE_unique <- DGE[c(N_only, S_only),]
  dim(DGE_unique)
  write.table(DGE_unique$counts, "count_sequences_uniqueGroup.txt", 
              col.names=TRUE, quote=FALSE)
  write.table(DGE[S_only,]$counts, "count_sequences_UPS.txt", col.names=TRUE, quote=FALSE)
  write.table(DGE[N_only,]$counts, "count_sequences_UPN.txt", col.names=TRUE, quote=FALSE)
  
  
  DGE_all <- DGE
  dim(DGE_all)

  
  ## Examine weakly abundant sequences, but do not remove them
  keep <- rowSums(cpm(DGE_all)>1) >= 3
  table(keep)
  DGE_low <- DGE_all[which(keep == FALSE), , keep.lib.sizes=FALSE]
  dim(DGE_low$counts)
  nrow(DGE_low) / nrow(DGE_all)
  write.table(DGE_low$counts, "low_count_sequences.txt", col.names=TRUE, quote=FALSE)
  
  
  ## Estimate dispersion parameters, fit quasi-likelihood, plot dispersions
  DGE_all <- estimateDisp(DGE_all, design, robust=TRUE)
  fit <- glmQLFit(DGE_all, design, robust=TRUE)

  
  ## Synthetic versus naïve
  cn <- makeContrasts(synthetic - naïve, levels=design)
  qlf_NvsS <- glmQLFTest(fit, contrast=cn)
  summary(decideTestsDGE(qlf_NvsS, adjust.method="BH"))
  de_NvsS.all <- data.frame(sequence=rownames(DGE_all$counts),
                            DGE_all$counts, qlf_NvsS$table, 
                           padj = p.adjust(qlf_NvsS$table$PValue, method="BH"))
  o <- order(de_NvsS.all$padj)
  de_NvsS.all <- de_NvsS.all[o,]
  write.table(de_NvsS.all, "de_NvsS.txt", 
              quote=FALSE, sep ="\t", row.names=FALSE)

  save.image("NT-TriNuc_diffAnalysis_SN.RData")
}

## MDS plot
group_color <- brewer.pal(3, "Dark2")
plotMDS(DGE_all, col=group_color[apply(model.matrix(~0+conds), 1, which.max)])
legend("topright", legend=levels(conds), pch=19, col=group_color, ncol=2)

## Quasi-likelihood dispersion plot
plotQLDisp(fit)
```

We examine the histograms of raw p-values for each of the three contrasts; in all cases, we note
roughly uniform distributions of p-values between 0 and 1 (corresponding to the expected distribution
of p-values under the null hypothesis), with peaks occasionally observed close to 0 (corresponding to
sequences under the alternative hypothesis of differential abundance) or close to 1 (corresponding to
weak counts) -- basically, this means that things look more or less good and there do not seem to be major problems with the model fit by edgeR.

```{r, fig.width=8, fig.height=4}
par(mfrow=c(1,1))
hist(qlf_NvsS$table$PValue, main = "NvsS", breaks=10, col="grey", xlab="Raw p-values")
```

Finally, we examine the trends of results for the differentially enriched sequences. We note that many reads are differentially enriched between the synthetic and naïve libraries (29570 over-enriched and 11860 under-enriched). 


```{r, echo=FALSE}
naa <- data.frame(t(rowsum(t(DGE_NAA$counts), conds)))
naa_c <- length(which( naa$S == 0 & naa$N == 0))

un <- data.frame(t(rowsum(t(DGE_unique$counts), conds)))
ups_c <- length(which( un$S != 0 & un$N == 0))
upn_c <- length(which(un$S == 0 & un$N !=0))


nvss <- decideTestsDGE(qlf_NvsS, adjust.method="BH")
nvss_c <- paste(length(which(nvss == 1)), " (", length(which(nvss == -1)), ")", sep="")
```


Finally, we summarized uniquely present peptides and peptides not available at in synthetic or naïve libraries.

Upep    |UPS          |UPN        |NAA    
------- |------       |------     |------------
Number  |`r ups_c`    |`r upn_c`  |`r naa_c`


We also summarized the differentially enriched peptides.
Note that S = synthetic, N = naïve.
The table should be read as follows: using the first line as an example, in comparing the synthetic and naïve libraries (S - N), 29570 (11860) sequences were identified as differentially over-abundant (under-abundant) in the synthetic libraries. These sequences represent 31.87% of all possible peptides.


Comparison   |DE sequences (edgeR)            
----------   |-------------------------------  
S - N        |`r nvss_c`                     


## Session Info

```{r}
sessionInfo()
```


## References

-- Robinson, MD, and Smyth, GK (2008). Small sample estimation of negative binomial dis-
persion, with applications to SAGE data. Biostatistics 9, 321-332.

-- Robinson, MD, and Smyth, GK (2007). Moderated statistical tests for assessing differences
in tag abundance. Bioinformatics 23, 2881-2887.

-- Robinson, MD, McCarthy, DJ, Smyth, GK (2010). edgeR: a Bioconductor package for
differential expression analysis of digital gene expression data. Bioinformatics 26, 139-140.

-- Robinson, MD, and Oshlack, A (2010). A scaling normalization method for differential
expression analysis of RNA-seq data. Genome Biology 11, R25.

-- Lund, SP, Nettleton, D, McCarthy, DJ, Smyth, GK (2012). Detecting differential expression
in RNA-sequence data using quasi-likelihood with shrunken dispersion estimates. Statistical
Applications in Genetics and Molecular Biology Volume 11, Issue 5, Article 8.
