# Supplementary material for: Compositional Bias in Naïve and Chemically-modified Phage-Displayed Libraries uncovered by Paired-end Deep Sequencing
Source: Sci Rep. 2018 Jan 19;8:1214. doi: 10.1038/s41598-018-19439-2 (PMC5775325; doi:10.1038/s41598-018-19439-2)
Supplement: Supplementary file 3 — Supplementary Information [file 41598_2018_19439_MOESM3_ESM.zip › R/NT-TriNuc_filtered_SLN_pep.txt]

TAG        S1       S2       S3       S4      L1       L2       L3       L4       N1       N2       N3       N4
Total      286K     332K     332K     320K    221K     226K     267K     219K     238K     213K     296K     314K
SYCPAYC    7        9        8        4       11       16       16       13       40       54       53       64    
SQCPAYC    6        4        7        5       10        6       19       12       42       39       54       62    
SQCPAVC    2        4        3        2       11       18       12       17       29       24       39       42    
SQCPANC    5        8        8        1        8        7        7        6       22       34       40       38    
SYCPAFC    0        5        6        5       10        9       13       16       28       20       34       36    
SKCPAAC    1        2        1        3        3        3        4        3       27       31       45       52    
STCDRIC    7        3        2        7        4        9        9        9       30       23       32       37    
STCDRYC    6        7        6        6       11        4       11        6       28       16       34       34    
SYCDRIC    3        6        6        4        8       10        8        5       21       25       34       38    
SQCYKGC    1        2        3        3        3        2        5        3       25       29       43       48    
SICDRIC    6        6        3        4        3        2        7        1       30       24       39       38    
SYCVYKC    6        7        8       10        9        6        7        8       29       11       30       29    
SPCQYVC    8        6        9        3        4        3        5        5       21       25       35       36    
SMCPGTC    1        1        3        1        3        2        2        0       27       33       39       46    
SQCVVFC    4       10        6       15       12       11       14       10       15       13       22       22    
SPCYIYC   10       13       10       10        3        2        7        3       25       13       28       30    
SHCPAYC    1        7        2        6       14       15       16       10       18       16       24       25    
SQCPDVC    5        5        4        3       13       13       10       11       21       17       27       23    
STCHAAC    2        5        5        5        1        2        2        2       20       31       37       40    
STCPAYC    3        3        4        0       12        3        7        4       28       26       31       30    
SACRVEC    1        3        2        3        1        4        5        6       24       30       30       42    
SMCPGYC    2        3        3        1        4        1        5        1       30       20       41       39    
SACIIHC    9        6        6        4        5        3        3        7       25       21       30       30    
SMCPDVC    2        2        3        3        9       12       16       11       19       22       22       26    
SQCQDVC    3        4       16        5       11        9        6        8       16       18       23       25    
SYCTYIC   11       12        9        9        5       20       21       20        7        7       12       10    
STCYIYC   15        9       14        9        6       11       12        9        8       11       22       17    
SQCYPVC    6        4        6        8        7        5        6        8       22       17       25       29    
SMCYGYC    5        3        5        3        2        3        5        3       24       22       30       38    
SYCIFDC    4        6        4        6        5        3        7        5       19       23       27       33    
SQCQAVC   10       10       10        9        8        6        7        7       19       13       20       22    
SQCDFKC    7       10       12        3        5        7        6        7       17       24       22       21    
STCHYKC    3        5        4        3        7        4        2        3       13       25       35       37    
STCPANC    5        3        1        1        7        7        9        5       25       23       28       27    
SVCQRHC    2        4        3        1        6        4        4        3       21       28       27       38    
SYCYITC   10       22       11       13        4       10        9       10        5       16       15       15    
SPCVTRC    4        3        5        7        6        0        1        1       22       20       35       36    
SQCYYYC   15       12       10       13       10        8       13        6       13        9       15       15    
STCYFYC    8       15       11        9        7        1       12        9       13       12       20       22    
SQCVIKC    7        5        7        9        6        9        8        7       17       17       22       25    
SPCQSVC    6        9        6        9        5        4        5        3       16       17       27       32    
SFCPAYC    3        3        1        4       11       14        8       14       16       19       22       24    
SQCVVRC    4        4        6        3        7        4        6        9       19       25       23       28    
SDCDRFC    6        1        5        4        5        4        6        3       21       20       28       35    
SQCPAIC    5        7        9        4       14        7       11        9       13       19       17       22    
SQCPVYC    5        2        8        5        3        4       10        4       12       24       28       32    
SHCTAAC    2        4        3        4        3        7        4        5       19       23       32       31    
SYCDRVC    3        8        8        7        4       10        6        2       15       21       25       27    
SHCTWPC    0        1        0        1        0        0        0        0       21       29       41       43    
SYCYIFC    7        8       12       18        8       10       17       15       10        6       12       12    
SYCPAIC    3        5        5        3       21       10       18       21        8       10       15       16    
SMCTYFC    4        7        3        2        5        9        6        6       19       19       27       28    
SYCTSYC    2        8       12        5       13        2        7        4       11       19       26       25    
SYCDRTC    6        6        4        3        6        3        4        2       26       21       25       28    
STCVYHC    5        5        7        5        2        2        9        5       18       18       28       30    
SHCKPIC    2        4        3        1        4        4        7        4       26       18       27       34    
SMCYFNC    4        2        3        3        3        3        1        1       24       20       32       38    
SYCTFIC    2        6       11       15       11       21       16       13        6       10       11       11    
SQCQVVC    4        8       10        7       14       12       14       13       10       13       14       14    
STCVAYC    5       16        4        6        6        6       12       11       13       11       22       21    
SYCVSYC    7        6        8        7        5       10       10        8       18       14       17       23    
SICITKC    7        7        6       10        4        6        1        1       17       19       22       33    
SACPAYC    1        7        7        5       11        5       10        7       16       17       21       26    
SQCPVVC    4        5        9        5       11       14       11       10       14        9       20       20    
SQCIKTC    9        5        4       10        0        7        6        4       24       14       22       27    
SQCVHFC    1        4        5        3        7        3        7        5       22       15       29       31    
SQCTKYC    6        7        6       11        8        3        7        3       13       21       22       24    
STCTYYC    8        4        9       10        5        4        7        7       13       16       24       24    
SACDRYC    6        4        4        3        4        5        6        5       18       19       25       32    
SQCQDDC    8        8        8        6       11        9        5        7       17       11       19       21    
STCTYVC    8       12        1        9        7        9       12       13       16       12       14       17    
SACYFFC    2        7        6        4        7        7        5        6       16       12       29       29    
SYCVYNC   17        6        9        6        6        8       10        5        9       13       20       20    
SQCPAFC    1        3        4        7       13       12        7       12       16       15       20       19    
SYCTYHC    6        3        6        8        5        3        7        2       23       16       32       18    
SHCPVTC    3        4        2        3       13        5        8        7       21       13       23       27    
SKCPAYC    1        2        1        2        8        4       12        7       20       20       24       28    
SYCYIYC   15       13       15       11       13       11       10       12        8        3       11        6    
SDCADYC   18       11       17        4        4        2        2        3       11       15       19       22    
SYCPDVC    2        7       10        2       14       18       15       16       19        6       11        8    
SQCPVDC    4        5       13        8        8       11        9        5       15       15       17       18    
SSCYIYC    6        6       12        9        8        8       14       13       13        5       18       16    
SYCTVNC    5        7        5        5        8        4        6        5       15       12       28       28    
SYCDRDC    4        9        6        3        4        4        6        3       18       17       25       29    
SHCTYSC    9        5        2        7        2        4        7        6       15       17       27       27    
SNCPAQC    3        2        7        2        1        3        2        2       18       20       33       35    
SHCIIYC    5       14       11        8        7        8        8       11       11       10       17       17    
SQCVTFC    7        9        9        6        6        9       11        8       14       13       20       15    
SYCPATC    5        0        4        1        9        9        8        5       15       17       27       27    
SHCYIHC    4        2        5        7        5        2        9        5       22       16       22       28    
SQCHTSC    1        4        7        4        2        3        5        5       22       18       26       30    
SQCVVVC    7       12       13        8        9        7       15        9       10        9       13       14    
STCIIYC    9        8       14        9        7        7       11       10       11        8       16       16    
SICYINC   12        4       15        3        6        4        4        1       13       13       26       25    
SQCQFKC    7        5        8        6        7        4        6        1       15       18       23       26    
SPCYRSC    1        4        2        3        2        1        1        0       19       24       31       38    
STCYYTC    7        5        8        9       10        7        7        8       11       13       19       21    
SYCDRYC    9        7        7        5        1        4        3        3       25       15       19       27    
SPCPAYC    1        4        7        4       10        6        8        6       15       14       24       26    
SECGPYC    1        4        2        2        2        5        3        2       22       25       25       32    
SQCDVIC    8       12       11        5        4       10        9        7       10       14       18       16    
SQCPVAC    5        6       11        6        8        9        8       14       17       12       13       15    
STCYYSC    9        9       11        8        2        5        5        5       13       12       24       21    
SQCKYYC    9        5        6        5        3        4        5        4       16       20       19       28    
SQCVVQC    7        6        5        7        2        4        6        5       18       15       25       24    
SHCYVHC    3        6        2        5        2        6        3        2       21       14       29       31    
SICPATC    3        3        4        1        3        6        6        5       25       14       27       27    
SYCNIYC    7        4        7       13       14        6        8        6       13       14       18       13    
SPCIIKC    6        6       12       13        9        4        2        4       17       10       19       21    
SACYEYC    9        9        8        6        5        8        8       10        9       14       17       20    
SQCAVTC    8        6       12        4        5        2        4        2       19       14       22       25    
SQCPFVC    5        7        6        3        3        8        9        5       18       13       22       24    
SQCQAKC    9        4        4        5        4        6        6        5       12       17       23       28    
SPCHIIC    3        6       10        7        0        3        3        2       20       13       28       28    
SHCPAAC    1        4        2        0        4        8        7        9       17       18       22       31    
SYCYYIC   10       20        7        9       16       17       17       15        4        0        3        4    
SYCYYKC    5        7        5       11        3        5        8        6       15       15       20       22    
SYCAYKC    4        8        9        6        5        3        5        5       13       18       22       24    
SHCYYDC    5        4        7        9        4        4        4        4       15       15       25       26    
SVCYFNC    7        4        3        5        6        6        9        7       10       17       24       24    
SQCQANC    5        5        4        2        3       10        8       11       15       13       23       23    
SLCPAAC    4        2        4        1        7        8        3        5       21       16       23       28    
SMCYPDC    3        2        3        4        1        6        1        1       15       25       28       33    
SQCVVIC    9        8       11        9       10        8       17       13        4        9       10       13    
SQCQADC    5        6       14        5        6        8        5        6       12       13       21       20    
SVCPAYC    5        6        3        3       15        8       13        9       14       14       18       13    
SHCQFYC    5       11        5        6        6        6        9        6       10       16       19       22    
SDCPANC    6        3        7        2        4        9        9        6       16       14       21       24    
SQCPDGC    2        4        5        3        4        4        5        2       19       18       27       28    
SACHSTC    5        4        2        4        2        3        4        4        9       22       31       31    
SMCPAHC    1        3        2        2        7        4        6        3       24       15       25       29    
SICGAYC    2        2        1        4        2        4        3        2       18       18       32       33    
SVCTYFC    9       10        9       13       10       16       14       11        8        3        9        8    
SICYIDC    8        8        9       11        8        6        5        2       10       15       17       21    
SQCMYKC    6       10        9       11        4        5        8        7       14       11       15       20    
SQCVIFC    8        6        8        8        5        4        8        4       21       11       15       22    
SMCVVKC    5        4        5        7        2        8        3        6       14       17       24       25    
SYCYPAC    5        5        4        0        8        7        8        9       14       14       25       21    
SMCPYNC    4        2        6        5        4        3        5        2       26       18       19       26    
STCYGIC    6        4        5        2        1        3        3        4       17       17       30       28    
SHCDRIC    3        3        3        2        6        3        6        7       22       14       24       27    
SQCQYFC    7        9       16       17        6        7        8        5        6        9       15       14    
SVCTYTC    7        9        9        9        8       10        7        7       12        6       18       17    
SYCVIDC    8        7        8        6        6        4       10       10        6       16       18       20    
SHCQYFC    4        7       12        6        4        5        4        4       15       13       22       23    
SPCTIFC    5        6        8        6        4        7        6        7       14       13       21       22    
SQCPYEC    4        5        8        1        7        9        9        5        9       17       21       24    
SQCVKFC    0        5        8        5        6       10        9        7       16       17       16       20    
SMCVDKC    3        3        5        5        2        7        6        4       16       18       21       29    
SMCYPAC    3        3        3        1        8        5        9       10       24       16       17       20    
SQCGAIC    3        3        4        2        3        2        4        2       19       21       29       27    
SPCYWHC    4        1        1        3        4        1        2        3       18       20       29       33    
SDCYYIC   18       14       17       10        7        7       12        8        6        5        6        8    
SQCYVYC   13       12        7       15        8       12        9        8        6        8       10       10    
SVCYYTC    8       16        3       11       10        9       13        8        7        8       13       12    
SYCDFYC    8        9        8       13        4        5        5        6        3       17       20       20    
SYCYTKC    7        9        9       11        6        3        6        4        8       13       21       21    
SHCFVYC    8       10       11        3        2        8        3        4       17        7       22       23    
SQCIFKC    6       10        8        5        6        3        4        2       15       16       22       21    
SYCPDKC    3        4        2        4        9       15        9       11       17       11       20       13    
SYCQDDC    5        6        6        3       12        4       10        8       14       17       16       17    
SPCYQYC    8        7        4        4        2        3        6        3       16       15       23       27    
SYCPAAC    3        3        1        0       10        6       12       14       12       12       22       23    
SQCVKSC    8        4        2        1        3        3        3        5       19       12       29       29    
SDCYYYC   13       16       17        7        6        6        6        7       11        5       11       12    
SQCQYVC   16       13        9       10        2        6        7        7        6       12       14       15    
SVCYTFC   12       10        7        9        6       10       12        9       12        7       10       13    
SVCAVYC    8        5        6        8        8       14        7        7        9        8       16       21    
SYCYIHC    6       11        8       10        6        8        9        6       15       14        9       15    
SMCTAYC    8        6        4        7        6        9        8       10       11       13       16       19    
SDCAYFC   10        5        8        4        5        4        7        6       10       14       19       25    
SYCPDNC    3        1       11        8        4        9       10       11       15       11       15       19    
SMCTYYC    6        7        5        8        4        5       12        8       10       14       18       20    
SYCPADC    4        4        5        2       12        8        6        7       11       19       19       20    
SYCYTSC    8        6        7        7        2        5        5        3       13       12       24       25    
SACFYKC    7        8        2        7        7        3       10        9       13       14       18       19    
SHCVKFC    6        5        6        3        3        5        0        1       21       11       30       26    
SQCIGTC    6        2        4        5        3        6        6        2       13       19       23       28    
SQCTVMC    7        5        1        4        5        2        2        2       18       18       25       28    
SQCVIPC    3        2        7        3        3        4        4        2       15       18       28       28    
SQCQGSC    1        2        5        2        3        4        3        1       17       20       29       30    
SQCWINC    3        1        4        3        0        2        1        1       17       19       32       34    
SICQWHC    1        2        1        6        1        1        3        2       19       17       31       33    
SYCLRNC    1        2        3        1        1        0        2        1       22       20       31       33    
SQCYIYC    6       12       11       11        5       16        8        6        6        9       14       12    
SHCPAVC    5        4        5        2        8       14       13       12        9       10       16       18    
SVCVQYC    3        7       12        8        4        3        9        7       10       13       20       20    
SQCVVGC    6        6        6        8        3        4        7        4       11       23       15       23    
SICPAIC    2        3        2        3        7        9        8        8       15       15       22       22    
SQCPYRC    3        7        2        5        2        3        5        4       15       18       22       30    
SQCHFKC    2        5        4        3        4        2        2        2       18       19       27       28    
SHCDRAC    3        3        4        1        1        4        2        5       21       16       27       29    
STCAFIC    7        9        5       11        9        2        7        3        9       11       24       18    
SYCTFYC    6        9        6        6        8        7        5        2       11       12       20       23    
SICIDKC    6        9        2        6        5        3        2        1       13       17       24       27    
SQCYSTC    8        7        8        3        3        2        1        0       19       14       25       25    
SQCPDNC    5        2        8        2        2        7        4        5       15       17       21       27    
SMCMPYC    6        4        3        6        1        3        3        1       16       17       27       28    
SVCPPIC    2        3        1        5        7        4       11        7       12       17       22       24    
SQCVRPC    1        4        4        2        4        4        4        2       14       25       21       30    
SHCAPFC    2        4        2        3        1        6        0        2       15       20       31       29    
SPCYRHC    6        2        3        1        3        2        3        2       22       18       24       29    
SICFGYC    3        1        1        4        1        2        5        4       20       17       28       29    
SVCYIFC   10       14        9        7       11       12       13        6        2        8       11       11    
SYCTYTC    8        7       11       10       10        5        8        8       17        9        9       12    
SYCQDVC    3        6        7        6        9       13       13        9       12        6       17       13    
SDCQYFC    8        8       11        8        2        4        1        2       10       15       23       22    
SPCPVYC    8        9        4        5        4        6        8        7       11       13       19       20    
SQCPDKC    1        4        5        4        8       11        9        6       16       14       12       24    
SHCTVAC    7        4        6        3        5        2        4        5       16       15       27       20    
SYCPASC    4        3        2        1        8        5       10        6       20       12       20       23    
SPCYKSC    2        5        2        5        3        2        3        3       12       18       29       30    
SQCTHNC    1        4        4        4        5        0        2        0       16       17       30       31    
SGCPAYC    1        2        1        3        7        3        3        4       16       19       26       29    
SQCIVYC    8        6       13       10       10       10        6       10        5       11       12       12    
SQCVIVC    8       11       12       10        5       11       18       16        2        5        7        8    
STCYTYC   12        9       12        9        7        6       10        9        8        9       12       10    
SICTVYC    5       11       10        8        3        8       10        7       10       13       14       14    
SQCIYKC    9       11        7        7        5        4        5        5        9       15       16       20    
SPCYFIC    9        4        7       12        4        5        4        3       13       11       20       21    
SVCTFTC    5       13        8        6        3        5        9        8       13       11       14       18    
SPCIFSC    9        2        5        5        4        3        5        6       15       12       23       24    
STCTIFC    3        4        6        6        3        5        4        7       11       21       21       22    
SQCIRAC    1        6        5        4        7        2        4        3       20       23       16       22    
SVCRPVC    2        2        4        0        8        5        8        3       16       22       18       25    
SHCPFHC    4        4        6        3        2        1        1        1       16       15       32       28    
SACFFHC    5        3        4        4        2        1        3        4       20       18       22       27    
SICPDYC    2        6        5        9       13        8        6        7       13        9       18       16    
STCQYTC   10        6        6        7        5        4        4        6       14       12       16       22    
SYCITAC    8       11        9        2        3        3        9        7        8       14       20       18    
SQCVYMC    3        6       10        7        3        5        4        2       16       12       22       22    
SVCPAIC    1        6        2        1        7       14       12       13        7       12       20       17    
SQCAHYC    9        4        8        4        0        3        4        4       11       20       20       25    
STCPAAC    3        1        1        0        6        5        5        2       19       13       24       33    
SYCVYIC   10       10        9       14        9       17       15       20        3        1        1        2    
SDCAYYC   11       14       13        8        7        4        8        6       11        8        8       13    
SICITYC    7       10        9        8       10       11       15       10        6        6       10        9    
SQCYYFC    5        9       13       11        8        5        5        4       13        7       14       17    
SICVINC    9        5        9       12        3        3        2        1       17       12       19       19    
SYCYINC    9       12        9        3        2        6        6        4       12       13       16       19    
SQCTTYC    9        7        6       10        3        5        3        1       12       13       19       23    
SYCTAYC    4        7       10        5        7        7        8       10        8       11       16       18    
SQCTFYC    3        9        6        6        6        3       10        6       11       10       21       20    
SYCTAKC    2        8        7        2        3        6        2        2       14       16       24       25    
SVCTAEC    3        7        5        2        7        3        5        4       16       15       20       24    
SHCYGTC    2        3        3        7        1        7        5        3       14       19       21       26    
SQCVRHC    3        6        5        2        2        5        3        5       10       22       25       23    
SQCGVHC    5        4        5        1        5        0        6        3       18       20       19       25    
SICQARC    1        4        2        1        0        1        2        1       15       24       27       33    
SWCVAGC    0        1        1        1        0        3        2        1       27       20       22       33    
SYCYFIC   10       12        8       12       20       11       16       11        5        1        1        3    
SDCVIIC   11        7       11       13       12       10       10        7        3        7       10        9    
SQCPYVC   10       11        7        6       15       11       11       14        5        6        6        8    
SHCYYIC    7       14       12        9        5       10       12       12        6        3       11        9    
SYCDIYC    8       14       13       11        4        6       13        7        7        5       11       11    
SYCFIKC    4        9       12        8        5        4        5        4        9       13       19       18    
SQCPAKC    4        6        7        3       11       10        5        6       13       10       16       19    
SQCPYDC    7        8        8        4        9        3        7        1       18       12       15       18    
SMCVEYC    6        7        9        6        6        4        8        8       14       13       13       16    
SYCTHYC    3        6        6        4        5        8        8        8       10       13       18       21    
SVCPFSC    6        4        4        3        5        9        3        2       10       15       24       25    
SSCPAYC    2       10        3        4        7        3       12       10       12       12       17       18    
SQCAHTC    4        7       12        2        1        2        2        2       12       17       23       26    
SQCIAVC    2        7        6        8        2        3        5        1       21       10       20       25    
SWCPAYC    4        3        3        1        9        7       13        6       15       15       18       16    
SQCDKFC    5        5        5        2        8        1        5        6       17       17       17       22    
SYCTEYC    4        9        6        2        4        1        4        5       19       12       21       23    
SPCAVSC    3        2        5        4        6        5        4        4       18        8       24       27    
SYCLYKC    3        4        5        3        1        8        3        2       16       13       27       25    
SGCHHYC    6        4        5        7        1        0        1        1       18       17       22       28    
SVCAGIC    3        7        1        2        4        6        7        6        9       20       20       25    
SHCYPVC    3        2        3        3        4        6        4        4       12       18       24       27    
SYCPARC    3        2        4        1        3        5        5        4       18       20       19       26    
SYCDIIC   11       17        8       14       10       10        6        8        5        3        7       10    
SVCDIYC    9       19       12       10        7        3        9        4        6        7       11       12    
SQCHYVC    6        8       13       10        2        7        6        8       12        6       16       15    
SICVAYC    7        5        5       13        8        6       10       10       12        9       13       11    
SQCVHVC    5        9        7       10       10        3        6        6       16        9       12       16    
SQCVSSC    6        4        4        7        8       10       14       11        3       11       16       15    
SMCVAYC    7        8        6        5        4        7        5        6       12       10       20       19    
SQCPYAC    9        6        8        4        4        6        8        8       10       17       11       18    
SVCYIAC    7        6        1       10        4        8        5        3       13       12       21       19    
SHCYIYC    7       11        6        5        2        3        7        6       11       15       18       18    
SQCAVKC    4        5        8        7        5        3        4        6       14       16       17       20    
SYCTDTC    3        9        4        8        2        4        4        2       13       19       19       22    
SPCTYVC    6        7        4        8        1        2        4        1       14       14       23       25    
SPCTTHC    3        3        6        5        6        2        4        2       20       14       22       22    
STCAHTC    6        2        6        3        4        2        4        3       17       17       20       25    
SYCVKHC    4        6        3        2        3        3        4        4       17       15       22       26    
SWCPVNC    4        1        5        1        5        4        5        3       11       17       25       28    
SLCPAKC    2        0        2        0        6        8       10       10       19       10       19       23    
SLCNKYC    4        4        2        1        1        2        4        2       14       17       29       29    
SWCPYEC    1        5        1        1        2        2        7        1       22       18       28       21    
SHCPAGC    1        0        3        2        1        2        3        3       22       18       26       28    
SYCFIIC   19       14       12       14       13        8       15       12        1        0        0        0    
SYCIYIC    7       13       11       13       13       14       17       16        1        0        2        1    
STCAYIC    8       14       16       10       10       10       12        8        8        1        4        7    
SICYIYC    9       13       11       15        9        4        6        6       11        3       11       10    
SPCYITC   16       12       12        9        2        3        1        1       11       12       13       16    
SVCTYYC   10        9        3       14        9        9        7        7        9        7       13       11    
SYCAIYC    7       12       10        7        7       11       12       10        7        6       10        9    
SHCAEYC    5        6       12        5        8        7        7        6       10       11       14       17    
SQCQYAC    5       13       12        5        5        3        2        2       13       11       15       22    
SHCIYYC   10        7        7        5        6        6        6        3       11        9       21       17    
SACIIFC   10        7        3        7        6        7        5        1       14       10       19       19    
SPCVIFC    8        2        2       13        7        6        7        3       13       12       17       18    
SHCTIKC    6        4        8        9        1        6        4        6       13        9       21       21    
STCAYVC    7        3        6       10        6        2        4        4       15       11       19       21    
SYCKYSC    5        1        8        7        8        4        6        4       13       10       20       22    
SACKYIC    3        8        8        1        6        4        4        6       15       10       22       21    
SQCMFVC    3        5        4        3       11        4        6        5       10       15       19       23    
STCMYHC    6        5        5        5        5        1        5        3       14       13       22       24    
SQCINMC    3        3        3        8        5        3        3        2       16       14       22       26    
STCPAFC    2        0        2        4        7        8        8        7       12       15       20       23    
SMCPDKC    2        2        1        6        8        3        8        7       15       15       19       22    
SQCPYSC    5        4        3        3        2        5        6        7       21       17       16       19    
SHCGGYC    1        4        3        2        2        0        4        2       15       16       29       30    
SDCYIIC   10       19       16       15        8        9        9        9        2        3        3        4    
SICYFIC    9        5        9       12       14       16       17       12        4        2        3        4    
SVCIVYC    9       11       10       13       11       10       16       11        4        2        4        6    
SVCYYFC    7       11        8       14        9       11       17       13        5        3        5        4    
SQCQYYC    8       17       11       10        9        4        7       10        4       10        8        9    
SHCQYIC    8       12        8        9        8        4        8        7        8        8       14       13    
STCIYTC    8       10        3       12        8        8        7        8        6       11       15       11    
SYCYYNC    3        7        7       12        7        8        8        5       11       11       13       15    
SQCYEYC    7       10        7        6        7        5        9       10       11        8       12       15    
SVCIYHC    8        7        7        7        6        7       14       11       11        6       12       11    
SQCVVYC    7        6        9       11        2        5        7        6       14        9       15       16    
SVCYFHC    4        7        6        7        6       10       10        5        9        7       20       16    
SDCANYC    5        8        9        8        4        5        4        4       11        9       19       21    
SECPAYC    5        5        1        4        6       14       10        9       12       12       13       16    
SDCHYVC    7        3       11        3        4        6        7        5       12       10       17       22    
SMCQPYC    1        5        6        8        5        7       10        7       14       12       15       17    
SQCTFFC    3        4        7        4       10        4        6        5       19       10       15       20    
SQCDRIC    4        6        5        5        4        6        7        3       16       13       15       23    
SVCPYFC    4        5        5        8        4        4        6        5       14       17       15       20    
SVCPVDC    3        3        1        5        5       11       17        9       11        9       20       13    
SHCDRVC    3        6        7        2        4        4        4        2       12       18       23       22    
SVCPPYC    3        6        2        4        6        4        8        7       13       14       21       19    
SYCPAVC    6        1        5        4        5        4        9        8       16       13       16       20    
STCPDVC    2        3        4        1        6        6       10       10       14       14       16       21    
SICIHHC    6        3        1        5        4        2        3        1       16       15       25       26    
SPCYRTC    3        6        6        2        2        2        3        2       18       13       24       26    
SPCPAGC    2        2        2        2        2        1        5        4       21       17       23       26    
SPCKHGC    0        0        2        1        1        0        1        0       25       17       26       34    
SHCLGRC    0        0        1        0        1        0        0        0       24       18       30       33    
SVCYIIC   10        6       10       16       12       16       17       18        0        0        1        0    
SVCVFIC    8        7       10       12       15       17       18       14        2        0        2        1    
SYCVTYC   14        8       14       11        8        6        9       12        8        6        4        6    
SYCVIYC    7       12       13        7        8        7       10        8        5        7       11       11    
SICPYYC    8        5        9       13        7        6        4        6       13        8       12       15    
SYCVIKC    4       11        9       12        6        4        9        6       11        6       16       12    
SDCQDEC    5        9       13        5        6        7       12       13        8        7       10       11    
SHCIITC    7       10        8       11        4        5       10        6       10       12       10       13    
SYCTYNC    4        6        8        9        8        9       14       12        9        5        9       13    
SPCQAYC    7       10        6        3        7        4        7        5       13        7       19       18    
SQCVHKC    6       11        8        3        5        4        5        2       17        9       17       19    
STCPYIC    6        3       13        9        3        2        3        3       13        7       24       20    
SQCGVIC    5        4       10        4        6        5        1        5       17       10       18       21    
SICFVNC    7        3        8        7        5        3        7        4       13       12       18       19    
SQCHYHC    6        7        8        5        3        4        4        4       11       16       19       19    
SQCQQYC    9        7        8        3        2        3        4        4       10       16       17       23    
SVCYPVC    5        7        3        2        9        6        7        7       12       14       18       16    
SQCVKVC    2        4        9        6        2        7        8        6       12       12       18       20    
SACYVDC    5        8        4        3        5        4       10        5       13       10       19       20    
SVCVHHC    5        5        3        9        1        5        2        3       13       16       23       21    
SYCFMNC    5        2        4        7        4        2        3        3        7       22       23       24    
SQCGYKC    1        5        7        3        2        4        5        2       15       17       20       25    
SACPDAC    1        3        6        1        4        5       10        5       16       14       20       21    
SHCHPFC    3        2        4        6        2        2        2        1       14       15       27       28    
SQCPERC    1        1        7        1        5        4        2        1       19       15       23       27    
SQCTARC    2        5        3        2        2        2        1        1       15       21       24       28    
SYCTVYC   13        9       18        8        5       13        8       15        4        3        6        3    
SVCVVYC   12       11       10        8        5       13       13       13        3        4        7        6    
SDCDTIC   11        8       15       11        6        5        6        6        3       13       10       11    
SQCVYEC    9        7       15        7        7       10        4        6       12        6       13        9    
SVCDFIC    6       10        9       13        8        9        6        7        6       10       10       11    
SHCVYIC   11        8       10       11        6        4        6        5        7        8       13       16    
SYCYDVC    8        9       12        8        6        5        4        2       12        8       14       17    
SMCYIYC    6       10       11        7        4        7        8        7       14        8       10       13    
SQCAAVC    9       10       10        6        6        3        5        8        8       11       14       15    
SECTYDC    4        8       14        4        6        4        8        7       13        8       15       14    
SDCVFTC    6        8        4        9        4        8        7        4       13        9       17       16    
STCVHYC    9        7        5        7        2        9        6        4        8       11       18       19    
SYCQHFC    5        9        9        6        8        2        6        5        9       13       15       18    
SQCPIKC    5        6       11        4        5        7        7        8        9       11       17       15    
SQCYFNC    7        5        8        4        6        5        3        4       15       11       17       20    
SKCYVYC    4        8        7        7        4        4        3        4       12       10       21       21    
SPCMQYC    3        8        7        5        5        4        3        5       15       11       19       20    
SDCPDAC    5        5        9        3        3        5        6        3       13       10       20       23    
SMCTFFC    3        4        2        6        7        8        9        5       14        9       19       19    
STCYHHC    3        6        3        5        9        4        3        6       18       11       17       20    
SFCPPYC    4        3        3        3        9        6        6        4       21       13       16       17    
SICMAYC    1        9        4        7        3        4        7        6        8       15       20       21    
SMCPAIC    0        4        3        4        7        8        5        4       13       15       20       22    
SECQAVC    5        6        4        1        3        6       12        6       11       13       19       19    
SPCPAFC    3        3        2        3        6        8        6        7       16       14       18       19    
SQCVRAC    7        4        4        3        2        1        4        2       22       18       14       24    
SRCPVNC    2        0        3        3        6        2        3        4       18       14       24       26    
SMCLANC    4        0        1        1        4        1        3        3       15       19       25       29    
SHCYAGC    1        2        2        4        0        1        1        2       15       17       30       30    
SVCTIIC   11       10       11        9       11       14       10        9        5        4        4        6    
SYCYIIC    8        7       15       12       14        9       13       16        2        3        2        3    
SDCIYFC    8        7       14       16       10        5        8        7        8        5        4       12    
SYCITFC    7       14        7       11        8       11       13        7        4        5       10        7    
SQCQYKC    8       11       12        7        9       10       10        8       11        3        6        9    
SPCIYYC    7       10       12       18        3        4        3        2        9        8       14       14    
SDCFITC    9       13        7        8        6        4        6        4        9        8       13       17    
SACDIYC   15        5        9        8        3        5        5        3       12       10       14       15    
SVCTVIC    4        8        9       12        5        7       10        5        7        9       13       15    
SYCVVHC    3       11        4       10       12        3        7        4        9        9       17       15    
SACYVNC   10        9        7        5        6        3        2        3       11       12       14       22    
SDCISFC    6        7        6        8        6        7        4        5       10        9       17       19    
SYCAVDC    6        6        7        8        4        9        6        6       11        9       16       16    
SYCIIHC    5       10        7        9        5        4        8        5       10       12       10       19    
SICVIKC    5        4        9        9        6        6        8        7        7       12       15       16    
SQCPATC    6        4        6        4       10        7        9        8       10       11       13       16    
SYCITTC    7        5        5        6        6        8        9        4        9       11       17       17    
SVCIPFC    5       10        5        2        7        7        7        6       16        9       12       18    
SMCVVHC    3        2        5        6        6        9       10        7        7       13       17       19    
SQCGPYC    6        6       13        2        2        1        1        0       15       13       23       22    
SDCINFC    2        4        5        6        3        7       14        8       12       10       16       17    
SPCPFFC    7        5        7        2        2        3        4        6       14       13       19       22    
SMCFVNC    2        5        3        7        4        3        7        4       12       11       23       23    
SLCQANC    2        0        6        3        8        3        5        3       18       17       17       22    
SACFPYC    3        1        6        8        2        1        6        3       15       14       21       24    
SHCMYAC    3        3        7        4        3        1        3        0       15       15       25       25    
SYCGAIC    1        5        2        4        5        3        6        4       14       13       23       24    
SQCIGIC    4        4        3        2        3        1        2        1       16       18       28       22    
SWCGGYC    2        3        3        1        2        1        4        2       10       21       27       28    
SDCIIIC   14       15       18       13        9        9       12       10        0        1        1        1    
SVCYYYC   15       13       11       13        7        8       10        7        4        4        4        7    
SQCDYIC   13       19       16        5        4        9        7        8        4        6        5        7    
STCYYIC    7       15       12       12       12        7        8       11        4        2        7        6    
SQCDIIC   10       13       22       11        5        2        3        5        7        6        9       10    
SYCIYKC    7       11        3       14       11       11       11       11        5        5        6        8    
SQCYIHC   12       11       12       16        3        2        5        2        8        7       11       14    
STCTIIC    8       13        9        7        9        8        8        4        6        7       11       13    
SQCVQFC   10        7       11       10        6        7        6        8        7        6       14       11    
SYCYTYC    6        8       14        8        9        5        6        6        8        7       12       14    
SDCIYKC    8        9        9        5        8        9        5        7        4       10       14       15    
SHCAYYC    8        8       10        6        5        8        5        5       11       12       12       13    
SHCITYC    9        8        8        9        4        5        5        8       11        9       13       14    
SVCHIYC    8        6        9        3       10        4        8        4       10       11       14       16    
SICTTTC    8        7        5        7        6        3        3        6       12       11       18       17    
SICVEYC    5        7        0       12       10        2        3        4       12       16       15       17    
SQCVRNC    9        6        9        3        2        2        3        1       16       14       17       21    
STCIYSC    3        5        5        4        5        6        3        1       16       10       23       22    
SYCNINC    4        8        3        4        4        3        4        3       15       17       16       22    
SMCMFKC    2        4        4        7        1        5        4        4       17       16       18       21    
SPCAYEC    4        5        7        2        4        1        3        2       16       13       21       25    
SSCYPVC    4        5        0        6        3        5        6        8       13       14       21       18    
SVCGKYC    4        1        0        5        5        6        6        6       13       12       22       23    
SACTRIC    3        3        4        4        4        2        1        0       15       18       22       27    
SHCQHIC    0        4        4        6        3        1        4        4       19       10       24       24    
SACHHNC    2        2        1        1        3        1        3        2       20       15       25       28    
SPCGLHC    1        1        1        0        0        0        0        0       13       27       32       28    
SYCIIIC   18       12       13       13        9        7       19       11        0        0        0        0    
SFCYYIC    7       11        6       11       12       12       12       16        2        3        5        5    
SQCYIFC   10       15       10        7       12        5        8        7       11        4        5        8    
SVCVIFC    4        6        6       10       13       19       17       11        2        3        6        5    
SYCTYYC   14        9       11       12        4        6        6        1        9        7        9       14    
SVCYDIC    5       10       10       11       10        8       15       11        5        4        6        7    
SVCVTVC    5        9        5        9       10       12       10       11        8        3       11        9    
SVCTFFC    7        8        9        9        8        8        9        9       16        4        7        8    
SHCTYYC   13        8        8       10        4        5        4        4       11        9       15       11    
SYCPPYC    5        5        6        9        8       14       10       11        9        5       11        9    
SQCYFKC    9        9        8        7        5        6        5        3        9        9       16       16    
SVCIYFC    4       11        4       10        9        6       19       11        5        6        8        9    
SYCAEFC    5        7        5       10        8        9        9       11        7        8       11       12    
SHCTIFC    5        8        8       14        4        3        7        6       12        8       12       15    
SDCAAYC    9       10        6        5        4        6       10       10        7        9       14       12    
SMCQAVC    4        8        3        4        6       15       10        6       11       11       12       12    
STCIYKC    5        4        8       11        5        6        5        5       11        9       16       17    
SSCYITC    8        6        6        6        9        3        6        2       15        5       19       17    
SQCPVHC    0        3       11        9        8        5        8        4        9       12       15       18    
SQCQVTC    3        5        9        8        5        6        5        5        8       12       19       17    
SVCQAYC    3        4        8        7        7        6        8        7        8       11       16       17    
SNCTYVC    5        5        6        7        7        4        4        2        8       15       19       20    
SVCDRFC    4        4        2        7        4       13        8        9       16        7       14       14    
SACYIQC    6        6        9        4        3        4        0        0       15       14       18       23    
SMCPYEC    5        5        4        5        7        5        8        9       12       13       13       16    
SPCYHFC    6        4        7        8        2        1        0        2       14       15       22       21    
SVCYRDC    3        2        2        6        7        3        9        6       17       12       15       20    
SICVTHC    1        5        2        7        2        5        2        4       13       18       20       23    
SQCTSFC    3        1        2        7        3        6        7        5       13       13       18       24    
SYCIRHC    3        3        5        3        5        3        2        5       13       18       19       23    
SQCFKAC    2        4        3        6        1        5        0        1       14       22       20       24    
SVCYPAC    2        3        1        2        3        9        6        5       13       14       24       20    
SMCPVDC    1        5        3        2        5        3        3        4       18       18       18       22    
SKCYPVC    1        2        2        2        4        6        4        1       18       14       23       25    
SYCGTSC    3        0        3        3        4        4        2        4       10       20       23       26    
SQCNKHC    3        2        0        1        1        1        3        0       19       16       27       29    
SVCYIYC    8       14       11       15       13        9       13       11        1        2        2        2    
SICTYIC   10       14        4       13        9       10        9        9        4        5        7        7    
SVCITYC   11       14        5       10        7       11       13       12        5        3        5        5    
SVCYFFC    6       14        5        8       16        7       11        8        6        6        8        6    
SVCVVSC    5        7        5        6       14       14       16       10        7        4        7        6    
SQCFITC    8       11        6       12        7        6        9        4       12        5        9       12    
STCYFTC    7        7        6       19        6        4       11        9        8        5       11        8    
SYCFITC    5       10        4        9       11        8       13       12        7        4       11        7    
SQCPFYC    9       11        9        6        6        5        2        3       10       12       14       14    
SYCFTYC    3        5        8       13        8        8       10        7        4       11       12       12    
SPCSIIC    8        7        5        5       12        7        4       10        8       11       12       12    
SQCNVYC    7       10       15        5        3        4        5        5       10       11       10       16    
STCAYYC    7        7        8       12        7        3        9        6        8        9       12       13    
STCFITC   11        8        5        7        5        8        7        7        9        9       11       14    
SACIINC    7       11        8        4        8        4        5        7       11        6       14       16    
SVCVVKC    3        5        7        6       10       10       15       11        9        6        9       10    
SYCVVDC   12        5        4        8        5        6        8        3        6       12       15       17    
SYCVYHC   10        9       10        4        3        3        1        3       17       10       15       16    
SDCRYIC    6        8       11        3        4        6        9        9       13        8       11       13    
SQCIINC    8        4        5        8        4        7        4        5       12       12       13       19    
SQCYAVC    8        9        4        5        5        4        2        4       12       12       16       20    
SYCYFHC    8        5        4        8        6        2        6        4       12       10       17       19    
SICFYHC    5        3        8        6        4        6        8        8        7       10       20       16    
SMCPAVC    1        5        2        1       12        9       22       11        4       10       16        8    
SMCQDKC    0        2        6        5        8        9        9        6        8       14       17       17    
SYCMFTC    3        5        6        7        0        6        7        4       20       13       14       16    
SQCQASC    2        4        6        4        4        6       12       11        9       12       15       16    
SYCPAKC    6        2        4        5        3        6        6        9       12       17       13       18    
SMCQAYC    5        8        2        4        4        1        5        5       12       15       19       21    
SECTRVC    3        3        4        4        3        3        5        5       16       14       20       21    
SYCIPDC    3        4        3        5        2        3        4        1       10       18       23       25    
SICPVTC    2        6        3        2        2        4        6        4       17        9       23       23    
SQCPQNC    6        6        0        1        3        3        3        3       12       14       24       26    
SICMPKC    2        1        4        7        2        2        6        5       13       16       20       23    
SMCHFFC    1        2        3        1        6        5        4        6       12       15       23       23    
SLCTAHC    4        4        5        2        1        1        1        3       17       13       25       25    
SMCRDMC    1        4        0        5        4        1        2        3       16       15       23       27    
SYCASHC    1        3        1        6        2        2        4        2       17       18       19       26    
SNCLHRC    0        3        0        3        1        3        2        2       18       15       25       29    
SICVYIC   15       16       19       10        9        8        9       10        0        1        1        2    
SQCDIVC   14        8       15       13        4       11        8        9        3        5        4        6    
SDCVIYC    9       14       13        7        6       10       10       11        7        6        4        3    
SVCNIIC    5       10       13       10        0       14        9       12        3        5        9       10    
SECVVVC    6        5        9        8        9       14       20       17        1        3        6        2    
SICYIHC    5       13       11        5        7        6        5        4       11       13        8       12    
SACTFIC    6        8        9       12        4        5        3        5       11        8       14       15    
SQCDITC   10        9        7        7        6        5        3        5        8       11       13       16    
STCYYKC    5        9        9        9        5        7        4        6        6       11       13       16    
SICYYFC    6        6        7        7        8        9        8        5        9        9       13       13    
SVCAVIC    4        7        6       10        8        8        8        5       10        8       13       13    
SVCYKYC    5       10        6        5        7       10        8        6        7       12       11       13    
SYCIFYC    6        4        7       11        5        9        5        4        5       13       15       16    
SACHYYC    8        9        8        8        4        3        7        5        9        9       14       16    
SPCVYKC    6        7        9        7        2        6        2        3       10       14       16       18    
SVCVISC    5        6        4        5        9        8        9        8       12        7       12       15    
SVCAYFC    4        3        4        9        7        9       10       13        9        9       11       12    
SICIMYC    8        3        8       10        4        1        2        3       13       10       19       19    
SACVMFC    4        4        6        2        8        6        5        4        6       15       20       20    
SQCRTYC    4        6       12        4        2        2        3        4       14       11       19       19    
SHCQYQC    4        7        7        5        4        2        5        3       11       10       21       21    
SICQYSC    4       10        4        3        4        4        6        5       13        7       20       20    
SICKYTC    1        4        5        7        5        6        4        6       12       14       16       20    
SICLAYC    0        4        4        2       12        5        9        6       11       14       19       14    
SHCPATC    2        1        4        2        3       14       10        9       13       11       15       16    
SQCPTTC    6        6        4        4        2        4        5        2       18       13       14       22    
SQCYPAC    1        4        7        7        4        3        5        3       16       14       16       20    
SPCMFFC    0        3        4       10        3        4        4        2       15       12       21       22    
SICQPAC    6        3        4        4        3        3        6        3       17       12       17       22    
SVCTRYC    2        4        4        8        2        2        1        2       14       13       22       26    
SICQFHC    6        5        4        0        3        3        4        5       10       14       23       23    
SICIRQC    2        6        5        1        4        2        2        1       14       17       22       24    
SQCGQVC    3        2        5        1        1        7        3        3       14       15       20       26    
SPCQGDC    2        3        3        2        0        4        3        2       21       11       24       25    
SPCYPNC    2        4        2        1        1        2        3        4       14       19       23       25    
SYCVYYC   14       10       10       20       11        7       11        7        2        2        4        1    
SVCVVIC   10        7        5       11       16       14       20       16        0        0        0        0    
SQCAYYC    7       13       14       16        5        6        4        2        9        6        8        9    
SICIYFC   16       10        3        6       10       13       15        5        3        4        7        7    
SICIFTC   12        7        4        9        9        6        8        3       13        8        9       11    
SYCYIEC    8       12       12        4        7        4        4        4        6       11       13       14    
SYCDVVC    8        8        3        9        6       12        8       10        8        7       10       10    
SQCFYVC    8       12        7        6        6        6        4        5        8       12       11       14    
SMCPVVC    2        6        6        7       15        6       17       13        4        7        8        8    
SYCTTYC    7        5        8       12        7        2       10        4        7       13       13       11    
SICFYSC    5        5        7        8        7        4       10        6        5       12       15       15    
SQCVTKC    9        5        6        7        3        6        8        7       10        8       17       13    
SQCVVTC    6        4        7        7        7        3        7        5       11        9       15       18    
SHCNFIC    4        8        5        8        1        7        4        6       17        4       19       16    
SYCYNDC    7        6        3        7        7        2        4        3       13       11       19       17    
SMCPAFC    2        3        4        4       10        8        9       11        7        9       16       16    
SQCASYC    7        4        8        5        3        4        5        6       13       11       15       18    
SMCPFVC    0        9        3        4        5        9       11        8       14        8       14       14    
SLCIFNC    3        4        4        4        5        5        4        8       12       12       18       20    
SRCPAYC    2        4        3        4        4        8       10        8       13       11       15       17    
SHCPAEC    2        4        2        1       10        5        4        4       16       11       20       20    
SMCPYAC    2        4        3        6        2        3        4        3       16       14       21       21    
SVCKVTC    1        6        1        3        6        3        3        3       14       14       23       22    
SVCWPIC    3        5        2        1        3        6        6        6        9       12       25       21    
SPCGSYC    2        8        1        1        5        1        5        3       12       18       19       24    
SNCPANC    2        1        3        2        3        3        0        1       17       16       24       27    
SHCNPVC    2        3        1        3        2        1        2        1       18       15       24       27    
SDCYIVC    9       12       12       13        7        6        6        8        3        6        7        9    
SYCAVIC    4        6       14        8        6       18       15       13        3        2        4        5    
SDCVTYC   11       10       11       10        2       10        9       11        7        5        5        7    
SYCTDIC    8       10        7        8        7       12       10       10        7        4        7        8    
SHCDVIC   10       13        8        7        8        5        6        4        5       11        9       12    
SPCVVYC    5       11        8        7        5       10        4        6        9        9       11       13    
SMCPAYC    7        5        5        9        9        9        8        8        7        8       13       10    
SYCVYTC    6       12        6        8        6        6        7        9        8        6       10       14    
SHCVKYC    7        3        8        8        9        6        4        4        8       11       14       16    
SYCTDYC    6        9       10        3        7        4        5        2       10        9       15       18    
SVCIYAC    5        9        4        6        8        6        5        7        9        9       14       16    
SYCFMSC    8        8        7        7        3        5        9        4        7        9       15       16    
SQCHVYC    5       10       10        4        2        6        7        4       12       11       12       15    
SQCYYNC    8        7        9        6        1        3        3        3        9       13       18       18    
SYCSAYC    4        8        6        7        3        4        8        4        7       13       16       18    
SHCPYIC    7        3        6        8        4        3        6        2       13       10       19       17    
SMCPVIC    6        3        5        4        4        9       11       10        8       11       12       15    
SVCDRYC    5        6        5        2        4        9       14        7        8       11       11       16    
SQCEVQC    5        6        9        4        4        2        3        2       16       11       16       20    
SLCQAEC    4        3        2        6        8        6        6        3       15       10       19       16    
SICPVDC    2        3        1        9        5        8        5        6       15        8       19       17    
SICYKFC    6        5        4        3        4        6        6        5       11       11       21       16    
SMCQANC    1        3        3        5       11        5        5        4       13       15       14       19    
SPCMIKC    6       10        4        3        2        3        7        7       15        7       17       17    
SPCAYHC    5        7        6        5        1        2        0        0       13       17       16       26    
SQCQAHC    5        3        5        5        4        4        2        4       16       12       19       19    
SHCDRSC    3        3        2        1        8        3        4        4       13       12       23       22    
SSCDRFC    5        2        2        1        5        5        5        4       17        8       23       21    
SQCGEFC    2        4        3        4        2        4        7        6       14       15       16       21    
SHCNGIC    3        3        5        4        1        1        2        0       12       17       24       26    
SMCRDEC    4        2        3        0        4        2        5        2       18       12       22       24    
SVCRMHC    0        2        4        1        2        6        6        4       10       16       23       24    
SQCWYKC    4        3        1        1        0        4        5        5       15       13       24       23    
SGCGYTC    3        2        3        0        1        3        2        2       14       16       24       28    
SKCPATC    2        1        4        0        2        3        3        3       14       20       22       24    
SYCIIYC   14       16        7       12        7       12       10       10        4        1        2        2    
SYCDVFC    5       10        7       10       14       10       14       12        4        1        4        6    
SMCVYFC    8       11        8       13        6        9       10        7        7        3        8        7    
SICVTYC    9        8        9        9        9       10        4        2        9        7        9       12    
SICYTIC    8        9        6       15        7        9        9        7        4        5        9        9    
SQCDVVC   13        7        9       11        3        7        7        6        7        7        8       12    
STCQYYC    9       13        5        8        3       10        3        6        6        8       13       13    
SYCPVYC    6        9        8       10       10        5       11        4        7        5       10       12    
SQCVYVC    5        8        9        8        9        8        9        9        4        6       11       11    
SHCIYIC    8       14        5        4        5        9        8        7       10        5       10       12    
SYCIINC    3       17        8        9        3        4        4        2        8       13       11       15    
SQCIFYC    7       12        5        8        8        2        9        5        7       10       13       11    
SQCVDKC    7        9       10        7        3        6        7        9        8        6       11       14    
STCVYKC    2       13        4       11        2       10        6        8        9        7        9       16    
SECTFYC    3       10        4        9        7        7        4        6       12       10       12       13    
SPCQADC    5        8        7        6        5        9        9        7        9       10        9       13    
SQCQVAC    8        3       11        7        6        5        3        3       15        8       13       15    
SACYVKC    9        5        5        7        5        7        6        5        9        9       14       16    
SICNIIC    3        5        5        9        8        7       19       14        5        8        6        8    
SICVKFC    6       10        4       10        2        4        4        5       14        7       16       15    
SQCVFKC    9        2       10        8        1        6        6        5       11       10       14       15    
SSCQYIC    7        2        3       11        7        5        8        9        8        9       14       14    
SYCITSC    8        7        5        4        8        3        9       10        8       10       13       12    
SICYAYC    6        6        5        9        2        6        9       10       10        6       14       14    
SPCRTYC    4        6        9        7        5        3        6        5       11       11       13       17    
SMCAEYC    5        6        6        7        3        6        3        4       13        8       17       19    
SPCAQYC    6       11        7        2        5        2        3        0       18       17       13       13    
SYCLAYC    9        4        5        3        5        7        9        6        9        8       17       15    
SQCQQIC    7        6        8        6        3        2        4        4       13        9       17       18    
SYCFTEC    2        7        6        4        9        4       10       12        8       11       11       13    
SPCYYHC    7        5       11        3        5        0        3        4        9       12       18       20    
SKCVVYC    4        6        2        3        7        8       10       11        8        8       15       15    
SYCNYKC    5        5        3        6        5        6        1        5        8       14       20       19    
SYCQHSC    4        6        7        8        4        1        3        4       14        9       19       18    
SLCVASC    4        7        4        5        5        4       10        4        8       12       16       18    
SICPADC    6        4        4        2        6        6        9       10       17        8       13       12    
SVCGMFC    2        4        1        2        9        6       10        6       11       11       17       18    
SHCYRDC    5        3        5        4        0        3        1        1       16       10       24       25    
SNCIEHC    1        4        7        2        1        5        4        3       12       13       23       22    
SPCRAVC    2        5        5        3        2        3        4        3       12       14       22       22    
SPCYHSC    2        7        2        4        3        0        8        1       13       12       22       23    
SQCKPYC    6        5        2        0        0        2        0        1       12       18       26       25    
SECGRYC    2        2        1        6        1        0        6        3       14       17       21       24    
SECRHEC    4        2        3        3        0        0        1        1       14       17       25       27    
SMCPKSC    0        3        2        0        1        3        2        3       17       15       24       27    
SRCLDHC    1        3        1        1        0        3        2        2       16       14       26       28    
SQCYWNC    2        2        1        1        1        0        1        0       16       18       26       29    
SACTKWC    0        0        2        0        0        0        1        0       19       25       22       28    
STCIIIC   11        7       12       12       18       14       10        9        1        0        2        0    
SDCDIIC    8       18       26        4        6        7        7        3        5        3        3        6    
SDCIITC   11       14       12       12        9        8        3        3        6        4        6        8    
SYCVIIC   10       15        8       12        9       11       18       13        0        0        0        0    
SVCVVVC    5        8       10       12       16       13       17       12        0        0        2        1    
SICITVC    8        5       12       25        5        8        7        8        3        3        6        6    
SYCYTIC   11       15       10        8        9        7       13       10        3        3        2        5    
SQCIIKC    8       14        8       15       10        4        8        3        4        8        7        7    
SYCYSYC    4       12       12       12        6       10        4        8        7        9        7        5    
SICTYYC    5       10        7       15        7       11        7        6       11        7        7        3    
SICVYFC    4       10        6        6       20        9       11       10        2        4        7        7    
SQCDMYC   12        8       11       10        7        5        3        5        8        5       12       10    
SYCSYIC   10        8        8        8        9        8       12        9        8        2        7        7    
SVCAFIC    4       12        7        5        9       12       17       15        2        4        5        4    
SECVVYC    3        7        6       13        7       12        8        8        9        7        7        9    
SPCVYYC    7       11        9       13        4        4        9        6       10        8        8        7    
SQCYYDC    4       19        7       10        4        4        7        9        4        7       12        9    
SACVTFC   10        9       10        5        7        6        9        6        4        6       12       12    
SQCYYTC    8       12       10        7        5        5        2        4        7       10       12       14    
STCSYIC    7        9        7       11        6        7        8        7        8        7       10        9    
SACDVYC    8        7       10        7        6        6        9        7        4        9       11       12    
SACITDC   12        6        6        8        5        7        8        8       11        5        9       11    
STCVVFC    3        7        8        9        8        8        8        9        6        5       12       13    
SICYYYC    2        6        7       13        9        4       12        9        8        7       10        9    
STCITFC    5        8        6       10        4        7        6        6       10       10       11       13    
SYCVTHC    6        4        9        9        7        5        5        8        5       13       12       13    
SECTIYC    5        6        8       12        5        3        3        6       11        7       14       16    
SICIFNC    6        7        9        4        5        8        3        6       12        7       15       14    
SPCVYNC   10        5        7        7        5        5        5        1       10       10       14       17    
SDCTAYC    9        7        8        4        2        8        6        6        6        9       16       15    
SQCAYVC    3        7       11       13        2        2        5        4        9       12       12       16    
SYCPYYC    6        8       14        7        2        1        5        3        9       11       14       16    
SVCKYFC    2        6        7        3       10        7        8        5        9       11       13       15    
SQCDAKC   12        7        6        3        4        1        6        5       10        9       16       17    
SACPYYC    5       10        4        3        8        2        5        1       18        8       16       16    
SICPAYC    3        5        3        3       10        7        9        8        7        9       18       14    
SPCVKYC    7        6        7        6        3        2        1        1       10       18       16       19    
SSCPAIC    2        1        2        3       12        9       21       12        7        8       12        7    
SQCPAHC    5        4        7        4        5        2        5        4       14       11       17       18    
SPCYFVC    3        7        5        4        4        2        8        6        8       13       18       18    
SVCYPFC    5        0        4        4        7        5        5        6        6       16       19       19    
SPCLAYC    2        6        6        2        4        4        7        6       17        9       14       19    
SQCPVNC    1        1        8        5        4        5        3        2       19       12       16       20    
SRCPDVC    7        1        2        2        8        4        6        4       20       11       16       15    
SVCDPVC    1        8        4        1        3        7       10        5       10       10       18       19    
SMCPAKC    2        1        2        3        6        8        8        5       12       14       18       17    
SPCTNYC    4        6        3        4        2        2        5        1       12       13       22       22    
SHCNYSC    3        6        3        2        2        4        7        3        9       17       20       20    
SPCDHSC    6        5        6        1        0        1        3        1        7       19       23       24    
SHCVTHC    3        3        5        3        1        2        1        2       12       16       23       25    
SPCWPYC    1        3        4        0        5        4        3        2       16       15       18       25    
SQCGPVC    4        3        3        5        1        1        0        2       15       16       21       25    
SKCYFHC    2        2        2        6        1        3        3        3       10       16       24       24    
SWCVQKC    2        2        1        1        5        5        9        5        8       16       20       22    
STCPSEC    4        2        2        1        3        3        1        1       16       11       24       28    
SACPKSC    1        3        2        2        1        3        2        2       13       16       21       30    
SHCGTRC    1        2        1        2        4        0        4        4       12       18       22       26    
SHCAGSC    1        1        2        0        0        3        5        5       10       17       26       26    
SFCIIIC   11       13        9       13       14       14       13        8        0        0        0        0    
SDCAYIC    8       16       18       13        4        6        9        7        4        1        7        2    
SYCIIFC   12       10        5       15        9       14       10       11        3        1        2        3    
SYCYVYC    7       17       11       14        8        4        7        3        7        3        7        7    
SQCAIYC   12        7       18       10        6        5        5        4        9        4        7        8    
SACYYTC    8        9       18        9        8        5        6        5        4        8        8        7    
SYCITYC   13       14       10        8        7        5       14        8        4        2        5        5    
SYCDVIC    6       14        5        9       12       10       11        8        4        3        6        7    
SYCIEYC    8       10       15       11        6        5        7        6        6        5        8        8    
SVCVVFC    5        5        7        5       14       16       19       15        2        2        4        1    
SVCVTYC    9        9        8       12        5        6        5        3        9        7       11       11    
SPCVYIC    8        9        8        8        4       11        5        5        6        9       10       12    
SMCTYIC    8        7        8        7        8        9       10       12        7        8        5        6    
SQCTFIC    8       10        7       10        5        6        5        6        6        8       14       10    
SACIDIC    5       10       10       11        3        6        7        6       10        7       10       10    
SACVFIC   13        7        4        4       10        7        5        4        6        9       13       13    
SICQYFC    6       13        5        7        6        6        6        5       10        6       12       13    
STCYFNC    6       12        8        8        5        4        4        4        8       10       12       14    
SECTVIC    1        5       13        5       11        7       11        6        5        8       11       12    
SYCTIHC    4        9        9       10        4        6        7        5        6        8       13       14    
SDCHYTC   10        6        8        4        8        4        6        3       10        8       14       14    
SPCTIIC    8        6        6       10        8        2        5        3       12        5       13       17    
SACQYTC   11        4        8        5        5        5        2        3       18       14        9       11    
SQCHTIC    5        7        9        7        5        5        2        2        6       11       18       18    
SVCTVTC    7       10        3        5        7        6        9        5        8       10       12       13    
SDCPAYC    2        5       10        5        7        8        8       10        8        7       13       12    
SYCIVNC    8        2        4        6        6       10        6        6       14        9       12       12    
SICDVKC    4        4       10        6        6        5        4        4       13        8       14       17    
SVCYINC    6        4        8       11        5        1        7        3       12       11       11       16    
SACVEYC    5        7        6        6        5        5        7        6       12        7       15       14    
SDCAKYC    8        8        7        7        3        1        5        2        9       12       16       17    
SQCYKEC    8        4        2        6        5        8        5        5        8       12       13       19    
STCFYTC    2        6        5        9        7        4        5        1       14       10       17       15    
STCPYSC    4        9        6        3        5        3        6        4       14       10       19       12    
SHCTFFC    7        8        3        4        5        1        5        3       14        7       19       19    
SICPVEC    4        4        3        7        4        5        7        6       13        9       15       18    
SMCTYSC    6        2        2        5        2        9        5        7       11       11       17       18    
SQCYFDC    1        8        8        4        2        2        6        5       10       13       17       19    
SYCYPDC    2        3        5        5        4        5        4        4       11       17       18       17    
SMCYGIC    3        4        5        4        3        4        5        4       11       18       13       21    
SPCVQFC    8        1        3        3        2        6        2        5       13       15       16       21    
SHCYQTC    1        5        3        8        3        2        5        4        7       17       19       21    
SMCTQFC    4        2        4        4        5        3        7        4       14       13       17       18    
SQCVFEC    3        5        1        5        6        2        3        3       20       16       12       19    
SVCVAAC    2        0        5        4        5        6       12        8       11       12       14       16    
SICTWYC    5        4        4        5        3        0        3        0       19        8       21       23    
SPCVVNC    2        4        7        4        3        1        3        2       23        8       16       22    
SQCAHKC    9        1        3        3        4        1        1        4        9       18       19       23    
SACAIHC    6        5        2        4        2        1        5        1       12       14       21       22    
SVCSPFC    5        4        5        4        2        0        4        3       14       13       19       22    
SACHNIC    3        5        2        2        3        3        4        3       10       15       21       24    
SGCPYEC    2        3        3        0        7        3        5        3        9       16       20       24    
SICRHSC    1        1        2        4        3        7        3        6       12       13       21       22    
SACWYDC    4        4        2        4        2        0        3        4       18       14       17       23    
SMCIRAC    1        1        2        2        2        6        3        4        8       18       24       24    
SMCFKQC    1        2        2        4        0        2        4        2       12       19       22       25    
SMCDRSC    3        1        1        1        1        2        2        2       17       15       24       26    
SDCDYIC   18       17       24        5        9        4       13        4        0        0        0        0    
SVCIIIC   14       16       18       11        8        7       13        7        0        0        0        0    
SYCYYFC    7       15        8       13       11       10       16       10        0        1        2        1    
SQCIFIC   12        8       14       17        3        7        2        3        7        4        9        8    
SYCQYVC   12       12       13       11        5        6        3        3        6        6       10        7    
SSCIIIC    7       10        6        6       14       15       19       17        0        0        0        0    
SYCVYFC    8        8       10        8       12       12       13       11        6        0        3        3    
SYCFIVC   13        8        7        9       12        7       13       13        4        1        3        4    
SVCVTIC    3       13        4        8       14       10       11        9        4        3        7        8    
SYCYYTC   10        8       11       13        7        3        8       10        6        4        7        7    
SHCDIIC    9        5       12        8        7        8        9        9        7        5        7        8    
SVCVDYC    4       12        9        5        8        9       12       12        6        6        3        8    
SFCTIIC    5        6        4        5       15       11       19       10        4        2        6        7    
SDCFIFC    7        7        6       13        8        4        9        7        3        8       11       11    
STCAVIC    6        5        6        9       11        8        5       11       10        6        7       10    
SYCDVYC    6        8        5       12        7        7        6        4        9        9       11       10    
SVCIDYC    4       16        6        8        6        3        5        5       10        7       11       13    
SYCPDYC    5        8        7        1       10       10       11        7        9        6       10       10    
SHCDRYC    7        5        8        7        6        7        5        4       11       10       10       14    
SQCQIKC    7       11        7        4        8        3        7        4       12        4       14       13    
SYCVQDC    5       11        7        9        4        4        2        5       13        8       13       13    
SQCTYFC    4       11        3       10        4        7        4        2       14       11       12       12    
SQCPVIC    5        8        8        4        7        5       10        7       11        8       10       11    
SQCKYVC    6        3        7       10        9        1        6        3        8       11       16       14    
SQCAAFC    6        3       13        6        4        1        1        3        9        9       22       17    
SQCQYGC    5        9        4        4        5        4        1        5       15       11       13       18    
STCHYSC    5        8        2        8        3        5        7        5       11        8       17       15    
SYCLAIC    4        4        5        1        7       10       11        9        6       11       13       13    
STCYFSC    5        2        3        9        2        9        8        5       11        7       16       17    
SKCDRIC    3        2        6        6        6        6       13        7        9       13        9       14    
SACFKFC    4        4        7        5        5        3        6        4       10       14       16       16    
SICPAVC    3        4        1        3        7        9       11        6       14        9       14       13    
SHCVTKC    3        6        4        7        4        1        3        3        9       14       21       19    
SQCDRTC    4        3        9        2        4        3        3        3       17       11       14       21    
SVCATHC    6        2        2        6        6        3        2        2       10       15       20       20    
SPCVHSC    5        0        3        7        7        2        3        5        7       16       19       20    
SQCGVFC    4        0        2        4        6        8        6       11        9        9       17       18    
SQCHEYC    4        5        3        0        4        7        5        5       11       13       18       19    
SHCYPAC    6        1        3        0        5        7       10        5       16       13       15       13    
SVCQFKC    3        4        7        2        1        4        7        3       15       10       17       21    
SHCGYYC    2        5        2        5        3        3        2        1       13       13       23       22    
SHCPDKC    8        2        4        0        2        2        2        1       15       20       16       22    
SACKFFC    2        3        3        3        3        3        6        3       10       14       25       19    
SWCMFDC    2        5        1        3        1        3        3        2       16       15       19       24    
SVCNPIC    2        2        4        2        1        2        3        3       16       12       23       24    
SSCIRHC    3        1        2        0        2        3        3        4       11       17       23       25    
SMCLVKC    1        1        1        4        0        2        1        2       13       17       25       27    
SVCFIIC   12       16        4       12        8       16       13       12        0        0        0        0    
SYCIDIC    6       11       12       15        9       11        9        8        4        1        3        4    
SVCVYFC    7        6        7       10       16       17       11        8        2        3        3        3    
SYCFYYC   12       15        7       16        6        7        8        4        0        7        6        5    
SACYIFC    9       11       12       15        8        2        7        8        9        2        4        6    
SFCTYIC    6       11       11        9        8       11       16       12        3        0        3        3    
SYCDYIC   10        8       12       15        5        6        8        9        3        3        7        7    
SICITFC    6       17        7       11        3        8        9        5        6        5        8        8    
SQCYFIC    5       12       12       10        7        6        8        7        7        4        8        7    
SQCVQYC    8        8       12        9        7        7        2        6        7        7        9       11    
STCYIIC    5        8        5       12       11        8       10       11        2        7        6        8    
SVCVVDC    8        9        7        8        9        7       11        7        6        4        9        8    
STCDYVC   11        5       10        8        4        8        8        6        6        9        8       10    
SICDYYC   10        6        7        8       10        4        5        5       11        6        8       13    
SQCVIEC    9       12        5        2        6        9        6        8       10        6        8       12    
SMCFIKC    9        8        6        8        6        4       11        5        6        7       11       12    
SYCDYKC   12        3       11        7        3        5        6        3       12        7       11       13    
SDCTTIC    7        4        8        9        7        5        4        3        6       12       13       15    
SSCTYYC    8       12        2        5        5        8       10        7       13        6        7       10    
SQCVAYC    7       14        7        3        4        4        4        7       10       11       10       12    
SPCRTVC    7        4        6        7        9        5       12        8        4        6       12       13    
SQCVRIC    3       10        5        5        6        7        5        7       10       11       10       14    
STCPAVC    3        1        6        2       16        8        8       12        9        9        9       10    
SHCIVDC    5        8        5        6        5        6        7        6        9       10       12       14    
SMCFRYC    8        5        5        4        7        5        3        4       10       11       16       15    
SQCPFFC    7        7        6        5        6        3        7        5       12        8       14       13    
STCYVHC    9        6        7        6        2        4        4        1        8       13       19       14    
SYCHFYC    7        7        4        8        2        6        5        6       10       10       13       15    
SDCAEFC    5        4        2        3        9        9        9        6        7       12       12       15    
SPCRYHC    7        8        7        2        4        4        1        3        9       11       18       19    
SDCVKFC    3        9        5        4        6        4        8        5       13        7       13       16    
SQCMPIC    9        2        8        6        3        3        9        5        6       11       16       15    
SVCAIVC    4        5        6        6        7        3        8        7       10       10       12       15    
SHCPAIC    3        6        4        2        4       11       11        8       14        6       10       14    
STCPDAC    2        1        4        5        8        7        9        6       11       11       12       17    
STCYMSC    5        4        5        5        3        4        4        3       14        7       20       19    
SYCTDEC    3        2        4        7        7        3       10       11       13        8       13       12    
SHCQQYC    8        5        8        2        1        1        4        1       13       14       16       20    
SQCKVTC    3        7        6        4        1        4        4        2       14       12       16       20    
SQCQSTC    3        3        8        5        0        3        3        3       16       12       20       17    
SYCDMEC    7        1        0        6        3        4        4        4       10       13       23       18    
SYCNYHC    1        5        4        3        4        4        8        7       12       13       18       14    
SHCYMDC    1        7        3        3        4        2        4        5        8       15       19       22    
SMCYPVC    4        3        2        1        7        3        7        4       17       11       17       17    
SHCGYVC    4        1        5        5        2        2        2        1       13       15       22       21    
SQCVFQC    1        7        2        6        2        1        4        3       12       15       17       23    
SECVVNC    1        4        0        8        2        3        0        2       14       20       18       21    
STCYPVC    5        4        2        3        1        3        6        4       16       11       17       21    
SLCVHTC    5        2        5        1        1        2        3        2       15       11       22       24    
STCHHSC    2        3        6        1        1        3        3        2       12       14       22       24    
SYCGTHC    2        1        3        1        3        3        3        3       15       15       20       24    
SICNHRC    2        3        1        2        2        2        2        2       16       16       20       25    
SICIIIC    8       13        9       18       10       11       12       11        0        0        0        0    
SVCTYIC   14       14        7       11       11        6        7       11        1        3        5        2    
SVCVYYC   12        4       13       16        9        9        8        6        5        2        5        3    
SDCVVIC    8        9       10        8       13       11       13       13        3        1        2        1    
SYCVVYC    7       13       11       11        8        5        7        9        0        7        7        7    
SYCIFIC   12        8        7       11        7        9       13       13        1        3        4        4    
SDCDVYC    4       11       14       13        4        6       10        9        6        5        5        5    
SQCFIIC    7       11        8        9        6       11        8        8        5        7        5        7    
SHCIVYC    3       11       19        9        2        7        9        7        6        6        5        8    
SPCITYC   12       11        8       12        3        5        8        4        6        7        6       10    
SQCYIKC    8       15        6        8       11        2        8        4       14        5        2        9    
SDCVYTC    9       10       16        4        8        1        3        4        9        8        9       11    
SPCYTYC   13       10       11        8        4        2        4        5        8        5       10       12    
SQCAIKC    9        8       11        6        7        6        8        4       13        5        5       10    
SQCQAIC    7        9        8        5       12        6        7        8        7        8        7        8    
SACIFYC    7       12       10        4        9        4        7        9        7        4        9       10    
SMCVTYC    6        8        6        7        8       11        9        8        7        5        5       12    
SYCQAFC    6        6        7        7        8       11       13       14        6        4        4        6    
SACVVYC    5        6        6       11        6       10        7       12       11        3        8        7    
SQCYINC   12        6       11        7        3        3        5        1       13        9        8       14    
SACQAIC    4        9       12        9        3        4        1        3        9        7       15       16    
SICTYTC    8       10        5        9        5        4        4        1        8       13       11       14    
SQCYYKC    4       11       15        5        3        3        5        3        7       10       13       13    
SPCYTFC    8        6        9        8        4        4        4        4        7       10       13       15    
SHCQYTC   12        5        6       11        2        2        2        1       11        7       17       16    
SYCITHC    7        5       11        8        3        4        6        2        5       13       11       17    
SICIINC    3        4        6       14        3        7        6        5        9        9       13       13    
SQCRAYC    9        8        7        7        3        3        7        2       10        8       13       15    
SPCQAVC    9        5        9        5        1        7        4        3        9       12       12       16    
SYCTTVC    2       10        7        7        6        4        8        9        8        6       15       10    
SQCHIYC   10        6        7        7        1        4        3        5        7       10       16       16    
SPCVVFC    2        4        8        5        4       11       10       11        7        4       15       11    
SYCYDKC    5        6        5        5        8        5       11        9        8        7       12       11    
SACVFFC    1        6        5        4       11        6       10        6       12        6       11       14    
SMCPYVC    4        4        4        3       13        5        8        5       11       13       10       12    
SPCQAEC    2       11        5        3        5        7        3        7       11       10       13       15    
SQCPVTC    6        4        6        1        6        9       15        9        9        6       11       10    
SQCHQVC    4        9        5        7        3        3        4        1       11       12       15       18    
SYCTAFC    6        3        4        5        8        5        9        6        8        9       14       15    
SDCPVVC    3        7        5        6        6        3        5        5       10       11       15       16    
SNCYIFC    5        3        4        5       10        3        8        7        8       11       13       15    
SECVYTC    4        7        4        3        9        2        7        4       10       10       14       18    
SKCTYDC    5        6        3        5        6        4        8        7        9       14       12       13    
SNCAYFC    5        4        1        5        8        6       10        7       12        8       12       14    
SVCHYKC    6        4        5        4        9        1        4        3       15       10       14       17    
SDCPKYC    3        7        5        4        4        4        2        4       13       12       16       18    
SYCQQNC    3        3        8        5        4        4        3        2       13       13       14       20    
SACHYSC    5        2        6        3        3        7        3        4       14       10       19       16    
SYCHSVC    3        2        5       10        3        2        5        2       18       11       14       17    
SFCTSYC    1        6        4        6        1        6        9        6       15       10       14       14    
STCTHAC    1        4        9        7        1        1        1        2       12       14       20       20    
SICIRSC    3        3        2        5        3        4        6        7        9       10       20       20    
SPCLVNC    4        2        3        3        4        4        3        3       16        9       20       21    
SHCPAKC    0        6        4        1        5        3       12        4       16        9       16       16    
SICDFRC    2        7        3        3        1        3        4        2       14       14       17       22    
SPCEYRC    3        4        4        5        1        2        3        3       12       17       18       20    
SMCASHC    2        2        2        4        2        6        3        3       12       11       22       23    
SPCVMSC    5        1        5        2        3        2        4        3       11       21       13       22    
SACGQYC    3        4        5        2        2        1        1        2       14       16       18       24    
SACTAHC    4        6        3        1        2        1        1        4       10       17       22       21    
SQCHYQC    4        2        9        2        0        0        2        1       13       14       20       25    
SYCHHKC    1        5        4        1        4        2        2        5       18        7       20       23    
SICGSNC    1        4        1        5        2        3        2        1       11       17       21       24    
SICPAKC    2        0        3        2        2        7        5        4       13       17       17       20    
SWCGPYC    1        1        4        2        2        1        1        0       20        8       26       26    
SLCGHEC    1        0        1        3        0        2        3        3        9       19       25       26    
SYCIVYC   14       15        7       11       11       11       10       10        0        0        1        1    
SVCVYIC    8       10       12       14       11       10       10        7        2        1        3        3    
SDCFIIC    7       13       10       13        9       11       11        8        2        1        3        3    
SKCYYIC    6       10       12       16        6       12       11       14        1        1        1        1    
SYCVTIC   11        9       11       10       15        6       12        7        2        4        2        2    
SYCVINC    6       11        8       11        9       10        7        7        5        4        6        7    
SQCQFAC    4        9       12        7       10        8        4        5        9        5        8       10    
SYCYDIC    4       12        8       11        8        6        6       10        6        4        8        8    
SQCQAEC    5       10        7        9        8        7        4        4        6       11        7       13    
SECYYYC    4       15        8        6        6        6       10        5        5        6       10       10    
SICQYIC    4       13        8        7        6        6        8        9        7        4        9       10    
SYCFVDC    8        6        7        8        8        7        4        7        9        9        9        9    
SYCIFSC    9        9        1        9        5       11        7        8        8        7        7       10    
SQCGVVC    2        8        8        8       10        6        9       11        6        5        9        9    
SVCIVSC    6        6        5       10        6        9        3        4        7        9       14       12    
SYCDINC   11        9        8        4        3        7        7        5        8        8       10       11    
SYCYKYC    6        6        8       11        5        6        7        4        3       10       13       12    
SHCYYFC    7        6        5       13        4        6        8        5       11       10        8        8    
SPCDIAC    6       15        9        6        4        1        4        1        8        8       14       15    
SDCTYFC    7       11        7        8        5        2        7        5       12        5       10       12    
SICTFTC    5        5        7       11        7        3        9        7        8        6       12       11    
SQCFIFC   10        6        6        4        6        6        8        8        8        7       11       11    
SPCVDYC    8        7        9        6        1        6        5        5        7       10       12       15    
SACVVHC    4        6        6        8        5        6       12       11        5        6       11       11    
STCPYHC    6        6        9        2        4        6        9        5        9        7       15       13    
SQCIVKC    7        5        7        7        4        2        6        2        9       12       13       17    
SACTYYC    4        3        7        6        5        6        7        7        5       11       15       15    
SDCYRAC    8        2        8        3        7        3        6        4        9       11       15       15    
SQCYKYC    8        2        7        4        5        5        5        7       16        9       11       12    
SACIIEC    3        7        9        4        4        3        1        4       11       10       18       17    
SSCTYTC    8        2        5        4        4        7       12        7        9        8       12       13    
SICNNYC    3        5        9        8        0        4        3        4        6       16       15       18    
SPCLAIC    2        3        5       11        4        4        3        3       13        9       16       18    
SVCPIFC    6        2        3        5        8        5       12        6        8        7       14       15    
SICVHHC    6        4        6        3        4        4        5        3       10       11       17       18    
SMCTNYC    9        3        5        3        6        1        4        5        9       10       18       18    
SQCAVSC    5        6        2        3        7        4        4        1        9       13       17       20    
SQCPVRC    2        6        3        2        6        8        6        6       15       11       15       11    
SACYTTC    4        4        7        7        2        2        2        3       15        9       22       14    
SHCYFHC    4        5        7        4        4        2        2        2       12       11       19       19    
SKCITDC    7        7        5        4        3        0        6        2       13       11       16       17    
SLCPVDC    2        1        2        4        8        9        5        4        9       14       15       18    
SMCVASC    2        3        5        4        5        7        6        5       12       11       16       15    
SYCKIKC    5        4        6        5        5        1        6        4       11       10       15       19    
SVCFTAC    1        6        4        7        4        3        5        8       11        8       18       16    
SVCPVAC    2        3        1        3        7        9        6        7        6       12       16       19    
SYCYRAC    3        6        3        7        3        3        4        4       11       14       15       18    
SLCPYVC    4        1        2        3        8        6       14        9       10        6       14       14    
SVCPATC    1        1        3        4        7        8        8        5       14        8       14       18    
SICTTHC    1        3        4        6        5        4        2        4        6       15       20       21    
SLCHQYC    6        4        3        6        3        1        0        0       21        9       20       18    
SQCSYQC    8        4        1        2        5        3        5        4       11       10       19       19    
SVCPAHC    5        6        1        3        4        4       10        5       14       10       13       16    
SYCEHYC    7        5        4        4        1        2        6        3       10       11       19       19    
SFCDRYC    4        2        2        4        5        5       10       10       10       10       13       16    
SNCYIKC    2        3       10        1        5        1        6        4       10       12       19       18    
SMCAHYC    4        5        3        3        5        1        7        4       14        8       18       19    
SHCNHFC    4        2        3        7        1        3        3        2       12       13       20       21    
SMCQDDC    3        3        3        5        4        1        5        3       14       11       18       21    
SACQFHC    3        3        1        5        2        4        7        6       11       10       19       20    
SHCNVHC    3        6        3        3        2        1        5        3       15       12       18       20    
SPCGFKC    2        3        4        5        4        0        2        3       20       14       18       16    
STCHFNC    2        4        4        4        2        2        5        4       11       17       17       19    
SWCYKAC    1        5        2        3        4        3        2        2       10       14       22       23    
SYCTKNC    1        5        1        6        4        1        2        3       11       13       23       21    
SACTRHC    1        4        6        2        2        2        2        3       16       12       17       24    
SQCPAGC    4        2        5        0        2        3        1        2       18       13       18       23    
SICVRNC    2        4        2        4        2        1        3        2       18       15       17       21    
SPCKGIC    2        1        1        2        0        6        6        3       16       13       23       18    
STCRLAC    2        2        2        3        1        1        2        2       14       15       22       25    
SICQNRC    0        0        1        6        0        0        2        1       19       14       20       28    
SQCYYIC   11       12       23       13        5        3        6        5        3        2        4        3    
SECIYIC    6       14       10       11       11       12        7        9        2        2        3        3    
SVCYFIC   10        9        9       14       13        9       11        7        2        1        3        2    
SYCTIIC   17       14        6       11        6        9        4        4        5        4        6        4    
SDCVEYC    7        4       19        5       12        6        8        4        6        4        6        9    
SDCYFYC    7       18        9        8        6        5        6        6        5        5        7        8    
STCIYYC   19        6        7       10        6        5        6        6        7        4        8        6    
SQCQPYC   10        6       17        7        5        7        6        9        4        3        8        8    
SQCVTYC    6       11        8       14        8        5        4        3        9        4        8       10    
SVCFIFC   10        8        4        9       12        9       10       10        2        5        5        6    
SDCYYFC   13       10        8        7        6        7        6        5        5        5       10        8    
SACFIVC    5        7        8       16        4        8       17       14        4        0        4        3    
SQCYNYC    9        7       12       11        5        4        9        8        4        5        8        8    
SYCQTYC    7        8        6       13        5        9        6       10        5        6        7        8    
SVCDYVC    8        2       10        9       10        8       10        7        8        8        5        5    
SACITYC    7       10        8        9        6        6       11        7        6        4        6       10    
SYCHYTC    4        5       10       14        4        9        4        5        8        3       12       12    
SYCTTFC    4        6       14       10        9        3        7        5        5        8        8       11    
SDCYYHC    7       10        8       13        3        3        5        4        8        8        9       12    
SFCFYTC    7        8        5       11        7        6       10        8        7        3        9        9    
SPCTYYC    7        5       11       14        3        3        6        5       10        6       11        9    
SPCAHVC   10       10       10        6        2        4        2        3        8        9       12       14    
SPCYVYC   11        5       14        5        4        3        5        2        6       10       12       13    
SVCVFFC    3        7        3        4       12       13       16       17        5        1        5        4    
SACYINC    9        5        5       13        4        5        9        4        7        8       12        9    
SQCHYIC    7        7       12       10        3        2        4        1        6       10       13       15    
SQCYKFC    8        8        7        6        6        6        5        5        8        6       13       12    
SQCPTEC    2       11        6        9        5        7        8        3        8        9       10       12    
SFCQPYC    2        8        6        3        8       12        9        9        8        2       10       13    
SHCFITC   12        6        7        4        4        6        5        4        8        9       12       13    
SQCYVKC    5        8       10        6        6        4        9        5        7        5       14       11    
SYCKYYC    2       11        5        6        6        9        6        9        6        9       10       11    
SYCIFNC    6        2        5        7        6       10        3        6        5       14       16       10    
SHCVEYC    9        7        5        3        4        7       10        7        9        7       11       11    
SNCAVYC    8        6        6        5        5        4        2        3        7       10       17       17    
SQCPFKC    5        6        9        5        7        2        6        9        8       10       12       11    
SQCTIFC    7        7        5        8        5        2        4        4       14        8       15       11    
SVCHFYC    5        8        4        9        5        2       10        3        9       11       10       14    
SYCHAFC    1        6        8        9        6        3       10        9        6        8       10       14    
SHCQVEC    7        4        8        4        6        3       11        5        8        7       11       16    
SQCAEQC    6        6       11        6        3        0        4        2       12       14       11       15    
STCIYHC    3        4        8        4        9        4        3        4       10       12       12       17    
STCPAIC    2        2        6        4       11        7       11        8       10       10        7       12    
SPCAYFC    8        5       10        3        0        5        5        3        8       10       16       17    
SYCVSNC    3        7        9        4        3        5        7        5       11       11       13       12    
SMCPDAC    3        5        3        1        6       10        9       11       11        8       12       11    
SECNIYC    6        3        5        7        2        3        4        3       14        9       16       18    
SHCPAFC    4        2        3        1       11        5       13       11        9        7       11       13    
SNCQVYC    4        6        7        4        1        3        4        3       14        8       18       18    
SPCHMYC    3        6        7        5        3        1        0        1       15       13       17       19    
SKCHYFC    4        3        2        9        3        1        6        3        9       12       18       20    
SPCPDAC    1        2        3        1        9        6        3        2       16       11       17       19    
SGCPAIC    1        3        1        4        4        8        9        9       12        4       18       17    
SQCHQQC    8        3        3        5        2        0        3        1       13       15       16       21    
SLCPPFC    2        5        2        1        4        4        6        5       15       13       15       18    
SQCMNKC    4        6        3        1        1        2        2        1       14       10       22       24    
SECVGIC    1        2        3        1        7        2        7        5       15       10       21       16    
SLCIDYC    1        5        3        4        0        3        2        2       15       10       23       22    
SQCWPYC    2        1        4        4        2        3        3        6       16       12       15       22    
SICHPNC    2        3        1        3        0        3        3        2       18       14       17       24    
SWCGYVC    2        2        1        1        1        3        2        1       20       15       18       24    
SICYPGC    1        0        3        1        1        1        3        1       13       16       24       26    
SQCDIYC   12       17       17       12        3        8        8        6        1        1        2        2    
SVCYVYC   13        8       11       13        7        8        8        7        3        4        3        4    
SQCYVVC    8       11       13        6       13        8        9        8        2        3        4        4    
SFCIIYC    7       12        7       16        8        8       11       15        2        0        1        2    
SDCVYIC    7       16       12       13        5        4        8        4        6        2        6        6    
SYCDYVC    9        6       13       11       10        8       11        9        5        0        4        3    
SICIITC    5       12       11        8       11        8       14        6        6        2        2        4    
SVCVFVC    8        8        4        5       14       16       16       14        1        1        1        1    
SYCYDYC    9        9       14        5        5       11        8        5        4        5        8        6    
SYCAVTC    8        9       11        7        7       10        6        6        7        3        7        8    
SVCVVEC    5       10        4        7       11       14       13        8        5        3        4        5    
SQCTIYC    6       16       10        7        7        3        3        3        6        5       12       11    
SQCVIYC   11       10        9        8        8        3        5        5        6        7        9        8    
SYCVFFC    9       10        3        6       11       10       17       12        4        0        4        3    
SYCYYDC   10        9       10       10        7        3        5        5        9        7        5        9    
STCVVDC    6        6       11       13        7        5        8        5        6        5        7       10    
SYCAYIC    8        8        9        3        7       13       16       15        1        1        4        4    
STCDVDC   12       10       11        8        1        4        6        4        9        8        8        8    
SYCFISC   11        7        8        4        8        8        4        7        6        6       10       10    
SYCQYTC    8       11       11        7        2        7        8        8       10        4        5        8    
SQCAQYC   12        7       13        6        2        5        6        5        9        5        8       11    
SYCIIDC   11        4       13        4        6        7       10        5       10        4        6        9    
SSCFIYC    9       10        1       12        5        7        9       10        4        8        7        7    
SVCVEYC    6        6        6       13        6        7        9        4        5       10        8        9    
SQCYFSC    6        6        5        8        9        8        3        7        7        6       12       12    
SMCVVYC    5        5        7        7        7        9       13        8        5        6        9        8    
SQCPDAC    2        8        4        6        7       13        5        7        8        8       11       10    
STCRYIC    6       11        8        5        6        4        4        5        4        9       14       13    
SYCFVTC    5        9        6       11        4        5        7        5        6        9       11       11    
SQCQRTC    7       12        8        8        1        3        1        4       14        6       11       14    
SHCYTFC    5        9        4       10        8        2        7        7        8        7       12       10    
SPCYAYC    5        8       10        7        4        4        4        3       13        5        9       17    
SSCIYFC    5        7        0        3       12       11       16        9        6        4        8        8    
SVCDFFC    3        5        5        9        6       10        7        4       11        7       12       10    
SQCNIYC   10        5       12        5        3        2        3        2        6       14       12       15    
SVCPFYC   10        5        7        7        5        3        4        4       14        8        9       13    
SQCVSFC    2        8        4        5        8        9        3        5       14        7        9       15    
STCAITC    8        7        6        4        6        5        4        5       11        8       11       14    
STCTFTC    8        6        6        2        9        5        6        4        8        7       13       15    
SMCQAEC    8        2        7        8        6        2        7        5       15        7       10       12    
SQCHTKC    6        7        7        6        3        4        3        4       14        9       11       15    
STCTSHC   10        4        3        9        4        3        1        4       13       10       15       13    
SYCYHHC    5        6        7        4        7        4        4        3       11       10       11       17    
SICIMAC    5        8        5        2        3        9        8       10        6       10       10       13    
STCIYNC    5        7        9        5        3        3        9        5       13        5       10       15    
SVCTNTC    3        5        6        7        4        7        5        7       10        5       15       15    
SACFFTC    6        8        3        3        4        7        6        5        9        6       18       14    
SMCRAYC    4        5        5        8        5        4        0        4        9       14       14       17    
SQCMIHC    7        5        7        5        3        4        2        4       11        9       18       14    
SHCVITC    6        9        3        6        3        3        6        4       11        8       14       16    
STCITSC    6        5        9        2        4        4        7        4        5       13       14       16    
SACIYQC    7        6        5        6        2        3        2        1       12       14       12       19    
SICAKYC    4        4        5        6        4        5        8        7       12        8       12       14    
STCVHSC    4        1        7        5        5        6        5        3       10        9       16       18    
SICPDNC    3        2        2        4        9        7        7        6        7       10       17       15    
SPCIFTC    9        7        5        3        2        1        2        2        7       13       19       19    
SVCPAKC    3        2        3        2        9        8       13       12        5        8       13       11    
SYCTNYC    5        4        3        7        3        5       10        5        8        8       15       16    
SYCVAHC    5        4        6        6        3        2        4        4       11       10       17       17    
SDCPHSC    5        7        5        5        1        2        2        1        9       15       17       20    
SPCTHVC    4       10        4        3        3        1        1        1       15       13       15       19    
SQCIVPC    6        4        4        3        3        5        5        4       11       10       16       18    
SVCYTNC    3        6        7        6        2        1        5        1       10       12       17       19    
SYCHFKC    3        3        4        6        2        6        2        3       12       10       19       19    
SYCLYTC    5        5        3        6        2        3        9        6       10        9       15       16    
SICTFHC    3        0        4        6        5        5        5        6       11       10       18       16    
SQCVRSC    2        4        5        2        5        5        6        6        9       11       17       17    
SSCTVAC    6        3        1        3        7        3        2        3        8       15       17       21    
SACIIAC    5        5        4        3        1        3        5        3        8       15       19       18    
SQCESKC    5        2        2        2        4        6        8        5       11       13       14       17    
SYCLADC    6        2        6        0        4        3        8        3       13       11       15       18    
SRCDYNC    5        3        5        2        2        2        3        4       11       10       20       22    
STCHHTC    6        3        3        1        2        4        2        3       11       14       18       22    
SICAGTC    3        3        1        5        2        4        5        4       15        9       19       19    
SMCRYEC    1        4        7        1        4        1        6        2        9       15       18       21    
STCDRTC    2        4        2        1        5        4        3        3       15       10       19       21    
SVCHFHC    1        3        4        4        1        5        3        2       15       10       20       21    
SYCHHHC    2        3        3        3        3        4        3        0       12       17       20       19    
SYCHHGC    5        5        2        2        1        2        4        2       12       14       18       22    
SACIVGC    2        4        4        1        0        5        1        3        6       19       21       23    
SHCGEYC    2        2        5        2        2        3        1        0       14       12       22       24    
SVCVGKC    1        3        4        3        2        3        1        2       13       16       21       20    
SYCARAC    1        4        2        2        4        2        3        2       15       12       20       22    
SICGHHC    3        2        6        0        1        0        3        1       13       15       21       24    
SLCRGPC    2        1        4        1        2        2        0        1       14       14       23       25    
SMCIWAC    0        2        3        0        4        3        2        2       15       13       22       23    
SICRPQC    2        1        4        1        0        1        1        2       15       16       21       25    
STCKIGC    0        2        0        3        1        3        3        2       15       16       22       22    
SHCDRRC    1        0        1        2        3        0        1        1       17       11       25       27    
SICVVYC   10       15        7        9        6       11       14        8        2        2        2        2    
SVCYYIC    8       15        1       15        8        9       14       13        1        2        0        2    
SDCFVYC    8        6       13       11        6        8        2        4        6        6        8       10    
SDCDEYC    9        5       18        6        7        6        5        2        8        4        7       11    
SQCVYYC   11       10        8       10        4        8        7        6        5        4        8        7    
SYCYFYC   10        9        8       11        5        8       13       11        4        3        3        3    
STCTYFC   10        5        5       14        6       10       10       10        1        5        6        6    
SVCITIC   10        4        6       15        6        8       15       12        5        3        2        2    
SYCIITC    8        7        9       10        9        6        7        9        5        5        6        7    
SQCYSFC   10       11        4        8        7        8       10        6        6        4        7        7    
SPCVTIC   10       11        9       11        3        3        9        8        6        4        3       11    
SQCDNIC    7        9       10       12        5        2        3        4        7        7       10       12    
SVCVVAC    7        6        5        6       11       10        9        9        4        4       10        7    
SVCYTVC    8       10        5       13        5        4       12        8        7        1        8        7    
SMCVVFC    5        7        6        3       14        9       12        8        5        7        8        4    
SYCSFIC    1        8        8       10        5       12       10        9        5        5        8        7    
SACAYYC    8        7        8       10        5        5        4        5        5        8       11       12    
SQCDFIC    6       16       10        4        3        3        8        4        7        5       11       11    
SVCIYTC    6        5        4        9        9        9        6       10        7        6        8        9    
SDCAIKC    3       18        9        4        4        3        7        3        5        8       10       14    
SQCQAYC    8        6       12        5        5        5        6        2        5       11       11       12    
SVCYYAC    7        5        5        8        8        7        1        7        8        9       11       12    
SYCAVFC    6        6        4        6       10        8       13       11        4        4        6       10    
SYCITQC    7       14        5        6        2        6        3        2        6       11       12       14    
SWCTYYC    5        5        7       11        4        7        7        8        9        5       10       10    
SACYTEC    4        9        4        6        8        6        4        1        9        9       13       15    
SSCYFYC    6       10        6        8        4        2        6        4        5       10       14       13    
STCKDYC    4        7        8        5        5        7        3        3       12       13       10       11    
SVCVMYC    8        5        3        5        6        9       12       11        7        4        9        9    
SDCDKYC    4        7        7        5        5        7        7        4       10       11        9       12    
SDCQYMC   11        7        8        3        3        3        3        2        9        9       14       16    
SQCVYAC    5        9        9        6        2        4        3        4        9       10       15       12    
SYCAFFC    4        4        3        6       10        7       14        8        9        6        7       10    
SYCDKYC    7        4        7        4        7        5        8        3        8        9       12       14    
SICHYVC    7        5        7        9        3        2        6        2       15        9        8       15    
SYCVRYC    6        6        8        6        6        1        3        1        7       14       13       17    
SACPVVC    5        5        3        4        6        9        5        9        7        6       13       16    
SQCFYHC    3        3        9        7        5        4        6        1       14        6       15       15    
SQCISKC    2        9        5        7        4        4        8        3        8        8       14       16    
SVCHDIC    5        5        3        6        6        6        4        4       11        7       16       15    
SVCQHFC    5        5        4        9        3        5        6        6        7       10       13       15    
SYCPVEC    3        8        2        3       10        5       14       11       10        5        7       10    
SHCAYDC    8        6        5        3        4        4        4        5       10        9       14       16    
SNCYFHC    2        6        6        7        4        5        1        5        7       13       15       17    
SACINYC    6        9        5        3        1        5        8        7        7        8       13       16    
SICVVNC    7        3        5        8        2        4        4        2        6       13       16       18    
SQCTPIC    6        2        7        7        4        3        6        6       10        9       15       13    
SACYPIC    4        4        5        5        1        9        2        4       10        8       16       20    
SRCEFVC    2        6        4        3        6        7        5        6        8       11       16       14    
SPCIVHC    7        7        9        2        2        0        2        0       19       12       13       15    
SYCAHYC    2        6        4        4        4        7        4        5        8       13       14       17    
SYCQPYC    4        7        4        1        8        3        4        5        9       13       15       15    
SKCYIHC    2        6        4        5        5        4        4        3       10       11       16       18    
SQCPFEC    3        3        4        4        5        7        7        5       12       14       11       13    
SHCHVHC    5        7        4        2        5        2        3        2        9       11       19       19    
STCAKYC    5        5        7        1        3        4        8        6       11        9       14       15    
SPCAFHC    4        5        4        6        3        2        2        3        7       15       17       20    
SVCGFIC    3        4        3        2        6        6        8        6       12       11       14       13    
SDCRIFC    5        7        2        4        4        1        1        2       11       13       17       21    
SHCRYVC    5        5        7        1        2        3        7        6       13       11       12       16    
SICPANC    1        5        5        0        5        6        6        7       14        9       15       15    
SMCVAEC    3        3        3        2        9        2       10        8        7       10       16       15    
SQCDPDC    6        2        8        2        0        2        4        3       13       13       15       20    
SVCIPNC    4        3        4        3        3        3        5        6       14        7       18       18    
SQCIVHC    2        4        3        5        3        2        2        3       13       13       17       21    
SQCTPAC    3        4        3        2        6        1        3        2       10       11       22       21    
SPCRAFC    3        4        6        2        2        1        1        0       12       14       20       23    
SPCTAFC    1        3        6        5        3        0        4        2       12       12       18       22    
SYCPAGC    0        2        3        3        2        4        5        2       11       21       15       20    
SQCFMKC    3        1        4        3        1        1        3        2       18       10       21       21    
SMCRVSC    2        1        0        1        5        2        5        4       11       16       18       23    
SPCKAKC    2        2        1        2        0        3        5        3       13       12       21       24    
SKCDWHC    2        1        4        0        1        1        2        2       11       16       23       25    
SMCMSRC    1        2        1        4        0        1        4        3       13       12       25       22    
SGCGGMC    0        0        4        0        0        0        1        1       13       21       19       29    
SQCQYIC   10       15       17       15        4        4        5        6        2        2        2        5    
SDCDVIC   13       14       13        1        9       10        8        8        4        1        3        3    
SHCFIIC    9       11        9       14        7        8        7        8        2        3        4        5    
SHCIIFC    9       14       14       10        6        5        8        8        5        1        4        3    
SQCAYIC   11       15       11        7        7        6        6        6        7        4        3        4    
SQCPYYC   11        9       15       16        2        4       10        6        2        3        5        4    
SVCTFIC    8       10        3       17        7       12        8        9        2        2        4        5    
SVCVFYC    7        7        7       15        9       11       14       13        3        0        1        0    
SDCVYYC   10       12       13       12        2        6        4        5        7        4        6        6    
SYCFIYC   16        7        9        5        8        9       11        7        2        3        7        3    
SICAVIC    6        8        7        8       13       11       13       13        3        2        2        1    
SYCVEYC    7       11        4       10       12        9       11       10        1        4        4        4    
SICAYIC   12        9        8        9        8        4        8        6        8        5        5        5    
SQCVIDC    2       12       19        9        1        6        3        3        6        9        8        9    
SDCYTYC   11        8        9       12        2        5        3        1       10        5        9       12    
SDCYNYC    9        7        9       12        4        5        5        6        8        6       11        5    
SVCQYFC    5       12       14        4        4        6       13       10        4        2        6        7    
SVCYAIC    6        5       10       13        4        7        7        7        2        9        9        8    
SHCDVYC   13        9        4        8        3        7        3        7        4        9        8       12    
SYCFINC    9        4        4       14        2       11        6        8        7        8        5        9    
SYCYEYC    8       10        5        6        5        8        8        4       11        7        5       10    
SQCAITC    7        7        9        7        9        2        7        2        9        7       10       11    
SYCDFFC    6        4        6        7       10        8       12       13        4        6        5        6    
SDCKYIC    5       13        7        7        4        4        2        5        9        8       11       12    
SHCYDYC   11        7        7        7        3        5        6        6       10        7        8       10    
SYCVASC    3        6        5        7       11        7       12       10        4        6        9        7    
SQCYMFC    7        9        6        6        7        3        5        1       12        4       13       14    
SSCVEYC    4       11        3        7        5        8        4        5       11        5       11       13    
SQCMYVC    4       10        8        8        4        2        8        5        6        8       12       12    
SNCVTYC    5        9        7       10        1        3        2        3        8       11       15       13    
SQCSTIC    4        5        7        7        5        7        7        8        6        9       11       11    
SYCDKIC    4       11        3        6        4        7        8        8       10        7       10        9    
SYCFYSC    4        6        7        5        7        6       12        8        6        5       12        9    
SVCIFHC    4        9        5        9        4        3        3        2       16        6       11       15    
SVCYTAC    5        9        5        5        2        8       13        9        3        9        9       10    
SRCVQYC    2        6        6        9        3        7        9        3       11        7       15        9    
SECGVVC    3        3        7        3        8        7        8        6        6        6       15       15    
SICPVNC    3        4        1        4        8       11        6       10       10        6       12       12    
SQCHAYC    4        8        9        4        3        3        2        2        9       13       14       16    
SVCAYKC    7        5        8        4        3        3        2        2        8       10       18       17    
SYCQVHC    4        6        8        3        5        4        6        3        9       11       14       14    
SKCVVAC    1        5        6        6        3        8        8        7        7        8       14       14    
SQCAYFC    5        3        9        5        5        2        4        3        8       12       14       17    
SPCHVKC    5        4        7        2        7        3        1        2       14       10       15       17    
SQCHFYC    7        2        5        9        2        3        3        3       16       11       12       14    
SVCDRIC    1        7        3        6        3        8        8        4       11        9       17       10    
SSCIINC    4        6        5        5        5        2        5        6        6       13       14       16    
SHCAYVC    3        6        6        6        2        3        3        1       11        9       17       20    
SYCPAHC    4        6        4        3        2        7        9        3       12       15       12       10    
SICVYAC    4        6        5        3        4        3        8        9        2       13       15       15    
SPCPFKC    4        4        9        3        3        2        3        3        8       12       18       18    
SPCTQIC    5        6        5        5        2        2        2        4        9        9       16       22    
SVCFYNC    5        4        3        3        4        6        9        8       15       11       10        9    
SHCFVSC    3        5        2        5        4        5       10        7       10       10       15       11    
SHCDRFC    2        7        2        1        8        3        6        5        7       16       15       15    
SMCQTYC    4        5        5        4        3        1        3        2        6       14       20       20    
SYCQRHC    3        4        4        7        1        3        3        3       14       12       14       19    
SFCPATC    2        2        2        1        7        7       10       10        9       11       13       13    
SPCGVTC    1        4        6        4        2        4        0        1       15       14       16       20    
SRCPVDC    3        5        2        1        6        4        3        4       20        9       13       17    
SKCMPFC    2        4        5        7        2        0        1        0       12       13       19       22    
SMCTANC    2        2        6        2        6        2        6        3       10       12       19       17    
SQCAGTC    6        3        4        5        0        2        2        3       18        9       17       18    
STCIHHC    4        6        6        3        0        1        0        0       11       14       21       21    
SMCQAQC    5        2        8        2        1        1        1        1       11       12       22       21    
SVCVREC    2        2        0        5        4        5        2        8       10       12       18       19    
SACIRAC    5        1        3        3        2        3        3        2       14       13       17       21    
SMCVVGC    2        3        3        2        3        4        2        5       13       14       20       16    
SHCPKSC    1        2        1        3        3        6        5        4        8       16       18       20    
SACQSHC    2        1        0        5        5        2        4        4       16        5       21       22    
SMCGIFC    1        1        3        4        3        3        3        2       14       15       16       22    
SHCDRPC    1        2        1        2        3        5        3        4       14       13       18       21    
SWCPPYC    1        2        1        4        1        4        3        3       15       11       22       20    
SDCRGIC    1        1        0        5        3        1        2        2       14       13       22       23    
SHCHFRC    2        3        1        2        0        1        0        0       11       17       24       26    
SLCTDRC    1        1        0        2        2        1        1        1       14       15       24       25    
SLCNGRC    0        0        0        0        2        1        2        0       13       18       25       26    
SDCYYTC   13       12       26       11        2        3        3        3        2        4        4        3    
SYCYVVC    9       12        8        8       10       14        8       14        1        1        0        1    
SVCVDIC   12       11        6       13       11        7        8        6        2        3        3        4    
SVCIFIC    8        8        5       12       13       12       13        9        2        1        1        2    
SVCTVYC    9        7        8       16        9        9       13       11        0        1        3        0    
SYCAYYC   13       11       11        6        6       11       11       12        1        0        2        2    
SACYIVC   10        8       15        7       11        6        6        4        3        5        5        6    
SQCVYIC   13       12        8       12        7        4       10        7        1        4        4        4    
SVCDIIC    9       12        6       11        4       12        9       12        4        1        3        3    
SYCDYYC    8        7       11       10        5       12       13        7        1        2        7        3    
SYCVDYC    7        9        6       14        7        9       11        9        2        6        3        3    
SACYYIC    9       11       10        9        5        7        9        7        6        3        5        5    
SPCYYYC    6       13       12        9        5        4        9       10        3        3        6        6    
SVCITTC    7       13        3       14        6        6       10        4        2        6        9        6    
SQCVEYC    4        8       13       11        8        4        8        5        5        4        7        9    
SVCTVVC    9       11        2       15        7        4        5        5        7        4        7       10    
SYCVDIC    7       13        7        8        9        4        8        5        9        3        6        7    
SYCVYDC    4       10       12       11        4        4        5        5       10        8        5        8    
SYCFIHC    8        5        8        9        8        6       13       10        8        2        5        4    
SYCVDFC    5        5        5       12        7       10        8        7        6        5        7        9    
SHCYINC   10       10        7        8        3        5        4        4       15        6        6        8    
STCDVYC    7        8        5       11        6        6        5        8        8        6        6       10    
SQCVYKC    6        9        4       11        6        6        9        6        9        4        6       10    
SMCVVVC    6        7        4        4        8       12       13        9        4        3        9        7    
SVCPVIC    0        3        9        4        9       16       11       10        4        6        7        7    
SVCYIHC    7       11        5       10        4        4        8        6        4        7       12        8    
SYCEFIC    7        4        5        6       11        8        6        8        7        5        9       10    
SYCMFYC    8        9        4       12        5        3        5        4        9        8        9       10    
SYCPYHC    9        6        7        4        9        6        5        5        8       10        9        8    
SYCTYSC    3       10        5       13        7        3        4        2        7       13        7       12    
SNCIIIC    7        7        4        7        9        6       13       11        5        4        7        6    
SQCVYFC    3        7        8        9        4        9        6        6        7        9        7       11    
SYCEYKC    2        8       13        2        7        8        7        5        7        5       11       11    
SACAYFC   11        7        8        6        2        5        8        3        7        9       10       10    
SYCQYHC    2        9        7        6        7        7       10       10        9        4        7        8    
SMCVMYC    3        8        7       13        3        3        7        4       10       11        8        9    
SNCYYYC    9        4       10       10        3        1        9        5        5        7       11       12    
SPCFIKC    8        8        6       10        1        4        5        2        9        6       13       14    
SHCSITC    3        9        3        5       11        5        8        6        7        9       11        9    
SRCPAVC    3        9        5        3        9        7        5       11        7        8        8       11    
SSCYYNC   12        7        4        5        5        3        3        2        7        9       15       14    
STCHTTC    1        9        8       10        3        5        4        2        5       12       13       14    
STCIFHC    3        4        7        5       10        7        7        7       10        9        7       10    
SVCDEYC    5       10        5        6        4        6        7        6        8        9        9       11    
SVCTFVC    7        8        2        9        4        6        5        7        4        8       13       13    
SICQVYC    5        8        9        4        5        4        7        4        8        9       12       11    
SQCVITC    9        9        3        6        5        3        5        3        9       10       10       14    
SVCVDSC    3        4        7        5        7        9       11       10        7        6        9        8    
SMCIKFC    4        5        6       11        3        5        4        4        9        9       12       14    
STCAVFC    6        8        7        6        4        3        3        2        9        7       16       15    
SYCPYFC    6        5        9        5        2        7        5        2        9        8       14       14    
SHCITHC    6        7        5        5        7        3        3        3       11        8       13       15    
SQCHIDC    6        4        8        9        5        1        2        2        4       13       16       16    
SQCVQHC    5        5       12        6        1        4        5        3        8       10       12       15    
STCVYDC    4        8        8        6        5        2        6        5        7        8       14       13    
SPCPYVC    6        1        6        6        5        8        8        5       10        9        9       13    
SPCYTTC    7        8        3       10        1        3        3        2        7       13       14       15    
SQCPVEC    5        4        5        5        5        7        9        9        9        9        8       11    
SACYAYC    7        7        9        4        1        2        2        3        9       10       16       16    
SFCQAIC    2        3        8        3        5        9       16       13        6        3        9        9    
SVCVNFC    6        6        4        6        5        3        7        6       10        9       11       13    
SACPVAC    5        4        4        2        5        9        6        4        9        9       14       15    
SQCPAEC    4        5        7        3        5        5        8        6        9        8       12       14    
SACVVSC    8        5        1        4        7        3       12        3        6       11       13       13    
SKCADYC    6        1        5        6        4        6        1        4        7       13       16       17    
SQCRHIC    3        6        8        4        3        3        4        4        8       11       16       16    
SYCNNVC    3        6        8        6        1        3        2        2        6       12       18       19    
SYCTNIC    5        2        5        8        2        5        5        4       10       14       11       15    
SICQADC    3        3        6        7        4        3        8        4       11       14       10       13    
SNCTYFC    5        4        2        6        5        4        7        5       10        7       18       13    
SQCGSVC    2        6        5        3        5        5        4        5       10       12       13       16    
SQCMVKC    4        6        3        5        5        3        4        6       11       10       14       15    
STCTATC    6        4        7        2        4        3        4        1        8       12       16       19    
SDCVFKC    5        5        4        4        4        3        5        6       12       11       11       16    
SHCYVKC    3        4        5        7        2        4        3        3       11       14       12       18    
SICTIKC    7        3        4        3        4        4        2        4       12        8       17       18    
SQCDIHC    2        7        4        6        2        4        1        3       13        8       18       18    
SYCSYNC    7        4        3        4        2        5        5        4       14        8       12       18    
SQCAKYC    5        4        3        5        4        3        2        5       10       11       16       18    
SQCAVAC    2        3       10        7        1        1        0        1       20       10       13       18    
SNCTNYC    1        7        8        4        1        2        3        2       12       10       17       19    
SICPPYC    3        4        5        3        5        2        6        4       12        8       16       18    
SQCGIVC    3        3        8        2        2        4        3        5       13       14       12       17    
STCQHVC    2        5        6        3        3        3        2        3       12        9       18       20    
SHCYFNC    2        4        6        6        2        1        4        2        9       13       18       19    
SQCLDDC    4        3        1        2        4        7        6        5       13        9       17       15    
SVCRTAC    2        4        3        4        5        2        5        4        7       15       16       19    
SICPFNC    3        5        2        3        3        3        4        2       13       14       15       19    
SICARAC    2        3        5        2        4        2        7        3       11       12       18       17    
SPCYIRC    2        4        5        2        3        2        1        2        8       14       20       23    
SHCDRKC    3        4        6        2        1        1        1        2       16       11       20       19    
SACPAKC    2        1        3        2        4        4        8        3       15       14       13       17    
SHCVFAC    5        3        3        1        3        1        4        2       10       13       20       21    
SMCGYKC    2        4        0        2        2        6        4        4       13       13       17       19    
SVCPVNC    1        4        2        3        4        0        3        2       16       12       22       17    
SQCGAKC    2        3        2        2        3        0        1        1       12       13       25       22    
SMCPGRC    1        1        1        3        1        3        2        2       15       15       20       22    
SFCPAKC    1        1        1        1        1        4        2        1       13       18       21       22    
SHCYMRC    2        0        2        2        2        0        2        2       12       16       25       21    
SMCAWPC    0        0        1        1        1        4        4        4       18       17       14       22    
SMCLTQC    0        0        1        0        4        1        3        2       15       12       23       25    
SHCPWNC    0        0        2        1        1        0        2        0       25       10       20       25    
SYCIYYC   10       10        8       10       11       11       11        9        0        3        1        1    
SYCAVYC    8       12       13        9        9        8        9        6        3        3        1        4    
SFCIYIC    3        6        8       14       18        9       17        6        1        0        2        1    
SQCDIDC   10        8       20       10        2        5        2        2        7        7        3        9    
SDCVAYC    9       11       18        5        1        8        9        5        6        4        4        5    
SYCDIFC    9        6        9       11       10        6        5        7        7        4        6        5    
SQCYIDC   13       14        9        5        4        5        3        2        3       10        7       10    
SYCATYC    7        7       11        8        9        6       10        2        7        5        7        6    
SACYIYC    5       15        9        9        5        4        3        4        6        8        7       10    
SDCVVTC   18        8        6        5        5        5        9        7        3        6        7        6    
SHCDYIC   11       12        8        6        5        5        4        5        6        4       12        7    
SICYVSC    9       13        9        6        6        4        6        7        5        5        7        8    
SYCVFYC    9       10        9        6        6        7        9        6        4        6        6        7    
SACYFYC   11        7        5       11        5        7       11        4        3        5       10        6    
SHCYVYC    6       14        7       10        4        3        5        3       11        7        7        8    
SQCTYVC    8       10        6        7        4        8        6        7        8        5        9        7    
SHCVTIC    7        8       15        3        6        3        7        5        7        5        8       11    
SVCIINC   10        9        4       11        2        6        5        5        5        7        7       14    
SACIYKC   11        9        6        6        4        5        4        3       12        3       10       12    
SDCYYKC    7       11        8        7        1        6        5        5        6        7       11       11    
SVCITSC    5       11        6        6        7        5        5        5        7        9        9       10    
SYCTHFC    2        4        5        9        8       12        8        5        6        6        9       11    
SPCYHYC    7        7       14        7        3        1        4        2       12       12        8        8    
SYCTFTC    5        4        8        7        7        8        7       10        9        4        7        9    
SACVVFC    5        7       11        5        5        5       15        4        2        8       11        7    
SPCQVEC    3        8        7        8        5        7        9        6        6        4       11       11    
SYCMYTC    3        4        3       15        3       10        4        2       12        7       10       12    
SYCYMTC    7        8        5        7        5        6        2        6        9       11        7       12    
SDCHYYC   11        8        5        4        5        4        5        3        9        7       10       14    
SDCQIFC    7        6        8        8        4        4        9        5        7        5       11       11    
SHCITFC    2       12        4        8        7        4        4        5        5       11       11       12    
SDCAYNC    6        8        5        7        3        7        5        3        9       10        9       13    
SQCSYIC    5        8        2        7        8        6       10        7        4        6       10       12    
SVCTFYC    5        5        4        9        7        6       17       13        4        3        4        8    
SQCVHTC    9        2        2        9        5        8        2        4        9        8       13       14    
SNCYFYC    5       10        4        7        4        3        3        5        8       10       13       13    
SHCEIFC    7        9        5        2        3        6        3        5        8       11       12       14    
SHCTHYC    5        6        6        7        5        3        4        3       11        8       12       15    
SICPDVC    4        4        7        1       10        6       14        6        7        8        9        9    
SQCMIFC    6        2        6        7        5        6        4        1        9        9       16       14    
STCYNYC    4       10        3        5        3        7        5        4       14        5       11       14    
SNCIIKC    3        7        5        9        2        5        7        4        4       12       13       14    
STCPVIC    4        6        2        4        7        8        8        8        6        9       11       12    
SVCPAVC    3        1        4        2       10       11       11        7        5        9       10       12    
SYCIYMC    5        8        7        2        2        7        7        7        7        9       11       13    
SDCTSYC    7        7       11        5        0        0        3        1       11        9       15       16    
SICIYKC    9        7        3        5        3        3        1        4       14        8       14       14    
SICAVNC    7        4        6        3        6        2        2        3       16        7       10       19    
SACTTVC    7        4        5        3        4        4        2        4        3       15       15       19    
SFCPAIC    1        1        4        6        6        9       15       10        9        4       10       10    
SPCVAKC    3        5        6        7        2        4        1        4       15       13        9       16    
SPCVHFC    7        6        1        4        3        6        5        4       10       10       14       15    
SVCNFYC    5        6        6        2        4        4        7        7        9        5       15       15    
SECRTDC    5        7        4        3        4        3        1        0       11       13       15       19    
SRCVEIC    7        5        2        3        4        2        1        2       11       13       16       19    
SICDPVC    4        3        4        4        3        4        3        4       15        8       14       19    
SQCPADC    3        6        2        0        8        3       11        8        6       11       12       15    
SHCPDNC    6        1        4        4        3        3        7        5       14       10       13       15    
SNCPAYC    6        1        2        1        3        8        8        4       15        9       11       17    
SPCMPIC    2        4        4        3        3        5        5        2       11       12       15       19    
SVCSYSC    1        7        3        3        2        5        6        5       12       10       15       16    
SHCKHFC    4        2        2        6        4        1        2        3        9       14       19       19    
SHCVSKC    4        1        3        3        6        1        7        5       14        7       15       19    
SPCIKAC    5        3        3        4        1        2        5        1       13       12       16       20    
SQCVRGC    2        4        4        3        4        1        5        2       14        9       18       19    
SACPVDC    1        1        4        3        4        4        6        7       21        3       15       16    
SNCSYHC    2        4        3        3        2        3        3        2       16        8       20       19    
SQCAAHC    5        2        3        3        4        0        4        3       11       13       17       20    
SHCPANC    3        1        4        3        2        3        5        3       11       14       18       18    
SQCPPKC    1        1        4        3        3        4        8        6       13        9       16       17    
SMCPTNC    4        0        4        4        0        3        3        4       11       16       15       21    
SQCASAC    4        0        4        4        3        0        4        3       11       11       19       22    
SVCQSQC    3        3        4        1        3        1        4        3       10       14       15       24    
SICGPYC    3        4        0        5        1        1        2        3       14       17       15       20    
SMCDGHC    1        2        2        3        2        4        4        6       10       12       20       19    
SPCGYNC    1        3        6        3        0        0        0        0       12       17       20       23    
SKCYPHC    0        0        3        5        2        2        2        2       14       12       20       23    
SQCGKAC    0        1        5        3        0        3        4        3       14       13       17       22    
SMCPVPC    3        0        2        1        2        3        2        4       14       10       22       22    
SGCQRYC    1        3        2        2        1        1        0        0       16       13       21       25    
SVCHHNC    3        3        3        1        0        0        0        0       17       14       21       23    
SVCRAAC    1        1        1        1        3        2        4        2       16        9       22       23    
SVCFYYC    8       16       10       17        5        8        8        5        2        0        3        2    
SVCDYYC   13       16        9        6        8       11        6        9        2        0        3        1    
SDCIYIC   16       13       16        7        5        5        7       10        3        0        1        1    
SHCIIIC   12       14       15        7        5        7       13        7        1        0        2        1    
SDCQFIC    5       13       15        8        7        6        4        5        7        5        3        6    
SICYIFC   10        6        8       13        8        9        8        8        3        3        4        4    
SVCFIYC   11       10        9       11        6        7       11       10        2        2        1        4    
SVCIIYC   10        9       11        7        9        8       10       10        3        1        4        2    
SHCIIVC    7        8       11       10        5       11        4       10        2        5        7        4    
SPCQYKC    9       10       11       10        5        7        5        5        5        4        6        7    
SQCFTYC   11       15        5        9        5        6        5       10        5        3        5        5    
SDCIVTC    9       11       10        7        7        6        8        4        2        7        8        5    
SMCIIYC    7       11       12       12        4        4        5        6        5        5        5        8    
SVCTIFC    5       13       11        9        8        4       12       13        2        0        4        3    
SDCYMYC    9       10       13       10        2        5        5        2        6        6        8        8    
SQCFYYC    9       11       10        8        6        5        8        6        3        7        4        7    
STCYYYC   12        8        7       11        4        6       11        8        2        5        4        6    
SACFIFC    5        9        6       11        1       14       10       11        6        1        7        3    
SVCSFIC    5        8        5        9       11        8       11       13        1        4        5        4    
SYCVTSC    5       15       10        2        9        5       12        8        5        3        2        8    
SVCEFIC    8        7        8        6        7        9       13       10        6        0        5        5    
SHCTYIC    8       11        4        8        5        8       11        8        3        3        7        8    
SNCYFIC   10        5        7        9        6        7        5        9        6        4        9        7    
SVCTITC    8        6       11        6        9        4        8        7        7        5        6        7    
SQCPIVC    6        9        4        5        7       12        8        7        6        6        6        8    
STCVEYC    4       10        6       10        6        7        5        5        6        6       10        9    
SQCVVEC    5        7       13        5        6        6        5        4        7       12        4       10    
SYCSTIC    5        5       11        7        6        8        3        7        3        8       11       10    
SYCTYKC    5        7        8        7        8        7       12       10        9        3        4        4    
SHCTFTC    8       10        4        7        7        5        4        3        7        8       10       11    
SQCDEFC    3       11        9        4        7        5        7        7        6        9       10        6    
SQCFIKC    9        8        5        5        6        6        7        8        8        4        9        9    
SQCVEIC    4        8        6        7        7        7        7        6        7        6       10        9    
SQCVFFC    4        5        5        9        9        7       10        6        5        5        9       10    
STCIFFC    6        8        7        8        4        6        8        6        4        7       12        8    
SFCVEFC    4        4        3        8       12        7       12        7        7        4        8        8    
SQCEIKC    6        6       12        6        4        4        8        5       12        6        6        9    
SQCYYAC    6        8       10        8        4        2        2        2        9        5       13       15    
STCAYTC   10        5       11        4        3        5        8        5        2       10       10       11    
SVCVSYC    4        6        4        5       11        8       10       10        3        7        6       10    
SYCDVTC    6        3       12        6        6        4       11        7        5        8        9        7    
SYCSITC    3        5        5        7        6       10        8       10        6        5       10        9    
SPCNTYC   10        5        7        5        4        4        4        4        8        7       13       13    
STCDVIC    9        6        4        5        9        2        4        2        5       11       12       15    
SYCYRFC    6        5        6        7        5        6        7        5        6        9       11       11    
SHCTFIC    5        5        6        5        7        6       10       10        8        6        7        9    
SPCDMIC    3        9        9        7        2        4        4        3       12        7       11       13    
SYCHSYC    6        7        5       10        5        1        7        5        5        9       12       12    
SACVFTC   10        7        7        5        1        3        4        3        7        8       15       14    
SICDMYC    4        8        6        4        3        8        9        4        8        6       13       11    
SQCQEYC    7        3       10        6        4        3        4        3       10       10        9       15    
SYCYQEC    8        2        8        5        6        4       10        7        9        6       10        9    
SICAVKC    4        9        8        4        4        3        6        4        8        8       13       13    
SQCEAEC    5        4       11        8        1        3        7        5        7       12        8       13    
SQCPPYC    4        7        6        4        5        6        4        7       14        8        8       11    
SYCIYDC    4        8        7        5        7        1       11        3        6        9       13       10    
SYCPTYC    6        3        9        7        4        3        2        4        5       13       16       12    
SYCTANC    0        7        6        9        3        7        6        5       10        6       12       13    
SQCGVSC    7        3        6        4        6        5        4        2       10        9       12       16    
SYCYTQC    5        5        4        7        6        4        6        3        8       11       12       13    
SHCVHFC    5       11        3        5        1        5        2        3       10       11       13       15    
SKCYYHC    5        4        8        5        2        6        6        5       24        5        7        7    
SVCAVFC    3        5        4        4        7        7        7        8        9        7       11       12    
SYCTQFC    7        6        5        8        1        3        5        4        9       10       12       14    
SACIKYC    7        6        3        5        4        4        7        3        8       10       13       14    
SICYPVC    6        4        4        5        2        7        9        6       15        4       12       10    
SMCVISC    4        4        5        2        4        9        7        9        8        7       12       13    
SPCGDVC    3        4        8        6        2        5        2        1       13        9       14       17    
SQCSAYC    4        4        8       10        1        1        2        1        6       12       17       18    
SYCISTC    5        2        5        7        5        4        9        6        8       10       12       11    
SHCIIHC    4        4        3        8        3        5        4        6        9        8       16       14    
SKCPDYC    1        4        5        1       11        5        8        3       16        9       13        8    
SQCYRYC    6        6        3        8        1        3        1        1       14        7       19       15    
SYCSINC    4        4        3        7        4        5        8        6       11        6       12       14    
SICAVFC    5        4        1        6        5        5        6        6        6       11       14       15    
SPCYRDC    3        7        4        7        3        2        4        5       13       11        9       16    
STCPATC    4        2        6        2        6        6        5        5       15        6       13       14    
SACEFVC    6        4        2        7        4        2        4        3       11        8       15       18    
SQCQYRC    7        7        3        5        1        2        8        5        8       10       14       14    
SYCINMC    4        4        5        4        4        4        6        4        8       12       13       16    
SKCDIFC    4        5        2        3        4        5        5        2       13        8       16       17    
SVCPSEC    4        2        1        4        7        5       12       10       10       10        6       13    
SQCQIGC    3        6        5        2        3        3        2        4       12       12       15       17    
SPCNYKC    5        3        6        2        1        3        4        1       14        8       18       19    
SICTFRC    4        3        1        3        5        2        3        1       10       13       20       19    
SDCYPAC    3        4        3        1        3        3        4        4       13       13       16       17    
SNCHAAC    2        9        2        1        2        1        0        1       12       14       20       20    
SQCKGTC    3        6        1        3        4        0        1        3       15       10       19       19    
SACVGIC    2        4        0        4        2        4        5        5       15        8       17       18    
SACTVHC    6        4        2        1        0        2        2        1       15        8       18       25    
SMCFGKC    3        3        2        1        3        3        3        3       13       11       19       20    
SLCMFKC    4        2        2        3        0        3        5        4       14       10       17       20    
SHCTMHC    2        4        3        2        1        1        3        0       11       13       22       22    
SDCAYGC    4        2        4        0        1        1        2        1       15       10       20       24    
SICDRTC    6        1        1        2        1        1        4        4       15       13       17       19    
SICYREC    2        3        1        4        1        0        3        2       16       10       20       22    
SLCGYKC    2        3        3        2        0        0        1        0       16       11       23       23    
SNCQHTC    3        3        0        3        0        1        0        1       10       15       23       25    
SICGRIC    2        1        2        0        3        0        4        5       14       13       20       20    
SLCYFRC    1        2        1        1        0        3        1        2       12       16       21       24    
SGCKWPC    0        0        1        1        0        0        1        1       14       19       22       25    
SACIIIC   14       12       13        9        9        7        6        2        2        2        4        3    
SVCIIFC    4       10        7       13        9       15       12       10        1        1        0        1    
SICYIIC   11       10        9        8       10        9       13       13        0        0        0        0    
STCFIIC    9       12       10       10        3       12        8        5        4        3        3        4    
SQCRYYC   10       10       10       16        4        5        4        3        7        3        5        6    
SVCIITC    6        7       11       16        5        9       12        9        2        1        3        2    
STCTYIC   12       12       10        9        7        3        6        8        3        3        3        7    
SSCYVYC    7        4        8       15        9        9       12        7        1        2        3        6    
SVCSIIC    7       12       11        8        5        9        6       10        3        3        4        5    
SPCVIVC   12       10        8       11        7        3        9        8        0        5        5        5    
SQCYIEC    6       10        9       12        7        7        5        3        7        2        7        8    
SVCISFC    9        7       10        5        5       15        7       10        3        2        6        4    
SECQYIC   10       11        6        8        8        7       11        9        5        2        3        3    
SICDITC    4       10       12       15        5        4        1        2        7        5        7       11    
SYCQYIC    8        7       10        9        9        6       12       11        2        2        4        3    
STCTFIC    8       12        8        7        7        5        6        8        3        6        7        6    
SYCVFVC    6        7        9       13        7        5       12        7        5        2        5        5    
SPCAYIC   16        6       11        9        3        1        4        3        6        8        7        9    
SQCQVYC    7        8       14        7        7        3        6        3        6        7        5       10    
STCYTTC    9       14        7        4        5        7        3        5        4        9        8        8    
SSCSYIC    5        6        7        6       12        9       14       15        0        3        3        3    
SVCFFTC    8       10        5        8        8        6        6        4        8        2        9        9    
SDCYFKC    5       12        7       10        3        7        6        4        7        4        8       10    
SQCYDYC    4       12        8       10        5        5        4        4        6        5       11        9    
SDCVVYC    9        5       11        7        4        7       10        6        7        4        5        8    
SVCYYDC   10       10        7        7        2        7        4        2        7        8        7       12    
SYCTYFC    7        8        5        5       12        6        1        5        7        8        9       10    
SACYIDC    5       11       10        7        4        5        5        7        6        6        9        8    
SHCVDFC    6        8        8        8        2       10        5        3       12        4       11        6    
STCAIYC    7        5        3       14        7        5        7        6        9        6        6        8    
STCYTFC   10        9        7        9        4        2        5        1        7        6       13       10    
SYCSDTC    4        5        5        9       12        6       10       10        4        5        9        4    
SQCVFVC    8        4        2        5       11       10        4       10        6        8        8        7    
SVCAFYC    8        8        4        6       11        3        5        5        4        8       10       11    
SVCFYFC    3        4        6       13        8        6        8       10        4        7        6        8    
SACVITC   10        5        6        9        3        6        5        3        5        7       12       12    
SQCYHYC    6       10        7        8        3        5        2        4        5        9       16        8    
SQCYKIC    5        6        4        8       10        6        8        5        5        5        9       12    
SVCIDIC    5        9        3        7        9        6       11       11        6        6        4        6    
SVCPVYC    5        5        4        7        7       10       12        6        1        7       12        7    
SMCYVTC    5        2       11        5        6        8        7        8        5        5       11       10    
SMCYYYC    7        8        6        7        2        7       14       10        5        4        7        6    
SQCTAVC    6        5        9        5        5        7       11        8        6        7        7        7    
SYCHVFC    5        3        7        7        3       12        8       10        3        8        9        8    
SHCPDVC    3        3        3        5        9       13        9        9        7        5       10        7    
SECDRIC    2        9        4        4        7        8       11        9        6        8        8        7    
SYCYPYC    5        4        3        9        6        7        8        7        8       13        5        8    
SQCAYHC    4       11        6        7        2        3        2        0       10        9       13       16    
SQCVPVC    6        7        9        4        4        3        6        3        9        6       13       13    
STCQFYC    5        8        3        7        4        6        4        4       11        4       15       12    
STCTYHC    8        7        5        3        6        4        8        4       10        6       11       11    
STCVKYC    3        6        6        7        2        9        3        5       13        7        9       13    
SYCIYQC    4        2        9        9        5        4        6        7        8        7       11       11    
SHCTYTC    6        6        4        4        7        5        6        5        7       10        9       14    
SQCPEYC    3        6       14        2        5        2        7        5        7       10        7       15    
SYCFIDC    7        6        7        6        1        5        7        8       14        5        8        9    
SYCIVHC    3        6        3       11        4        5       12       10        6        5       10        8    
SACYHTC    9        6        2        4        3        7        4        5        8        8       13       14    
SPCVMFC    5        6        5        4        7        4        6        3        9       10       11       13    
SPCTEFC    1        7        5        5        4        8        7        5       11        7       11       12    
SQCIHFC    7        8        5        5        2        3        3        1       12       10       12       15    
SQCWYFC    3        3        6        3        7        8        2        8        6        9       14       14    
STCVFTC    4        5        4        6        4        6        7        5        8        7       13       14    
SVCTNYC    1        7        5        5        2        9        4        3        9       10       12       16    
SACTTYC    8        6        5        3        1        5        5        5        9       11       10       15    
SACVMYC    6        3        5        2        7        5       11        9        8        6       10       11    
SHCAAYC    5        4       14        3        1        1        6        4        8       10       11       16    
SPCQDDC    3        4        9        3        3        6        7        5        7       12        8       16    
STCVRFC    6        8        4        3        3        4        6        3        9       10       12       15    
SYCFKSC    3        2        2        9        9        3        4        2       14        4       19       12    
SHCRAYC    6        3        8        7        2        1        2        0       12       10       15       17    
SPCAKYC    2        3        7        8        4        3        1        3        9       12       14       17    
SQCDRKC    4        4       10        2        3        4        3        4       17        8       10       14    
SQCKIKC    4        1        5        6        6        5        8        8        9       11        9       11    
SYCAPVC    1        5        8        2        6        5        8        7        6       10       11       14    
SYCIFHC    2        6        3        2       12        2        7        4       11        9       10       15    
SDCMFYC    5        2        8        5        4        2        3        4       19        7       11       13    
SMCPVAC    3        4        1        1       11        6       13        9        9        5        9       12    
STCQAIC    3        4        5        3        5        6        6        3        9        9       14       16    
SVCDVHC    3        4        5        5        5        4       10        8       11        4       12       12    
SACPDVC    5        6        4        1        6        3        8        6       11       13        9       11    
SECFIKC    3        4        5        6        4        3        3        4       10        9       16       16    
SGCHIIC    5        4        2        3        8        3        6        5       13        7       12       15    
SQCHVNC    9        4        6        2        3        1        2        2        9       10       17       18    
SQCYPIC    5        3        6        6        3        2        4        2       10       12       13       17    
STCTAKC    2        5       11        3        2        2        3        1       15       15       10       14    
SICSIHC    1        6        3        8        4        2        0        0       15        8       18       18    
SVCVFAC    2        0        5        3        4       10        7        6       10        8       14       14    
SICITAC    5        3        3        8        3        1        7        5       10       10       15       13    
SICPASC    1        2        0        5        6        9       11        7        2       12       13       15    
SPCPVAC    3        4        4        4        3        5        4        5       11        9       13       18    
SPCVFNC    4        7        3        3        4        2        4        5       12        9       14       16    
SACGYRC    6        5        3        4        1        3        2        2       12        9       17       19    
SDCGVDC    2        4        9        3        2        2        4        4        8        8       19       18    
SQCQVNC    5        3        4        6        4        0        1        2       14       18       10       16    
SQCRTHC    3        1        4        7        5        2        2        2       13       10       17       17    
SHCPADC    1        2        2        3        6        6        6        6       10       11       16       14    
SQCQRNC    7        2        5        3        1        2        4        3       12       13       13       18    
SQCVHRC    4        5        6        2        1        2        1        1       12       13       18       18    
STCFYNC    3        5        4        7        0        1        1        2       12       10       20       18    
SHCEHHC    4        0        4        2        5        4        4        1       16       12       12       19    
SHCLPYC    2        4        4        5        3        1        2        2       10       12       19       19    
SACYQSC    0        5        6        2        1        4        4        4       11       10       16       20    
SPCIRHC    2        5        4        3        2        2        2        0       24       14       10       15    
SLCPVNC    0        3        1        3        5        5        9        7       10        9       15       16    
SMCIRDC    2        3        1        6        3        2        4        2        9       13       18       20    
SYCVKKC    1        5        5        4        0        2        1        2       19        6       19       19    
SACGIHC    5        1        4        3        3        0        1        0        9       15       18       24    
SMCPAGC    0        4        2        1        4        5        3        4       13        9       19       19    
SQCPKAC    2        1        7        1        1        4        2        2        9       13       20       21    
STCPAQC    5        0        3        3        4        1        5        2        5       16       19       20    
SVCYPRC    2        2        4        1        2        4        7        8        9       10       16       18    
SYCPVNC    1        3        1        1        3        6        6        8       12       13       12       17    
SECIRAC    1        2        5        1        3        2        6        1       11       14       18       19    
SPCAARC    2        2        4        1        1        2        1        2       11       16       19       22    
SHCVLHC    3        1        1        2        1        2        1        3       10       16       20       23    
SFCMRSC    1        3        2        0        1        2        3        3        7       17       23       21    
SLCLAHC    0        4        1        4        0        0        2        1       19       11       19       22    
SICYYIC    9       14       12       13        8        9        5        8        0        2        1        1    
SRCIIYC   11       12       11       14        6       11        9        8        0        0        0        0    
SQCIIYC   14       14       11       14        5        3        6        3        2        3        2        5    
SSCIYIC   12       13        3       10       11       11       12        8        0        0        1        1    
SQCYIIC   14       16       12        7        5        5        8        6        3        0        3        3    
STCNIYC   12        6       17       12        4        8        4        4        6        3        1        5    
STCYITC   11       10       13       10        6        8       10        9        2        1        1        1    
SDCAIYC    6       18       12        9        6        5        6        4        4        5        3        4    
STCYYFC   10        7        6       17        4       12        6        5        4        6        3        2    
SVCIYIC   11       10       11        8        9        6        8        9        2        2        3        3    
SQCIYYC    5       10       15       14        3        7        2        3        4        4        5       10    
SQCFIYC    6       10       14       10        7        6        9        6        2        3        5        4    
SACYITC   10       11       11       10        8        2        5        4        4        4        8        5    
SDCAVIC    6       12        9        7       10        8        8        7        3        4        3        5    
SQCATVC   12       10       12       11        1        5        1        2        6        6        8        8    
SQCIIFC   12       12        7        9        6        5        9        4        5        6        3        4    
SQCTYYC    4       14       13       12        4        4        3        3        3        7        6        9    
SICTYFC    6        9        9       10        7        9        8        9        6        2        5        2    
SPCDIIC   14       12       11        6        4        2        5        2        8        3        8        7    
SACTYFC   11        5        8       11        6        6        4        6        6        7        5        7    
SHCYIFC    7        9       11        8        5        6        6        7        4        4        8        7    
SYCHFIC    7        8        3        7       12        9       13       12        1        1        6        3    
SQCNIIC    9       10        7       13        2        4        4        3        7        5        7       11    
SACYDIC   12        9        9        6        2        6        1        3       11        1       12       10    
SDCVADC    6        5       15        8        7        3        7        7        4        6        6        8    
SQCIVTC    5        8        7       10        7        7        1        2        7        6       11       11    
SVCNYIC    3        6        8        3        8       15       12       11        3        3        5        5    
SHCYFYC    5       12        5        8        6        6        6        7        6        5        8        8    
SQCYTDC   10        6        9       10        3        4        3        4        7        6       11        9    
SQCVDYC    9       10        5        4        7        6       10        9        5        2        7        8    
SVCFTYC    7        9        5       11        3        6        4        1        7       10        8       11    
SYCVFKC    7        8        6       10        7        3        9        4        5        5        8       10    
SYCYVDC   11        7        7        4        5        7        9        6        4        6        8        8    
SICDFIC    2       10        7        7        7        7       10        5        5        6        8        8    
SQCDVHC    4        1        8        7       13        7       10       10        6        4        6        6    
SVCVNYC    7        4       10        7        6        6        5        4        6        7        9       11    
SYCDIKC    6       10        7       10        2        5        3        3        5       10       10       11    
SYCHYFC    4        6        9        6        7        8        5       11        7        1        9        9    
SICHYIC    6       12        8        5        2        6       11        6        4        6        7        9    
SQCQDNC    9        8        7        7        1        6        3        3        9        8        8       13    
SQCYSYC    9       10        5        5        7        2        4        6       10        5        9       10    
SVCMVAC    5        4        3        6        7       13       12       14        5        2        6        5    
SVCVMFC    3        2        6        5       10       12       13       10        4        3        7        7    
SVCIISC    3        7        1       11        6        9       10        7        5        7        8        8    
SVCVDFC    4        7        8        2       11        5       12        7        5        6        8        7    
SYCTVKC    8        5        4       10        8        2        6        8        3        9        8       11    
SACHTYC    7        5        9        7        4        4        5        2        8        8       10       13    
SICVTSC    8        6        2        8        7        5        4        2        6        7       14       13    
SPCTVHC    4        8        7        8        5        4        5        4       10        7        7       13    
SPCVIYC    8        9        8        2        4        5        6        3        9        5       11       12    
SVCVRFC    2        5        5        4        9       11        8        8        4        6       12        8    
SYCQDEC    3        6       12        4        7        4        8        3        8        8        8       11    
SQCAVFC   11        8        0       11        3        2        4        2       14        7       10       10    
SPCYYNC   11        6        7        5        2        3        3        3        7       10       12       13    
SYCTFVC    3        4        5        9        7        6       10        6        6        6        9       11    
SKCVYVC    4        9        6        5        3        6        6        6        9        5       10       13    
SPCHITC    5        7       10        5        2        4        5        3       13        8        9       11    
SVCHTIC    5        3        4        4        8        9        8        7       11        4        9       10    
SICPTYC    7        5        4        9        3        4        3        4       10       10       11       12    
SQCIFTC    6        4        6        6        3        7        9        6        4       10       13        8    
STCATYC    6        5        6        6        6        3        5        7        9        5       12       12    
STCDVFC    5        5        3        6        2       11        7       10        6        5       10       12    
SYCYIAC    4        4        3       11        4        6        6        8        7        6       12       11    
SACNIFC   11        5        2        4        4        5        6        7        8        8       10       12    
SHCMIYC    4        4        4        8        8        3        6        2        4       10       14       15    
SPCSVIC    3        8        5        4        6        5        8        6        5        8       12       12    
SQCVIHC   10        5        7        5        0        4        2        3        6       12       14       14    
SHCFYNC    6        6        7        8        2        1        1        3       12        7       15       14    
SDCREIC    7        5        6        2        4        5        3        5       10        7       16       12    
SVCPDAC    2        1        1        3       11       11       14       13        6        5        9        6    
STCISYC    1        3        8        7        2        7        4        5        8       10       11       16    
SVCAFFC    6        5        6        4        3        4        8       10        8        7       11       10    
SYCAIHC    3        2        8        5        4        6       11        5        6        7       13       12    
SHCDINC   10        3        5        4        2        3        6        3        7       15       11       13    
SQCMVFC    2        3        3        9        2        8        9        6        7        7       13       13    
SVCPYVC    2        7        3        5        7        3        6        6       11        4       14       14    
SYCAANC    9        4        7        2        1        4        6        3       11        5       14       16    
SDCPDVC    3        2        6        1        6        8        3        6        7       13       12       15    
SMCIPVC    4        4        2        3        7        6        8        8        6        9       11       14    
SACINNC    2        9        5        3        6        0        5        2        9       11       16       14    
SECESFC    3        0        6        7        4        5       15       11        5        7       10        9    
SFCTAYC    4        6        3        5        5        1        8       10        9        8       11       12    
SHCYEFC    1        5        7        4        5        2        4        1       12        8       17       16    
SLCTYFC    5        4        3        3        1        8        3        4       11       11       14       15    
SQCFYKC    5        5        4        4        2        4        4        2       11        8       18       15    
SQCGFIC    7        4        7        3        0        3        6        5       12        6       16       13    
SECPADC    4        0        3        4        6        6        7        7       14        7       11       13    
SFCYNNC    5        2        3        9        3        1        3        6       10        8       16       16    
SNCYKSC    6        3        3        5        2        4        1        4       12       14       11       17    
SPCIYRC    5        3        7        2        3        3        2        4       13       10       12       18    
STCTTKC    4        8        2        4        4        1        0        1        6       17       17       18    
SKCPVIC    3        2        6        4        4        3       11        7        8        8       14       12    
SQCKSFC    6        0        2        4        6        4        5        5       10        6       17       17    
SWCPVYC    2        3        5        3        3        6        5        4       13       12        8       18    
SHCVGYC    2        4        7        3        3        2        4        3        9       11       17       17    
SQCAANC    4        3        8        4        1        1        2        3       11        7       18       20    
SQCRAHC    7        4        4        3        2        1        0        0       12       10       19       20    
SICTSNC    6        4        2        4        1        3        3        2       13       10       17       17    
SMCNTDC    4        4        5        5        0        2        4        2       10       14       13       19    
SYCEKYC    4        1        3        2        4        6        5        2        8       12       16       19    
SACVWFC    4        4        3        4        2        2        1        2       13       10       17       20    
SMCGVVC    4        3        6        1        5        0        4        5       13        8       15       18    
SMCTFSC    5        2        2        2        6        2        4        2       13        8       20       16    
SQCQGEC    1        5        3        0        6        4        5        3       16       10       15       14    
SMCIHSC    0        1        5        4        2        6        6        4        8       12       16       18    
SQCFKGC    1        4        4        2        3        4        3        2       12       13       12       22    
SVCHPYC    5        1        3        4        2        3        6        3       10       11       16       18    
SRCLPYC    4        5        2        1        3        2        6        1       13       13       13       19    
SMCFRNC    4        3        5        1        1        2        0        2       11       15       18       20    
SHCHSAC    3        6        3        2        0        0        1        1       14       14       18       20    
SKCIPDC    1        1        5        3        2        2        7        6        7       12       17       19    
SYCPHNC    3        0        3        1        2        5        6        4        8       13       17       20    
STCAHGC    3        2        3        3        0        0        2        1       14       11       21       22    
SKCNLYC    1        1        1        1        2        1        0        0       15       12       23       25    
SDCITYC    9       13       16       15        6        7        3        4        2        2        0        4    
SDCYVYC   14       14       10       10        9        6        7        3        3        0        3        2    
SDCDVTC   12        6       15        7        8       12       10        6        0        2        1        2    
SYCITIC    7       12       16       10        6        8       12        5        0        2        2        1    
SYCVYVC    5       15        8        9       13        7        9       11        1        1        1        1    
SRCVVYC   12       12        8        7        7       10        6        7        2        4        2        4    
SPCDMYC   16        9       19        6        2        3        5        4        4        3        5        5    
SVCQFIC   11        7        3       11        9       14       11        8        0        1        4        2    
SYCYVIC    9       13        5       10        2       15       12       10        1        1        1        2    
SECYVYC   10        8       11       13        6        4        5        3        6        3        6        6    
SYCHYIC    5        9       11        9        9        9       11       12        1        2        1        2    
SPCEYVC    9        8       10       12        8        4        3        7        3        5        5        7    
SDCTYYC   12        6       11       16        2        3        3        2        6        5        7        8    
SPCIINC   14       10       13        7        2        4        4        5        4        6        6        6    
SQCQFYC    4       14        9       11        8        4       10        5        2        4        7        3    
STCFYYC   10        7        6       12        9        6        9        6        2        4        4        6    
SQCVYDC    6        6       16        8        6        7        6        8        5        4        5        4    
SDCITFC    5       12        6       16        5        4        9        6        3        5        3        7    
SICYYTC    6       10       10       12        3        6        9        8        9        1        5        2    
SPCQYIC    7       14       10        8        5        3        4        5        6        5        6        8    
SQCDIKC    6        8       20        7        5        1        8        6        4        4        6        6    
SICYFYC    6       13        6       11        8        2        7        4        7        4        6        7    
SNCYITC   10       11        7        7        5        6        4        4       10        3        7        7    
SQCDYYC    8        6       17       12        2        1       10        2        7        4        6        6    
SDCTVIC   10       11       10        3        7        4       10        8        4        4        5        5    
SVCPYIC   11       11        4        8        7        4        4        4        5        4       11        8    
STCDIFC    4        7        8       15        2        8        7        7        1        7        6        9    
SYCYYHC   10       11        6        9        5        3        5        4        4        6        8       10    
SQCAFIC    5       11        9        8        3        7        9        6        6        5        5        7    
SQCHVIC    4        7        8       11        9        4        4        4        7        9        5        9    
STCYSIC   10        3        8       10        3        8        9        6        7        5        6        6    
SQCEYFC    4       11        9        6        4        7        7        5        6        7        6        9    
SVCHYIC    4        6        8       10        4        9       11        6        5        5        6        7    
SSCIYTC    2        9        9        6        5        9        9        8        5        3        8        8    
SHCATYC    7        3       12        6        5        6        7        3        7        8        8        9    
SHCVAYC    5        5       11        4        5        8        7       11        7        5        5        8    
SYCAYHC    5        9        7       11        5        1        4        3        9        6        9       12    
SVCVHVC    6        9        5        8        5        4        8        2        4        7       12       11    
SYCAYFC    5        6        7        5        6        8       10        9        5        5        7        8    
SYCYRYC    8        8        7        9        2        3        4        1        7       10       10       12    
SYCIYSC    4        7        4        5        9        7       12       12        6        3        5        7    
SYCTDVC    5        7        7        5        7        5        5        4        6        7       11       12    
SYCTFFC    6        9        4        3        8        6       11        5        5        8        9        7    
SYCVVTC    3        4        7       10        6        6       12        8        6        6        5        8    
SACVTEC    6        7        8        6        5        3        7        3        8        8        9       11    
SHCHITC    8        4        7        5        7        4        5        4        9        7        9       12    
SYCYIDC    4        5        6        6        6        8        8        5       11        3        9       10    
SYCYSHC    5        7        7        8        3        5        6        4        8        6       13        9    
SHCTIDC    6        6       13        6        0        2        2        1        7       13       12       13    
SQCEVYC    6        9        5        6        2        5        6        6        5        8       10       13    
STCKYYC    3        6       10        3        7        4        4        4        9        7        9       15    
SVCVYNC    4        8        3       12        4        2        3        1       12        6       14       12    
SNCAYYC    7       10        3        7        3        2        8        5        8        4       12       12    
SQCDKYC    6        8        6        4        2        6        4        2       11        7       13       12    
SQCIVAC    7        4        3        5        6        7        9        4       11        8       10        7    
SYCAFDC    3        4        7        2        8        8        6        3       11        3       13       13    
SICDVHC    2        5        8        3        8        5        2        2       12        9       14       11    
SICPYEC    7        4        4        3        6        7        9       10       10        6        7        8    
STCPVEC    4        4        9        5        2        7        9       10        7        7        9        8    
SVCHFFC    2        4        9        1        5       10        9        8        6        9        9        9    
SYCDSFC    4        4        7        6        6        4       11        2       11        5       10       11    
SQCFPVC    1       10        1        4        8        6        8        7        6        8       10       12    
SQCQIVC    7        5        5       11        1        0        4        2       12        9       12       13    
SHCQDDC    4        4        5        5        7        3        8        7       14        8        6       10    
SPCVRVC    5        6        5        4        5        3        2        4       11        8       13       15    
SQCYPFC    4        7        8        3        0        6        1        2        7       10       14       19    
STCTINC    0        5        8        5        5        5       10        5        9        9        9       11    
STCVKFC    2        4        3        8        7        4        7        6        8        6       13       13    
SACPPYC    3        5        3        5        5        6        6        4        7       11       12       14    
SICAIKC    4        7        4        6        2        4        6        6       11        6       11       14    
SICIVNC    5        5        6        6        2        3        3        4        8       10       14       15    
SQCMSTC    6        1        8        2        7        3        8        4        9        6       13       14    
STCDKFC    3        5        3        8        4        4        6        5       13       12        8       10    
SACYANC    9        8        6        2        0        1        4        3       10        8       14       16    
SICTHYC    4        9        2        5        4        2        9        5       11        5       12       13    
SQCPVSC    1        5        5        1        5        9        5        9        9        6       15       11    
SQCVGFC    5        6        8        1        4        2        3        2       11        6       18       15    
STCYNNC    1        6        8        6        4        1        2        3        8       10       14       18    
STCYTKC    5        3        4        7        3        4        6        4        5       13       13       14    
SYCFHNC    5        4        3        6        5        3        0        1       14        8       16       16    
SYCATVC    1        5       10        3        4        2        6        2       11        7       15       15    
SHCVTVC    2        5        3        6        2        6        4        5       13        9       11       15    
SHCYVAC    2        3        6        7        5        1        2        2        8       12       15       18    
SLCPAIC    4        4        1        6        3        6        9        6        9        7       12       14    
SRCYVNC    4        7        5        3        2        3        3        4       12        8       13       17    
STCAVDC    6        7        5        3        1        2        5        4        7       11       15       15    
SYCDMHC    5        7        5        2        4        1        3        0        9       11       16       18    
SYCREYC    4        2        8        0        3        7        6        4       11        9       14       13    
SYCVFNC    3        2        6        7        2        4        3        5        7       12       15       15    
SACYPYC    3        3        7        3        3        4        5        4        8       11       14       16    
SHCYYRC    5        5        4        8        0        1        3        4       13        9       14       15    
SMCHTIC    5        6        3        5        4        0        5        3        9       10       14       17    
SMCYRAC    5        3        5        2        4        4        7        2        7        9       17       16    
SSCPAHC    0        6        1        0        9        7       13       11        3       10        9       12    
SGCVKYC    7        2        0        1        5        7        2        6       11       10       14       16    
SQCMARC    1        3        3        4        7        4        6        8       10       10       12       13    
SQCTSTC    1        3        5        7        2        4        5        4       10        9       14       17    
SYCPAEC    3        1        1        3        5        9       13        6       10        7       11       12    
SACRTTC    4        4        4        1        2        6        5        2       11        8       18       16    
SNCYKIC    2        6        3        3        2        5        4        5       14        8       12       17    
SYCPKTC    0        6        5        2        5        3        4        2       11       11       14       18    
SLCPYDC    2        3        5        1        3        6        5        5       12        8       16       15    
SMCPATC    3        0        2        2        4        9        4        6        8       11       16       16    
SNCHTYC    1        4        6        3        3        3        6        3       14        6       17       15    
STCHFHC    3        1        5        5        3        3        4        1       10       13       16       17    
SICHYHC    4        4        2        3        2        4        0        4       12        9       20       17    
SMCVGNC    2        3        6        1        1        6        3        2       14       10       16       17    
SACRVSC    2        3        3        4        3        3        1        3        6       14       19       20    
SPCKIFC    2        1        5        3        2        5        3        2       10       11       20       17    
SVCRTVC    1        3        6        1        5        2        9        7       11        7       15       14    
SICVGDC    3        5        3        2        1        3        3        2       15       10       14       20    
SICYPSC    3        4        6        2        2        0        1        0       12       14       18       19    
SMCTVGC    1        5        4        4        1        2        2        1       10       16       13       22    
SQCPQKC    4        1        4        0        4        4        4        3       14       13       13       17    
STCADKC    2        2        4        3        4        2        3        2        9       12       19       19    
SYCREAC    2        2        4        3        4        2        0        0       10       15       18       21    
SACVYRC    2        5        4        3        1        0        1        0       10       16       18       21    
SICINNC    1        5        5        1        1        2        3        2        9       13       21       18    
SMCVWHC    4        0        3        1        3        1        1        1       13       12       20       22    
SPCPVHC    5        0        3        2        0        2        1        1       10       16       20       21    
SVCGVSC    0        2        1        3        3        3        5        3       15       12       17       17    
SMCLASC    0        2        1        1        4        3        5        4       18       11       14       18    
SMCTKSC    3        1        2        3        2        0        3        2       14       10       22       19    
SECGGFC    1        1        1        1        3        3        5        7        8       14       18       19    
SQCPLPC    3        1        4        0        0        2        2        1       12       15       18       23    
SMCFHRC    0        3        2        3        0        1        1        1       14       10       23       23    
SMCLARC    2        1        1        0        3        0        2        0       11       18       21       22    
SMCRGTC    1        2        1        2        1        0        3        0       17       11       22       21    
SMCKFNC    1        0        0        2        1        1        2        1       12       13       24       24    
SQCTYIC   10       11       16       13       10        7        7        3        1        0        1        1    
SDCDITC   12       13       20       10        4        1        2        2        0        6        4        6    
SICIYIC    9        6       10       14        7       12       11       11        0        0        0        0    
SQCYFYC    9       11       14       12        7        3       10        4        3        2        3        2    
SVCVIIC    5       11        9       12       10        9       12        8        1        1        0        2    
STCIIVC    4       12       10       11       11        7        7        4        1        6        3        4    
SECDVIC   10        9        6        8        3       16        8       11        3        2        1        3    
SQCYTYC    9        9        8       12        8        6       10        7        3        3        3        2    
SICYDYC    7       10       13        7        5        9        6        9        3        3        4        4    
SQCYIVC    7       12       14        8        9        1        4        2        7        3        5        8    
SYCFIFC    5       11        5       11        7       12       15        8        2        0        3        1    
SYCDYTC   12       10       10        9        3        6        7        8        4        2        6        3    
SYCSYYC    5        9       10       12        5        7        8        8        1        5        5        5    
SACRYIC    4        7       12       10        7        7        4        2        7        4        8        8    
SDCSIIC   11       11        4        8        4        9        5        7        4        4        5        8    
SVCYQYC    3       12        8       11        7        6        4        3        6        4        8        8    
SQCTIKC    3       11       14        7        4        7       10        9        3        4        3        5    
STCYFKC    7       13        9        9        3        5        7        7        5        2        7        6    
SYCDTYC    9       12        9        5        5        6        7        3        6        4        7        7    
SYCVAIC    8        6        9       10        6        7        8        8        2        5        5        6    
SDCAVTC    6        6        9        6        9        9        6        9        4        5        3        8    
SICYISC    9        9        9        5        6        7        9        7        3        3        7        6    
SACDVVC   12       10        8        6        7        1        6        3        6        7        6        8    
SHCDIYC   11        8        8        9        3        5        5        4        5        8        5        9    
SHCVTYC   10        6        7        8        8        5       11        6        6        3        6        4    
SYCQAVC    9        8        5        9        4        9        8        9        3        4        6        6    
SHCYTYC    6        9        4       13        7        4       10        4        8        4        5        6    
SQCDRYC    7        9        7       11        6        3        3        1       10        7        7        9    
STCIFYC    2       10        6       10        7        8        7        7        5        4        9        5    
SQCQVDC    8       10        8        9        2        5        4        4        7        7        7        9    
SFCTVFC    4        7        5        7       13        5       13       13        2        3        4        4    
SHCVVFC    5       11        5        4        9        7        8        5        5        6        8        7    
STCSYYC    2        8        6        8       10        7       10        6        6        4        5        8    
SACTVYC    5        7        8       14        2        4        9        5        4        7        6        9    
SKCDIYC    6        8        8       10        5        3        3        2       13        9        8        5    
SMCPYIC    5        5       12        7        4        7        1        6        9        3       10       11    
STCFVHC   11        6        6        8        8        1        3        2        8        6       11       10    
SACDIVC    9        5        7       10        3        5       11        7        7        5        6        5    
SHCDVFC    5        5        6       10        5        8       10        8        3        3        7       10    
SHCTVYC    6        7        7        8        6        5        8        8        5        7        6        7    
SQCDVFC    7       10        5        6        2        9        8        4        7        8        6        8    
SVCYDTC    7        6        4        9        5        8        3        2        7        9        9       11    
SHCAVVC    6       10        6        6        2        8        7        6        8        5        8        8    
SHCFFYC    6        7        6        6        4        9        7        4        8        4       10        9    
SKCYFYC    4        3       11       11        6        3        4        4        8        6        9       11    
SQCVAFC    4       10        7        7        3        7        3        4        8        7       12        8    
SSCIFTC    6        2        3       11        3       13       12       10        6        3        5        6    
STCTITC    8       12        7        2        2        7        4        4        5        8        9       12    
SVCAEYC    7        9        6        3        7        6       10        4        4        5       11        8    
SDCDAFC    8        9       10        7        1        2        4        4        8       10        8        9    
SDCEYFC    6        4       12        3        6        6        9       10        6        3        7        8    
SFCVDIC    6        7        7        4        7        6       12       13        4        3        5        6    
SICMYTC    8        7        4        8        3        7        5        4        9        7        7       11    
SICQHYC    7        7       13        2        4        4        6        4        7        7        9       10    
SQCNYFC    7        4        7        6        5        8        7        7        7        5        8        9    
SQCQVEC    8        5       13        5        4        2        4        2       12        8        6       11    
SQCVTHC    5        6        9        4        7        6        9        7        6        4        7       10    
SYCITNC   10        6        6        7        3        5        3        3       11        8       13        5    
SECIVVC    4       10        5        5        9        3       11       14        4        2        8        5    
SNCYTYC    6        9        4        6        7        4        6        3        6        6       11       12    
SQCAAYC   10        7        8        5        2        4        5        5       11        8        8        7    
SQCMVVC    7        6        2        6        8        7        2        5        9        5       11       12    
SQCREFC    5        7       10        3        6        5        6        7        3        7       10       11    
SVCASIC    6       10        2        4        9        5        9        6        7        6        9        7    
SICYNFC    1        8        6        9        2        9        6        6        6        5       11       11    
STCNFIC    3        4        6        4        8       10       12       10        2        6        7        8    
SVCVTDC    5        4        6        9        5        6       11        6        7        3        8       10    
SYCPIEC    1        3       13        4        5        9        6        7        3        8       10       11    
SPCQFIC    7        7        8        6        1        4        2        3        8        6       13       15    
SQCYVFC    4        6        7        6        3        7        7        7        6        7       11        9    
SYCFYTC    5        5        5        7        4        7        5        4        6        8       12       12    
SYCVEFC    1        5        2        6       11        8        8        4        8        8       11        8    
SQCITAC    6        8        7        5        1        5        3        2        9        6       14       14    
STCHVFC    1        7        5        2        4       13        6        7        8        5        9       13    
SDCPYFC    2        8       10        8        3        0       10        4       10        7        9        9    
SICIIHC    7        5        5        5        4        5        5        4        8       10       10       12    
SMCPVYC    6        2        4        8        3        8        9       10       12        6        5        7    
SQCKFFC    9        3        3        5        6        5        9        9       10        9        4        8    
SYCPVAC    6        9        4        2        5        5        7        3        7        7       13       12    
SPCVPYC   10        7        4        5        3        1        2        0       12        8       12       16    
STCHTYC    6        6        7        7        3        1        4        1       13        6       11       15    
SYCNYFC    1        5        3        4        7       10       10        6        9        6        9       10    
SYCPYTC   11        3        1        7        5        3        4        5        5       11       11       14    
SDCPYHC    5        9       10        3        0        2        2        1        7       11       14       16    
SDCTFFC    4        4        7        5        5        4        2        3       12        8       15       11    
SNCITYC    5        4       10        2        3        5        6        6        7        9       11       12    
SPCMYEC    5        7        6        7        1        3        5        3       11        8       11       13    
SVCAYSC    5        7        4        6        4        3        9        3        5       10       11       13    
SVCQAEC    3        4        5        2        9        6        9        6        3       10       12       11    
SHCMYFC    6        5        6        5        2        4        2        3       10       11       11       15    
STCFNIC    4        6        4        7        4        3        6        5        3       12       14       12    
SPCQAAC    3        4        8        1       10        1        3        2       10       10       12       16    
SVCTHFC    1        4        4        4        6        8       12        8        7        4       12       10    
SPCQANC    4        3        3        3        8        5       10        6        7        7       11       13    
SQCIRDC    6        7        4        4        3        2        0        4        7       13       14       16    
SYCKSYC    2        7        1        6        5        5        3        3       14       10       12       12    
SHCQFSC    4        6        5        3        0        7        6        5        7       11       12       14    
SQCINKC    4        5        5        1        7        3        4        4        7       10       15       15    
SACHVKC    7        3        6        2        0        6        7        6        7        9       13       14    
SICHQYC    7        5        8        3        0        1        6        4       11        9       10       16    
SICYSNC    2        6        2        5        4        5        5        2       14        5       17       13    
SLCPVEC    2        6        2        3        4        7        5        4        5       11       16       15    
SICMAKC    3        4        3        6        3        4        5        3       10        9       15       15    
SNCYSTC    1        6        5        4        5        2        3        3        7       12       14       18    
SACYRIC    5        5        8        1        3        0        2        4       10        9       17       16    
SQCMQAC    3        3        8        3        3        2        5        4       11       10       10       18    
SPCHYTC    5        2        5        3        3        3        2        4       13       11       12       17    
SYCTQQC    2        5        5        5        1        3        2        3        7       13       16       18    
SHCAPDC    2        2        5        3        3        5        9        6       10        8       12       15    
SICEKYC    4        2        5        3        2        4        9        8       10        6       12       15    
SQCSIHC    3        3        5        6        2        1        1        0       13       11       18       17    
STCDKIC    1        4        5        5        1        4        5        3        7       12       15       18    
SYCVPNC    3        3        5        0        4        5        4        6       13       10       10       17    
SACQVHC    4        3        6        1        1        4        3        3       12       11       16       16    
SHCQRFC    4        5        4        3        1        2        1        1       11       11       19       18    
SYCYPSC    4        3        2        4        1        4        5        4        9       12       15       17    
SICAPAC    2        0        2        1        5        7        2        6       14       11       13       17    
SMCFDKC    4        4        0        4        5        0        3        0        6       15       19       20    
SACWPFC    4        2        2        2        3        3        5        4       12       11       14       18    
SHCTGYC    2        5        2        3        2        2        0        1       11       12       19       21    
SICLPYC    2        4        1        3        2        4        6        6       11       11       14       16    
SICQHHC    4        4        2        4        0        2        3        2       16        9       13       21    
SQCVRMC    2        5        2        1        5        1        3        3       12       14       15       17    
SHCFPVC    2        1        6        1        1        4        4        4       12       12       16       17    
SYCNFRC    3        0        2        3        1        5        2        4       11       12       17       20    
SICNPIC    3        2        2        4        1        1        7        5       10       12       16       17    
SVCKFHC    1        1        5        2        1        3        2        2       12       12       17       22    
SMCLRSC    1        2        4        3        0        2        3        2        9       15       18       21    
SVCRSDC    1        3        4        2        2        0        2        0       13       13       21       19    
SLCPGVC    0        2        0        2        6        1        9        7        9       14       14       16    
SICHREC    1        2        2        2        2        1        1        0       16        9       22       22    
SKCTANC    2        0        2        2        1        3        3        3       13       13       17       21    
SVCIARC    0        4        1        1        1        3        2        2       11       13       20       22    
SWCDPAC    1        3        2        1        0        3        0        1       15       11       20       23    
SHCWPFC    0        2        0        1        3        3        2        3       18        9       18       21    
SHCLHNC    5        0        2        0        0        1        0        0       13       14       22       23    
SPCYPRC    0        0        3        1        2        0        2        2       13       13       20       24    
SACVLGC    0        0        1        0        1        2        4        2       14       14       19       23    
SMCAGLC    1        0        0        2        1        0        2        3       15       14       19       23    
SECYYIC    8        9       11       11       11       10        7        8        1        1        1        1    
SDCYIYC   17        9       16       10        4        1        3        3        2        6        4        4    
SACYIIC    6       14       17        7        5        7       11        5        4        1        1        1    
SYCSIIC    7        5        7       12       11       14       10        9        1        0        2        1    
SDCAIIC   11       10       16       10        3        5        6        7        2        4        4        1    
SVCIYYC   10       11        9        8        6       11        8        7        1        4        4        0    
SPCQDEC    9       10       14        6        8        7        9        9        1        2        1        3    
SYCYYYC    9       10       12        7        7        9       10        7        3        1        3        1    
SHCYIIC   16        9        7       10        4        7        6        4        5        1        5        5    
SDCFTYC   10       11       10       13        4        4        3        4        6        3        5        6    
SMCYYIC   12        8        5       13        5        9        6        7        1        4        5        4    
SFCITIC    7        8        4       16        6       10       11       10        2        1        2        2    
SYCQYYC   15        6       11        8        3        8        7        7        3        3        4        4    
SYCYIKC    9        5       11        9        7        8        7        6        5        4        3        5    
SACYYFC   10       10        4        9        6        9        4        5        8        2        6        6    
SFCVYFC    8       12        7       10        6        5        7        5        4        5        6        4    
SQCVAIC    9        9       11       10        3        6        8        5        5        2        4        7    
SDCVYNC   12        7        8       11        3        6        9        7        5        2        5        4    
SPCAVYC    5       10       14        8        5        5        4        4        1        7       11        5    
SQCTVYC    8       11        9        4        9        6        6        6        3        5        5        7    
SYCTVIC    6       10        9        9        7        5       14        7        2        3        3        4    
SYCVTDC    7        9        5       13        4        8        7        6        3        4        5        8    
STCQFIC    5        7       10        7        9        7        9        7        5        3        5        5    
SKCYIYC    8       10        5       12        4        5        8        9        3        4        5        6    
SVCIFYC   10       10        8        5        4        7        6        4        7        1        9        8    
SVCRVVC   11        5        4        8        8        8        7        7        3        6        5        7    
SACQYIC    7       12       11        5        1        7        5        6        5        5        7        8    
SDCIYVC    7        9       13        7        3        4       10        7        4        3        6        6    
SHCYVTC   12        8        4       12        4        3        7        5        8        6        6        4    
SQCIEIC    6        3        9       12        6        6        4        5        7        4        8        9    
SYCIDYC    3        8       11        5       11        4        7        7        6        7        4        6    
SFCTVYC    7        5        6        8        7        8       10        8        7        3        4        6    
SHCDTFC    9        5       11        5        6        5        5        5        4        6        9        9    
SQCHVEC    6        6        7        9       10        3        7        3        5        4       12        7    
STCVMYC    5       12        6        8        7        3        5        3        4        7        9       10    
SVCIYSC   10        8        3        8        4        8        8        5        5        7        5        8    
SYCIYTC    5       11        5        9        7        3        9        8        4        5        5        8    
SACEYIC    4       12       10        7        2        4        5        7        7        5        8        8    
SPCPYEC    7        8        2        7       11        4        7        5        4        9        6        9    
SQCDINC   11       10        9        7        1        1        3        4        4        8       10       11    
SQCNIKC    8        8       10        8        3        2        3        1       10        8        9        9    
SVCIFKC    3        4        3       15        6        8       10       10        4        5        6        5    
SVCRVIC    2        6        6        7       12        6       10        8        4        3        8        7    
SACQVVC    7        7       12        6        4        2        4        3        6        6       12       10    
SHCAYIC    9        8        7        8        3        3        7        6        9        5        6        8    
SICYTTC    3       12        7        6        5        5        6        4        7        4       10       10    
STCAYFC    8       10        7        4        2        7        4        3        9        3       13        9    
STCYVFC    7        5        9       11        3        3        7        6        4        6       10        8    
SVCVVTC    7       11        5        4        6        5        7        9        3        7        7        8    
SDCIMVC    7        6        9        7        5        3        4        2       10        7        8       11    
SYCYFNC    5        8        3        6        8        7        5        5       14        3        8        7    
STCDKYC   10        9        6        5        2        4        3        4        8        8        9       11    
SVCASVC    3        3        7        9        6        8       10        9        3        6        7        8    
SVCSTIC    6        4        7        4        7        8        7        8        5        4       10        9    
SDCPYVC    5        3       12        5        3        7        8        8        7        8        6        7    
SHCFIKC    5        6        6        6        7        5        4        3        9        6       12       10    
SICVKYC    3        4        8        6        8        6        6        6        9        2       12        9    
SQCEVVC    4        4        5       11        6        5        7        8       10        4        8        7    
SQCDVEC    5       11        9        4        3        2        5        4        6        7       11       12    
SYCAAYC    4        5       12        7        4        2        2        1        8       11       10       13    
SYCIESC   11        4        6        2        8        3       12       10        4        7        5        7    
SECYPVC    5        4        5        5        9        5        7        5        5        9       12        8    
STCPADC    2        4        6        7        9        5        8        7        5        9        9        8    
SVCITDC    6        5        8        8        2        4        8        6        6        9        7       10    
SYCNVYC    9        6        3        9        3        3        4        2        9        8       11       12    
SHCIISC    3        7        8        6        4        4        5        5        7        6       12       12    
SVCMVYC    2        6        3        5        8        8        6       10        2        9       10       10    
SVCVASC    8        4        5        2        9        4       11        5        3        7       11       10    
SACAFYC    8        7        6        4        3        3        5        4        9        6       11       13    
SKCYINC    6        7        4        8        3        3        8        6       11        6        9        8    
SVCTYMC    1        5        7        6        5        7        6        1        6        8       14       13    
SICFIHC    4        7        3        5        4        7        5        5        8        8       12       11    
SMCQYHC    7        5        4        3        5        6        5        5       10        6       12       11    
STCQAEC    2        7        5        4        6        6        9        4       11        7        9        9    
SYCQDNC    4        2        8        4        9        3        4        4        8       12       11       10    
SHCAYKC    2        5        9        6        3        4        3        3        8        9       12       15    
SPCVFVC    1        7        4        5        7        5        6        8        6        7       12       11    
SQCVAHC    7        7        2        4        6        3        5        7        8        7       13       10    
SYCHDYC    3        5        4        5        8        4       11        9        8        3        9       10    
SQCHIAC    5        9        4        2        4        4        2        3        9        9       11       17    
SQCHSYC    4        8        7        4        2        3        6        4       11        7       11       12    
SDCDRVC    2        4        7        7        4        3        7        1       10        8       16       10    
SHCIYQC    4        7        3        6        3        4        3        5       10        7       13       14    
SQCTVHC    5        7        4        7        1        3        2        2        9        8       14       17    
SSCYIFC    5        7        7        4        1        3        6        2       13       12        9       10    
SVCPVEC    2        5        7        5        1        7        8        9        7        6       11       11    
SLCPIVC    6        5        2        4        7        1        5        1       10        8       14       16    
SMCTVHC    1        4        6        5        5        4       11        4        7        9       11       12    
SMCYRYC    1        6        8        6        1        3        3        2       10       14       10       15    
SQCHPVC    6        3        7        5        2        1        6        4       10       11       11       13    
SQCVADC    4        6        7        3        2        2        1        3       10       12       12       17    
SVCATDC    2        5        5        4        4        4        6        5       12        6       13       13    
SQCTPFC    5        3        3        5        5        2        3        1       10        9       17       16    
SYCDFHC    3        4        5        8        2        1        5        1        8       11       15       16    
SMCQAKC    2        5        5        4        6        0        2        3       12       10       13       17    
SYCDRSC    4        3        3        2        5        4       13        6        6       11       10       12    
SPCVRFC    5        5        2        1        3        4        7        5       10       11       15       11    
SQCPDMC    1        4        3        3        4        5        4        5       12        9       14       15    
SMCYGTC    4        6        2        3        2        2        8        9       10       10       11       12    
SACGFIC    3        2        3        4        3        3        6        4       14        6       16       15    
SLCPVHC    2        3        2        1        7        3        6        2       12       12       13       16    
SMCYRTC    5        2        1        6        1        2        3        0       15       10       16       18    
STCHIRC    2        3        4        4        2        2        0        1        9       14       17       21    
SYCLDAC    3        4        4        3        1        2        8        5        9       11       15       14    
SQCGSKC    3        1        3        2        5        1        4        2       14        9       17       18    
SMCFRTC    2        6        0        2        1        3        2        2        9       14       22       16    
SPCHMHC    1        4        3        2        1        3        1        2       13       10       19       20    
SPCMSKC    1        2        3        2        2        4        0        3       11       12       19       20    
SVCPIRC    2        2        2        3        3        2        6        2       10       10       19       18    
SYCPPIC    1        0        1        3        4        5        8        5       12       12       13       15    
SKCDYGC    2        4        4        0        2        1        2        3        8       16       17       20    
SHCMRSC    3        1        3        3        1        1        1        2        8       16       19       21    
SLCLAAC    2        2        0        0        5        3        0        3       13       14       19       18    
SMCGKFC    2        0        1        2        5        2        6        6       10       10       17       18    
STCKYSC    0        3        0        2        5        2        6        2       11       11       19       18    
STCKPDC    3        2        2        2        0        2        1        0       14       15       18       20    
SACFHHC    1        4        2        1        2        0        2        0       11       14       20       22    
SGCTDHC    0        4        3        1        1        1        0        1       18       11       17       22    
SQCHWYC    2        1        4        0        1        1        1        1       16       15       19       18    
STCGHSC    0        2        5        1        1        0        3        0        8       19       17       23    
SSCWHAC    1        2        0        0        0        1        0        0       13       14       23       25    
SRCYIIC   10        7       14       11        6        8       12       10        0        0        0        0    
STCIYIC   10        9       11       12        6        8       10        6        1        1        2        2    
SACYYYC   11        3       10       14        9        8       11        5        1        1        3        2    
SPCIIYC   11       11       10       15        1        7        7        8        2        0        4        2    
SYCDAYC    8       13       11        7        9        7        5        6        3        1        4        4    
SQCIYIC   13       13        9        7        7        5        6        2        4        2        5        5    
SYCVIFC   13        8        6        6        8       12       10        6        2        3        1        3    
SDCYVDC   12       15       11        6        2        6        4        4        3        4        5        6    
SICIIFC   10        5        3       13       13        8        9       14        1        0        1        1    
SYCVFIC    9        9        4       12        8        9       14       10        0        1        1        1    
SDCQVYC    7        9       12        9       13        0        6        4        3        5        5        5    
SYCYAYC   13        7       10        6        6        8       11       11        3        0        2        1    
SVCYIVC    5        8        7       11        7       11       15        8        2        0        2        2    
SACFITC   16        4        9       11        5        2        2        4        6        3        8        8    
SICAVYC    2        7       11       15        7        4        8        6        4        3        6        5    
SMCDVIC   11        7        8        5        7        8        7        5        5        2        8        5    
SDCYFIC    8       10        7        6       10        4        7        5        6        1        8        6    
SPCQQYC   11        5       18        4        5        2        1        2        6        5        9       10    
SQCQYNC   13        8       11        7        3        3        2        1       10        4        7        9    
SVCYVFC    6       10        8       10        4        7       10        6        2        4        6        5    
SICVFKC    7        9        5       15        3        5        3        3        4        8        7        9    
SICYFTC   11        6        7        9        5        6        6        6        6        4        6        6    
SMCYTYC    7       11       11        8        2        5        3        5        3        5       12        6    
SSCYIIC    7        5        8        3       10       11       16       12        1        2        2        1    
STCYEYC   10       10        7       10        4        3        5        3       10        6        4        6    
SVCDVVC    8        9        7        9        4        7       10        6        5        4        5        4    
SVCHFIC   14        6        5       10        6        3        7        4        4        4        6        9    
SSCTFIC    8       10        7        5        6        7       15        9        4        2        2        3    
SVCEVVC    8        5        7       11        6        6        7        7        4        4        7        6    
SYCTITC   10        7        8        6        8        4        6        5        3        5        9        7    
SACYVYC    6        8       11        6        7        4        7        7        3        6        5        8    
SECTYIC    9       10        3       10        5        5        7        4        9        3        6        7    
SICTFFC    6        3        5        8       13        7        6        3        6        4        9        8    
SICVYTC    4       11        8        9        4        6        6        4        9        2        7        8    
SQCDISC    6       16        5        5        6        4        1        3        6        8        8       10    
SACYTYC    7       12        5        7        3        7       11        8        4        2        6        6    
SICIYSC    5        8        7        6        9        6       11        6        4        3        9        4    
SICSFTC    5       13        3       12        6        2        8        5        4        7        6        7    
SYCDYFC    2       10        7        9        8        5        3        6       10        5        8        5    
SQCIAYC    7        6       10        6        4        7        5        6        5        8        6        8    
STCFIFC    7       14        4       10        3        2        5        3       10        5        9        6    
SVCYMFC    6       11        7        7        6        3        7        7        5        4        7        8    
SYCTTDC    6       11       10        6        4        3        4        3        5        9        7       10    
SDCTIVC    7        5        9        3        7        8        8        7        4        4        8        8    
SFCISYC    7        6        5       11        4        6       12        7        3        6        5        6    
SICYHVC    9        7        6        6        6        5        9       11        4        5        4        6    
SMCFISC    6        9        7       10        4        3        3        2        6       10        8       10    
SQCVEFC    8        3        4        7        8        9        5        5        5        6        8       10    
SVCYTIC    6        9        5        6        3        9        9        8        3        6        7        7    
SYCVNIC    3        3        7        9       11        5        5        9        6        3        7       10    
SHCSYYC    8        9        5        4        4        7        6        3        4        9        9       10    
STCETYC    8        4        6       10        3        6        6        6        8        5        5       11    
SYCTVSC    6        5        7        6        7        6        8        4        4        8        9        8    
SHCIYFC    9        4        6        4        6        7        8        6        6        6       10        6    
SHCYVFC    5        4        5        7       10        5        8       11        7        4        6        6    
SYCNVIC    7        6        5        5        8        5        8        9        2        7        6       10    
SHCVVDC    6        8        7        5        4        5        4        6        9        5       10        9    
STCEYYC    7        7        6        5        6        4       10        6        7        6        6        8    
STCIIDC    7       11        5        8        1        3        8        6        7        7        7        8    
SVCVEFC    3        7        3        7        6        9       12       12        6        5        4        4    
SYCADIC    2       10        7        6        2        8        4        2        7       10        9       11    
SACQDEC    3        7        9        7        4        4        1        4       10        6       10       13    
SICIDIC    7        6        4        6        8        3        8        7        8        5        8        8    
SQCHYYC    9        5        5        8        3        4        4        2        9        6       11       12    
SQCPDDC    4       10        6        1        7        6       13        6        6        5        5        9    
SQCTIEC    4        5        7        4       10        4        7        8        8        6        8        7    
SQCYSKC   10        7        5        4        5        3        3        3        8        6       11       13    
SACDRVC   10        2       10        2        6        3        6        4        8        5       12       10    
SMCIYSC    4        8        5       11        2        3        8        4        7        3       11       12    
SMCLDYC    5        8        7        3        5        4        6        5        6        7       12       10    
SQCMFFC    3        6        9        6        4        4        5        4       11        8        9        9    
SQCPVKC    4        5        4        1        8       10        2        5        9        9        9       12    
SYCHNIC    4        7        7        6        5        3        7        7        6        6        9       11    
SICAVSC    2        4        9        5        9        2        8        6        6        4       13       10    
SICTEYC    3        5        7        7        2        7        6        7       11        6        8        9    
SQCQAFC    5        5        3        4        6        8        9        9        7        5        9        8    
SQCTYKC    4        6        8        5        6        2        3        3       15        6       11        9    
SSCYHIC    5        4        7        8        3        4        6        1       10        6       12       12    
STCHDTC    9        8        6        3        4        1        2        3        9        6       13       14    
SDCIEYC    5        6        4        6        6        3        5        4       10        8        9       12    
SHCNIFC    6        7        3        8        4        2        0        3       12        9       10       14    
SHCYIKC    8        7        4        4        6        1        4        4        9        9       10       12    
SVCEIEC    3        5        5        3        6        8        9       11        4        9        6        9    
SYCPFFC    7        5        4        3        8        3        7        5        6        7       11       12    
SHCYDIC   11        8        5        2        2        1        5        1       15        5       11       12    
SMCPVNC    5        2        6        2        3       11        6        6       11        5       12        9    
STCVNYC    5        5        5        8        1        5        5        4       14        6        9       11    
SYCPVDC    3        4        4        4        8        6        6        9        9        6       10        9    
SQCKFVC    4        6        6        7        4        1        2        3       10       13        9       13    
STCIVKC    5        5        6        6        4        2        4        5        7        9       12       13    
SMCVEFC    3        1        5        8        7        3       10        7       11        7        9        7    
SQCTATC    5        2        9        7        4        0        0        0       12       12       12       15    
STCHFYC    5        9        4        5        1        3        5        4        5       11       13       13    
SYCHDFC    4        3        6        5        4        5        8        6        7        7       12       11    
SACAAFC    2        4        6        5        4        5        6        3       10        6       13       14    
SACREYC    6        7        7        2        1        3        3        3        8       10       15       13    
SECIYKC    3        4        4        7        5        3        7        6        4       10       12       13    
SICNIHC    4        5        8        7        1        1        2        2        8       10       14       16    
SMCIYNC    7        3        1        4        6        5       11        3        6        8       12       12    
SQCPYFC    6        6        6        3        1        4        4        3       12        7       13       13    
SYCRDIC    2        6        9        4        3        2       10        5        5       10       10       12    
SDCAGTC    6        4        3        4        5        3        2        3       14        8       12       14    
SHCRDFC    5        7        6        2        3        2        5        4        8        6       16       14    
SMCVSFC    2        1        4        1        7       10       17       13        5        4        7        7    
SNCIFTC    1        3        5        7        4        5        5        6        9        9       10       14    
SPCPDVC    3        4        2        1        2       13        5        7       10        8        9       14    
SQCDRVC    5        3        7        1        4        5        0        1        8       13       13       18    
SQCDYSC    4        7        6        5        2        1        4        3        9        7       14       16    
SICQAEC    2        3        2        4        7        6       11        5        5       11       11       11    
SQCHETC    5        4        5        3        4        3        2        3        8        9       16       16    
STCPVNC    4        3        4        1        4        8        7        5       13        9       12        8    
SQCERFC    4        3        4        3        5        3        1        3        7       13       15       17    
STCINEC    4        4        1        9        3        1        1        1        7       10       19       18    
SNCDRIC    6        3        3        2        3        4        2        2       12        9       15       17    
SPCDRFC    4        4        2        3        4        4        3        3       11       10       16       14    
SYCDRKC    2        4        3        4        4        4        6        4        8        8       15       16    
SFCPASC    3        1        2        7        4        3        6        4        9       11       13       15    
SNCIHIC    4        0        6        5        4        1        2        1        9       10       17       19    
SECIARC    3        3        2        4        2        5        4        4       11        6       17       17    
SPCTVRC    4        6        2        2        1        4        1        1       13       10       15       19    
SRCVGYC    2        4        5        3        4        1        1        2       13        9       16       18    
STCIMHC    5        4        4        2        2        2        2        0        7       15       15       20    
STCYGYC    2        4        3        3        4        3        2        2       13        7       17       18    
STCYHKC    1        1        4        7        2        4        3        3        8       11       18       16    
SHCDAKC    1        2        3        6        2        4        3        3       11       10       15       18    
SMCAVSC    3        4        3        1        3        4        7        7        4       11       15       16    
SDCRAKC    4        0        9        1        3        0        2        0       12       15       15       17    
SECFPYC    2        3        3        3        2        4        2        4       11       10       16       18    
SPCKQFC    5        5        0        4        2        0        2        1       17       14        9       19    
SACPRYC    3        2        2        5        1        2        3        3        8       12       18       19    
SHCIMQC    2        2        5        3        0        3        2        1       12       15       13       20    
SECGVAC    0        4        4        2        2        2        6        4        6       13       17       18    
SMCPVRC    1        4        5        1        1        2        2        2       10       12       20       18    
SICMSHC    2        3        2        2        1        3        4        4       10       10       18       19    
STCYLSC    3        2        4        2        2        0        3        2       11       15       15       19    
SHCMSHC    0        2        3        4        2        1        0        1       12       13       20       20    
SNCTYKC    3        2        3        1        2        1        1        2       11       13       18       21    
SACGIRC    1        1        2        2        1        3        2        1       16       12       20       17    
SMCAINC    0        3        2        2        1        2        5        2       15       11       21       14    
SKCPAFC    3        0        1        2        2        1        9        2       15       10       17       16    
SPCLRAC    0        2        5        1        1        0        1        2       11       13       20       22    
SYCIIKC   11       10       13       10       10        7        8        8        0        0        0        0    
SPCIIIC   15       13       13       10        4        4        2        5        4        3        2        2    
SDCVFYC    6       14       15       10        6        6        5        6        1        3        2        3    
SQCYDIC   12       16       12       15        0        2        4        1        3        0        6        6    
SVCQYYC   11       11        9       10        6       10        4        3        3        4        2        4    
SDCTVYC   11        9       13       13        3        6        8        6        3        1        2        2    
SQCYDVC    7        6       17       13        2        8        2        4        4        3        6        5    
SSCVFIC    9        8       10        8        8       10       11        9        1        0        2        1    
SICAYYC   10        9        8        9        6        9        9        5        3        5        1        3    
SDCFIYC    7       12       10       12        4        5        6        4        3        4        4        6    
SQCYVTC    7        7       14        7        8        6        9        8        3        2        3        3    
SACVIDC   12        8        6       11        4        7        4        4        3        5        7        6    
SQCQVIC   13        7        5       10        5        8        8        7        6        2        3        3    
SVCMYIC    8       10       11       10        5        4       10        7        5        1        3        3    
SVCVIKC    8        9        6        9        8        8        7        5        2        8        3        4    
SYCFYIC    5        9        6        7       11       10       12       13        0        1        1        2    
SYCYFVC    8       12        8        8        7        5       10        9        4        0        3        3    
SPCIYIC   12        8       13        9        3        2        3        2        3        6        8        8    
SICYTYC    7       11        8        8        4        8       11        8        5        0        4        3    
SQCYFFC    6       12        4       10        5        9        7        4        7        3        3        7    
STCYISC    5        9        9        7        7        9        9        6        4        4        3        5    
SFCIYFC    6        7        5        9        7       11        7       10        4        2        6        3    
STCTIYC    8       10        8        8        5        6       10        6        4        2        5        5    
STCVIYC   12        6        9       12        5        1        8        5        4        5        4        6    
STCYFIC    8       11        8        7        8        3        5        5        5        4        5        8    
SFCITYC    9       10        5        8        5        7       12        7        6        0        3        5    
SQCITDC    9       11       10        9        3        2        3        1        3        7       10        9    
STCIVYC   10        9        8        4        5        8        5        6        6        3        6        7    
SQCYHFC    7       11        4        8       11        2        1        4        6        6        7       10    
SYCYKIC   11        6        4        9        6        7       13        5        2        3        6        5    
SACHYIC    6        7        9       11        5        4        5        5        6        3        9        7    
SHCFDIC    6        8        6        7        9        6        6        7        4        6        5        7    
SQCQFVC   10        6        8        6        8        4       11        4        4        5        4        7    
SACVTIC   11        4        9        5        8        4        9        6        6        3        5        7    
SICFVYC    5        6        9       12        4        5        7        6        7        5        7        4    
SVCMYFC    5        8        7       10        5        6        8       11        5        3        5        4    
SPCYMYC   11        8       11        3        4        3        3        3        7        5        9       10    
SQCYTTC    6        5        9       12        3        5        3        3        6        9        8        8    
SSCVIYC    8        3        6       11        8        4       13        5        2        4        7        6    
SYCSDYC    6        5        4       12        7        6        6        7        3        4        9        8    
SYCYYSC    4        8       10        9        7        2        8        5        6        4        7        7    
SPCDEYC    8        6       10        6        6        3        3        1        6        7       10       11    
SQCSVYC    4       14        5        6        5        5        9        8        5        4        5        7    
SACDNFC    4       10       10        8        2        4        3        2        7        6       13        8    
SVCADIC    4        8        6        9        7        4        6        5        3        7       10        8    
SYCDRFC    6        4        3        4        7       14       11        7        6        5        5        5    
SYCVADC    6        5       10        9        1        7        5        5        5        8        8        8    
SDCIEHC    7        3        9        4        9        5        7        4        5        6       11        7    
SPCIIHC    8        5        7       10        3        4        5        1        5        7       10       12    
SVCIAFC    5        4        9        5        5        9        7        7        4        5        8        9    
SICINYC    4        9        6       12        3        2        9        6        4        7        6        9    
STCIIRC    6        3        9        5        5        8        7        7        5        6        7        9    
SICTSFC    7        6        3        4        8        7        6        3        7        7        9       10    
SICTYNC    4       11        6        5        3        6        5        6        7        6        8       10    
SICVYDC    7        6        6        9        5        2        9        7       10        6        6        4    
SQCIISC    7        7        6        6        3        6        7        7        7        6        6        9    
SQCISIC    7        5        8        8        4        3       10        6        4        5       10        7    
SSCTEYC    6        7        4        9        3        6        9        4        5        6        8       10    
SACDKYC    5        7        4        8        5        5        9        5        6        3        9       11    
SDCATFC    3        5       14        6        3        3        4        6        5        8        9       11    
SHCDIKC    5        9        6        3        3        8        0        3        6        9       12       13    
SHCQTYC    4        5        9        6        4        6        1        1       13        7        9       12    
SICYVHC   11        2        4        6        6        5        7        6        7        6        9        8    
SYCSVFC    3        6        3        9        5        8        3       10        3        8        9       10    
SDCSYFC    9        6        6        1        5        6        8        7        7        4        8       10    
SICDYFC    3        5        3        7        7        8        6       11        3        6       10        8    
SICYTKC    6        7        8        8        1        3        3        2        8        6       14       11    
SQCHQYC    6        5       11        8        2        1        1        1       16        6        8       12    
SQCDHVC    6       10        6        5        1        4        3        3        9        5       13       12    
STCTDYC    4        7        9        6        4        2        7        2        7        8       10       11    
SDCAAFC    6        8        8        3        3        3        6        3        8        8        8       13    
SICTAYC    8        2        7        7        2        5        3        4       10        6       11       12    
SPCSYTC    3        7        5        6        4        6        2        3       11        5        8       17    
SVCMHYC    3        7        5        6        5        5        5        2       10        8        8       13    
SYCATDC    2        4        9        5        6        5        3        6        8        9        8       12    
SMCRYIC    5        4        5        3        8        5        5        6        6        8       12       10    
SQCVFSC    5        0        4        5        8        8        8        8        7        5        9       10    
SSCVAFC    5        4        8        5        3        5        8        9        4        7        9       10    
SYCDKVC    7        9        4        3        2        4        5        6        4       10       11       12    
SACVDSC    7        8        6        3        2        2        5        0       10       12        9       13    
SQCVMSC    5        3        3        5        4        8        3        4       12        7       13       10    
SVCIRDC    2        7        7        7        3        2        6        6        6        8       11       12    
SYCADHC    8        6        6        4        2        2        4        3        3       12       12       15    
SACIDFC    2        5        7        3        6        4        4        6       10       10        8       12    
SACYTDC    5        4        2        8        2        6        1        1        6        9       18       15    
SECFMFC    5        8        5        4        4        1        4        1       10        7       14       14    
SFCDVYC    3        5        3        6        3        7        5        4        8        9       12       12    
SICFINC    4        6        3        5        7        2        3        6        7       10       11       13    
STCQVKC    2        5        8        5        5        2        2        1        8       11       13       15    
SYCHYDC    2        6        5        5        6        3        2        3       12        9       11       13    
SYCPDHC    7        0        5        5        7        3       11        7        8        6        9        9    
SACYPVC    1        4        5        6        8        2        9        9       16        8        3        6    
SDCAKIC    1        6        4        8        4        3        2        3       10        9       12       15    
SICPYKC    2        5       10        5        3        1        3        2       10       11       11       14    
SICYDAC    5        4        3        7        2        5        3        5        9        9       12       13    
SMCYTNC    4        4        6        5        3        4        4        4        8        9       13       13    
SLCADKC    5        3        5        2        2        8        1        4        7        9       15       16    
SPCQQHC    3        6        6        3        4        3        3        3        7       11       13       15    
SYCASTC    5        4        4        3        6        3        7        5        8       12        8       12    
SHCVTAC    6        7        2        3        2        4        2        0        8       12       15       16    
SNCHYFC    4        3        6        3        4        4        1        3       11        7       15       16    
SACIAYC    3        6        6        4        1        3        6        5        6        8       14       15    
SQCISFC    4        5        3        2        4        5        7        7        8        6       14       12    
SQCWAEC    3        7        5        3        4        1        5        4       10        8       12       15    
SVCARFC    4        2        1        4        9        3       10        2        5       11       13       13    
SACGYTC    3        5        6        3        3        2        2        0        9       11       18       15    
SMCMYKC    2        4        5        8        1        2        4        3       11        5       16       16    
STCHYAC    4        4        2        5        5        2        1        2       12        9       15       16    
SYCIRAC    4        3        6        1        5        3        4        4       15       10       11       11    
SKCPDVC    1        4        4        2        8        2        9        8        9       11        9       10    
SNCYPDC    4        1        4        5        3        4        3        4       11       11       14       13    
SYCPDEC    4        2        5        0        5        5        5        5        9        7       17       13    
SHCMHAC    2        8        5        3        0        2        1        2        7       16       15       16    
SHCMIHC    2        5        5        4        1        3        4        4       12       11       11       15    
SICTSAC    3        4        5        2        1        5        5        4       10       10       13       15    
SQCGYFC    1        5        5        6        2        1        3        3        7       12       15       17    
SQCHGIC    2        3        5        4        3        3        4        3       10       11       13       16    
SACFSSC    3        1        1        4        4        6        7        3        8       10       14       16    
SACRPYC    3        4        2        6        3        1        4        0       10       11       15       18    
SECYPSC    1        3        1        3        5        6        5        6       12       11        9       15    
SMCQYAC    7        1        3        5        2        1        3        3        8       18       10       16    
SNCPYIC    3        3        5        6        1        1        4        3       16        8       16       11    
SQCFMFC    0        3        7        3        4        2        6        4        8       11       13       16    
SYCEHNC    1        0        4        4        4        6        5        7       10        6       15       15    
SYCPMYC    5        2        5        2        2        3        2        3        9       11       14       19    
SHCQVNC    3        2        4        3        4        2        1        2       11        9       18       18    
SLCPAVC    1        2        1        0       10        4        6        8        5       11       15       14    
SMCIMPC    3        5        5        4        0        1        3        1       12       11       15       17    
SPCDAHC    4        5        2        2        2        3        5        3       10        9       15       17    
SQCFPAC    4        3        2        4        3        2        4        4        9       10       17       15    
SQCLDKC    2        5        2        1        3        4        4        3        9        9       19       16    
SHCMGYC    3        2        5        2        2        2        0        0       15       11       18       17    
SICTSTC    2        2        0        3        3        6        2        6       11        8       18       16    
SNCAVGC    5        4        3        1        1        2        4        3       12       10       14       18    
SPCMLTC    8        3        1        0        3        1        2        2       13        8       17       19    
SACGVHC    4        1        1        1        4        4        7        4       13       11       14       13    
SFCDRIC    3        2        3        2        1        4        9        5        9       12       12       15    
SVCRIGC    2        2        3        2        4        2        1        1       11       11       19       19    
SMCWPFC    2        2        0        2        5        3        5        4       19       12        7       16    
STCDWTC    3        4        4        0        2        1        4        1        9       13       19       17    
SDCRIMC    2        3        2        0        1        4        1        3       12       12       16       21    
SPCIKNC    3        1        3        1        2        2        0        3       12       13       17       20    
SSCMIDC    1        2        3        4        1        1        2        3       10       12       18       20    
SYCHQAC    3        2        2        3        2        0        1        1       12       14       18       19    
SQCFRVC    1        2        4        2        2        0        1        2       13       13       17       20    
STCARPC    2        1        2        0        3        3        1        3       16       10       17       19    
SYCKGYC    1        1        3        3        1        2        2        4       12        9       19       20    
SFCARNC    1        3        0        2        4        0        1        1       16       13       15       21    
SHCVNHC    2        2        2        2        0        2        4        3       10       14       17       19    
SVCGGIC    0        1        2        0        2        4        2        3        7       15       20       21    
SICYIWC    0        2        1        2        0        1        1        0       12       13       23       22    
SVCWGIC    0        1        0        2        2        1        3        2       11       15       18       22    
SMCYIIC    7        7        9       16        7       12        8        9        0        0        0        1    
SFCYIIC    9       11        6       12        8       11       10        9        0        0        0        0    
SQCYITC   15       12       12       12        2        3        5        2        5        3        2        3    
SYCIYFC    6       13        9       10        7       10        9        8        1        0        2        1    
SYCMYIC   10       13       12        6        8        6        7        2        2        2        4        4    
SYCVVIC    7        8       10        8        9       13        9        8        2        0        1        1    
SQCDVYC    8       13       11        7       10        4        8        3        4        3        3        2    
SFCIFIC    7        8        6        9        8       14        6       14        1        1        1        1    
SECIIIC    8        7       11       10        8        7       15        9        0        1        0        0    
SMCTVYC    8        7        9       12        9        4        6        9        4        2        2        4    
SYCQVYC    6        9       13        7        5        9       10       11        3        1        0        2    
SYCYVSC    6        6        8       15        6        8        9        7        5        1        2        3    
SDCQYVC    7       11       10        9        5        6        8        5        4        3        3        5    
SVCYYVC    8       10        7        7        4       12        9        8        3        2        3        3    
SYCYTTC    8       12        8        8        7        5        7        7        2        2        7        3    
SHCAVYC   18        7        7       10        3        2        2        1        6        8        6        6    
SPCYIIC    9       11       15        2        6        4        6        7        4        2        6        4    
SVCDVYC    3       11        8        7       11        7        7        7        4        2        4        5    
SYCVPYC    7        5       11       10        7        7        8        2        8        5        5        1    
STCYFFC    6        7        5        9        8       11        6        8        2        4        5        5    
SYCADVC    4        9        7        8       10        8       12        6        5        2        2        3    
SICSYIC    9        6        4       11        8        7       14        7        1        2        4        3    
STCYIFC    8        9        6       10        5        7        5        4        4        5        7        6    
SVCVIYC    7        5        9        8        7        9       12        7        4        3        3        2    
SVCYFSC    9        4        9        8        7        8       10        8        1        2        7        3    
SECVVIC    8        8        3        3       11       10       12        9        4        1        5        2    
SICAVEC    3       11       11        8        4        6        7        4        3        5        7        7    
SPCVDIC    9        8       12        9        3        2        8        3        5        5        5        7    
SQCQQFC    7        9       10       10        5        2        5        4       10        7        0        7    
SYCYDFC    8       10        6        8        5        6        9        8        3        5        4        4    
SQCVFYC    5        9        9        9        3        7       10        6        2        4        5        7    
SYCIAYC    9       12        6        6        6        3        6        1        6        5        7        9    
SFCIVYC    9        4        5        8        9        6       14        5        3        3        5        5    
SHCIFIC    8        3        5        8        9        8        8        3        6        4        7        7    
SQCQDKC   11        4        9        3        8        6        6        5        5        5        6        8    
SYCYFFC    9        7        4        8       10        3       10        1        7        4        6        7    
SACVVVC    0        3        8        7       12       10        9       10        5        2        6        4    
SDCQYSC    3       11       14        5        2        5        6        5        4        6        7        8    
SVCHTYC    3       10        7        6        6        8        7        7        8        4        3        7    
SVCIVFC    5        7        5        7        5       11       15        9        4        1        4        3    
SYCNYIC    6        7       10        8        4        5        6        4        9        4        8        5    
SQCIMFC    6       12        8        6        4        3        4        1        5        7        7       13    
SYCFTKC    6        7        6        5        9        6        8        7        2        6        5        9    
SYCHDIC    5        6       14        6        4        4        5        6        7        5        6        8    
SYCVYQC    2        5       11       12        2        7        8        9        5        4        5        6    
SECTYYC    5        4        7        9        9        4        7        3        8        2        8       10    
SFCTFTC    8        9        3        7        5        6       11        5        5        4        7        6    
SPCMAYC    8       11        3       10        1        5        3        3        3        7       12       10    
STCIAYC    5        9        6        6        2       10        4        6        6        5        8        9    
STCISTC    4       10        4       11        5        4        4        2        7        6        8       11    
SACPYEC    6        2        6       10        4        9        9        8        5        4        6        7    
SDCAEYC    7        4       10        5        4        7       10        7        2        6        6        8    
SYCIFKC    6        6        5        6        6        8        8        7        3        8        8        5    
SACYIHC    9       10        9        3        5        0        4        1       11        7        7       10    
SHCQAYC    9        3        9        4        5        6        2        4       10        5        7       12    
SICTFYC    5        9        7        6        6        3        6        3        9        2        8       12    
SMCVIFC    8        5        1        7        9        6       11        9        3        4        5        8    
SMCYSYC    5        7        4       11        5        4        4        7        8        6        9        6    
SPCVQYC    8        4        7        4        5        8        8        5        6        5        6       10    
STCQDVC    4        1        7        9        6        9        8        6        8        4        7        7    
SDCYVAC    7        7        7        8        5        1        3        2        5        8       11       12    
SMCSVIC    5        7        5        2        7        9        8        8        6        4        7        8    
SQCFVTC    4        6        6        9        3        7        3        2        5        7       13       11    
SVCQEYC    2        7        8        9        2        7        6        7        8        5        8        7    
SDCTFVC    6       11        9        3        1        4        6        7        5        7        6       11    
SHCAYFC    6        3        7        8        2        8        7        7        7        4       10        7    
SQCFMYC    6       11        6        3        3        4        5        5        2       10       12        9    
SQCKYEC    3       10        3        9        5        3       10        8        2        7        8        8    
SQCVFAC    2        3        9        8        4        7        2        3        4       10       11       13    
SQCYAKC    1        8        6        9        4        5        6        5        6        6        8       12    
SYCHFFC    8        4        6        6        5        4        7        6        6        6        9        9    
SDCLFTC   10        4        8        7        3        0        1        1        5        9       13       15    
SDCTFKC    3        7        7        6        4        5        2        2       11        5       11       13    
SICQSVC    2        6        5       12        3        4        1        2        7        8       13       13    
SPCIQYC    5        3       14        6        1        3        3        2       10        5       13       11    
STCAHIC    5        4        8        5        4        6        2        2       11        5       10       14    
STCTIKC    5        7       11        4        2        3        3        3        8       11        7       12    
STCVHHC    7        4        6        6        4        5        5        4        6        8        7       14    
SYCRDYC    9        8        5        3        7        0        4        2       10       10        6       12    
SACSIIC   10        3        5        2        8        3       12        4        6        7        9        7    
SICDKYC    7        6        2        8        4        4        5        3        6        7       12       12    
SICHFVC    5        4        6        9        3        4        5        2        7        8       11       12    
SQCVTSC    6        8        4        6        2        5        6        8        6        7        7       11    
SYCAAFC    3        7        4        8        4        5       11        5        3        8        9        9    
SICVTKC    4        8        2        6        4        6        7        8        6        6        9       10    
SQCQMSC    2        8        8        6        2        4        1        0       11        8       11       15    
SQCTSVC    3        2        8        6        6        5        9        5        5        7        9       11    
SVCPDYC    2        4        4        3        9        8       10       11        7        3        8        7    
SYCHTSC    7        7        5        5        2        4        4        3        9       10        7       13    
SHCFKFC    3        5        3       12        5        1        3        0       11        8       12       13    
SHCPVFC    4        2        6        2        6        9        9        4       11        6        7       10    
SMCYDSC    5        9        3        9        2        1        5        3        5        9       11       14    
SNCTFYC    9        2        2       10        2        4        5        6        6       10        8       12    
SVCAYVC    5        2        5        6        6        5        4        4       10        6       12       11    
SYCAPFC    3        4       10        4        4        4        7        1        8        7       11       13    
SYCHNYC    5        8        5        4        2        5        6        4        5        7       13       12    
SICIFHC    1        7        6        6        4        4        5        7        9        7       11        9    
STCNIVC    5        4        3        7        7        2        4        1       12        9        9       13    
SFCPFIC    3        6        6        4        2        6       10        9        7        4       10        9    
SHCNAYC    9        6        7        2        2        1        3        3       15        7        9       12    
SHCNITC    4        7        4        4        4        4        5        3        6       10       14       11    
SYCVQTC    4        5        5        4        3        6        7        5        9        7        9       12    
SACPAIC    4        5        6        4        4        3        8        6       11        8        9        8    
SICVAFC    2        2        4        4        6        8       11       12       11        1        6        9    
SMCRTYC    6        4        3        5        6        2        5        5        4        9       13       14    
SPCVVHC    8        4        4        4        4        2        6        4        7       10       10       13    
STCDFKC    2        7        6        4        6        1        3        4       12        9        8       14    
SVCHYAC    4        5        5        4        3        5        3        4       12        9       11       11    
SYCESFC    2        8        2        6        7        1        3        4        7       10       12       14    
SYCPHFC    2        6        3        7        1        7        6        3        7        7       12       15    
SHCQYVC    4        6        4        6        3        2        4        5        9        8       12       13    
SICFNTC    4        2        6        5        5        3        7        5        4       12       11       12    
STCYDHC    5        6        5        1        4        4        2        3       10       12        9       15    
SICYPAC    3        3        2        9        2        5        3        3       14       10       11       11    
SYCIPAC    5        4        0        6        3        6        6        5       10        6       12       13    
SYCVGIC    2        3        3        5        6        5        5        5       15       10        5       12    
SACDFKC    5        6        4        4        0        4        7        6        7        8       11       14    
SACQFTC    6        8        5        1        0        3        4        2       10        9       13       15    
SACVKEC    4        6        1        3        3        6        4        3        5       10       16       15    
SFCDPYC    5        2        3        1        6        6        8       11        8        7        9       10    
SMCPFKC    1        2        5        5        5        5        3        3       11       10       13       13    
SMCVQVC    4        4        1        3        4        7       13        8       11        9        5        7    
SSCPVVC    2        3        2        3        6        7        8        8        6        7       12       12    
STCHIKC    4        9        3        4        1        2        1        1       11        9       14       17    
SVCRSTC    4        1        1        3        6        8        2        2       12        9       16       12    
SICNFKC    1        5        5        3        5        3        3        5        7       10       13       16    
SNCTAYC    0        5        6        6        1        4        3        2        9        7       19       14    
SQCPMIC    5        4        3        1        5        4        5        7       10        7       13       12    
STCFTTC    1        8        3        4        3        2        3        3        8        8       16       17    
STCRAYC    5        4        4        6        0        2        4        2       13        6       13       17    
SYCQTNC    1        3        3        4        3        7        4        5       11        7       13       15    
SYCTSNC    4        4        2        5        4        2        6        0       12        9       12       16    
SACYFKC    2        1        5        6        4        2        5        2       14       11       11       13    
SVCDRTC    2        6        3        1        2        6        1        3       13       10       15       14    
SYCYKHC    4        5        3        2        1        5        6        4        8        9       15       14    
SACAHVC    4        4        4        5        2        0        1        1        8       12       17       18    
SHCQINC    3        3        2        4        2        5        6        3       13       12       10       13    
SNCPYNC    4        4        2        5        3        1        2        1       10       11       16       17    
SPCMFAC    4        2        4        4        4        1        2        2        6       13       15       19    
SPCQSNC    2        3       10        2        0        2        2        2        8       10       18       17    
SPCVLFC    4        5        2        2        2        4        5        4       11        9       13       15    
SQCRVSC    1        5        5        4        2        2        9        5       13        7       11       12    
SQCYGIC    2        5        2        4        3        2        2        4       14       12       13       13    
SDCKAYC    3        3        4        5        2        0        1        2       11       13       15       17    
SDCVRMC    3        3        1        3        4        3        4        3       12       14       12       14    
SLCPADC    4        1        3        0        4        5        1        4        6       13       18       17    
SNCIMHC    2        3        4        1        6        1        4        1        8       14       15       17    
SQCQNQC    1        4        7        2        1        2        1        1        8       13       17       19    
SSCQDNC    2        4        2        0        2        7        7        5        9       11       13       14    
SECAISC    2        3        2        3        3        3        0        2       10       12       17       19    
SMCNFHC    4        1        3        4        2        2        3        2        7       13       17       18    
SMCRSVC    1        2        4        4        4        1        4        3        8       12       17       16    
SQCHNKC    2        5        2        4        2        1        3        2       12       11       13       19    
SACPANC    4        0        4        2        1        4        2        2        9       12       18       18    
SQCTFHC    3        0        1        5        5        1        7        3        9       10       16       16    
SRCDGFC    3        3        3        4        2        0        3        1        7       13       18       19    
SICHSQC    3        3        0        4        3        1        4        0       10       11       17       20    
SYCGPAC    2        3        2        2        2        3        4        3        8       14       17       16    
SMCQATC    1        3        3        2        1        3        5        3       13       13       13       16    
SACPKYC    1        2        2        1        6        0        1        3        9       10       21       20    
SLCLVNC    3        1        3        0        2        3        2        4       10       10       19       19    
SNCNFMC    1        2        4        2        1        2        1        0       12       13       17       21    
SPCTGRC    1        2        2        1        3        3        2        2       13       10       18       19    
SVCLTNC    2        3        1        4        1        1        0        0       10       15       19       20    
SHCPARC    0        1        0        1        3        5        5        4       13       11       15       18    
SQCAKGC    0        2        2        3        1        2        1        1       21       12       13       18    
SFCWPSC    1        0        0        1        4        0        8        3        6       15       17       21    
SDCIIYC    7       15       14       12        7        8        9        3        0        0        0        0    
SPCYYIC   11       17       13       11        6        5        4        5        1        0        1        1    
SDCVDYC   10       13       21        9        2        5        5        4        2        0        2        2    
SDCVYVC    8       12       15       11        3        3        2        2        6        5        3        5    
SQCVAVC   13        7       12        7        5        8        9        8        1        1        2        2    
SSCYYIC    5       14        6        8       11        8       10        8        2        1        1        1    
SYCDFIC    1       10        4       12       14       11       10        7        1        1        2        2    
SYCIYVC    6        9        5       12       11        9        9        7        1        1        2        3    
SVCKYIC   12        6        4       11        8       10        4        8        5        1        3        3    
SVCHIIC    2        9       14        7        6       10       11        8        3        0        3        2    
SYCYTVC   10        7        8       13        7        3        7        5        5        3        3        4    
SACFIIC   10        7        9        5       10        6       13       11        0        1        1        2    
SDCDIFC   13        7       10       11        3        3        8        4        3        5        4        4    
SFCAVYC    7        8        5        8        8       11       12        9        0        2        3        2    
SICVIFC    9        8        4        9        9        8        7        6        4        3        4        4    
SQCITYC   12       11       10        6        2        6        6        4        1        4        6        7    
SACVYVC    7       11        5       12        9        2        5        7        4        4        3        6    
SQCFYFC    9        6        9       11        2        9       11        8        4        1        3        2    
SQCVTVC    6       11        8       10        6        5        5        7        6        4        3        4    
SYCIMHC    5        8        5        9        9       10       10        7        3        3        2        4    
SYCSYFC    5        9        3       13       10        6        6        5        4        2        7        5    
SYCYNYC    7        7        7       12        6        7        8        7        4        4        2        4    
SFCVYIC    6        7        5        8        7       12       13       12        2        1        1        1    
SICFYYC    5       11       13        3        6        7       13       13        1        1        1        1    
SICVAIC    7        8        8        9        6        7        9        9        2        3        4        3    
SVCDFYC    5        8       11        8        6        7        4        3        5        3        8        7    
SVCHVYC   12        8        6        8        7        4        7        5        6        3        4        5    
SACIFIC   12        5        8        7        6        6        9        7        4        4        3        4    
SDCITIC    9        8       10        9        4        4        7        4        5        5        5        5    
STCYDIC    5        8        9        8        8        6        7        2        2        7        7        6    
SVCIIHC   10       11        7        6        4        6        6        4        8        5        3        5    
SVCYVEC    7        9        2        9        7       10        5       10        3        2        6        5    
SICYDDC    3        6        7       13        7        6        4        2        9        2        8        8    
SSCTIIC    3       11        8        5        5       10       10       11        2        3        4        3    
STCSIYC    6        6        4       10       12        4        6        4        4        5        7        7    
SVCATYC    6        7        8        4        9        8       10        6        4        5        4        4    
SACDVTC   10        3        9        5        5        9        6        3        6        4        7        8    
SACYYKC   10        6        6       11        4        4        8        7        9        3        0        7    
SECIFIC    2       10        3       10       10        6       15       11        1        2        1        4    
STCAINC    7       10        9        6        6        3        2        2        7        7        8        8    
SYCIFFC    7        6        7        6        8        7       16        8        2        4        2        2    
SHCFIVC   10        6        5        9        4        6        2        1        6        6       10       10    
SICHFIC    5       12        2       10        2        9        5        7        8        3        8        4    
SQCYYSC   11        7        5        9        3        5        6        5        6        5        6        7    
SYCQIYC    9        4        9        6        5        7        8        8        3        3        6        7    
STCTYTC    8        9        6        7        4        5        8        5        4        4        7        8    
SVCVSVC    4        6        7        4       11        7       10        6        3        5        6        6    
SVCYQFC    5        7        4        7        8        8        5        6        4        5       10        6    
SYCYFSC    4        3        6       16        7        3        8        7        6        2        6        7    
SFCYFNC    5        7        3        8        5       10        8        6        7        3        6        7    
SHCFIYC   10        3        7       10        4        4        8        7        4        5        7        6    
SPCYIFC    3        5        9       10        7        4        8        3        6        5        9        6    
SQCDFFC   12        6        3        5        7        5        3        7        6        4        8        9    
SQCIRVC    5        7        7        5        8        6       14        6        5        3        5        4    
SVCHYYC    8        6        4        7        8        5        9        4        7        4        6        7    
SPCVTYC   11        3        9        6        6        2        3        0        5        7       14        9    
SYCQYNC    4        9       12        5        3        4        3        2        6        9        8       10    
SYCVFTC    5        8        4        9        7        4        5        4        6        6        7       10    
SYCYHEC    6        5        5       12        3        6        4        6        5        8        6        9    
SDCPADC   11        5        7        3        2        8        3        6       10        5        5       10    
SHCVFIC    6        9        5        8        4        4       11        9        6        2        5        6    
SQCIVSC   15        1        3        8        4        5        4        3        8        4       10       10    
SQCSIIC    6        6       12        5        4        3        5        4        7        7        7        9    
STCIIEC    7        8        6        8        2        5        8        4        8        4        7        8    
SYCINIC    4        4        9        9        4        6        5        5       10        6        5        8    
SICVHFC    1        8        8        4        5        9       10        6        5        6        7        6    
SPCFYYC    8        9        5        3        5        5        5        5        5        6       10        9    
SQCYIAC    6        5        8        7        3        6        8        5        8        3        7        9    
STCQIYC    9        4        7       10        2        3        2        1        9        8        8       12    
SACSVFC    3        8        2        9        8        4        4        7        5        7        8       10    
SSCIVHC    2       12        6        5        4        5        8        6        7        4        8        8    
STCYIEC    5        5        9        9        3        3        3        7        7        7        7       10    
SVCIFTC    2        8        5        4        7        8       13       12        2        4        7        3    
SACNIIC    8        1        9        8        3        4        6        5        9        8        6        8    
SACVPYC    4        7        9        5        4        4        4        2        6        9        9       12    
SGCVIFC    6        9        3        8        3        4        6        2        5        9        8       12    
SSCRYIC    4        7        7        1        9        5        7        6        5        7        8        9    
SSCVVFC    6        5        3        7        7        5        7        5        3        8        9       10    
SYCPEYC    5        6        6        7        4        5        5        5        2        9       10       11    
SDCHFYC    7        5        8        8        0        4        6        4        6        6       10       11    
SECYFVC    4       11        6        6        3        2        6        4        4        9        9       11    
SHCVADC    2        7       10        8        3        2        4        3       12        3       10       11    
SICTVVC    5        6        3        6       10        2        9        4        6        6        9        9    
SPCATYC    5       11        8        4        1        3        1        3        9        9        7       14    
SPCHTVC    3        7       14        4        3        1        4        3        5       11        9       11    
SECVEYC    4        4        7        7        3        6       11       14        7        1        5        6    
SICNIFC    1        8        5        7        5        5        9        7        5        7        8        8    
STCYIDC    3       10        3        6        4        5        4        2        9        9        9       11    
SVCIDTC    2        3        6        7        7        6       10       11        6        4        7        6    
SYCTDFC    3        2        5       10        8        3        9       11        7        7        4        6    
SYCTSDC    4        5        8        8        3        3        3        5        7        6       11       12    
SICAHYC    6        8        3        5        6        2        7        2        7        7       14        8    
SNCDAIC    5        7        7        3        5        3        4        2        7        9       10       13    
SSCHIYC    3        7        7        4        4        5        6        8        6        7        9        9    
SECIRVC    1        6        6        3       10        3        3        7        6        8       10       12    
SICYPYC    3       10        4        6        4        2        5        4        9        7        9       12    
SQCTHFC    3       13        2        4        2        5        4        4        7        9       11       11    
SMCVSYC    4        6        2        6        8        2        7        3        7        7       13       10    
SYCFYDC    8        5        3        8        2        2        4        2       12       10       10        9    
SYCKDYC    5        6        4        5        3        5        7        9        5        5       10       11    
SHCIETC    2        7        6        4        4        4       10        8        5        5        9       11    
SQCNYVC    5        3        4        4        4        7        3        9        8        7       11       10    
SQCTQHC    4        7        7        4        2        3        2        1        8        7       15       15    
SQCVISC    7        3        6        5        2        4        5        2       12        8       11       10    
SSCPYYC    5        7        4        7        2        2        7        3        7        8       13       10    
STCTFHC    5        4        5        5        2        6        6        7        8        9        9        9    
STCTRIC    8        3        4        4        4        4        3        6        7        8       12       12    
SVCVTHC    3        6        4        4        5        5        7        5        8        8        9       11    
SYCQPIC    5        5        6        0        5        6        5        4        8        8        9       14    
SHCIYNC    3        3        5        7        5        3       10        3        7       10        9       10    
SMCAVTC    3        6        7        1        7        2        6        6        9        8       12        8    
SPCMHYC    4        8        7        2        2        3        4        2       11        9       10       13    
SPCQYQC    7        4        5        6        3        1        5        3        9        8       13       11    
SQCMIKC    2        4        9        4        5        2        6        4       10        6       10       13    
SVCNHYC    7        6        5        4        2        2        1        3        5       11       15       14    
SFCQAYC    4        3        4        4        5        5       12       11        7        6        7        7    
SHCIFSC    2        3        5        4        7        4        5        6        3       12       13       11    
SQCLAYC    2        4        3        5        6        5        5        5        9       10       12        9    
STCRDIC    5        8        4        4        1        3        2        2        9        8       13       16    
SYCNFFC    4        2        2        8        2        7        7       10       10        7        7        9    
SACYATC    6        4        2        3        4        5        0        4       10       13       11       13    
SACYPAC    4        5        5        4        3        3        4        4        9        8       12       14    
SECRTIC    3        4        2        5        7        3        2        0        7       11       15       16    
SHCVRYC    2        6        6        6        1        3        3        5        6        9       13       15    
SPCYFKC    3        3        2        7        3        6        5        2        5       13       13       13    
SACPVNC    3        3        2        2        7        6        6        6        9        7        9       15    
SICHFFC    3        6        4        4        3        3        7        5        7       10       11       12    
SMCFKYC    4        6        2        7        2        2        5        5        5       10       13       14    
SQCITQC    3        6        5        6        0        3        3        2       10        6       14       17    
SQCPDHC    3        6        6        1        4        3       11        7        3        3       15       13    
SSCNYFC    3        3        2        5        6        4        5        4       11       10        9       13    
SVCPPFC    3        2        2        3        5        8        5        5        8        7       12       15    
SYCQTVC    3        7        2        4        3        4        5        4        9        9       12       13    
SHCQYPC    2        4        6        3        5        2        5        3       13       10       10       12    
SICQQHC    2        4        7        4        1        4        2        1       13        8       13       16    
SICTHFC    3        5        4        3        4        3       11        6        7        5       12       12    
SPCIFAC    4        8        3        5        1        1        4        3       10        8       14       14    
SYCISSC    6        3        1        2        3        7       12       10        4        6       11       10    
SHCSFDC    3        4        3        5        4        2        7        2        8       13       11       13    
SSCYKYC    3        9        2        2        3        2        2        2       14        5       18       13    
STCAIHC    6        2        4        4        3        2        4        4        7       10       13       16    
SHCWYTC    2        4        5        5        1        3        3        2        5       14       15       16    
SMCNVTC    3        5        5        4        2        1        2        0       14        7       16       16    
SPCFISC    4        3        3        2        4        4        7        4        8       10       12       14    
SVCPQFC    5        4        3        1        4        3        5        4        8        8       15       15    
SWCVVKC    3        3        2        6        5        1        5        3        5       10       15       17    
SYCTTKC    4        5        5        2        2        2        4        1       13        8       17       12    
SFCIRDC    3        3        1        3        4        5        2        1        8       10       17       18    
SQCWVAC    2        5        3        4        2        3        3        1       14       11       12       15    
STCRIYC    2        3        7        3        1        3        4        5        9        7       17       14    
SKCVEYC    1        7        4        4        2        0        6        1       14       10       12       14    
SPCTSYC    5        3        4        1        4        1        4        4       12        9       13       15    
SPCPYLC    2        6        5        0        2        2        2        3       12        7       17       17    
SPCVRTC    0        6        2        3        5        1        6        2       12        7       16       15    
SQCIKAC    1        2        4        6        2        2        3        1        9       10       19       16    
SQCIDRC    8        2        1        3        1        1        3        1        9       11       17       18    
SQCVWFC    2        4        5        1        1        3        4        1       10       11       18       15    
SSCPVNC    0        2        2        0        6        6        5        5       20        4       13       12    
SRCDFAC    1        4        6        1        1        2        3        4        9       13       13       18    
SRCVSEC    1        1        1        8        3        1        5        2        7       12       17       17    
SVCWPYC    2        0        3        3        1        6        7        6       11        7       14       15    
SACHHHC    0        5        2        2        2        3        1        1       11       14       17       17    
SDCGARC    3        0        3        4        1        3        3        2       11       12       16       17    
SICIGTC    1        2        2        3        3        3        3        4        7       15       15       17    
SMCGHVC    1        3        4        1        3        2        1        2       12       12       16       18    
SPCTRAC    0        2        4        2        0        5        2        1        8       16       16       19    
SWCPADC    2        1        5        1        2        2        7        4        7       10       18       16    
SVCGSFC    2        2        1        0        4        3        7        6       11        9       13       17    
SWCYKSC    2        0        1        3        2        4        2        4       14        8       19       16    
SICDWHC    0        3        2        1        3        2        3        1       11       11       19       19    
SWCALNC    3        0        4        2        0        1        5        3        9       10       19       19    
SHCYFRC    0        5        2        1        0        1        3        1       16       11       16       19    
SLCYGTC    2        2        1        3        0        1        0        0       15       10       19       22    
SMCKWHC    0        3        0        3        1        2        2        1       11       11       20       21    
SRCPDNC    1        0        3        3        1        1        1        2       10       14       17       22    
SVCHGHC    0        4        0        2        0        2        3        3       13       10       18       20    
SQCGKHC    0        2        1        3        0        0        0        0       14       13       19       23    
SQCWSRC    2        0        0        0        3        1        2        2       16       15       15       19    
SDCDVDC   12       15       18        9        4        3        4        3        2        1        1        2    
SVCFYIC    8        9       13       12       10        9        5        8        0        0        0        0    
SDCVDIC    9       17       15        3        5        6        6        4        5        2        0        2    
SHCYYYC   14       10        8       10        5        6        7        6        3        1        1        3    
SACTIIC    6        9       12       10        7        8        9        8        2        1        1        1    
SICIYYC   16        9       10        8        5        4       10        7        2        1        1        1    
STCQYIC   11       13        6        9       10        3        8        4        1        2        3        4    
SVCSYIC    5       13        8       11        7        8        9        6        2        2        1        2    
SFCYFIC    5        7        7       12       10        9       14       10        0        0        0        0    
STCIEYC   10        6        9       13        5        7        4        7        2        3        3        5    
SVCYVIC    5        7        9       14        8        7       10       12        0        2        0        0    
SYCYTFC   11       10        8        7        8        6       10        9        3        1        1        0    
SDCAYTC    9       11        9       10        7        3        4        8        5        3        1        4    
STCTFFC    7       10        9       14        2        7        5        7        3        1        5        4    
SVCISIC    6       11        5        6        4       17       12        7        1        1        2        2    
SECDIIC    9        9       10        8        8        4        5        5        4        2        4        6    
SHCYITC    9        9        9        7        3       11        9        9        2        1        3        2    
SICPVYC    4       10        9        8        7       10        4        7        3        3        3        6    
SVCRYIC   11        6       11        6        7        7       10        3        2        3        3        5    
SYCIVFC    3       11        5       10        8       11       10       10        2        1        0        3    
SMCQQYC    3        9       14        9        8        4        5        1        3        6        5        7    
SYCDAIC    4        7       10       10       10        6        4        4        4        7        3        5    
SDCYEYC    8        5       17        4        6        6        3        6        7        3        5        4    
SECVTVC    6       12       10        3        7        8        7        5        6        3        2        5    
SECYSYC   10       11        7       11        3        4        3        3        8        1        6        7    
SFCVVIC    5        8        3       11        5       14       15       12        0        0        1        0    
SQCGVYC   13        9       10        8        5        1        5        2        4        4        8        5    
SQCYIQC   15        9        6        7        6        3        3        4        4        4        6        7    
SYCYTDC    2        9       13        8        5        9        8        6        4        5        3        2    
SACVVIC   11        3        9        5       10        7        9        6        2        3        5        4    
SHCIFYC    8       15        6        4        6        6        5        6        6        2        5        5    
SYCQITC   12        5       11        7        6        4       11        5        3        4        4        2    
SDCDMYC   15        5       13        5        3        3        2        2        6        4        8        8    
SMCVIYC    5       11        7        9        5        7       12       10        2        2        3        1    
SQCQDEC   10        8        9        5        7        5        5        4        2        6        3       10    
SVCVYEC    6        7        7        9        8        6       10        8        3        3        3        4    
SYCVIHC    4        8        8        7        5       11        4       10        4        2        7        4    
SHCDTYC    9       11       10        5        4        3        2        2        4        6        9        9    
SICFIYC    9        5        6        4        7       11       15       12        2        1        2        0    
SVCYITC   10        6        8        3        5       10        8        8        4        3        4        5    
SYCDEYC    6        6        8        7        7        8        6        4        6        6        4        6    
SDCEYYC   12        6        7       11        3        2        3        4        6        8        5        7    
SHCTYVC    8        8        5       11        6        3        1        4        6        6        8        8    
SICYFKC    6       11        5        9        5        5        3        4       10        6        6        4    
SSCYFIC    7        6        4        7        7       10       17       11        2        0        2        1    
SYCAITC    8        6        7        7        4        9        8        7        4        3        5        6    
SYCIVKC    5        8        8       10        7        3       10        9        2        3        4        5    
SDCDYEC    3        7       13        7        6        4        3        1        6        7        8        9    
SDCASFC    3       10        7        4        6        9        6        6        1        7        9        6    
SHCQYYC    9        9        6        8        1        6        3        2       10       10        6        4    
SNCQYYC    5       10       10        4        6        4        7       10        4        3        5        6    
STCFISC    8        4        5       14        4        4        5        5        6        4        8        7    
SVCYVDC    3       16        5        7        2        6       12        7        4        3        4        5    
SACVIFC    9        3        5        6        7        8        4        5        5        6        8        8    
SICTYEC    7        5        5        7        6        8        5        4        6        6        9        6    
SKCYIFC    6        8        5        5        7        7        8        9        6        4        4        5    
STCIIKC    3        5        7        7        8        8       10        6        5        2        5        8    
SVCDDYC    7        6        8        5        8        4        8        3        4        5        8        8    
SYCSVYC    7       12        7        2        3        7        8        5        7        1        7        8    
SHCYFTC    6        8        5        7        5        5        4        3        3        7       14        7    
SVCVFNC    6        5        5        7        6        7        6        5        6        7        6        8    
SACHAYC    5        6       10        7        3        4        3        3       10        6        9        8    
SFCTTFC    3        7        6        4        9        6        6        5        1        9        9        9    
SVCAFTC    6        5        5        6        8        5        8        7        4        3        9        8    
SYCDAFC    8       11        3        3        4        6        4        4        4        8        9       10    
SACHFIC    2        8       12        4        3        5        4        4        9        5       10        8    
SHCIFTC    2        6        5        9        6        6        7        4        9        4        9        7    
SQCSIVC    6        6        2        6        5        9        5        5        9        5        8        8    
SSCAYFC    4        9        4        7        6        4        3        3        6        6       11       11    
SACYVSC    8        5        5        6        4        5        6        6        3        7        7       12    
SDCIFIC    2        8        9        5        6        3        4        3        6        9       11        8    
SECYYHC    7        7        4       10        2        3        5        7        6        8        7        8    
SVCFFKC    4       10        4        6        5        4        3        4        7        6       10       11    
SYCDTEC    8        5        8        4        5        3        9        5        7        6        9        5    
SICAFIC    6        5        4        6        7        4        4        3        7        6       12       10    
SNCYYFC    5        6        5        6        3        7        8        7        7        3       10        7    
SQCQTVC    5        6       10        5        2        4        4        6        8        5        9       10    
SHCVFFC    6        4        2        8        7        4        5        4        8        6       11        9    
SICVYKC    6       11        2        6        3        3        4        5        8        4       11       11    
SQCFIHC    4        9        2        6        4        6        5        6        2       10       10       10    
STCDRVC    4        7        4        6        4        6        6        6        9        4        8       10    
SICYMQC    6        4        6        8        2        4        2        3        8        6       14       11    
SQCFVSC    5        5        3        8        6        3        8        2       12        4       10        8    
SQCKVYC    4        6        1       13        3        3        6        4       11        8        6        9    
SYCIKHC    8        9        3        3        4        3        4        3       11        7       11        8    
SYCKYDC    3        8        4        6        6        3        7        7        5        6        8       11    
SDCVIHC    3        5        9        5        5        2        5        4        4        6       14       12    
SHCVFYC    6        6        5        7        3        2        2        1       11        9       10       12    
SMCYIHC    4        8        5        6        2        4        4        2        7        8       11       13    
SYCFHVC    6        3        8        7        4        1        4        4       12        5       10       10    
SECYFKC    3        3        9        4        7        2        4        2        6        8       13       13    
SNCYVDC    2        5        6        5        7        3        3        3        5       11       11       13    
STCPDKC    0        3        4        8        5        8        5        5        8        9       10        9    
STCQRYC    6        3        7        6        3        3        3        4        9        6       11       13    
SVCAVKC    4        4        6        2        8        4        8        4        5        8       10       11    
SVCDVNC    2       11        0        8        2        5        1        3        8       10       12       12    
SYCPYAC    8        5        8        3        2        2        5        1        7        9       11       13    
SYCVAKC    4        5        4        9        4        2        8        3        2       10       11       12    
SHCIMFC    3        6        6        6        3        3        5        3       11        7       10       11    
SICADNC    7        5        3        7        1        4        5        4        9       10        9       10    
SQCVEHC    8        3        5        6        1        4        4        5        5        9       11       13    
SRCITYC    8        5        4        3        3        4        6        5        8        8       10       10    
SDCDVSC    2        7        6        1        6        4        3        6        7        7       12       13    
SGCAYTC    4        5        7        8        0        2        1        1        7        9       15       15    
SNCIYYC    3        5        4        8        3        3        6        7        6       10        8       11    
STCETHC    3        5        3        7        5        3        2        2        9        8       13       14    
STCVTTC    5        3        4        7        2        5       11       10       11        0        9        7    
SVCPANC    2        3        5        0        8        8        9        9        7        8        6        9    
SWCPDYC    4        6        5        2        4        5        6        4        7       11       11        9    
SACDRAC    3        4        4        5        6        3        6        5       11        8        6       13    
SACNIVC    3        5        5        6        2        4        4        3       10        8       10       14    
SQCVGTC    3        3        4        2        4        9        4        4       15        6        9       11    
SMCQDVC    3        1        2        4        7        7        7        9       10        8        6       10    
SVCMPFC    2        1        3        3        8        7        6        4       10        7       10       13    
SYCLYSC    4        4        7        3        3        3        4        2        6       11       12       15    
SACRINC    4        4        7        2        4        2        3        2        9       10       12       15    
SECSIFC    3        2        5        4        4        5        6        8        5        7       11       14    
SFCNIYC    5        2        3        4        4        5        7        3       10        8       11       12    
SPCKFIC    5        3        3        5        1        6        4        5        8        7       12       15    
SQCGVTC    8        2        7        3        1        2        4        3       16        5       13       10    
SQCPASC    3        5        1        1        7        6       13        9        3        7        9       10    
SHCFYHC    2        5        6        3        5        1        5        5       11        8       13       10    
SHCVATC    6        4        1        4        2        5        7        3        6       10       13       13    
SICNTNC    5        0        2        7        2        6        5        8       12        8        7       12    
SQCTRSC    0        1        2        6        8        5        5        4       10        9       13       11    
SSCPADC    1        3        6        1        4        7        6        6        7       10       11       12    
SECLAYC    2        2        2        4        4        7        5        6        9        5       13       15    
SFCKFYC    4        3        1        4        3        6        7        8        8        7       11       12    
SHCVSAC    2        6        4        4        3        2        3        1       12        6       18       13    
SHCYGFC    4        2        5        4        4        2        4        5        5       11       14       14    
SLCQAYC    3        3        6        3        2        4        7        3       10       10       10       13    
SMCVYHC    3        3        5        5        2        3        1        0       13       10       13       16    
SQCIFNC    1        4        7        3        4        2        1        2       12        9       12       17    
SDCRIKC    5        5        1        3        1        5        5        3        6       12       14       14    
SMCPADC    3        3        4        2        3        5        6        5        7        8       16       12    
SPCSQFC    4        2        5        4        2        3        5        6        6        9       15       13    
SQCFGIC    2        5        3        2        2        6        2        3        7       10       16       16    
SICKFNC    2        2        3        6        1        5        2        3       17       12       10       11    
SKCASYC    2        2        3        3        4        5        2        3        5       12       16       17    
SKCVASC    3        1        2        3        7        3        3        4        7        7       17       17    
SQCKIGC    4        4        5        2        1        3        2        1        9       11       15       17    
SQCMYPC    2        0        4        3        6        4        6        2       10        8       14       15    
SQCPLYC    5        0        7        1        4        2        3        2       11        7       12       20    
SHCPFDC    4        2        6        2        3        1        4        1        7       14       15       15    
SKCYFMC    2        2        4        2        1        7        5        5        8        6       17       15    
SNCPFVC    3        2        7        1        1        4        2        1        5       16       16       16    
SQCKVNC    2        3        5        2        3        3        0        3        8       16       12       17    
SYCIWAC    0        4        1        1        5        7        5        8        8        8       13       14    
SYCVHRC    2        3        6        3        2        2        4        4        6       11       15       16    
SACFIHC    3        5        1        3        2        3        4        3       13        7       15       15    
SMCVSAC    5        2        1        4        2        3        9        6        8       12        9       13    
SACIRSC    2        3        4        1        2        4        3        2       14       14       10       15    
SECYMRC    0        2        5        3        3        3        2        1        9       13       15       18    
SICNSTC    0        5        4        3        1        3        6        5       11        9       12       15    
SFCLAHC    0        4        2        3        2        4        7        5       12        8       14       13    
SGCNTIC    3        2        2        4        1        3        2        3       11        9       16       18    
SHCYRSC    0        3        4        6        0        2        1        1       12       12       16       17    
SICPARC    4        2        3        1        2        3        4        5       10       11       13       16    
SSCQVHC    1        4        3        1        2        4        5        3       10       10       16       15    
SHCDVRC    1        4        2        5        1        1        4        2       10       11       15       18    
SMCVYRC    1        4        2        3        2        2        3        3        9       11       17       17    
SMCFPAC    1        1        1        1        6        2        2        2       15        9       16       18    
SMCGRVC    1        0        2        1        2        6        2        4        9       12       18       17    
SQCLHQC    1        2        4        4        1        0        0        0       13       13       17       19    
STCRPSC    0        1        3        4        2        2        2        2       10       11       18       19    
SPCQRLC    1        5        3        1        0        1        1        0       12       10       19       21    
SICGPVC    1        3        1        2        2        1        2        1       14       11       16       20    
SLCWPHC    2        2        1        1        1        1        1        1       14       14       18       18    
SMCTRPC    2        1        1        2        0        2        0        1       20       11       12       22    
SVCTLNC    1        2        0        2        1        2        1        1       11       13       19       21    
SPCIWAC    2        0        1        1        0        2        0        0       10       16       20       22    
SDCDYYC   11       14       11        9        9        4        2        3        4        2        2        2    
SNCYIIC   11       11        4       15        5        9        8        8        2        0        0        0    
SDCITVC    8       12       14       11        5        4        5        2        3        2        3        4    
SVCTIYC    6       14        7        5       10       12        6        6        3        1        2        1    
STCVIIC    7        9        7       11        8       10        7        3        3        1        3        4    
SFCIYYC   13        8       10        3        6       11        6        8        3        1        2        2    
SVCYTYC    4       10        8       15        7        7        7        5        4        3        2        1    
SQCQIYC   11        6       16        7        7        3        6        5        3        3        2        4    
SVCYFTC   10       10        7       12        8        3        7        7        3        1        5        0    
SDCAVYC   10        7        9        8        6        9        6        6        2        3        5        2    
STCDFIC    8        9        8       11        9        4       11        8        2        1        1        1    
SDCVFIC   11        9        7        8        4        9        6        6        4        3        3        3    
SKCYIIC    7       12       11        6        6        6       11       10        2        0        1        1    
SQCDIFC   10       11       11        7        3        6        2        4        4        0        9        6    
STCFIYC    7        9       10        8        6        7        6        6        3        3        4        4    
STCITYC    3       13        7        7        4       13        7        2        4        4        4        5    
SICDIYC    3       14        7        9        8        5        8        7        3        1        4        4    
SPCHYIC    8       12       16        2        6        2        5        3        2        5        6        6    
SPCIITC    8       10       12        9        2        5        5        7        3        3        4        5    
SQCYYVC   13        7        9        8        5        4        6        3        4        4        5        5    
SVCTSIC   11        6        8       10        6        5        7        5        4        2        4        5    
SYCISIC    8        7        6        4        8       13       13        8        2        1        1        2    
SDCVINC    8        5       11       12        3        6        7        2        5        2        5        7    
SSCIFIC    6        9        7        9        8        6       11        8        1        2        3        3    
SDCEYIC   12        5        8        5        7        7        7        4        7        2        4        5    
SDCMYYC    4       10       13        8        5        4        5        5        4        4        5        6    
SDCVAIC    5       16        7        5        2        9        9        9        5        1        3        2    
SDCAITC   10        7        7       10        6        3        4        5        5        7        5        4    
SDCMIIC    8       10       11        8        4        2       10        7        2        4        4        3    
SICIDYC    9        7        7       10        7        3        8        4        3        4        5        6    
SICTTYC    7        8        9        6        6        7       10        8        3        1        5        3    
SQCQFIC    8        8        8        8        7        4        7        4        6        5        3        5    
SYCITEC   11        9        5       10        6        2        3        4        5        4        7        7    
SDCNTIC    7        8        8       11        5        3        5        3        6        3        7        7    
SICYSYC    7        7        7       13        2        6        9        9        1        3        5        4    
SVCFFYC    7        8        4        7        9        7        7        8        2        4        5        5    
SYCFFTC    8        7        4        5        3       15        7        7        4        3        6        4    
SYCVAVC   11        9        6        3        5        8        7        9        2        4        4        5    
SACFIYC    7       12        5        8        4        5        6        4        5        6        5        6    
SICQIYC    7        3        4       10       10        7        8        3        5        3        7        6    
SDCQFTC    8        5        8        6        8        5        5        4        5        4        7        8    
SQCRITC    8        7       14        7        2        2        0        0        8        4       10       11    
SVCVVNC   10        7        7        5        4        7        7       10        4        3        5        4    
SYCYISC    7        8        9        5        4        7        7        3        3        9        5        6    
SACRIIC    5        4        8        7       10        5       11       12        5        2        2        2    
SVCMVHC    6        4       10        8        1       10        8        7        3        4        6        6    
SYCIDDC   10        6        6        5        6        6        5        6        7        1        7        8    
SSCFYYC    4        2        3       11        9        9       13        8        2        4        3        5    
STCHIIC    4        5        6        9        5        9        6        5        7        6        6        5    
STCYINC    7       12        5        4        7        3        1        4        9        3       10        8    
SACDSYC    2        8        6       14        5        2        2        1        6        6       11       10    
SDCYVEC    6        4        7        8        4        8        3        6        6        6        7        8    
SQCPFIC   11        8        7        5        3        3        4        5        9        4        6        8    
SRCVDYC    4        6       11        7        5        4        6        3        6       10        4        7    
STCFFYC    5        7        6        9        5        5        8        4        6        4        7        7    
STCTYEC    5        9        7        8        2        6        7        7        2        6        8        6    
SECDIKC    4        9        8        7        5        3        5        3        7        4        8       10    
SHCHVYC    4        5        8        7        6        6        4        5        6        4        9        9    
SHCTYFC    5       12        7        5        5        2        7        4        6        6        7        7    
SQCDMFC    2       15        7        7        3        2        4        4        7        8        6        8    
SVCISHC    4        8        7        7        7        3        8        4        4        6        7        8    
SVCQIIC    7        8        6        5        6        4        9        8        3        5        5        7    
SYCIRFC    4        3        4        7        8       10       10       10        4        3        5        5    
SYCQTIC    6        5        7        7        4        7        9        6        1        7        6        8    
SYCVAYC    4        4       13        7        5        3       10        6        6        5        3        7    
SGCITYC    3        7        6        9        4        6        9        6        5        6        9        3    
SICTVFC    5        6        5       11        3        5       13        6        5        3        7        4    
SMCVKYC    2        4        8        6        9        6        1        7        7        6        6       11    
SPCTYFC    7        8        7        5        6        2        4        3        6        5       11        9    
SVCDEIC    4        6        7        6        8        4       10        8        4        3        8        5    
SDCYPVC    9        3       10        4        3        5        9        1        8        3        9        9    
SICGTYC    4        6        7        7        7        3        1        0       10        8       10       10    
SICYSVC    6        9        5        6        4        4        7        8        4        6        7        7    
SNCFVYC    5        6        6        9        4        4        5        6        7        5        7        9    
STCFDDC    6        7        6       10        1        4        2        6        9        4        8       10    
SVCFVHC    6        5        5        6       10        2        7        5        4        6        8        9    
SVCVVHC    5        5        7        2        8        7       10        8        5        5        5        6    
SVCVYHC    7        6        3        5        8        5       13        9        5        3        4        5    
SICFVHC    7        5        2        8        6        5        7        7        8        5        6        7    
SQCQKVC    4        4        7        2       10        6        8        6        5        7        6        8    
SVCGIYC    4        9       10        1        5        4        2        2        9        6       12        9    
SVCVESC    2        4        3        2        7       15        9       12        3        4        5        7    
SVCYSIC    4        2        8        6        8        5        8       10        4        4        8        6    
SDCVFEC    5        4        8        5        5        5        6        3        6        7        7       12    
SHCYTDC    4        5        6       11        4        2        5        0        7        7       11       11    
SICQAYC    2        8        6        3        5        8        5       11        6        4        8        7    
SMCHIYC    6        4        9        2        5        6        6        3       11        5        7        9    
SACEPVC    6        4       10        6        2        3        6        3        5        7       10       11    
SACVADC    3        9        6        8        1        4        8        7        8        8        3        8    
SDCAFFC    4        4        4       11        2        6        5        5        5        7       12        8    
SDCSFFC    5        3        5        5        6        7        7        5        8        6        7        9    
SFCTAIC    5        5        1        5        9        6        7        5        5        6        9       10    
SHCVYMC    7        5        6        6        5        2        6        3        6        6       10       11    
SICAAYC    6       10        7        1        3        4        6        3        6        8       10        9    
SICYHFC    6        7        1        6        7        4       11        8        7        5        5        6    
SQCHVTC    4        6        6        7        5        3        5        4        8        8        7       10    
SQCIYAC    6        4        5        6        4        6        6        4        9        9        7        7    
SQCPVFC    0        3        1        4       11       12        6        9       12        4        6        5    
SVCPADC    3        6        1        2       12        7       11       12        2        4        8        5    
SVCRYFC    5        5        2        3        7        9        8        9        4        4        8        9    
SICNMYC    7        2        6        7        4        4        2        4        7        8       10       12    
SMCPYYC    5        5        9        3        3        5        4        7       10        3       10        9    
SNCKYYC    5        6        5        4        2        8        6        6        6        6       10        9    
SQCDGYC    5        7        8        5        4        1        4        3        9        7        9       11    
STCYYAC    6        5        4        6        6        3        7        4        7        5        8       12    
SVCIAHC    7        8        3        1        6        5        6        3        6        9        9       10    
SVCVSKC    3        6        4        7        4        6        7        8       10        4        8        6    
SYCTFDC    7        5        4        4        5        5        6        6       13        3        7        8    
SICTTVC    6       10        3        6        2        2        9        8        4        5        8       10    
SQCAKVC    4        8        8        3        2        4        2        1       13        8        9       11    
SQCPAAC    3        4        8        2        5        7        3        4        7        7       13       10    
SQCPIEC    3       10        7        5        3        1        7        4        9        6        9        9    
SYCKFYC    4        5        6        7        5        2        5        2        9        5       11       12    
SICVPNC    4        5        3        2        8        6        6        6       14        6        6        7    
SKCIMDC    3        5        3        7        5        5        3        7        8        6       12        9    
SSCDYFC    4        5        4        6        3        6        3        5        9        6       11       11    
SVCIYKC    2       10        4        2        4        6        7        5        7        5       10       11    
SYCNTTC   10        4        3        4        5        2        8        2        8        7        9       11    
SYCTIEC    3        4        7        9        3        2        5        4       12        6       11        7    
SICISYC    1        4        3        4        6        9       11       11        6        4        7        7    
SICSVIC    5        5        2        6        6        3        7        5        6       10        8       10    
SNCFIYC    1        6        9        2        3        6        4        4       10        6       11       11    
SPCIKFC    6        4        7        3        3        4        4        4        7        6       14       11    
SYCDAAC    7        6        3        5        3        3        1        2       14        7        9       13    
SDCRFYC    5        4        5        5        2        5        3        2       11        6       12       13    
SHCAGYC    4        4        6        5        4        3        3        2        7        8       13       14    
SMCNFIC    3        6        4        0        4        9        8        3        9        3       12       12    
SPCIMQC    4        6        9        4        1        2        2        1       15        6       10       13    
SPCVVAC    3        7        5        3        4        4        3        4        9       10       11       10    
SQCMMFC    3        4        3        6        6        4        5        5        9        9        9       10    
SQCVHYC    2        7        4       10        2        1        1        1        8       12       12       13    
SQCYDRC    3        8        3        2        8        2        2        1        9        8       13       14    
STCTAVC    3        2       10        2        6        3        1        2       13        9       14        8    
SKCYVDC    1        5        5        8        2        4        4        4        5       10       12       13    
SMCHAFC    4        3        6        7        3        2        3        2        8       10       12       13    
SPCARYC    4        7        5        7        1        1        1        0       11       10       13       13    
SPCIYDC    6        4        4        5        3        3        1        3       13        6       11       14    
STCYSHC    3        5        6        7        2        2        2        1        9        9       14       13    
SVCAQYC    5        3        4        4        5        4        6        5        8        5       12       12    
SHCEINC    3        7        5        3        3        3        5        2       10        7       11       14    
SICQQVC    8        4        6        3        1        2        5        5        8        7       12       12    
SMCDKYC    5        4        1        5        3        6        3        4        9        8       12       13    
SPCIHHC    4        7        5        4        4        0        3        0       13        8       12       13    
SSCQHYC    7        1        3        5        3        5        3        3        8       10       13       12    
SVCYSNC    5        5        3        4        5        2        8        3        4       10       11       13    
SECQPIC    5        5        3        1        3        6        5        5        8       11       10       11    
SLCQIYC    5        4        8        2        2        2        2        2        9       11       11       15    
SMCAKYC    4        1        4        6        6        2        3        3        9        7       14       14    
SMCMVTC    2        4        7        7        2        1        3        5       13        6       14        9    
SHCNHIC    3        1        5        7        2        4        3        5        7       10       11       15    
SKCPAIC    3        2        2        1       10        4        4        7        7       10       12       11    
SKCYEFC    3        2        2        6        5        4        6        1       10        7       13       14    
SMCIVNC    1        3        4        5        6        3        0        2       17        8        8       16    
SMCVFTC    5        3        7        4        3        0        5        5        7        6       15       13    
SPCRIFC    5        2        6        8        1        0        0        0       10       10       15       16    
SPCYNKC    7        6        4        2        2        1        1        1       10       11       11       17    
SQCNDAC    3        9        6        1        2        1        0        0       11       11       13       16    
SVCKIYC    2        1        4        6        4        5        6        8        5        8       12       12    
SYCMSHC    3        3        2        4        5        5        5        4        9        7       12       14    
SMCHIAC    1        5        6        5        3        1        5        2        8        7       14       16    
SMCHYHC    0        5        5        7        2        2        2        1        9        9       14       17    
SPCHNIC    6        4        5        3        1        2        2        2        9       10       11       18    
SQCYPDC    1        1        7        5        5        2        3        4       11        9       13       12    
STCPPYC    1        4        7        3        2        4        3        4       13        7       11       14    
SYCNSTC    5        3        1        4        5        3        2        2        9       10       16       13    
SACERYC    3        4        6        4        0        3        2        2       16       10       11       12    
SMCLPYC    2        4        3        2        2        7        3        2        9        9       12       18    
SNCVAHC    3        4        4        2        5        2        3        3       16        7       11       13    
STCQIHC    5        6        4        4        0        1        5        2        6       10       14       16    
SYCSNFC    6        3        3        2        4        2        5        6        7        8       14       13    
SMCADTC    2        4        5        2        3        3        3        2       10       10       13       16    
STCDRRC    2        2        2        4        6        3        3        2       18        7       13       11    
SHCYNHC    3        4        5        2        1        3        4        2       15       11        9       14    
SKCIVHC    2        4        1        5        2        4        3        1        9       12       14       16    
SQCHKSC    2        6        1        3        2        4        1        4       15        9       12       14    
SQCMRAC    3        6        5        1        3        0        2        0       10       11       15       17    
SYCGISC    3        3        6        2        1        3        2        2        9       10       15       17    
SMCLAEC    2        5        3        0        2        5        3        3       14       17        9       10    
SPCHYQC    4        3        3        5        1        1        1        0        9       14       15       17    
SACIKHC    2        3        1        4        2        4        3        4        7        9       17       17    
SLCPAHC    2        2        4        0        3        5        2        2       12        7       18       16    
SACKINC    3        6        2        1        3        0        0        1        8       14       17       18    
SRCDHMC    2        3        2        3        3        2        2        1        9       11       17       18    
SVCDSNC    2        2        4        5        1        1        2        0       12        9       18       17    
SYCGTFC    3        2        2        2        1        5        2        3       14       10       12       17    
SYCPGEC    2        4        1        1        1        6        4        3       13       10       13       15    
SACGPYC    4        2        0        4        3        1        1        2        8       11       18       19    
SGCDRYC    3        1        5        5        0        0        3        1       10       13       15       17    
SHCTKHC    1        4        3        2        2        2        3        5        9        8       17       17    
SLCPFVC    2        2        3        3        2        2        8        4       13       10       10       14    
SMCPGDC    4        0        2        1        3        3        6        5       14        7       12       16    
SYCPVGC    1        2        3        2        3        2        2        3       14       13       12       16    
SACKHYC    2        2        4        1        3        0        1        1       13       13       16       17    
SECKANC    3        2        1        2        1        3        1        3       13       12       13       19    
SVCKLNC    2        6        1        2        1        0        0        1       12       11       17       20    
SHCHNKC    3        3        2        3        0        0        0        0       11       12       19       20    
SQCGGIC    2        2        1        2        0        4        2        3        9       13       14       21    
SQCIMGC    1        2        3        3        1        1        1        0       17        8       17       19    
SECIWAC    2        0        1        2        2        3        6        4       11       11       16       15    
SGCVGYC    3        2        2        1        1        1        2        1       14       14       13       19    
SKCTPAC    3        2        0        1        0        4        4        3       12       10       15       19    
SNCYPAC    1        2        2        0        2        3        6        6       17        8       11       15    
SYCSRAC    0        1        2        4        2        1        4        2       10       11       16       20    
SPCIREC    4        1        2        1        1        0        2        1       10       12       19       20    
SLCAKGC    1        1        0        1        1        1        3        1       11       11       22       20    
SDCYYVC    9        8       14       12        4        8        4        3        3        1        4        2    
SDCIIFC   11       13        9        7        7        7        8        5        3        0        1        1    
SDCAVVC   13        7        4       13        7        9        7        7        1        1        2        1    
SDCVTVC   12       11       10       13        1        5        8        4        0        2        3        3    
STCYTIC    7        8        7       17        7        4       10        9        2        0        1        0    
SYCHAYC    9        7       13        9        8        4        4        2        4        4        5        3    
SECDYIC    7       12       12        6        4        8        7        9        3        2        1        1    
SICFIFC    6       12        6        8        7       10        7        7        2        2        3        2    
SMCVYIC    7       13        6       10        5        8        8        9        0        2        2        2    
SICVIIC    9        9        5       15        7        3       11       12        0        1        0        0    
SQCIVVC    6       10       10        4       10        8        9       10        2        0        2        1    
SVCVHYC    6        8       10        8        5       11       10        6        2        2        2        2    
SDCVHVC    5       10        7       10        6        9        3        4        3        4        5        6    
SICINIC    6       15        8        5        6        7        5        4        3        3        5        5    
SSCFIIC    5        9        3        4       11       14        9       14        0        1        1        1    
SVCVSIC    7        8        5        6        9       11       11        9        1        1        2        2    
SVCYSFC    8        8        5        8       10        7        7        7        1        2        5        4    
SACAVYC    7       13       10        5        5        5        3        4        6        5        4        5    
SDCTAIC   11        9       13        4        3        5        4        2        1        5        8        7    
SECSIIC    3        7       15        7        6        7        9        9        1        2        3        3    
SVCAIFC    6        6        6        6       12        9       11        8        4        1        1        2    
SVCQYIC    8        6        9        9        3       10       12       10        0        2        2        1    
SVCTSYC    9       10        7        6        8        5        5        4        4        4        5        5    
SMCIYIC    7        5        6       10        7        9       13       10        1        1        2        1    
SMCVYVC    7       10        7        9        6        5        8        5        1        5        4        5    
SYCDFDC    9        6       12        5        6        6        5        5        3        4        7        4    
SNCAIIC    7        6        6       10        7        7        7        8        1        4        5        4    
SQCVYTC    6        5       10        8        7        7        5        5        2        5        6        6    
SSCAVIC    9        5       10        5        7        7       11        6        3        3        3        3    
SSCYYVC    8       11        5        9        3        7        7        6        3        3        5        5    
SVCFITC    7       12        3        6        5       10       11        8        2        2        4        2    
SYCQDYC    9       10       11        3        5        5        6        7        4        5        1        6    
SNCDIYC    5       11       10        7        5        3        7        5        6        2        5        6    
SSCTTYC    4        8        6        5       14        4        5        3        8        3        6        6    
SSCVIFC    4        7       11        6        4        9        9        6        2        4        5        5    
SQCVINC    6       14        7        5        3        5        4        2        7        4        4       11    
SVCTVFC    6        7        3       13        5        6        9        5        5        2        6        5    
SVCVTAC    5        2        6        5        6       16       12        9        3        1        3        4    
SYCAFYC    5        6       10        8        5        6       11       13        3        0        4        1    
SYCYFTC    3        9        3       12        7        6        8        7        2        4        6        5    
SECAIIC    6        9        4        5       11        4        6        8        2        5        6        6    
SQCSIYC   11        6        1        6        9        6        7        7        5        4        4        6    
SQCYYHC   11        5        5        9        5        4        8        4        3        8        7        3    
STCYHFC    6       10        5        6        5        7        6        5        6        5        6        5    
SYCHIYC    6        9        5        7        7        5        2        4        8        4        8        7    
SACVAFC    1       12        4        6       11        4        4        2        5        5        9        9    
SDCIYEC    8        8        4        5        5        8        6        7        4        6        4        7    
SFCYFFC    4        6        4        6        8       10       15        9        3        2        2        3    
SHCAVIC    5        8        9        4        6        6        7        9        3        4        6        5    
SQCVQVC    4        6        7        5        8        8        7        6        7        5        3        6    
SVCFTFC    5        7        3        9        8        6        8       12        2        6        3        3    
SVCVSHC    6        6        1        7       10        8       13       12        0        3        3        3    
SYCTHVC    5        8        6       11        3        5        3        2       10        3        5       11    
SYCTIFC    8        9        2        6        4        9        4        4        5        5        8        8    
SHCDFIC    6        9        6        5        7        4        8        3        5        6        7        6    
SHCFYTC    4        3        9        9        8        4        7        3        5        5        7        8    
SICTFIC    6        7        6        4        7        7        5        5        4        5        8        8    
SNCIYTC    8        6        6        7        2        8        8        6        7        4        5        5    
SPCDVTC    8        5       10        5        4        5        4        2        4        5       11        9    
SQCYNFC    4        3        7       11        7        5        7        7        5        4        6        6    
STCITDC    6        9       10        1        3        8        4        3        5        7        6       10    
SVCVRYC    6        7        5        7        6        6        7        7        6        4        4        7    
SYCTYEC    9        5        5        3        6        9       10        9        2        6        3        5    
SACSVVC    5        8        7        6        3        7        6        5        7        2        9        7    
SFCVDFC    4        5        7        4        7        9       11        5        6        2        6        6    
SMCIIHC    6        6        9        4        8        3        3        5        5        5        8       10    
SQCRVTC    3        6        6        6       11        4        5        4        9        6        6        6    
SVCHIFC    6        6        7        3        4       10        8        8        3        4        7        6    
SVCNYFC    6        4        7        5        8        6        7        9        5        1        9        5    
SACDRIC    2        4        8        5        5       11        4        5        8        7        6        7    
SACYISC    4        7        7       10        3        4        7        6        6        7        2        9    
SDCVTFC    6       12        9        3        3        2        3        1        7        4       11       11    
SVCKVIC    5        7        4        2        8        9        8        8        1        6        7        7    
SYCYTHC    7        6        7        7        4        4        5        3        5        6       10        8    
SACQDIC    4       11        8        3        5        3        3        2        6        9        9        9    
SDCHYSC    6        6        7        5        8        2        4        4        7        6       10        7    
SMCVFFC    4        1        6        9        4       10        5        8        8        3        7        7    
SQCPYKC    3        6        9        6        6        4        5        4        9        6        6        8    
SQCQEVC    4        8        6        6        8        2        5        5        2        8        9        9    
SQCTITC    8        6        6       11        1        2        6        5        6        8        7        6    
SSCFTYC    5        9        6        4        5        5        7        3        7        3       10        8    
SSCIIHC    4        9        8        6        3        4        6        4       11        5        6        6    
STCSFIC    7        6        2        8        4        7        7        8        7        3        6        7    
SVCIFSC    5        9        4        8        4        4       10       10        5        2        7        4    
SVCVAVC    3        9        4        1        8        9        8        5        6        5        7        7    
SYCEYDC    2       11        3       10        3        5        8        7        5        5        7        6    
SYCIHVC    7        7        7        3        2        8        7        8        4        5        7        7    
SFCVVTC    7        2        3        5       11        5        7        4        6        3       11        8    
SMCMSVC    4        9        6        7        4        3        7        5        1        9        8        9    
SMCPVTC    7        7        5        4        7        3        6        3        3        8        9       10    
SQCDMVC    3       12        8        5        3        2        4        2        8        6        8       11    
SQCHIVC    7        9        8        4        2        3        2        3        7        6       11       10    
SQCITSC    7        4        6        8        0        8        4        5        6        7        7       10    
SQCPQIC    6        5        7        2        7        6        4        4        3        8        9       11    
SVCFVTC    4        4        4        5       10        6       10        8        3        4        7        7    
SYCAAHC    8        4       10        5        3        3        4        5        7        4        9       10    
SACYYSC    8        7        6        2        6        3        8        5        7        8        5        7    
SNCYFFC    7        6        7        5        2        5        4        3       12        6        6        9    
SPCGIYC    8        4       12        4        1        3        1        1        8        8        8       14    
SICADFC    4        5        6        8        3        5        5        5        8        5        8       10    
SMCTTVC    5        6        6        6        2        6        3        5        7        8       10        8    
SQCVVKC    2        7        4        3        9        6        7        8        4        6        8        8    
SYCIDKC    7        2        5        9        1        7        8        7        7        7        6        6    
SDCYHYC    7       11        9        2        1        0        3        2        9        8        9       11    
SHCPVYC    7        5        5        4        6        3        7        7        2        7       10        9    
SQCMSHC    4        5        8        5        2        6        5        4        9        7        9        8    
SQCVMVC    6        1        3        7        6        7        6        9        5        6        7        9    
SQCVPDC    7        5        4        4        5        5        8        8        6        5        8        7    
STCAVSC    8        5        4        2        3        8        4        6        8        8        7        9    
SVCNYKC    5        4        5       11        2        3        3        1        5       11       10       12    
SVCTHYC    4        5        8        6        4        3        7        3        7        6        9       10    
SHCYSFC    3        6        3        5        5        7        5        7        4        8       10        9    
SICFMDC    3        6        8        4        2        6        5        6        6        7        9       10    
SICYFNC    6        7        7        3        6        0        3        2        6       10       12       10    
SPCRYIC    0       10        7        7        3        2        1        2       12        3       14       11    
SQCPEEC    6        5        5        5        3        5        5        2        6       10       10       10    
STCQADC    5        4        7        2        6        5        6        4       10        9        9        5    
SVCVHNC    5        7        5        7        2        3        4        3        7        7       11       11    
SVCVPVC    0        3        8        5        7        6       13        8        2        5        8        7    
SICAVHC    4        5       11        5        1        2        4        3       12        5        7       13    
SICTVNC    4        5        5        4        5        5        2        4        6        9       11       12    
SSCYYTC    5        5        3        6        6        3       11        6        3        6        9        9    
SYCQFHC    1        7        7        5        4        4        4        5        8        7        9       11    
SYCYSDC    2        6        6       10        2        2        2        2        8        8        9       15    
SFCLAYC    2        2        1        3        8       11        7       11        3        8        8        8    
SICNINC    5        2        6        6        4        4        5        3        5        8       13       11    
SICTITC    2        8        4        4        4        5        7        5        5        7       10       11    
SPCFTFC    5        3        7        4        6        2        3        5        7        6       12       12    
STCEYEC    4        6        5        7        2        3        6        4        8        8        9       10    
SVCQVKC    2        6        2        9        7        1        8        4        8        8        8        9    
SDCHHVC    2        7        9        4        2        2        0        1       12        9        9       15    
SFCTTAC    6        6        3        5        3        3        6        4        7        9        8       12    
SICDKFC    2        2        5        6        2        9        7        5        4        9       11       10    
SICVSEC    6        6        3        3        4        4        4        4        7        6       13       12    
SMCITTC    3        8        4        7        1        3        6        4        5        9       10       12    
SPCVRIC    2        6        4        4        3        7        5        5        9        7       10       10    
SPCYESC    4        5        3        4        5        5        9        9        7        5        6       10    
SQCIMHC    7        4        5        5        1        4        4        4        9        9        9       11    
SQCPSEC    1        3        3        4        3       12       14       15        3        4        5        5    
SQCVIQC    4        5        6        5        2        4        2        4        9        7       11       13    
SSCVHYC    6        5        4        3        6        2        7        3       11        8        7       10    
SSCYIHC    5        4        1        9        3        4        3        3        7        7       11       15    
STCVSYC    4        5        3        8        4        2        5        6        4        8       11       12    
SFCVYHC    4        5        2        5        2        7        6        3        7        9       11       11    
SICHVEC    4        5        2        6        5        3        3        3        4       11       13       13    
SQCYRFC    5        3        5        2        7        3        4        4        7        7       12       13    
STCRYHC    2        7        3        5        3        5        3        3        9        6       12       14    
SYCGIIC    2        8        2        5        5        3        4        3       10        8       10       12    
SFCIDHC    5        4        3        6        3        3        5        5        6        9       11       12    
SFCYPVC    4        3        4        3        9        1        7        5        9        6        9       12    
SLCYFKC    4        5        3        7        3        2        2        1        8        9       13       15    
SMCTVNC    3        4        4        3        7        3        1        3       10        9       12       13    
SMCVQEC    2        7        5        7        2        1        2        1        9        7       13       16    
SQCVSVC    5        1        4        6        3        5       12        7        7        3        9       10    
SQCYRAC    2        6        4        5        3        4        2        2        9        6       16       13    
SVCTPFC    4        3        7        3        3        4        4        2        5        9       14       14    
SDCTRYC    7        5        2        3        5        1        3        3        6        9       14       14    
SLCIAFC    5        5        4        2        3        4        4        3       10        9       10       13    
SSCPDYC    0        5        0        4        8        6        7        3        5       13        9       12    
SWCVTSC    7        4        2        3        4        3        6        3       11        9        8       12    
SACHDYC    6        5        1        5        3        2        6        2       10        5       13       14    
SHCIHSC    5        5        5        4        2        1        2        2       10        7       14       15    
SKCNFIC    5        1        3        3        7        3        5        5        8        8       11       13    
SPCTYNC    3        5        6        6        1        1        1        1        9       16        8       15    
STCAIRC    2        4        6        6        4        0        2        2       11       12        8       15    
SYCAASC    6        3        3        4        2        4        6        1        6       10       13       14    
SHCNYHC    1        6        3        6        2        3        1        2       12        6       16       14    
SICIPAC    4        3        1        2        9        2        6        8        8        6       11       12    
SICISNC    2        8        5        2        1        3        3        3        7       10       13       15    
SKCAFYC    3        2        2        3        4        7        5        2        9       11       11       13    
SKCDPYC    2        6        1        5        6        1        4        3       11        9       13       11    
SQCREHC    4        5        5        4        2        1        4        2        9        7       15       14    
STCSRDC    3        6        2        5        2        3        1        3       10        7       15       15    
STCTFAC    4        5        3        4        1        4        2        3       10        7       16       13    
SYCNYNC    6        2        3        7        0        3        4        4       10        6       15       12    
SYCPFEC    4        2        7        3        2        3        5        6        7       15        9        9    
SACPYSC    6        2        7        2        1        2        1        1        8       15       14       13    
STCAFHC    4        1        4        5        4        2        4        2       11       11       13       11    
SYCGFIC    2        4        4        2        3        5        3        2        7        9       16       15    
SICQSQC    2        5        5        4        3        0        3        1        8       12       14       15    
SYCNRIC    4        3        4        2        4        2        1        1        9        9       15       18    
SDCPDKC    2        2        2        3        3        6       10        5       11        6       13        9    
SECKMYC    2        4        0        4        5        3        3        5        5       11       15       15    
SKCQVHC    3        3        1        2        7        2        5        3       11        7       13       15    
SMCDGTC    5        5        0        3        3        2        1        2       14       13       11       13    
SMCRIAC    2        3        6        1        3        3        3        0       11        8       15       17    
SQCGGVC    0        3        4        5        2        4        4        3       13        9       11       14    
STCRIDC    3        5        4        4        2        0        2        2       14       10       11       15    
SVCGFVC    1        4        0        2        5        6        9        5        8        8       11       13    
SHCVRTC    3        2        7        1        2        2        1        3       11       10       15       15    
SICIPFC    2        2        5        5        2        1        3        1       10        9       17       15    
SKCIDTC    2        4        2        2        4        3        7        3        9        9       15       12    
STCTHNC    2        3        1        5        2        4        2        2       15       11        8       17    
SECGYVC    3        7        3        2        1        0        2        1       13       10       13       17    
SRCVTTC    2        6        5        3        0        0        4        2        7       17       11       15
[truncated: 18,160,265 more chars]
