# Supplementary material for: Compositional Bias in Naïve and Chemically-modified Phage-Displayed Libraries uncovered by Paired-end Deep Sequencing
Source: Sci Rep. 2018 Jan 19;8:1214. doi: 10.1038/s41598-018-19439-2 (PMC5775325; doi:10.1038/s41598-018-19439-2)
Supplement: Supplementary file 3 — Supplementary Information [file 41598_2018_19439_MOESM3_ESM.zip › R/NT-TriNuc_filtered_SN_pep.txt]

TAG        S1       S2       S3       S4      N1       N2       N3       N4
Total      286K     332K     332K     320K    238K     213K     296K     314K
SYCPAYC    7        9        8        4       40       54       53       64    
SQCPAYC    6        4        7        5       42       39       54       62    
SKCPAAC    1        2        1        3       27       31       45       52    
SQCPANC    5        8        8        1       22       34       40       38    
SQCYKGC    1        2        3        3       25       29       43       48    
SMCPGTC    1        1        3        1       27       33       39       46    
SICDRIC    6        6        3        4       30       24       39       38    
STCHAAC    2        5        5        5       20       31       37       40    
SQCPAVC    2        4        3        2       29       24       39       42    
SPCQYVC    8        6        9        3       21       25       35       36    
STCDRIC    7        3        2        7       30       23       32       37    
SPCYIYC   10       13       10       10       25       13       28       30    
SMCPGYC    2        3        3        1       30       20       41       39    
STCDRYC    6        7        6        6       28       16       34       34    
SYCDRIC    3        6        6        4       21       25       34       38    
SHCTWPC    0        1        0        1       21       29       41       43    
SACRVEC    1        3        2        3       24       30       30       42    
SYCPAFC    0        5        6        5       28       20       34       36    
SPCVTRC    4        3        5        7       22       20       35       36    
SACIIHC    9        6        6        4       25       21       30       30    
SYCVYKC    6        7        8       10       29       11       30       29    
SMCYGYC    5        3        5        3       24       22       30       38    
SMCYFNC    4        2        3        3       24       20       32       38    
STCPAYC    3        3        4        0       28       26       31       30    
STCHYKC    3        5        4        3       13       25       35       37    
SVCQRHC    2        4        3        1       21       28       27       38    
SPCQSVC    6        9        6        9       16       17       27       32    
SYCIFDC    4        6        4        6       19       23       27       33    
SPCYRSC    1        4        2        3       19       24       31       38    
SICITKC    7        7        6       10       17       19       22       33    
SDCDRFC    6        1        5        4       21       20       28       35    
SNCPAQC    3        2        7        2       18       20       33       35    
SYCDRTC    6        6        4        3       26       21       25       28    
SHCTAAC    2        4        3        4       19       23       32       31    
SDCADYC   18       11       17        4       11       15       19       22    
SQCYPVC    6        4        6        8       22       17       25       29    
SQCDFKC    7       10       12        3       17       24       22       21    
STCVYHC    5        5        7        5       18       18       28       30    
SQCPVYC    5        2        8        5       12       24       28       32    
SQCIKTC    9        5        4       10       24       14       22       27    
SPCHIIC    3        6       10        7       20       13       28       28    
SHCKPIC    2        4        3        1       26       18       27       34    
SYCDRYC    9        7        7        5       25       15       19       27    
SYCDRVC    3        8        8        7       15       21       25       27    
SQCQAVC   10       10       10        9       19       13       20       22    
STCPANC    5        3        1        1       25       23       28       27    
SECGPYC    1        4        2        2       22       25       25       32    
SMCYPDC    3        2        3        4       15       25       28       33    
SYCLRNC    1        2        3        1       22       20       31       33    
SQCWINC    3        1        4        3       17       19       32       34    
SYCTYHC    6        3        6        8       23       16       32       18    
SQCVVRC    4        4        6        3       19       25       23       28    
SQCHTSC    1        4        7        4       22       18       26       30    
SICYINC   12        4       15        3       13       13       26       25    
SYCDRDC    4        9        6        3       18       17       25       29    
SACDRYC    6        4        4        3       18       19       25       32    
SHCYVHC    3        6        2        5       21       14       29       31    
STCYFYC    8       15       11        9       13       12       20       22    
SQCTKYC    6        7        6       11       13       21       22       24    
SQCAVTC    8        6       12        4       19       14       22       25    
SQCQDVC    3        4       16        5       16       18       23       25    
SQCVHFC    1        4        5        3       22       15       29       31    
SICQWHC    1        2        1        6       19       17       31       33    
SICGAYC    2        2        1        4       18       18       32       33    
SQCVIKC    7        5        7        9       17       17       22       25    
SQCYSTC    8        7        8        3       19       14       25       25    
SHCTYSC    9        5        2        7       15       17       27       27    
SMCTYFC    4        7        3        2       19       19       27       28    
STCYGIC    6        4        5        2       17       17       30       28    
SPCYWHC    4        1        1        3       18       20       29       33    
SQCKYYC    9        5        6        5       16       20       19       28    
STCTYYC    8        4        9       10       13       16       24       24    
SQCQFKC    7        5        8        6       15       18       23       26    
SYCTSYC    2        8       12        5       11       19       26       25    
SHCVKFC    6        5        6        3       21       11       30       26    
SQCGAIC    3        3        4        2       19       21       29       27    
SHCPFHC    4        4        6        3       16       15       32       28    
SACHSTC    5        4        2        4        9       22       31       31    
SYCYITC   10       22       11       13        5       16       15       15    
SQCVVFC    4       10        6       15       15       13       22       22    
STCYYSC    9        9       11        8       13       12       24       21    
SQCVVQC    7        6        5        7       18       15       25       24    
SGCHHYC    6        4        5        7       18       17       22       28    
SMCMPYC    6        4        3        6       16       17       27       28    
SICQARC    1        4        2        1       15       24       27       33    
SQCTHNC    1        4        4        4       16       17       30       31    
SMCPYNC    4        2        6        5       26       18       19       26    
SHCYIHC    4        2        5        7       22       16       22       28    
SHCYYDC    5        4        7        9       15       15       25       26    
SQCTVMC    7        5        1        4       18       18       25       28    
SQCHFKC    2        5        4        3       18       19       27       28    
SQCPDGC    2        4        5        3       19       18       27       28    
SQCQGSC    1        2        5        2       17       20       29       30    
SHCAPFC    2        4        2        3       15       20       31       29    
SHCLGRC    0        0        1        0       24       18       30       33    
STCYIYC   15        9       14        9        8       11       22       17    
SDCQYFC    8        8       11        8       10       15       23       22    
SQCPDVC    5        5        4        3       21       17       27       23    
SPCYRHC    6        2        3        1       22       18       24       29    
SWCVAGC    0        1        1        1       27       20       22       33    
SYCTVNC    5        7        5        5       15       12       28       28    
SACYFFC    2        7        6        4       16       12       29       29    
SPCKHGC    0        0        2        1       25       17       26       34    
SPCIIKC    6        6       12       13       17       10       19       21    
SYCAYKC    4        8        9        6       13       18       22       24    
SPCYQYC    8        7        4        4       16       15       23       27    
SICIDKC    6        9        2        6       13       17       24       27    
SICPATC    3        3        4        1       25       14       27       27    
SHCDRAC    3        3        4        1       21       16       27       29    
SQCVIPC    3        2        7        3       15       18       28       28    
SQCVKSC    8        4        2        1       19       12       29       29    
SQCIFKC    6       10        8        5       15       16       22       21    
SACFFHC    5        3        4        4       20       18       22       27    
SQCAHTC    4        7       12        2       12       17       23       26    
SICFGYC    3        1        1        4       20       17       28       29    
SPCYKSC    2        5        2        5       12       18       29       30    
SPCGLHC    1        1        1        0       13       27       32       28    
SQCYYYC   15       12       10       13       13        9       15       15    
SICVINC    9        5        9       12       17       12       19       19    
SHCQYFC    4        7       12        6       15       13       22       23    
SYCYTSC    8        6        7        7       13       12       24       25    
SQCQAKC    9        4        4        5       12       17       23       28    
SQCPYRC    3        7        2        5       15       18       22       30    
SPCYITC   16       12       12        9       11       12       13       16    
SHCFVYC    8       10       11        3       17        7       22       23    
SQCAHYC    9        4        8        4       11       20       20       25    
SPCTYVC    6        7        4        8       14       14       23       25    
SMCVVKC    5        4        5        7       14       17       24       25    
SQCVRPC    1        4        4        2       14       25       21       30    
SMCPAHC    1        3        2        2       24       15       25       29    
SHCYAGC    1        2        2        4       15       17       30       30    
SYCVSYC    7        6        8        7       18       14       17       23    
SYCVYNC   17        6        9        6        9       13       20       20    
SYCYYKC    5        7        5       11       15       15       20       22    
SQCGPYC    6        6       13        2       15       13       23       22    
SACPAYC    1        7        7        5       16       17       21       26    
SMCVDKC    3        3        5        5       16       18       21       29    
SQCIGTC    6        2        4        5       13       19       23       28    
SQCTARC    2        5        3        2       15       21       24       28    
SHCPAGC    1        0        3        2       22       18       26       28    
SLCNKYC    4        4        2        1       14       17       29       29    
SHCGGYC    1        4        3        2       15       16       29       30    
SQCVIFC    8        6        8        8       21       11       15       22    
SICYIDC    8        8        9       11       10       15       17       21    
SQCTTYC    9        7        6       10       12       13       19       23    
SYCYTKC    7        9        9       11        8       13       21       21    
SQCIAVC    2        7        6        8       21       10       20       25    
SMCPDVC    2        2        3        3       19       22       22       26    
SHCPAYC    1        7        2        6       18       16       24       25    
SLCPAAC    4        2        4        1       21       16       23       28    
SHCHPFC    3        2        4        6       14       15       27       28    
SQCVVGC    6        6        6        8       11       23       15       23    
SQCQDDC    8        8        8        6       17       11       19       21    
SYCDFYC    8        9        8       13        3       17       20       20    
STCVAYC    5       16        4        6       13       11       22       21    
SQCVYMC    3        6       10        7       16       12       22       22    
SQCPFVC    5        7        6        3       18       13       22       24    
SHCTVAC    7        4        6        3       16       15       27       20    
SYCTAKC    2        8        7        2       14       16       24       25    
SPCYRTC    3        6        6        2       18       13       24       26    
SHCDRIC    3        3        3        2       22       14       24       27    
SKCPAYC    1        2        1        2       20       20       24       28    
SQCIRAC    1        6        5        4       20       23       16       22    
SPCYFIC    9        4        7       12       13       11       20       21    
SYCTDTC    3        9        4        8       13       19       19       22    
SPCYHFC    6        4        7        8       14       15       22       21    
SQCGVHC    5        4        5        1       18       20       19       25    
SQCPDNC    5        2        8        2       15       17       21       27    
SWCPYEC    1        5        1        1       22       18       28       21    
SHCMYAC    3        3        7        4       15       15       25       25    
SQCIGIC    4        4        3        2       16       18       28       22    
SICIHHC    6        3        1        5       16       15       25       26    
SGCPAYC    1        2        1        3       16       19       26       29    
SQCNKHC    3        2        0        1       19       16       27       29    
SQCMYKC    6       10        9       11       14       11       15       20    
SQCQYAC    5       13       12        5       13       11       15       22    
SQCVRAC    7        4        4        3       22       18       14       24    
SQCPAIC    5        7        9        4       13       19       17       22    
SQCQADC    5        6       14        5       12       13       21       20    
SYCTEYC    4        9        6        2       19       12       21       23    
STCAHTC    6        2        6        3       17       17       20       25    
SQCVRHC    3        6        5        2       10       22       25       23    
SACTRIC    3        3        4        4       15       18       22       27    
SACTKWC    0        0        2        0       19       25       22       28    
SHCPVTC    3        4        2        3       21       13       23       27    
SYCLYKC    3        4        5        3       16       13       27       25    
SYCPATC    5        0        4        1       15       17       27       27    
SQCQYVC   16       13        9       10        6       12       14       15    
SQCPVDC    4        5       13        8       15       15       17       18    
SQCVRNC    9        6        9        3       16       14       17       21    
SACYIQC    6        6        9        4       15       14       18       23    
SPCAYHC    5        7        6        5       13       17       16       26    
SPCTIFC    5        6        8        6       14       13       21       22    
SDCAYFC   10        5        8        4       10       14       19       25    
SPCTTHC    3        3        6        5       20       14       22       22    
SQCFKAC    2        4        3        6       14       22       20       24    
STCPYIC    6        3       13        9       13        7       24       20    
SVCVHHC    5        5        3        9       13       16       23       21    
SHCYGTC    2        3        3        7       14       19       21       26    
SPCIFSC    9        2        5        5       15       12       23       24    
SQCINMC    3        3        3        8       16       14       22       26    
SYCVKHC    4        6        3        2       17       15       22       26    
SPCPAGC    2        2        2        2       21       17       23       26    
SLCTAHC    4        4        5        2       17       13       25       25    
SPCPAYC    1        4        7        4       15       14       24       26    
SECRHEC    4        2        3        3       14       17       25       27    
SHCPAAC    1        4        2        0       17       18       22       31    
SQCYWNC    2        2        1        1       16       18       26       29    
SWCGGYC    2        3        3        1       10       21       27       28    
SQCDVIC    8       12       11        5       10       14       18       16    
SQCIYKC    9       11        7        7        9       15       16       20    
SHCQFYC    5       11        5        6       10       16       19       22    
STCAFIC    7        9        5       11        9       11       24       18    
STCTIFC    3        4        6        6       11       21       21       22    
STCMYHC    6        5        5        5       14       13       22       24    
SYCFMNC    5        2        4        7        7       22       23       24    
SVCYFNC    7        4        3        5       10       17       24       24    
SHCNGIC    3        3        5        4       12       17       24       26    
SQCPERC    1        1        7        1       19       15       23       27    
SQCKPYC    6        5        2        0       12       18       26       25    
SACHHNC    2        2        1        1       20       15       25       28    
SMCLANC    4        0        1        1       15       19       25       29    
STCPAAC    3        1        1        0       19       13       24       33    
SQCQYFC    7        9       16       17        6        9       15       14    
SHCIIYC    5       14       11        8       11       10       17       17    
SQCVTFC    7        9        9        6       14       13       20       15    
SYCYINC    9       12        9        3       12       13       16       19    
STCQYTC   10        6        6        7       14       12       16       22    
SQCQQYC    9        7        8        3       10       16       17       23    
STCYYTC    7        5        8        9       11       13       19       21    
SVCVQYC    3        7       12        8       10       13       20       20    
SYCTFYC    6        9        6        6       11       12       20       23    
SDCPANC    6        3        7        2       16       14       21       24    
SHCDRVC    3        6        7        2       12       18       23       22    
SQCGYKC    1        5        7        3       15       17       20       25    
SYCPARC    3        2        4        1       18       20       19       26    
SPCAYEC    4        5        7        2       16       13       21       25    
SVCTRYC    2        4        4        8       14       13       22       26    
SHCNPVC    2        3        1        3       18       15       24       27    
SNCLHRC    0        3        0        3       18       15       25       29    
SDCYYYC   13       16       17        7       11        5       11       12    
SPCIYYC    7       10       12       18        9        8       14       14    
SACYEYC    9        9        8        6        9       14       17       20    
SYCFIKC    4        9       12        8        9       13       19       18    
STCAYVC    7        3        6       10       15       11       19       21    
SVCTAEC    3        7        5        2       16       15       20       24    
SACFPYC    3        1        6        8       15       14       21       24    
SFCPAYC    3        3        1        4       16       19       22       24    
SQCGPVC    4        3        3        5       15       16       21       25    
SHCYRDC    5        3        5        4       16       10       24       25    
SHCYPVC    3        2        3        3       12       18       24       27    
SNCPANC    2        1        3        2       17       16       24       27    
SWCPVNC    4        1        5        1       11       17       25       28    
SQCYIHC   12       11       12       16        8        7       11       14    
SYCVYHC   10        9       10        4       17       10       15       16    
STCIIYC    9        8       14        9       11        8       16       16    
SHCYIYC    7       11        6        5       11       15       18       18    
SQCAVKC    4        5        8        7       14       16       17       20    
SQCHYHC    6        7        8        5       11       16       19       19    
SHCTIKC    6        4        8        9       13        9       21       21    
SYCASHC    1        3        1        6       17       18       19       26    
SICIRQC    2        6        5        1       14       17       22       24    
SPCDHSC    6        5        6        1        7       19       23       24    
SHCQHIC    0        4        4        6       19       10       24       24    
SYCIPDC    3        4        3        5       10       18       23       25    
SPCQGDC    2        3        3        2       21       11       24       25    
SVCPFSC    6        4        4        3       10       15       24       25    
SMCRDMC    1        4        0        5       16       15       23       27    
SPCAVSC    3        2        5        4       18        8       24       27    
SQCPYDC    7        8        8        4       18       12       15       18    
SACYVNC   10        9        7        5       11       12       14       22    
SQCVHKC    6       11        8        3       17        9       17       19    
SICIMYC    8        3        8       10       13       10       19       19    
SYCITAC    8       11        9        2        8       14       20       18    
SQCDKFC    5        5        5        2       17       17       17       22    
SDCANYC    5        8        9        8       11        9       19       21    
SKCYVYC    4        8        7        7       12       10       21       21    
SQCQANC    5        5        4        2       15       13       23       23    
SHCVTHC    3        3        5        3       12       16       23       25    
SPCYPNC    2        4        2        1       14       19       23       25    
SRCPVNC    2        0        3        3       18       14       24       26    
SGCGYTC    3        2        3        0       14       16       24       28    
SRCLDHC    1        3        1        1       16       14       26       28    
SQCYYFC    5        9       13       11       13        7       14       17    
STCTYVC    8       12        1        9       16       12       14       17    
SYCNIYC    7        4        7       13       13       14       18       13    
SPCVKYC    7        6        7        6       10       18       16       19    
SACIIFC   10        7        3        7       14       10       19       19    
SQCRTYC    4        6       12        4       14       11       19       19    
SYCNINC    4        8        3        4       15       17       16       22    
SYCVIDC    8        7        8        6        6       16       18       20    
SMCMFKC    2        4        4        7       17       16       18       21    
SPCPVYC    8        9        4        5       11       13       19       20    
SQCGVIC    5        4       10        4       17       10       18       21    
SVCYIAC    7        6        1       10       13       12       21       19    
SPCPFFC    7        5        7        2       14       13       19       22    
SICVTHC    1        5        2        7       13       18       20       23    
SVCRPVC    2        2        4        0       16       22       18       25    
SICTWYC    5        4        4        5       19        8       21       23    
SQCHYQC    4        2        9        2       13       14       20       25    
SQCPYEC    4        5        8        1        9       17       21       24    
SQCPQNC    6        6        0        1       12       14       24       26    
SMCLVKC    1        1        1        4       13       17       25       27    
SQCDIIC   10       13       22       11        7        6        9       10    
SYCYIHC    6       11        8       10       15       14        9       15    
SACDIYC   15        5        9        8       12       10       14       15    
SYCYDVC    8        9       12        8       12        8       14       17    
SVCTFTC    5       13        8        6       13       11       14       18    
SQCPYSC    5        4        3        3       21       17       16       19    
SVCPYFC    4        5        5        8       14       17       15       20    
SQCYYNC    8        7        9        6        9       13       18       18    
SACFYKC    7        8        2        7       13       14       18       19    
SMCTYYC    6        7        5        8       10       14       18       20    
SPCMQYC    3        8        7        5       15       11       19       20    
SACKYIC    3        8        8        1       15       10       22       21    
SDCPDAC    5        5        9        3       13       10       20       23    
STCIYSC    3        5        5        4       16       10       23       22    
SYCYPAC    5        5        4        0       14       14       25       21    
SICQNRC    0        0        1        6       19       14       20       28    
SYCGTSC    3        0        3        3       10       20       23       26    
SMCDRSC    3        1        1        1       17       15       24       26    
SACPKSC    1        3        2        2       13       16       21       30    
SMCPKSC    0        3        2        0       17       15       24       27    
STCPSEC    4        2        2        1       16       11       24       28    
SWCGPYC    1        1        4        2       20        8       26       26    
SPCAQYC    6       11        7        2       18       17       13       13    
SQCVVYC    7        6        9       11       14        9       15       16    
SPCVYKC    6        7        9        7       10       14       16       18    
SVCTYTC    7        9        9        9       12        6       18       17    
SQCEVQC    5        6        9        4       16       11       16       20    
SQCPTTC    6        6        4        4       18       13       14       22    
SQCVKFC    0        5        8        5       16       17       16       20    
SICFVNC    7        3        8        7       13       12       18       19    
SMCYPAC    3        3        3        1       24       16       17       20    
SQCYFNC    7        5        8        4       15       11       17       20    
SHCIYYC   10        7        7        5       11        9       21       17    
SHCPDKC    8        2        4        0       15       20       16       22    
SLCHQYC    6        4        3        6       21        9       20       18    
SQCDRIC    4        6        5        5       16       13       15       23    
SMCVAYC    7        8        6        5       12       10       20       19    
SMCPVDC    1        5        3        2       18       18       18       22    
STCTHAC    1        4        9        7       12       14       20       20    
SMCPYAC    2        4        3        6       16       14       21       21    
SYCIRHC    3        3        5        3       13       18       19       23    
SPCMFFC    0        3        4       10       15       12       21       22    
SECGRYC    2        2        1        6       14       17       21       24    
SVCAGIC    3        7        1        2        9       20       20       25    
SKCPATC    2        1        4        0       14       20       22       24    
SMCFKQC    1        2        2        4       12       19       22       25    
SKCYPVC    1        2        2        2       18       14       23       25    
SDCAYYC   11       14       13        8       11        8        8       13    
SVCDIYC    9       19       12       10        6        7       11       12    
SQCVVVC    7       12       13        8       10        9       13       14    
SQCHYVC    6        8       13       10       12        6       16       15    
SHCQQYC    8        5        8        2       13       14       16       20    
SQCYAVC    8        9        4        5       12       12       16       20    
SPCVVNC    2        4        7        4       23        8       16       22    
SECVVNC    1        4        0        8       14       20       18       21    
SACWYDC    4        4        2        4       18       14       17       23    
SMCQAYC    5        8        2        4       12       15       19       21    
SQCPVVC    4        5        9        5       14        9       20       20    
SQCTFYC    3        9        6        6       11       10       21       20    
SVCSPFC    5        4        5        4       14       13       19       22    
SACGQYC    3        4        5        2       14       16       18       24    
SHCQYQC    4        7        7        5       11       10       21       21    
STCIHHC    4        6        6        3       11       14       21       21    
SYCKYSC    5        1        8        7       13       10       20       22    
SACAIHC    6        5        2        4       12       14       21       22    
SHCGYVC    4        1        5        5       13       15       22       21    
SICMPKC    2        1        4        7       13       16       20       23    
SPCTNYC    4        6        3        4       12       13       22       22    
SMCFVNC    2        5        3        7       12       11       23       23    
SQCGQVC    3        2        5        1       14       15       20       26    
SVCPPIC    2        3        1        5       12       17       22       24    
SYCGAIC    1        5        2        4       14       13       23       24    
SGCGGMC    0        0        4        0       13       21       19       29    
SKCYFHC    2        2        2        6       10       16       24       24    
SHCHFRC    2        3        1        2       11       17       24       26    
SYCTYYC   14        9       11       12        9        7        9       14    
SYCYIFC    7        8       12       18       10        6       12       12    
SHCTYYC   13        8        8       10       11        9       15       11    
SICTVYC    5       11       10        8       10       13       14       14    
SQCPFYC    9       11        9        6       10       12       14       14    
SQCPVAC    5        6       11        6       17       12       13       15    
SYCPYYC    6        8       14        7        9       11       14       16    
SHCQYTC   12        5        6       11       11        7       17       16    
SSCYIYC    6        6       12        9       13        5       18       16    
SICTTTC    8        7        5        7       12       11       18       17    
SPCVIFC    8        2        2       13       13       12       17       18    
SPCHMYC    3        6        7        5       15       13       17       19    
SQCYPAC    1        4        7        7       16       14       16       20    
SYCQHSC    4        6        7        8       14        9       19       18    
SPCYYHC    7        5       11        3        9       12       18       20    
SDCHYVC    7        3       11        3       12       10       17       22    
SICQPAC    6        3        4        4       17       12       17       22    
SLCQANC    2        0        6        3       18       17       17       22    
SNCTYVC    5        5        6        7        8       15       19       20    
SQCAAFC    6        3       13        6        9        9       22       17    
SQCPAFC    1        3        4        7       16       15       20       19    
SECTRVC    3        3        4        4       16       14       20       21    
SICMAYC    1        9        4        7        8       15       20       21    
SQCAHKC    9        1        3        3        9       18       19       23    
SPCGSYC    2        8        1        1       12       18       19       24    
SPCGYNC    1        3        6        3       12       17       20       23    
SWCMFDC    2        5        1        3       16       15       19       24    
SYCPASC    4        3        2        1       20       12       20       23    
SPCRAVC    2        5        5        3       12       14       22       22    
SVCHHNC    3        3        3        1       17       14       21       23    
SHCGYYC    2        5        2        5       13       13       23       22    
SICNHRC    2        3        1        2       16       16       20       25    
SPCYHSC    2        7        2        4       13       12       22       23    
SICPVTC    2        6        3        2       17        9       23       23    
SICQFHC    6        5        4        0       10       14       23       23    
SICRPQC    2        1        4        1       15       16       21       25    
SLCVHTC    5        2        5        1       15       11       22       24    
SMCRDEC    4        2        3        0       18       12       22       24    
STCRLAC    2        2        2        3       14       15       22       25    
SVCNPIC    2        2        4        2       16       12       23       24    
SDCYYIC   18       14       17       10        6        5        6        8    
SQCNVYC    7       10       15        5       10       11       10       16    
SYCIINC    3       17        8        9        8       13       11       15    
SPCIVHC    7        7        9        2       19       12       13       15    
SQCVHVC    5        9        7       10       16        9       12       16    
SHCVYIC   11        8       10       11        7        8       13       16    
SMCVEYC    6        7        9        6       14       13       13       16    
SDCFITC    9       13        7        8        9        8       13       17    
SYCMFTC    3        5        6        7       20       13       14       16    
SICVEYC    5        7        0       12       12       16       15       17    
SDCAKYC    8        8        7        7        9       12       16       17    
SYCQDDC    5        6        6        3       14       17       16       17    
SYCQHFC    5        9        9        6        9       13       15       18    
SMCTAYC    8        6        4        7       11       13       16       19    
SQCQQIC    7        6        8        6       13        9       17       18    
SQCHQQC    8        3        3        5       13       15       16       21    
SQCQSTC    3        3        8        5       16       12       20       17    
STCVHYC    9        7        5        7        8       11       18       19    
SQCQAHC    5        3        5        5       16       12       19       19    
SYCPADC    4        4        5        2       11       19       19       20    
SKCMPFC    2        4        5        7       12       13       19       22    
SACTAHC    4        6        3        1       10       17       22       21    
SPCRAFC    3        4        6        2       12       14       20       23    
SICPAIC    2        3        2        3       15       15       22       22    
SICGHHC    3        2        6        0       13       15       21       24    
SICGSNC    1        4        1        5       11       17       21       24    
SNCIEHC    1        4        7        2       12       13       23       22    
SVCKVTC    1        6        1        3       14       14       23       22    
SQCMNKC    4        6        3        1       14       10       22       24    
STCHHSC    2        3        6        1       12       14       22       24    
SQCWYKC    4        3        1        1       15       13       24       23    
SHCGTRC    1        2        1        2       12       18       22       26    
SLCRGPC    2        1        4        1       14       14       23       25    
SICYPGC    1        0        3        1       13       16       24       26    
SLCGHEC    1        0        1        3        9       19       25       26    
SHCDRRC    1        0        1        2       17       11       25       27    
SICYIYC    9       13       11       15       11        3       11       10    
SYCTYTC    8        7       11       10       17        9        9       12    
SICPYYC    8        5        9       13       13        8       12       15    
SQCAYVC    3        7       11       13        9       12       12       16    
SACTFIC    6        8        9       12       11        8       14       15    
SQCAAVC    9       10       10        6        8       11       14       15    
SQCPYAC    9        6        8        4       10       17       11       18    
SQCAVAC    2        3       10        7       20       10       13       18    
SQCYFKC    9        9        8        7        9        9       16       16    
SPCTHVC    4       10        4        3       15       13       15       19    
SYCPDNC    3        1       11        8       15       11       15       19    
SHCPYIC    7        3        6        8       13       10       19       17    
SYCYFHC    8        5        4        8       12       10       17       19    
SYCYNDC    7        6        3        7       13       11       19       17    
SDCPHSC    5        7        5        5        9       15       17       20    
SPCQAYC    7       10        6        3       13        7       19       18    
STCYHHC    3        6        3        5       18       11       17       20    
SICVRNC    2        4        2        4       18       15       17       21    
SPCEYRC    3        4        4        5       12       17       18       20    
SQCVKVC    2        4        9        6       12       12       18       20    
SHCVTKC    3        6        4        7        9       14       21       19    
SQCVFQC    1        7        2        6       12       15       17       23    
SQCPAGC    4        2        5        0       18       13       18       23    
SWCGYVC    2        2        1        1       20       15       18       24    
SMCQAQC    5        2        8        2       11       12       22       21    
SHCPWNC    0        0        2        1       25       10       20       25    
SLCIDYC    1        5        3        4       15       10       23       22    
SGCQRYC    1        3        2        2       16       13       21       25    
SHCGEYC    2        2        5        2       14       12       22       24    
SLCGYKC    2        3        3        2       16       11       23       23    
SHCAGSC    1        1        2        0       10       17       26       26    
SQCAYYC    7       13       14       16        9        6        8        9    
SYCYIYC   15       13       15       11        8        3       11        6    
SDCDTIC   11        8       15       11        3       13       10       11    
SHCTIFC    5        8        8       14       12        8       12       15    
SYCIIHC    5       10        7        9       10       12       10       19    
SICVKFC    6       10        4       10       14        7       16       15    
SDCVFTC    6        8        4        9       13        9       17       16    
STCYVHC    9        6        7        6        8       13       19       14    
SPCGFKC    2        3        4        5       20       14       18       16    
SQCTFFC    3        4        7        4       19       10       15       20    
SACYTTC    4        4        7        7       15        9       22       14    
SDCISFC    6        7        6        8       10        9       17       19    
SQCKVTC    3        7        6        4       14       12       16       20    
SQCPVNC    1        1        8        5       19       12       16       20    
SSCYITC    8        6        6        6       15        5       19       17    
SPCIFTC    9        7        5        3        7       13       19       19    
SACYVDC    5        8        4        3       13       10       19       20    
SICDFRC    2        7        3        3       14       14       17       22    
SVCPPYC    3        6        2        4       13       14       21       19    
SACPDAC    1        3        6        1       16       14       20       21    
SACTRHC    1        4        6        2       16       12       17       24    
SHCNHFC    4        2        3        7       12       13       20       21    
SICHPNC    2        3        1        3       18       14       17       24    
SMCPDKC    2        2        1        6       15       15       19       22    
SQCMFVC    3        5        4        3       10       15       19       23    
SPCWPYC    1        3        4        0       16       15       18       25    
SACHNIC    3        5        2        2       10       15       21       24    
SGCKWPC    0        0        1        1       14       19       22       25    
SKCDWHC    2        1        4        0       11       16       23       25    
SNCQHTC    3        3        0        3       10       15       23       25    
SSCIRHC    3        1        2        0       11       17       23       25    
SLCTDRC    1        1        0        2       14       15       24       25    
SLCNGRC    0        0        0        0       13       18       25       26    
SQCYVYC   13       12        7       15        6        8       10       10    
STCYTYC   12        9       12        9        8        9       12       10    
SHCIITC    7       10        8       11       10       12       10       13    
SQCAEQC    6        6       11        6       12       14       11       15    
SQCYIYC    6       12       11       11        6        9       14       12    
SHCITYC    9        8        8        9       11        9       13       14    
SYCVIKC    4       11        9       12       11        6       16       12    
SPCDIAC    6       15        9        6        8        8       14       15    
SQCDITC   10        9        7        7        8       11       13       16    
SACHYYC    8        9        8        8        9        9       14       16    
SACIYQC    7        6        5        6       12       14       12       19    
SACQAIC    4        9       12        9        9        7       15       16    
SDCTSYC    7        7       11        5       11        9       15       16    
SQCVFEC    3        5        1        5       20       16       12       19    
SQCIINC    8        4        5        8       12       12       13       19    
SQCASYC    7        4        8        5       13       11       15       18    
SQCHQVC    4        9        5        7       11       12       15       18    
STCIYKC    5        4        8       11       11        9       16       17    
SHCNFIC    4        8        5        8       17        4       19       16    
SQCDRTC    4        3        9        2       17       11       14       21    
SMCAEYC    5        6        6        7       13        8       17       19    
SQCHTIC    5        7        9        7        6       11       18       18    
SQCQVTC    3        5        9        8        8       12       19       17    
SYCPAVC    6        1        5        4       16       13       16       20    
SPCRYHC    7        8        7        2        9       11       18       19    
SVCAVYC    8        5        6        8        9        8       16       21    
SHCTFFC    7        8        3        4       14        7       19       19    
SHCYFHC    4        5        7        4       12       11       19       19    
SHCDRKC    3        4        6        2       16       11       20       19    
SSCYPVC    4        5        0        6       13       14       21       18    
SYCTHYC    3        6        6        4       10       13       18       21    
SHCYQTC    1        5        3        8        7       17       19       21    
SICQYSC    4       10        4        3       13        7       20       20    
SVCATHC    6        2        2        6       10       15       20       20    
SVCVGKC    1        3        4        3       13       16       21       20    
SMCPAIC    0        4        3        4       13       15       20       22    
SQCFMKC    3        1        4        3       18       10       21       21    
SQCTSFC    3        1        2        7       13       13       18       24    
SYCGTHC    2        1        3        1       15       15       20       24    
SYCTKNC    1        5        1        6       11       13       23       21    
SQCGAKC    2        3        2        2       12       13       25       22    
SACQYTC   11        4        8        5       18       14        9       11    
SQCYINC   12        6       11        7       13        9        8       14    
SYCDIYC    8       14       13       11        7        5       11       11    
SVCYTFC   12       10        7        9       12        7       10       13    
SHCAYYC    8        8       10        6       11       12       12       13    
SQCQRTC    7       12        8        8       14        6       11       14    
SQCYYTC    8       12       10        7        7       10       12       14    
SHCQYIC    8       12        8        9        8        8       14       13    
SYCYIEC    8       12       12        4        6       11       13       14    
SQCHYIC    7        7       12       10        6       10       13       15    
SQCQVAC    8        3       11        7       15        8       13       15    
SQCQVVC    4        8       10        7       10       13       14       14    
SECTYDC    4        8       14        4       13        8       15       14    
SHCAEYC    5        6       12        5       10       11       14       17    
SPCVYNC   10        5        7        7       10       10       14       17    
SYCHSVC    3        2        5       10       18       11       14       17    
SACPYYC    5       10        4        3       18        8       16       16    
SFCPPYC    4        3        3        3       21       13       16       17    
SICNNYC    3        5        9        8        6       16       15       18    
SKCITDC    7        7        5        4       13       11       16       17    
SQCDAKC   12        7        6        3       10        9       16       17    
SYCTDYC    6        9       10        3       10        9       15       18    
SPCVMSC    5        1        5        2       11       21       13       22    
SQCAGTC    6        3        4        5       18        9       17       18    
SQCPAHC    5        4        7        4       14       11       17       18    
SPCGVTC    1        4        6        4       15       14       16       20    
SQCPDKC    1        4        5        4       16       14       12       24    
SQCYFDC    1        8        8        4       10       13       17       19    
SVCYTNC    3        6        7        6       10       12       17       19    
SPCVQFC    8        1        3        3       13       15       16       21    
SDCRIFC    5        7        2        4       11       13       17       21    
SHCHSAC    3        6        3        2       14       14       18       20    
SHCNVHC    3        6        3        3       15       12       18       20    
SYCNYKC    5        5        3        6        8       14       20       19    
SHCNYSC    3        6        3        2        9       17       20       20    
SNCHAAC    2        9        2        1       12       14       20       20    
SYCHHGC    5        5        2        2       12       14       18       22    
SLCLAHC    0        4        1        4       19       11       19       22    
SACIVGC    2        4        4        1        6       19       21       23    
STCKIGC    0        2        0        3       15       16       22       22    
SVCGKYC    4        1        0        5       13       12       22       23    
SWCYKAC    1        5        2        3       10       14       22       23    
SHCYMRC    2        0        2        2       12       16       25       21    
SMCHFFC    1        2        3        1       12       15       23       23    
SMCMSRC    1        2        1        4       13       12       25       22    
SVCRMHC    0        2        4        1       10       16       23       24    
SMCIRAC    1        1        2        2        8       18       24       24    
SQCIFIC   12        8       14       17        7        4        9        8    
SMCYIYC    6       10       11        7       14        8       10       13    
SPCAHVC   10       10       10        6        8        9       12       14    
SYCVQDC    5       11        7        9       13        8       13       13    
SQCHVYC    5       10       10        4       12       11       12       15    
SQCNIYC   10        5       12        5        6       14       12       15    
SVCYINC    6        4        8       11       12       11       11       16    
SYCYYNC    3        7        7       12       11       11       13       15    
SQCVFKC    9        2       10        8       11       10       14       15    
SECTIYC    5        6        8       12       11        7       14       16    
SQCQYGC    5        9        4        4       15       11       13       18    
SQCHIYC   10        6        7        7        7       10       16       16    
SYCAVDC    6        6        7        8       11        9       16       16    
SYCVVDC   12        5        4        8        6       12       15       17    
SMCYGIC    3        4        5        4       11       18       13       21    
SPCMIKC    6       10        4        3       15        7       17       17    
SYCQQNC    3        3        8        5       13       13       14       20    
SYCSAYC    4        8        6        7        7       13       16       18    
SYCTAYC    4        7       10        5        8       11       16       18    
SACIIEC    3        7        9        4       11       10       18       17    
SQCDPDC    6        2        8        2       13       13       15       20    
SQCSAYC    4        4        8       10        6       12       17       18    
SICKYTC    1        4        5        7       12       14       16       20    
SNCQVYC    4        6        7        4       14        8       18       18    
SQCGEFC    2        4        3        4       14       15       16       21    
STCFYNC    3        5        4        7       12       10       20       18    
STCYPVC    5        4        2        3       16       11       17       21    
SVCQFKC    3        4        7        2       15       10       17       21    
SYCEHYC    7        5        4        4       10       11       19       19    
SACVYRC    2        5        4        3       10       16       18       21    
SQCRAHC    7        4        4        3       12       10       19       20    
STCYMSC    5        4        5        5       14        7       20       19    
SYCHHHC    2        3        3        3       12       17       20       19    
SPCTAFC    1        3        6        5       12       12       18       22    
SACGIHC    5        1        4        3        9       15       18       24    
SACTVHC    6        4        2        1       15        8       18       25    
STCAHGC    3        2        3        3       14       11       21       22    
SYCHHKC    1        5        4        1       18        7       20       23    
SACKFFC    2        3        3        3       10       14       25       19    
SDCAYGC    4        2        4        0       15       10       20       24    
SHCTMHC    2        4        3        2       11       13       22       22    
SSCDRFC    5        2        2        1       17        8       23       21    
SVCYPAC    2        3        1        2       13       14       24       20    
SDCRGIC    1        1        0        5       14       13       22       23    
SHCDRSC    3        3        2        1       13       12       23       22    
SHCLHNC    5        0        2        0       13       14       22       23    
SKCNLYC    1        1        1        1       15       12       23       25    
SICYIHC    5       13       11        5       11       13        8       12    
SQCVYEC    9        7       15        7       12        6       13        9    
SICTYTC    8       10        5        9        8       13       11       14    
SQCFYVC    8       12        7        6        8       12       11       14    
SVCYYTC    8       16        3       11        7        8       13       12    
SQCYYKC    4       11       15        5        7       10       13       13    
STCYFNC    6       12        8        8        8       10       12       14    
SNCVTYC    5        9        7       10        8       11       15       13    
STCYYKC    5        9        9        9        6       11       13       16    
SPCRTYC    4        6        9        7       11       11       13       17    
SACYAYC    7        7        9        4        9       10       16       16    
SHCRAYC    6        3        8        7       12       10       15       17    
SMCQPYC    1        5        6        8       14       12       15       17    
SQCPIKC    5        6       11        4        9       11       17       15    
STCFYTC    2        6        5        9       14       10       17       15    
SYCVVHC    3       11        4       10        9        9       17       15    
SDCPKYC    3        7        5        4       13       12       16       18    
SECNIYC    6        3        5        7       14        9       16       18    
SICPDYC    2        6        5        9       13        9       18       16    
SQCYRYC    6        6        3        8       14        7       19       15    
SICGPYC    3        4        0        5       14       17       15       20    
SQCPAKC    4        6        7        3       13       10       16       19    
SSCPAYC    2       10        3        4       12       12       17       18    
SYCYPDC    2        3        5        5       11       17       18       17    
SNCTNYC    1        7        8        4       12       10       17       19    
SQCVHRC    4        5        6        2       12       13       18       18    
STCHFNC    2        4        4        4       11       17       17       19    
SHCAYVC    3        6        6        6       11        9       17       20    
SICYPSC    3        4        6        2       12       14       18       19    
SPCAFHC    4        5        4        6        7       15       17       20    
SPCPAFC    3        3        2        3       16       14       18       19    
SYCNNVC    3        6        8        6        6       12       18       19    
SECQAVC    5        6        4        1       11       13       19       19    
SQCIVHC    2        4        3        5       13       13       17       21    
SYCVKKC    1        5        5        4       19        6       19       19    
SMCQDDC    3        3        3        5       14       11       18       21    
SMCQTYC    4        5        5        4        6       14       20       20    
STCHHTC    6        3        3        1       11       14       18       22    
SHCYMDC    1        7        3        3        8       15       19       22    
SPCLVNC    4        2        3        3       16        9       20       21    
SVCHFHC    1        3        4        4       15       10       20       21    
SYCDMEC    7        1        0        6       10       13       23       18    
SICYREC    2        3        1        4       16       10       20       22    
SMCPGRC    1        1        1        3       15       15       20       22    
SRCDYNC    5        3        5        2       11       10       20       22    
SYCARAC    1        4        2        2       15       12       20       22    
SFCPAKC    1        1        1        1       13       18       21       22    
SPCYIRC    2        4        5        2        8       14       20       23    
STCPAFC    2        0        2        4       12       15       20       23    
SLCYFRC    1        2        1        1       12       16       21       24    
SMCASHC    2        2        2        4       12       11       22       23    
SMCIWAC    0        2        3        0       15       13       22       23    
SMCFHRC    0        3        2        3       14       10       23       23    
SVCWPIC    3        5        2        1        9       12       25       21    
SSCWHAC    1        2        0        0       13       14       23       25    
SQCQYYC    8       17       11       10        4       10        8        9    
SYCQYVC   12       12       13       11        6        6       10        7    
SPCYTYC   13       10       11        8        8        5       10       12    
SYCTYIC   11       12        9        9        7        7       12       10    
SQCIVYC    8        6       13       10        5       11       12       12    
SQCTYFC    4       11        3       10       14       11       12       12    
SPCIRHC    2        5        4        3       24       14       10       15    
SYCYTYC    6        8       14        8        8        7       12       14    
SPCQAVC    9        5        9        5        9       12       12       16    
SQCRAYC    9        8        7        7       10        8       13       15    
STCTSHC   10        4        3        9       13       10       15       13    
SVCTVIC    4        8        9       12        7        9       13       15    
SYCITHC    7        5       11        8        5       13       11       17    
SPCYTTC    7        8        3       10        7       13       14       15    
SACIINC    7       11        8        4       11        6       14       16    
SDCQYMC   11        7        8        3        9        9       14       16    
SPCTIIC    8        6        6       10       12        5       13       17    
SQCHAYC    4        8        9        4        9       13       14       16    
SQCIVKC    7        5        7        7        9       12       13       17    
SVCHIYC    8        6        9        3       10       11       14       16    
SVCIPFC    5       10        5        2       16        9       12       18    
SYCVRYC    6        6        8        6        7       14       13       17    
SICVIKC    5        4        9        9        7       12       15       16    
STCPYSC    4        9        6        3       14       10       19       12    
SYCFMSC    8        8        7        7        7        9       15       16    
SYCIFYC    6        4        7       11        5       13       15       16    
SYCPAKC    6        2        4        5       12       17       13       18    
SPCAYFC    8        5       10        3        8       10       16       17    
SQCPVHC    0        3       11        9        9       12       15       18    
SQCVVTC    6        4        7        7       11        9       15       18    
SYCQRHC    3        4        4        7       14       12       14       19    
SYCYRAC    3        6        3        7       11       14       15       18    
SECRTDC    5        7        4        3       11       13       15       19    
SPCLAIC    2        3        5       11       13        9       16       18    
SVCYPVC    5        7        3        2       12       14       18       16    
SYCITTC    7        5        5        6        9       11       17       17    
SVCAYKC    7        5        8        4        8       10       18       17    
SVCYRDC    3        2        2        6       17       12       15       20    
SICSIHC    1        6        3        8       15        8       18       18    
SACIIAC    5        5        4        3        8       15       19       18    
SHCYFNC    2        4        6        6        9       13       18       19    
SICYKFC    6        5        4        3       11       11       21       16    
SACIRAC    5        1        3        3       14       13       17       21    
SKCHYFC    4        3        2        9        9       12       18       20    
SLCIFNC    3        4        4        4       12       12       18       20    
SMCFRNC    4        3        5        1       11       15       18       20    
SPCTQIC    5        6        5        5        9        9       16       22    
SPCVHSC    5        0        3        7        7       16       19       20    
SVCPVNC    1        4        2        3       16       12       22       17    
SACVMFC    4        4        6        2        6       15       20       20    
SPCAARC    2        2        4        1       11       16       19       22    
SPCPVHC    5        0        3        2       10       16       20       21    
SKCYPHC    0        0        3        5       14       12       20       23    
SMCRGTC    1        2        1        2       17       11       22       21    
SGCPYEC    2        3        3        0        9       16       20       24    
SPCKAKC    2        2        1        2       13       12       21       24    
SDCVYTC    9       10       16        4        9        8        9       11    
SDCYTYC   11        8        9       12       10        5        9       12    
SQCDMYC   12        8       11       10        8        5       12       10    
SVCVTYC    9        9        8       12        9        7       11       11    
SVCTYYC   10        9        3       14        9        7       13       11    
SYCDYKC   12        3       11        7       12        7       11       13    
SYCTTYC    7        5        8       12        7       13       13       11    
SHCTIDC    6        6       13        6        7       13       12       13    
SPCYVYC   11        5       14        5        6       10       12       13    
SQCVQFC   10        7       11       10        7        6       14       11    
STCAYYC    7        7        8       12        8        9       12       13    
SQCHFYC    7        2        5        9       16       11       12       14    
SQCQVNC    5        3        4        6       14       18       10       16    
STCIYTC    8       10        3       12        6       11       15       11    
SQCYEYC    7       10        7        6       11        8       12       15    
SPCYTFC    8        6        9        8        7       10       13       15    
SQCAYHC    4       11        6        7       10        9       13       16    
SICDVKC    4        4       10        6       13        8       14       17    
SMCRAYC    4        5        5        8        9       14       14       17    
SVCPAYC    5        6        3        3       14       14       18       13    
SACFKFC    4        4        7        5       10       14       16       16    
SQCHIDC    6        4        8        9        4       13       16       16    
SQCMIHC    7        5        7        5       11        9       18       14    
SICVVNC    7        3        5        8        6       13       16       18    
SNCAVYC    8        6        6        5        7       10       17       17    
SYCVAHC    5        4        6        6       11       10       17       17    
SMCTQFC    4        2        4        4       14       13       17       18    
SQCSIHC    3        3        5        6       13       11       18       17    
SRCVEIC    7        5        2        3       11       13       16       19    
STCTTKC    4        8        2        4        6       17       17       18    
SPCIKAC    5        3        3        4       13       12       16       20    
SPCPFKC    4        4        9        3        8       12       18       18    
SPCYFVC    3        7        5        4        8       13       18       18    
SQCDIHC    2        7        4        6       13        8       18       18    
SVCYFHC    4        7        6        7        9        7       20       16    
SQCWPYC    2        1        4        4       16       12       15       22    
SHCHVHC    5        7        4        2        9       11       19       19    
SMCGIFC    1        1        3        4       14       15       16       22    
SMCTFFC    3        4        2        6       14        9       19       19    
SQCKGTC    3        6        1        3       15       10       19       19    
STCKPDC    3        2        2        2       14       15       18       20    
SYCHFKC    3        3        4        6       12       10       19       19    
SGCTDHC    0        4        3        1       18       11       17       22    
SMCRYEC    1        4        7        1        9       15       18       21    
SHCPAEC    2        4        2        1       16       11       20       20    
SVCRSDC    1        3        4        2       13       13       21       19    
SHCVFAC    5        3        3        1       10       13       20       21    
SICTTHC    1        3        4        6        6       15       20       21    
SPCKGIC    2        1        1        2       16       13       23       18    
SQCPLPC    3        1        4        0       12       15       18       23    
SWCPPYC    1        2        1        4       15       11       22       20    
SHCVLHC    3        1        1        2       10       16       20       23    
SICRHSC    1        1        2        4       12       13       21       22    
SMCLARC    2        1        1        0       11       18       21       22    
SQCTPAC    3        4        3        2       10       11       22       21    
SWCDPAC    1        3        2        1       15       11       20       23    
SICHREC    1        2        2        2       16        9       22       22    
SYCPAAC    3        3        1        0       12       12       22       23    
SMCKFNC    1        0        0        2       12       13       24       24    
SMCLTQC    0        0        1        0       15       12       23       25    
SDCYYTC   13       12       26       11        2        4        4        3    
SQCDYIC   13       19       16        5        4        6        5        7    
SQCAIYC   12        7       18       10        9        4        7        8    
SPCYHYC    7        7       14        7       12       12        8        8    
SYCDIIC   11       17        8       14        5        3        7       10    
SDCYYHC    7       10        8       13        8        8        9       12    
SHCDVIC   10       13        8        7        5       11        9       12    
SQCFITC    8       11        6       12       12        5        9       12    
SVCDFIC    6       10        9       13        6       10       10       11    
SICHYVC    7        5        7        9       15        9        8       15    
SICVAYC    7        5        5       13       12        9       13       11    
STCTAKC    2        5       11        3       15       15       10       14    
SVCIDYC    4       16        6        8       10        7       11       13    
SQCHTKC    6        7        7        6       14        9       11       15    
SQCTIFC    7        7        5        8       14        8       15       11    
STCQYYC    9       13        5        8        6        8       13       13    
SVCIFHC    4        9        5        9       16        6       11       15    
SYCITQC    7       14        5        6        6       11       12       14    
SQCVYAC    5        9        9        6        9       10       15       12    
SHCFYNC    6        6        7        8       12        7       15       14    
SDCPYHC    5        9       10        3        7       11       14       16    
SHCVKYC    7        3        8        8        8       11       14       16    
SQCKYVC    6        3        7       10        8       11       16       14    
SQCVTKC    9        5        6        7       10        8       17       13    
SVCHYKC    6        4        5        4       15       10       14       17    
SPCLAYC    2        6        6        2       17        9       14       19    
SWCPAYC    4        3        3        1       15       15       18       16    
SYCKIKC    5        4        6        5       11       10       15       19    
SACHYSC    5        2        6        3       14       10       19       16    
SICVHHC    6        4        6        3       10       11       17       18    
SLCQAEC    4        3        2        6       15       10       19       16    
SMCTVGC    1        5        4        4       10       16       13       22    
SQCHVNC    9        4        6        2        9       10       17       18    
SYCPAGC    0        2        3        3       11       21       15       20    
SACGYRC    6        5        3        4       12        9       17       19    
SICFYHC    5        3        8        6        7       10       20       16    
SMCPTNC    4        0        4        4       11       16       15       21    
SMCTNYC    9        3        5        3        9       10       18       18    
SACVWFC    4        4        3        4       13       10       17       20    
SHCQRFC    4        5        4        3       11       11       19       18    
SNCYIKC    2        3       10        1       10       12       19       18    
SPCNYKC    5        3        6        2       14        8       18       19    
SQCAVSC    5        6        2        3        9       13       17       20    
SQCHWYC    2        1        4        0       16       15       19       18    
STCPDVC    2        3        4        1       14       14       16       21    
SHCKHFC    4        2        2        6        9       14       19       19    
SHCLPYC    2        4        4        5       10       12       19       19    
SQCAANC    4        3        8        4       11        7       18       20    
STCQHVC    2        5        6        3       12        9       18       20    
SNCSYHC    2        4        3        3       16        8       20       19    
SQCGKAC    0        1        5        3       14       13       17       22    
SYCREAC    2        2        4        3       10       15       18       21    
SHCTGYC    2        5        2        3       11       12       19       21    
STCGHSC    0        2        5        1        8       19       17       23    
SQCASAC    4        0        4        4       11       11       19       22    
SACFHHC    1        4        2        1       11       14       20       22    
SLCPAKC    2        0        2        0       19       10       19       23    
SMCVWHC    4        0        3        1       13       12       20       22    
SQCGKHC    0        2        1        3       14       13       19       23    
SICYIWC    0        2        1        2       12       13       23       22    
SQCDIDC   10        8       20       10        7        7        3        9    
SDCIYFC    8        7       14       16        8        5        4       12    
STCDVDC   12       10       11        8        9        8        8        8    
SQCVIDC    2       12       19        9        6        9        8        9    
SQCDVVC   13        7        9       11        7        7        8       12    
SQCDNIC    7        9       10       12        7        7       10       12    
SQCVAYC    7       14        7        3       10       11       10       12    
STCTIIC    8       13        9        7        6        7       11       13    
SPCVAKC    3        5        6        7       15       13        9       16    
SQCQIVC    7        5        5       11       12        9       12       13    
STCFITC   11        8        5        7        9        9       11       14    
SPCYAYC    5        8       10        7       13        5        9       17    
SPCFIKC    8        8        6       10        9        6       13       14    
SPCVDYC    8        7        9        6        7       10       12       15    
SQCIHFC    7        8        5        5       12       10       12       15    
SQCTATC    5        2        9        7       12       12       12       15    
SDCHYTC   10        6        8        4       10        8       14       14    
SDCTTIC    7        4        8        9        6       12       13       15    
SICIYKC    9        7        3        5       14        8       14       14    
SPCVPYC   10        7        4        5       12        8       12       16    
SQCYYAC    6        8       10        8        9        5       13       15    
SYCHFYC    7        7        4        8       10       10       13       15    
SDCIYKC    8        9        9        5        4       10       14       15    
SICIFNC    6        7        9        4       12        7       15       14    
SACYVKC    9        5        5        7        9        9       14       16    
SHCYVKC    3        4        5        7       11       14       12       18    
SDCTAYC    9        7        8        4        6        9       16       15    
SMCFRYC    8        5        5        4       10       11       16       15    
SPCGDVC    3        4        8        6       13        9       14       17    
SRCPDVC    7        1        2        2       20       11       16       15    
STCAVFC    6        8        7        6        9        7       16       15    
SMCNTDC    4        4        5        5       10       14       13       19    
SPCHVKC    5        4        7        2       14       10       15       17    
STCHYSC    5        8        2        8       11        8       17       15    
SVCQAYC    3        4        8        7        8       11       16       17    
SYCPDKC    3        4        2        4       17       11       20       13    
SICPFNC    3        5        2        3       13       14       15       19    
SLCVASC    4        7        4        5        8       12       16       18    
STCTATC    6        4        7        2        8       12       16       19    
SICDRTC    6        1        1        2       15       13       17       19    
SICPVDC    2        3        1        9       15        8       19       17    
SICPAKC    2        0        3        2       13       17       17       20    
SMCAHYC    4        5        3        3       14        8       18       19    
SQCAAHC    5        2        3        3       11       13       17       20    
SICAGTC    3        3        1        5       15        9       19       19    
SQCSYQC    8        4        1        2       11       10       19       19    
SSCTVAC    6        3        1        3        8       15       17       21    
STCHIRC    2        3        4        4        9       14       17       21    
SVCLTNC    2        3        1        4       10       15       19       20    
SVCQSQC    3        3        4        1       10       14       15       24    
SHCMRSC    3        1        3        3        8       16       19       21    
SHCMSHC    0        2        3        4       12       13       20       20    
STCDRTC    2        4        2        1       15       10       19       21    
SLCYGTC    2        2        1        3       15       10       19       22    
SMCTKSC    3        1        2        3       14       10       22       19    
SQCPKAC    2        1        7        1        9       13       20       21    
SMCAGLC    1        0        0        2       15       14       19       23    
SPCLRAC    0        2        5        1       11       13       20       22    
SFCMRSC    1        3        2        0        7       17       23       21    
SMCPVPC    3        0        2        1       14       10       22       22    
SPCYPRC    0        0        3        1       13       13       20       24    
SVCRAAC    1        1        1        1       16        9       22       23    
SDCDIIC    8       18       26        4        5        3        3        6    
SDCIITC   11       14       12       12        6        4        6        8    
SYCYVYC    7       17       11       14        7        3        7        7    
SPCVYYC    7       11        9       13       10        8        8        7    
SQCATVC   12       10       12       11        6        6        8        8    
SACIDIC    5       10       10       11       10        7       10       10    
SICIFTC   12        7        4        9       13        8        9       11    
SPCTYYC    7        5       11       14       10        6       11        9    
SVCPFYC   10        5        7        7       14        8        9       13    
SYCVIYC    7       12       13        7        5        7       11       11    
SQCTIYC    6       16       10        7        6        5       12       11    
SQCVVIC    9        8       11        9        4        9       10       13    
SDCRYIC    6        8       11        3       13        8       11       13    
SPCVVYC    5       11        8        7        9        9       11       13    
SQCIFYC    7       12        5        8        7       10       13       11    
SQCTFIC    8       10        7       10        6        8       14       10    
STCITFC    5        8        6       10       10       10       11       13    
SECTFYC    3       10        4        9       12       10       12       13    
SQCVQHC    5        5       12        6        8       10       12       15    
SYCTIHC    4        9        9       10        6        8       13       14    
SHCVHFC    5       11        3        5       10       11       13       15    
SPCKQFC    5        5        0        4       17       14        9       19    
SQCVIHC   10        5        7        5        6       12       14       14    
SACVFTC   10        7        7        5        7        8       15       14    
SHCYYRC    5        5        4        8       13        9       14       15    
SMCPYEC    5        5        4        5       12       13       13       16    
SSCYYNC   12        7        4        5        7        9       15       14    
SACYANC    9        8        6        2       10        8       14       16    
SHCVITC    6        9        3        6       11        8       14       16    
SDCPVVC    3        7        5        6       10       11       15       16    
SQCAYFC    5        3        9        5        8       12       14       17    
SQCMPIC    9        2        8        6        6       11       16       15    
SQCQRNC    7        2        5        3       12       13       13       18    
SDCRAKC    4        0        9        1       12       15       15       17    
SNCYFHC    2        6        6        7        7       13       15       17    
SICPVEC    4        4        3        7       13        9       15       18    
SMCQANC    1        3        3        5       13       15       14       19    
SICQHHC    4        4        2        4       16        9       13       21    
SICTSNC    6        4        2        4       13       10       17       17    
SMCYRTC    5        2        1        6       15       10       16       18    
SYCDMHC    5        7        5        2        9       11       16       18    
SHCMGYC    3        2        5        2       15       11       18       17    
SMCAWPC    0        0        1        1       18       17       14       22    
SMCVVGC    2        3        3        2       13       14       20       16    
SQCLHQC    1        2        4        4       13       13       17       19    
SQCHEYC    4        5        3        0       11       13       18       19    
SQCVRGC    2        4        4        3       14        9       18       19    
SYCHQAC    3        2        2        3       12       14       18       19    
SVCYPFC    5        0        4        4        6       16       19       19    
SHCHNKC    3        3        2        3       11       12       19       20    
SICINNC    1        5        5        1        9       13       21       18    
SICTFRC    4        3        1        3       10       13       20       19    
SMCLRSC    1        2        4        3        9       15       18       21    
SDCYIIC   10       19       16       15        2        3        3        4    
SPCAYIC   16        6       11        9        6        8        7        9    
SPCITYC   12       11        8       12        6        7        6       10    
SQCHQYC    6        5       11        8       16        6        8       12    
SICVTYC    9        8        9        9        9        7        9       12    
SQCYYDC    4       19        7       10        4        7       12        9    
SDCTYFC    7       11        7        8       12        5       10       12    
SVCYIFC   10       14        9        7        2        8       11       11    
SYCTFIC    2        6       11       15        6       10       11       11    
SDCKYIC    5       13        7        7        9        8       11       12    
SHCDRYC    7        5        8        7       11       10       10       14    
SICQYFC    6       13        5        7       10        6       12       13    
SQCVDKC    7        9       10        7        8        6       11       14    
SDCAAYC    9       10        6        5        7        9       14       12    
SQCPFFC    7        7        6        5       12        8       14       13    
SQCQIKC    7       11        7        4       12        4       14       13    
SSCYFYC    6       10        6        8        5       10       14       13    
STCHTTC    1        9        8       10        5       12       13       14    
SACVEYC    5        7        6        6       12        7       15       14    
SICAVNC    7        4        6        3       16        7       10       19    
SQCGIVC    3        3        8        2       13       14       12       17    
SICFYSC    5        5        7        8        5       12       15       15    
SICNIHC    4        5        8        7        8       10       14       16    
SQCFYHC    3        3        9        7       14        6       15       15    
SQCYPIC    5        3        6        6       10       12       13       17    
SVCIYAC    5        9        4        6        9        9       14       16    
SHCMHAC    2        8        5        3        7       16       15       16    
SPCAKYC    2        3        7        8        9       12       14       17    
SPCRIFC    5        2        6        8       10       10       15       16    
SMCIMPC    3        5        5        4       12       11       15       17    
SQCQIGC    3        6        5        2       12       12       15       17    
SQCRHIC    3        6        8        4        8       11       16       16    
SQCYKEC    8        4        2        6        8       12       13       19    
SYCFHNC    5        4        3        6       14        8       16       16    
SDCINFC    2        4        5        6       12       10       16       17    
SHCIMQC    2        2        5        3       12       15       13       20    
SQCYPFC    4        7        8        3        7       10       14       19    
SICVGDC    3        5        3        2       15       10       14       20    
SKCYIHC    2        6        4        5       10       11       16       18    
SMCYPVC    4        3        2        1       17       11       17       17    
SQCAKYC    5        4        3        5       10       11       16       18    
SQCIVPC    6        4        4        3       11       10       16       18    
SQCRTHC    3        1        4        7       13       10       17       17    
SACAHVC    4        4        4        5        8       12       17       18    
SICTIKC    7        3        4        3       12        8       17       18    
SMCTYSC    6        2        2        5       11       11       17       18    
STCIMHC    5        4        4        2        7       15       15       20    
SACYPIC    4        4        5        5       10        8       16       20    
SHCPANC    3        1        4        3       11       14       18       18    
SMCVVHC    3        2        5        6        7       13       17       19    
SLCMFKC    4        2        2        3       14       10       17       20    
SQCFRVC    1        2        4        2       13       13       17       20    
STCINEC    4        4        1        9        7       10       19       18    
SMCIRDC    2        3        1        6        9       13       18       20    
SNCNFMC    1        2        4        2       12       13       17       21    
SACQFHC    3        3        1        5       11       10       19       20    
SHCDRPC    1        2        1        2       14       13       18       21    
SMCFDKC    4        4        0        4        6       15       19       20    
SMCFGKC    3        3        2        1       13       11       19       20    
SNCTYKC    3        2        3        1       11       13       18       21    
SPCHMHC    1        4        3        2       13       10       19       20    
SVCKFHC    1        1        5        2       12       12       17       22    
SICGRIC    2        1        2        0       14       13       20       20    
SICIRSC    3        3        2        5        9       10       20       20    
SPCQRLC    1        5        3        1       12       10       19       21    
SMCRVSC    2        1        0        1       11       16       18       23    
SPCIWAC    2        0        1        1       10       16       20       22    
SVCIARC    0        4        1        1       11       13       20       22    
SWCVQKC    2        2        1        1        8       16       20       22    
SACQSHC    2        1        0        5       16        5       21       22    
SQCYYIC   11       12       23       13        3        2        4        3    
SDCDITC   12       13       20       10        0        6        4        6    
SYCVTYC   14        8       14       11        8        6        4        6    
SVCYYYC   15       13       11       13        4        4        4        7    
SQCIIKC    8       14        8       15        4        8        7        7    
SACYYTC    8        9       18        9        4        8        8        7    
SDCTYYC   12        6       11       16        6        5        7        8    
SDCYIVC    9       12       12       13        3        6        7        9    
SYCIEYC    8       10       15       11        6        5        8        8    
SQCYIDC   13       14        9        5        3       10        7       10    
SICDITC    4       10       12       15        7        5        7       11    
SDCVIIC   11        7       11       13        3        7       10        9    
SQCAQYC   12        7       13        6        9        5        8       11    
STCYFTC    7        7        6       19        8        5       11        8    
SHCYYIC    7       14       12        9        6        3       11        9    
SQCAVFC   11        8        0       11       14        7       10       10    
SQCVQYC    8        8       12        9        7        7        9       11    
SYCYRYC    8        8        7        9        7       10       10       12    
STCYTFC   10        9        7        9        7        6       13       10    
SDCAIKC    3       18        9        4        5        8       10       14    
SPCDMIC    3        9        9        7       12        7       11       13    
SHCFITC   12        6        7        4        8        9       12       13    
SPCYYNC   11        6        7        5        7       10       12       13    
STCVYKC    2       13        4       11        9        7        9       16    
SYCVTHC    6        4        9        9        5       13       12       13    
SICIINC    3        4        6       14        9        9       13       13    
STCHTYC    6        6        7        7       13        6       11       15    
SVCAVIC    4        7        6       10       10        8       13       13    
SVCVYNC    4        8        3       12       12        6       14       12    
SYCTQFC    7        6        5        8        9       10       12       14    
SHCAAYC    5        4       14        3        8       10       11       16    
SQCYMFC    7        9        6        6       12        4       13       14    
SDCLFTC   10        4        8        7        5        9       13       15    
SNCYKSC    6        3        3        5       12       14       11       17    
SYCPTYC    6        3        9        7        5       13       16       12    
SYCYHHC    5        6        7        4       11       10       11       17    
SQCVADC    4        6        7        3       10       12       12       17    
SDCYRAC    8        2        8        3        9       11       15       15    
SHCAYDC    8        6        5        3       10        9       14       16    
SQCIRDC    6        7        4        4        7       13       14       16    
SQCAKGC    0        2        2        3       21       12       13       18    
SQCTVHC    5        7        4        7        9        8       14       17    
STCHIKC    4        9        3        4       11        9       14       17    
SDCKAYC    3        3        4        5       11       13       15       17    
STCYNNC    1        6        8        6        8       10       14       18    
SACEFVC    6        4        2        7       11        8       15       18    
SACYRIC    5        5        8        1       10        9       17       16    
SHCYVAC    2        3        6        7        8       12       15       18    
SICDPVC    4        3        4        4       15        8       14       19    
SKCADYC    6        1        5        6        7       13       16       17    
SLCPPFC    2        5        2        1       15       13       15       18    
SYCLADC    6        2        6        0       13       11       15       18    
SACTTVC    7        4        5        3        3       15       15       19    
SMCTRPC    2        1        1        2       20       11       12       22    
SPCTVRC    4        6        2        2       13       10       15       19    
STCYLSC    3        2        4        2       11       15       15       19    
SVCFTAC    1        6        4        7       11        8       18       16    
SYCTQQC    2        5        5        5        7       13       16       18    
SFCARNC    1        3        0        2       16       13       15       21    
SQCQNQC    1        4        7        2        8       13       17       19    
SVCIPNC    4        3        4        3       14        7       18       18    
SACGIRC    1        1        2        2       16       12       20       17    
SDCGVDC    2        4        9        3        8        8       19       18    
SECIRAC    1        2        5        1       11       14       18       19    
SICHYHC    4        4        2        3       12        9       20       17    
SKCDYGC    2        4        4        0        8       16       17       20    
SVCDPVC    1        8        4        1       10       10       18       19    
SVCKLNC    2        6        1        2       12       11       17       20    
SMCFRTC    2        6        0        2        9       14       22       16    
SMCPVRC    1        4        5        1       10       12       20       18    
SMCRHHC    3        1        1        3       14       11       18       20    
SACRVSC    2        3        3        4        6       14       19       20    
STCPAQC    5        0        3        3        5       16       19       20    
SLCYGHC    0        3        0        2       12       13       19       22    
SACVLGC    0        0        1        0       14       14       19       23    
SGCGYRC    0        0        0        1       18       10       19       23    
SNCWRQC    0        2        0        0        9       16       21       23    
SDCVYYC   10       12       13       12        7        4        6        6    
SQCYDIC   12       16       12       15        3        0        6        6    
SQCYIFC   10       15       10        7       11        4        5        8    
SHCYINC   10       10        7        8       15        6        6        8    
SHCYVYC    6       14        7       10       11        7        7        8    
SDCYMYC    9       10       13       10        6        6        8        8    
SQCNIKC    8        8       10        8       10        8        9        9    
SQCVTYC    6       11        8       14        9        4        8       10    
SYCTYSC    3       10        5       13        7       13        7       12    
SQCDINC   11       10        9        7        4        8       10       11    
STCKDYC    4        7        8        5       12       13       10       11    
SYCDVYC    6        8        5       12        9        9       11       10    
SACYDIC   12        9        9        6       11        1       12       10    
SPCVYIC    8        9        8        8        6        9       10       12    
SQCDFIC    6       16       10        4        7        5       11       11    
SQCQAYC    8        6       12        5        5       11       11       12    
SYCAAYC    4        5       12        7        8       11       10       13    
SDCMFYC    5        2        8        5       19        7       11       13    
SQCQEYC    7        3       10        6       10       10        9       15    
SQCVITC    9        9        3        6        9       10       10       14    
SVCHFYC    5        8        4        9        9       11       10       14    
SYCVYTC    6       12        6        8        8        6       10       14    
SMCYRYC    1        6        8        6       10       14       10       15    
SPCYRDC    3        7        4        7       13       11        9       16    
SYCVSNC    3        7        9        4       11       11       13       12    
SICYYFC    6        6        7        7        9        9       13       13    
SMCIKFC    4        5        6       11        9        9       12       14    
SNCYFYC    5       10        4        7        8       10       13       13    
SPCARYC    4        7        5        7       11       10       13       13    
SYCTNIC    5        2        5        8       10       14       11       15    
SHCTHYC    5        6        6        7       11        8       12       15    
STCRYIC    6       11        8        5        4        9       14       13    
SFCTSYC    1        6        4        6       15       10       14       14    
SHCITHC    6        7        5        5       11        8       13       15    
SHCRYVC    5        5        7        1       13       11       12       16    
SICYAYC    6        6        5        9       10        6       14       14    
SPCQAEC    2       11        5        3       11       10       13       15    
SPCQFIC    7        7        8        6        8        6       13       15    
SYCPYFC    6        5        9        5        9        8       14       14    
SDCVKFC    3        9        5        4       13        7       13       16    
SQCNDAC    3        9        6        1       11       11       13       16    
SQCPATC    6        4        6        4       10       11       13       16    
STCIYHC    3        4        8        4       10       12       12       17    
SGCAYTC    4        5        7        8        7        9       15       15    
SPCIYRC    5        3        7        2       13       10       12       18    
SRCPVDC    3        5        2        1       20        9       13       17    
STCITSC    6        5        9        2        5       13       14       16    
SYCQDVC    3        6        7        6       12        6       17       13    
SYCSYNC    7        4        3        4       14        8       12       18    
SYCDFHC    3        4        5        8        8       11       15       16    
SECVYTC    4        7        4        3       10       10       14       18    
SMCNVTC    3        5        5        4       14        7       16       16    
SPCHYQC    4        3        3        5        9       14       15       17    
SRCLPYC    4        5        2        1       13       13       13       19    
SYCLAYC    9        4        5        3        9        8       17       15    
SYCNYHC    1        5        4        3       12       13       18       14    
SACGYTC    3        5        6        3        9       11       18       15    
SDCYPAC    3        4        3        1       13       13       16       17    
SHCYEFC    1        5        7        4       12        8       17       16    
SHCYRSC    0        3        4        6       12       12       16       17    
SQCFYKC    5        5        4        4       11        8       18       15    
SQCVGFC    5        6        8        1       11        6       18       15    
STCHFHC    3        1        5        5       10       13       16       17    
STCYFSC    5        2        3        9       11        7       16       17    
SHCVGYC    2        4        7        3        9       11       17       17    
SPCMPIC    2        4        4        3       11       12       15       19    
SQCFKGC    1        4        4        2       12       13       12       22    
SRCVGYC    2        4        5        3       13        9       16       18    
STCVHSC    4        1        7        5       10        9       16       18    
SHCYFRC    0        5        2        1       16       11       16       19    
SICARAC    2        3        5        2       11       12       18       17    
SPCQSNC    2        3       10        2        8       10       18       17    
SVCRTAC    2        4        3        4        7       15       16       19    
SACYQSC    0        5        6        2       11       10       16       20    
SLCWPHC    2        2        1        1       14       14       18       18    
SMCGYKC    2        4        0        2       13       13       17       19    
SMCTANC    2        2        6        2       10       12       19       17    
SNCIHIC    4        0        6        5        9       10       17       19    
SPCPDAC    1        2        3        1       16       11       17       19    
SQCIMGC    1        2        3        3       17        8       17       19    
SPCIKNC    3        1        3        1       12       13       17       20    
SRCDGFC    3        3        3        4        7       13       18       19    
SKCTANC    2        0        2        2       13       13       17       21    
SSCMIDC    1        2        3        4       10       12       18       20    
STCADKC    2        2        4        3        9       12       19       19    
SMCMGHC    0        1        2        2       12       14       15       24    
SPCGWRC    1        1        2        0       10       17       17       22    
SPCMSKC    1        2        3        2       11       12       19       20    
SRCPDNC    1        0        3        3       10       14       17       22    
SLCTWHC    0        2        1        1       14       10       20       22    
SDCAYIC    8       16       18       13        4        1        7        2    
SYCYYDC   10        9       10       10        9        7        5        9    
SPCDIIC   14       12       11        6        8        3        8        7    
SQCQYNC   13        8       11        7       10        4        7        9    
SACYIYC    5       15        9        9        6        8        7       10    
SDCDAFC    8        9       10        7        8       10        8        9    
SMCVMYC    3        8        7       13       10       11        8        9    
SVCTYFC    9       10        9       13        8        3        9        8    
SQCNIIC    9       10        7       13        7        5        7       11    
SYCMFYC    8        9        4       12        9        8        9       10    
SICDYYC   10        6        7        8       11        6        8       13    
SQCQDNC    9        8        7        7        9        8        8       13    
SQCRITC    8        7       14        7        8        4       10       11    
SYCDIKC    6       10        7       10        5       10       10       11    
SYCDINC   11        9        8        4        8        8       10       11    
SACIYKC   11        9        6        6       12        3       10       12    
SMCQAEC    8        2        7        8       15        7       10       12    
SACAYYC    8        7        8       10        5        8       11       12    
SHCYDIC   11        8        5        2       15        5       11       12    
SQCYKYC    8        2        7        4       16        9       11       12    
SVCIYHC    8        7        7        7       11        6       12       11    
SHCNIFC    6        7        3        8       12        9       10       14    
SQCDRKC    4        4       10        2       17        8       10       14    
SQCYHYC    6       10        7        8        5        9       16        8    
SVCYKYC    5       10        6        5        7       12       11       13    
STCAITC    8        7        6        4       11        8       11       14    
STCIYNC    5        7        9        5       13        5       10       15    
SYCYKYC    6        6        8       11        3       10       13       12    
SACVFIC   13        7        4        4        6        9       13       13    
SHCIVDC    5        8        5        6        9       10       12       14    
SHCMYFC    6        5        6        5       10       11       11       15    
SICHQYC    7        5        8        3       11        9       10       16    
SQCQMSC    2        8        8        6       11        8       11       15    
SVCIVSC    6        6        5       10        7        9       14       12    
SACYTEC    4        9        4        6        9        9       13       15    
SQCITAC    6        8        7        5        9        6       14       14    
SQCTPIC    6        2        7        7       10        9       15       13    
SYCQVHC    4        6        8        3        9       11       14       14    
SICIVNC    5        5        6        6        8       10       14       15    
SACINNC    2        9        5        3        9       11       16       14    
SQCISKC    2        9        5        7        8        8       14       16    
SQCMIFC    6        2        6        7        9        9       16       14    
SRCYVNC    4        7        5        3       12        8       13       17    
SSCIINC    4        6        5        5        6       13       14       16    
STCAVDC    6        7        5        3        7       11       15       15    
SHCEHHC    4        0        4        2       16       12       12       19    
SHCVTAC    6        7        2        3        8       12       15       16    
SMCHTIC    5        6        3        5        9       10       14       17    
SYCLYTC    5        5        3        6       10        9       15       16    
SACQVHC    4        3        6        1       12       11       16       16    
SECFIKC    3        4        5        6       10        9       16       16    
SECKWFC    1        2        3        1       20       10       14       18    
SFCYNNC    5        2        3        9       10        8       16       16    
SGCDRYC    3        1        5        5       10       13       15       17    
SRCPAYC    2        4        3        4       13       11       15       17    
SACRPYC    3        4        2        6       10       11       15       18    
SMCVGNC    2        3        6        1       14       10       16       17    
SNCPYNC    4        4        2        5       10       11       16       17    
SHCPAVC    5        4        5        2        9       10       16       18    
SICPPYC    3        4        5        3       12        8       16       18    
SMCQDKC    0        2        6        5        8       14       17       17    
SACKINC    3        6        2        1        8       14       17       18    
SMCPAKC    2        1        2        3       12       14       18       17    
SQCFPDC    2        0        7        4       12        9       19       16    
SQCIDRC    8        2        1        3        9       11       17       18    
SVCDSNC    2        2        4        5       12        9       18       17    
SPCMLTC    8        3        1        0       13        8       17       19    
STCDWTC    3        4        4        0        9       13       19       17    
SACPRYC    3        2        2        5        8       12       18       19    
SECVGIC    1        2        3        1       15       10       21       16    
SPCKIFC    2        1        5        3       10       11       20       17    
SHCPKSC    1        2        1        3        8       16       18       20    
SVCRIGC    2        2        3        2       11       11       19       19    
SHCWPFC    0        2        0        1       18        9       18       21    
SMCDGHC    1        2        2        3       10       12       20       19    
SPCIREC    4        1        2        1       10       12       19       20    
SWCVGNC    4        0        2        2        7       15       19       20    
SPCGLAC    2        0        5        1        8       13       20       20    
SVCTLNC    1        2        0        2       11       13       19       21    
SVCWGIC    0        1        0        2       11       15       18       22    
SMCKWHC    0        3        0        3       11       11       20       21    
SQCQYIC   10       15       17       15        2        2        2        5    
SDCYIYC   17        9       16       10        2        6        4        4    
SACYIFC    9       11       12       15        9        2        4        6    
SQCDIVC   14        8       15       13        3        5        4        6    
STCAYIC    8       14       16       10        8        1        4        7    
SYCFYYC   12       15        7       16        0        7        6        5    
SDCVYIC    7       16       12       13        6        2        6        6    
SHCAVYC   18        7        7       10        6        8        6        6    
SICITVC    8        5       12       25        3        3        6        6    
SYCYSYC    4       12       12       12        7        9        7        5    
SYCVYDC    4       10       12       11       10        8        5        8    
SQCTYYC    4       14       13       12        3        7        6        9    
SVCTFFC    7        8        9        9       16        4        7        8    
SHCYYFC    7        6        5       13       11       10        8        8    
SICITFC    6       17        7       11        6        5        8        8    
SQCQVEC    8        5       13        5       12        8        6       11    
SQCVIYC   11       10        9        8        6        7        9        8    
SDCDEYC    9        5       18        6        8        4        7       11    
SDCFVYC    8        6       13       11        6        6        8       10    
SPCQQYC   11        5       18        4        6        5        9       10    
SQCITDC    9       11       10        9        3        7       10        9    
STCSYIC    7        9        7       11        8        7       10        9    
SVCFTYC    7        9        5       11        7       10        8       11    
SVCYYDC   10       10        7        7        7        8        7       12    
SYCAIYC    7       12       10        7        7        6       10        9    
SACAYFC   11        7        8        6        7        9       10       10    
SACITDC   12        6        6        8       11        5        9       11    
SPCHITC    5        7       10        5       13        8        9       11    
SQCQAEC    5       10        7        9        6       11        7       13    
SQCYTDC   10        6        9       10        7        6       11        9    
SACYINC    9        5        5       13        7        8       12        9    
SDCQDEC    5        9       13        5        8        7       10       11    
SQCEAEC    5        4       11        8        7       12        8       13    
SYCAYHC    5        9        7       11        9        6        9       12    
SACVDSC    7        8        6        3       10       12        9       13    
SDCYYKC    7       11        8        7        6        7       11       11    
SHCIYIC    8       14        5        4       10        5       10       12    
SQCKFVC    4        6        6        7       10       13        9       13    
SYCFVTC    5        9        6       11        6        9       11       11    
SACDVYC    8        7       10        7        4        9       11       12    
SICPTYC    7        5        4        9       10       10       11       12    
SNCYYYC    9        4       10       10        5        7       11       12    
SPCTYNC    3        5        6        6        9       16        8       15    
SACVTFC   10        9       10        5        4        6       12       12    
SDCHYYC   11        8        5        4        9        7       10       14    
SHCDINC   10        3        5        4        7       15       11       13    
SPCMYEC    5        7        6        7       11        8       11       13    
SPCSIIC    8        7        5        5        8       11       12       12    
SQCMYVC    4       10        8        8        6        8       12       12    
SQCVRIC    3       10        5        5       10       11       10       14    
SYCFTYC    3        5        8       13        4       11       12       12    
SYCHYTC    4        5       10       14        8        3       12       12    
SICPYKC    2        5       10        5       10       11       11       14    
SICYTKC    6        7        8        8        8        6       14       11    
SQCVHYC    2        7        4       10        8       12       12       13    
SQCYKFC    8        8        7        6        8        6       13       12    
SVCTVTC    7       10        3        5        8       10       12       13    
SHCEIFC    7        9        5        2        8       11       12       14    
SMCQYAC    7        1        3        5        8       18       10       16    
SPCNTYC   10        5        7        5        8        7       13       13    
SDCVFKC    5        5        4        4       12       11       11       16    
SNCPYIC    3        3        5        6       16        8       16       11    
STCHDTC    9        8        6        3        9        6       13       14    
STCVYDC    4        8        8        6        7        8       14       13    
SVCAIVC    4        5        6        6       10       10       12       15    
SACREYC    6        7        7        2        8       10       15       13    
SPCYNKC    7        6        4        2       10       11       11       17    
SQCQYRC    7        7        3        5        8       10       14       14    
SSCQYIC    7        2        3       11        8        9       14       14    
SVCDRFC    4        4        2        7       16        7       14       14    
SVCQHFC    5        5        4        9        7       10       13       15    
SECPAYC    5        5        1        4       12       12       13       16    
SMCVYHC    3        3        5        5       13       10       13       16    
SPCHYTC    5        2        5        3       13       11       12       17    
SQCGFIC    7        4        7        3       12        6       16       13    
SQCMVKC    4        6        3        5       11       10       14       15    
SVCPAHC    5        6        1        3       14       10       13       16    
SECGYVC    3        7        3        2       13       10       13       17    
SMCQAKC    2        5        5        4       12       10       13       17    
SPCVFNC    4        7        3        3       12        9       14       16    
SQCDYSC    4        7        6        5        9        7       14       16    
STCRAYC    5        4        4        6       13        6       13       17    
SYCAANC    9        4        7        2       11        5       14       16    
SYCQPYC    4        7        4        1        9       13       15       15    
SMCVASC    2        3        5        4       12       11       16       15    
SQCDRVC    5        3        7        1        8       13       13       18    
SQCQASC    2        4        6        4        9       12       15       16    
SVCHDIC    5        5        3        6       11        7       16       15    
SYCAHYC    2        6        4        4        8       13       14       17    
SGCVGYC    3        2        2        1       14       14       13       19    
SHCPAKC    0        6        4        1       16        9       16       16    
SPCDANC    5        4        5        3       11        8       15       17    
SQCGYFC    1        5        5        6        7       12       15       17    
SQCHNKC    2        5        2        4       12       11       13       19    
SQCMRAC    3        6        5        1       10       11       15       17    
SQCVRMC    2        5        2        1       12       14       15       17    
SACKHYC    2        2        4        1       13       13       16       17    
SICLAYC    0        4        4        2       11       14       19       14    
SKCDIFC    4        5        2        3       13        8       16       17    
SMCGVVC    4        3        6        1       13        8       15       18    
SQCTPFC    5        3        3        5       10        9       17       16    
SRCAFDC    4        6        5        3        7       10       18       15    
SACHHHC    0        5        2        2       11       14       17       17    
SICTFHC    3        0        4        6       11       10       18       16    
SVCHPYC    5        1        3        4       10       11       16       18    
SWCIGGC    0        0        1        0       11       22       13       21    
SACVGIC    2        4        0        4       15        8       17       18    
SMCAINC    0        3        2        2       15       11       21       14    
SECAISC    2        3        2        3       10       12       17       19    
SHCQVNC    3        2        4        3       11        9       18       18    
SHCVNHC    2        2        2        2       10       14       17       19    
SICGPVC    1        3        1        2       14       11       16       20    
SLCSRDC    2        1        3        0       12       14       17       19    
SMCTFSC    5        2        2        2       13        8       20       16    
SDCRIMC    2        3        2        0       12       12       16       21    
SICHSQC    3        3        0        4       10       11       17       20    
SLCLAAC    2        2        0        0       13       14       19       18    
SVCVREC    2        2        0        5       10       12       18       19    
SYCNFRC    3        0        2        3       11       12       17       20    
SHCILHC    2        1        2        1       14        9       21       18    
SYCKGYC    1        1        3        3       12        9       19       20    
SMCLMNC    0        1        0        2       11       13       22       19    
SLCGWIC    0        0        0        1       11       14       21       21    
SPCDMYC   16        9       19        6        4        3        5        5    
SYCTIIC   17       14        6       11        5        4        6        4    
SQCRYYC   10       10       10       16        7        3        5        6    
SQCYIKC    8       15        6        8       14        5        2        9    
SHCIVYC    3       11       19        9        6        6        5        8    
SKCDIYC    6        8        8       10       13        9        8        5    
STCIYYC   19        6        7       10        7        4        8        6    
SDCYFYC    7       18        9        8        5        5        7        8    
SQCAIKC    9        8       11        6       13        5        5       10    
SQCIYYC    5       10       15       14        4        4        5       10    
SQCQYKC    8       11       12        7       11        3        6        9    
SDCYNYC    9        7        9       12        8        6       11        5    
SPCIYIC   12        8       13        9        3        6        8        8    
SQCDRYC    7        9        7       11       10        7        7        9    
SHCYDYC   11        7        7        7       10        7        8       10    
STCDYVC   11        5       10        8        6        9        8       10    
SSCYIFC    5        7        7        4       13       12        9       10    
SHCDVYC   13        9        4        8        4        9        8       12    
SRCAVDC    3        8        9        9       10        8        9       11    
STCQIYC    9        4        7       10        9        8        8       12    
SHCNAYC    9        6        7        2       15        7        9       12    
SPCATYC    5       11        8        4        9        9        7       14    
SQCAITC    7        7        9        7        9        7       10       11    
SVCIINC   10        9        4       11        5        7        7       14    
SDCAYNC    6        8        5        7        9       10        9       13    
SPCQADC    5        8        7        6        9       10        9       13    
SQCPTEC    2       11        6        9        8        9       10       12    
SYCPVYC    6        9        8       10        7        5       10       12    
SACHTYC    7        5        9        7        8        8       10       13    
SICQADC    3        3        6        7       11       14       10       13    
SMCFIKC    9        8        6        8        6        7       11       12    
SPCIMQC    4        6        9        4       15        6       10       13    
SYCNVYC    9        6        3        9        9        8       11       12    
SACQYHC    5        5        8        5        8       12       10       14    
SDCHHVC    2        7        9        4       12        9        9       15    
SPCIQYC    5        3       14        6       10        5       13       11    
SYCIVNC    8        2        4        6       14        9       12       12    
SACTTYC    8        6        5        3        9       11       10       15    
SHCFKFC    3        5        3       12       11        8       12       13    
SKCTYDC    5        6        3        5        9       14       12       13    
SQCDKYC    6        8        6        4       11        7       13       12    
SYCITSC    8        7        5        4        8       10       13       12    
SACDRKC    2        4        2        3       15       15        9       17    
SICAVKC    4        9        8        4        8        8       13       13    
SQCVPVC    6        7        9        4        9        6       13       13    
SACPYSC    6        2        7        2        8       15       14       13    
SNCIIKC    3        7        5        9        4       12       13       14    
SPCINSC    2        2        6        5        9       16       12       15    
STCDVIC    9        6        4        5        5       11       12       15    
STCVRFC    6        8        4        3        9       10       12       15    
SACQFTC    6        8        5        1       10        9       13       15    
SECFMFC    5        8        5        4       10        7       14       14    
SHCPDNC    6        1        4        4       14       10       13       15    
SHCYPAC    6        1        3        0       16       13       15       13    
SICITAC    5        3        3        8       10       10       15       13    
SPCVRVC    5        6        5        4       11        8       13       15    
SQCGVSC    7        3        6        4       10        9       12       16    
STCPYHC    6        6        9        2        9        7       15       13    
STCQVKC    2        5        8        5        8       11       13       15    
SACINYC    6        9        5        3        7        8       13       16    
SICQQHC    2        4        7        4       13        8       13       16    
SPCVHFC    7        6        1        4       10       10       14       15    
SQCGSVC    2        6        5        3       10       12       13       16    
STCAKYC    5        5        7        1       11        9       14       15    
STCRDIC    5        8        4        4        9        8       13       16    
SVCNHYC    7        6        5        4        5       11       15       14    
SACPAKC    2        1        3        2       15       14       13       17    
SDCQRNC    7        2        5        7        8        8       15       15    
SQCTQHC    4        7        7        4        8        7       15       15    
SYCATVC    1        5       10        3       11        7       15       15    
SYCVFNC    3        2        6        7        7       12       15       15    
SLCVRDC    4        7        5        2       10        8       14       17    
SQCITQC    3        6        5        6       10        6       14       17    
STCHYAC    4        4        2        5       12        9       15       16    
SVCSYSC    1        7        3        3       12       10       15       16    
SACFFTC    6        8        3        3        9        6       18       14    
SMCMYKC    2        4        5        8       11        5       16       16    
SMCYPRC    0        2        3        1       16       13       15       17    
SNCAVGC    5        4        3        1       12       10       14       18    
SNCDRIC    6        3        3        2       12        9       15       17    
SNCYSTC    1        6        5        4        7       12       14       18    
SQCKIGC    4        4        5        2        9       11       15       17    
SYCPKTC    0        6        5        2       11       11       14       18    
SACYTDC    5        4        2        8        6        9       18       15    
SHCFPVC    2        1        6        1       12       12       16       17    
STCDKIC    1        4        5        5        7       12       15       18    
SYCPMYC    5        2        5        2        9       11       14       19    
SMCGHVC    1        3        4        1       12       12       16       18    
SMCIRQC    3        1        5        3       12        9       16       18    
SPCMFAC    4        2        4        4        6       13       15       19    
SQCVRSC    2        4        5        2        9       11       17       17    
SQCWSRC    2        0        0        0       16       15       15       19    
SVCGVSC    0        2        1        3       15       12       17       17    
SMCNFHC    4        1        3        4        7       13       17       18    
SPCTRAC    0        2        4        2        8       16       16       19    
SQCGSKC    3        1        3        2       14        9       17       18    
SQCIKAC    1        2        4        6        9       10       19       16    
STCLYHC    4        5        2        2       10        9       17       18    
STCYGYC    2        4        3        3       13        7       17       18    
SACPANC    4        0        4        2        9       12       18       18    
SLCPGIC    4        2        0        0       11       14       17       19    
SQCVWAC    2        0        2        0       13       14       18       18    
STCARPC    2        1        2        0       16       10       17       19    
STCQRPC    2        3        4        3        8       11       17       19    
SMCLWAC    0        1        2        0       13       14       17       20    
SMCPAGC    0        4        2        1       13        9       19       19    
SVCHGHC    0        4        0        2       13       10       18       20    
SACKWLC    0        2        1        0       14       11       18       21    
SPCNYNC    4        2        2        0       11        9       20       19    
SACFRMC    1        1        2        2       11       10       20       20    
SLCAKGC    1        1        0        1       11       11       22       20    
SDCVTYC   11       10       11       10        7        5        5        7    
SPCIINC   14       10       13        7        4        6        6        6    
SQCDYYC    8        6       17       12        7        4        6        6    
SYCYYTC   10        8       11       13        6        4        7        7    
SACYIHC    9       10        9        3       11        7        7       10    
SDCYYFC   13       10        8        7        5        5       10        8    
SMCFISC    6        9        7       10        6       10        8       10    
SYCITNC   10        6        6        7       11        8       13        5    
SHCDYIC   11       12        8        6        6        4       12        7    
SYCTTFC    4        6       14       10        5        8        8       11    
SYCYMTC    7        8        5        7        9       11        7       12    
SDCYHYC    7       11        9        2        9        8        9       11    
SRCVAYC   10        6        8        5        9        8        8       12    
STCDKYC   10        9        6        5        8        8        9       11    
SACDNFC    4       10       10        8        7        6       13        8    
STCFVHC   11        6        6        8        8        6       11       10    
SACQVVC    7        7       12        6        6        6       12       10    
SDCFIFC    7        7        6       13        3        8       11       11    
SHCVFYC    6        6        5        7       11        9       10       12    
SPCGIYC    8        4       12        4        8        8        8       14    
SPCHGYC    3        5        8        7       11       10       12       10    
SYCMYTC    3        4        3       15       12        7       10       12    
SYCPAHC    4        6        4        3       12       15       12       10    
SACERYC    3        4        6        4       16       10       11       12    
SICQVYC    5        8        9        4        8        9       12       11    
SQCPFKC    5        6        9        5        8       10       12       11    
SACVITC   10        5        6        9        5        7       12       12    
SMCWSDC    0        1        2        3       21       15       10       14    
SPCIHVC    7        4        9        4        6       12       11       13    
SQCHPVC    6        3        7        5       10       11       11       13    
SYCHSYC    6        7        5       10        5        9       12       12    
SICPADC    6        4        4        2       17        8       13       12    
SPCIHHC    4        7        5        4       13        8       12       13    
SQCDHVC    6       10        6        5        9        5       13       12    
SQCYVKC    5        8       10        6        7        5       14       11    
STCYNYC    4       10        3        5       14        5       11       14    
SDCTFFC    4        4        7        5       12        8       15       11    
SICQSVC    2        6        5       12        7        8       13       13    
SKCVEYC    1        7        4        4       14       10       12       14    
SQCPYFC    6        6        6        3       12        7       13       13    
SRCVTTC    2        6        5        3        7       17       11       15    
STCRIDC    3        5        4        4       14       10       11       15    
SACIKYC    7        6        3        5        8       10       13       14    
SHCAYKC    2        5        9        6        8        9       12       15    
SQCVHTC    9        2        2        9        9        8       13       14    
SQCWVAC    2        5        3        4       14       11       12       15    
STCYSHC    3        5        6        7        9        9       14       13    
SVCVISC    5        6        4        5       12        7       12       15    
SYCADHC    8        6        6        4        3       12       12       15    
SMCPFVC    0        9        3        4       14        8       14       14    
SPCIFAC    4        8        3        5       10        8       14       14    
SQCHIAC    5        9        4        2        9        9       11       17    
SQCMQAC    3        3        8        3       11       10       10       18    
SVCKYFC    2        6        7        3        9       11       13       15    
SLCTYFC    5        4        3        3       11       11       14       15    
SMCVQEC    2        7        5        7        9        7       13       16    
SPCHNIC    6        4        5        3        9       10       11       18    
SYCINMC    4        4        5        4        8       12       13       16    
SYCTTKC    4        5        5        2       13        8       17       12    
SACTYYC    4        3        7        6        5       11       15       15    
SHCIIHC    4        4        3        8        9        8       16       14    
SQCPQKC    4        1        4        0       14       13       13       17    
STCYPFC    4        4        5        8        8        7       14       16    
SVCTNTC    3        5        6        7       10        5       15       15    
SHCWYTC    2        4        5        5        5       14       15       16    
SMCHYHC    0        5        5        7        9        9       14       17    
SPCPVAC    3        4        4        4       11        9       13       18    
SQCESKC    5        2        2        2       11       13       14       17    
SQCTSTC    1        3        5        7       10        9       14       17    
SQCVSSC    6        4        4        7        3       11       16       15    
SSCYKYC    3        9        2        2       14        5       18       13    
SYCTNYC    5        4        3        7        8        8       15       16    
SNCHTYC    1        4        6        3       14        6       17       15    
SNCPFVC    3        2        7        1        5       16       16       16    
SQCERFC    4        3        4        3        7       13       15       17    
SQCHETC    5        4        5        3        8        9       16       16    
SYCYPSC    4        3        2        4        9       12       15       17    
SDCGARC    3        0        3        4       11       12       16       17    
SHCDAKC    1        2        3        6       11       10       15       18    
SHCDVRC    1        4        2        5       10       11       15       18    
SICNPIC    3        2        2        4       10       12       16       17    
SLCRMQC    4        2        3        3       13        8       15       18    
SNCTAYC    0        5        6        6        9        7       19       14    
SQCVWFC    2        4        5        1       10       11       18       15    
STCGYRC    1        2        2        3       11       14       15       18    
SACRTTC    4        4        4        1       11        8       18       16    
SECFPYC    2        3        3        3       11       10       16       18    
SHCVSKC    4        1        3        3       14        7       15       19    
SPCPYLC    2        6        5        0       12        7       17       17    
STCYHKC    1        1        4        7        8       11       18       16    
SVCGMFC    2        4        1        2       11       11       17       18    
SACGPYC    4        2        0        4        8       11       18       19    
SICMSHC    2        3        2        2       10       10       18       19    
SMCMTNC    0        1        2        5        5       16       18       19    
SPCTGRC    1        2        2        1       13       10       18       19    
STCRPSC    0        1        3        4       10       11       18       19    
SVCPAIC    1        6        2        1        7       12       20       17    
SVCPIRC    2        2        2        3       10       10       19       18    
SICDWHC    0        3        2        1       11       11       19       19    
SWCALNC    3        0        4        2        9       10       19       19    
SICPTGC    0        2        1        1        9       13       19       21    
SACPKYC    1        2        2        1        9       10       21       20    
SVCGGIC    0        1        2        0        7       15       20       21    
SQCIIYC   14       14       11       14        2        3        2        5    
SDCVYVC    8       12       15       11        6        5        3        5    
SQCPYYC   11        9       15       16        2        3        5        4    
SICTYYC    5       10        7       15       11        7        7        3    
SMCIIYC    7       11       12       12        5        5        5        8    
STCYYIC    7       15       12       12        4        2        7        6    
SKCYYHC    5        4        8        5       24        5        7        7    
SPCVTIC   10       11        9       11        6        4        3       11    
SYCDYIC   10        8       12       15        3        3        7        7    
SMCVYFC    8       11        8       13        7        3        8        7    
SQCYFIC    5       12       12       10        7        4        8        7    
STCFIFC    7       14        4       10       10        5        9        6    
SACFITC   16        4        9       11        6        3        8        8    
SQCQVDC    8       10        8        9        7        7        7        9    
SHCVYNC   10        8        3       12        8        7        8        9    
SVCTVVC    9       11        2       15        7        4        7       10    
SYCITFC    7       14        7       11        4        5       10        7    
SICYTIC    8        9        6       15        4        5        9        9    
SYCFVDC    8        6        7        8        9        9        9        9    
SDCIMVC    7        6        9        7       10        7        8       11    
SICITYC    7       10        9        8        6        6       10        9    
STCTIKC    5        7       11        4        8       11        7       12    
SVCNIIC    5       10       13       10        3        5        9       10    
SYCFYDC    8        5        3        8       12       10       10        9    
SYCPDVC    2        7       10        2       19        6       11        8    
SQCYDYC    4       12        8       10        6        5       11        9    
SDCDKYC    4        7        7        5       10       11        9       12    
SHCQTYC    4        5        9        6       13        7        9       12    
SHCTFTC    8       10        4        7        7        8       10       11    
SQCPVIC    5        8        8        4       11        8       10       11    
SHCYTFC    5        9        4       10        8        7       12       10    
SHCYVNC    6        5        7        4       12        9        9       13    
SQCIVTC    5        8        7       10        7        6       11       11    
SACQDEC    3        7        9        7       10        6       10       13    
SDCYVAC    7        7        7        8        5        8       11       12    
SHCITFC    2       12        4        8        5       11       11       12    
SICTFTC    5        5        7       11        8        6       12       11    
SQCDVEC    5       11        9        4        6        7       11       12    
SQCHYYC    9        5        5        8        9        6       11       12    
SVCYYAC    7        5        5        8        8        9       11       12    
SYCAEFC    5        7        5       10        7        8       11       12    
SMCQAVC    4        8        3        4       11       11       12       12    
SRCVQYC    2        6        6        9       11        7       15        9    
SSCVEYC    4       11        3        7       11        5       11       13    
SVCVNFC    6        6        4        6       10        9       11       13    
SMCYDSC    5        9        3        9        5        9       11       14    
SYCTTVC    2       10        7        7        8        6       15       10    
SYCYTQC    5        5        4        7        8       11       12       13    
SDCAGTC    6        4        3        4       14        8       12       14    
SHCMIHC    2        5        5        4       12       11       11       15    
SICAKYC    4        4        5        6       12        8       12       14    
SLCQIYC    5        4        8        2        9       11       11       15    
SQCPVRC    2        6        3        2       15       11       15       11    
SQCYGIC    2        5        2        4       14       12       13       13    
STCHFYC    5        9        4        5        5       11       13       13    
SYCDKYC    7        4        7        4        8        9       12       14    
SYCIFNC    6        2        5        7        5       14       16       10    
SDCAKIC    1        6        4        8       10        9       12       15    
SHCQVEC    7        4        8        4        8        7       11       16    
STCQFYC    5        8        3        7       11        4       15       12    
SDCREIC    7        5        6        2       10        7       16       12    
SPCDKIC    7        2        5        5       11        7       14       14    
STCTFTC    8        6        6        2        8        7       13       15    
SVCTNYC    1        7        5        5        9       10       12       16    
SYCKTNC    2        6        5        5        9       10       12       16    
SHCIHSC    5        5        5        4       10        7       14       15    
SHCKPYC    1        2        6        2       14       11       13       16    
SICQSQC    2        5        5        4        8       12       14       15    
SNCYKIC    2        6        3        3       14        8       12       17    
SQCIFNC    1        4        7        3       12        9       12       17    
SQCKVNC    2        3        5        2        8       16       12       17    
SACYPYC    3        3        7        3        8       11       14       16    
SHCDRFC    2        7        2        1        7       16       15       15    
SHCPFDC    4        2        6        2        7       14       15       15    
SICMAKC    3        4        3        6       10        9       15       15    
SKCTDTC    4        4        4        4        7       12       14       16    
SLCPIVC    6        5        2        4       10        8       14       16    
SQCYFAC    3        7        4        4        8        9       15       15    
STCQIHC    5        6        4        4        6       10       14       16    
SACTQEC    2        7        6        4        8        7       16       15    
SHCVSAC    2        6        4        4       12        6       18       13    
SLCAVHC    3        3        3        7       11        7       14       17    
SNCHYFC    4        3        6        3       11        7       15       16    
SNCTYFC    5        4        2        6       10        7       18       13    
SQCHAMC    4        6        3        3        9        9       14       17    
SRCDFAC    1        4        6        1        9       13       13       18    
SYCFKSC    3        2        2        9       14        4       19       12    
SYCPAIC    3        5        5        3        8       10       15       16    
SACWPFC    4        2        2        2       12       11       14       18    
SECKANC    3        2        1        2       13       12       13       19    
SICIPFC    2        2        5        5       10        9       17       15    
SMCLASC    0        2        1        1       18       11       14       18    
SMCVPKC    1        2        1        2       11       16       13       19    
STCQWYC    2        4        7        2        8       10       16       16    
STCYRMC    2        5        4        0        7       15       14       18    
SYCGISC    3        3        6        2        9       10       15       17    
SECYMRC    0        2        5        3        9       13       15       18    
SLCPVDC    2        1        2        4        9       14       15       18    
SMCHVNC    4        3        2        2       10       11       16       17    
STCFTTC    1        8        3        4        8        8       16       17    
SVCPVDC    3        3        1        5       11        9       20       13    
SGCNTIC    3        2        2        4       11        9       16       18    
SMCQGEC    1        3        4        2       14        7       18       16    
SQCGGHC    3        3        5        0        7       13       16       18    
SVCGIPC    1        3        3        1       13       10       15       19    
SRCDHMC    2        3        2        3        9       11       17       18    
SYCEKYC    4        1        3        2        8       12       16       19    
SDCHKRC    0        2        4        2       14        7       18       18    
SKCIPDC    1        1        5        3        7       12       17       19    
SICNRTC    1        3        2        1        8       13       19       18    
SYCPHNC    3        0        3        1        8       13       17       20    
SLCLVNC    3        1        3        0       10       10       19       19    
SMCMGNC    1        0        0        1       16        7       20       20    
SDCDYIC   18       17       24        5        0        0        0        0    
SICVYIC   15       16       19       10        0        1        1        2    
SQCDIYC   12       17       17       12        1        1        2        2    
SQCYITC   15       12       12       12        5        3        2        3    
SYCTVYC   13        9       18        8        4        3        6        3    
SDCFTYC   10       11       10       13        6        3        5        6    
SQCYIVC    7       12       14        8        7        3        5        8    
SYCQYTC    8       11       11        7       10        4        5        8    
SICTYIC   10       14        4       13        4        5        7        7    
SPCQYIC    7       14       10        8        6        5        6        8    
SQCAAYC   10        7        8        5       11        8        8        7    
SQCQVYC    7        8       14        7        6        7        5       10    
SDCDMYC   15        5       13        5        6        4        8        8    
SICVFKC    7        9        5       15        4        8        7        9    
SQCYNYC    9        7       12       11        4        5        8        8    
STCVVDC    6        6       11       13        6        5        7       10    
SYCTTDC    6       11       10        6        5        9        7       10    
SQCDISC    6       16        5        5        6        8        8       10    
SQCQFAC    4        9       12        7        9        5        8       10    
SYCYYHC   10       11        6        9        4        6        8       10    
SHCVTIC    7        8       15        3        7        5        8       11    
SPCYMYC   11        8       11        3        7        5        9       10    
SECYYYC    4       15        8        6        5        6       10       10    
SPCHTVC    3        7       14        4        5       11        9       11    
SPCTVHC    4        8        7        8       10        7        7       13    
SQCAKVC    4        8        8        3       13        8        9       11    
SQCIMFC    6       12        8        6        5        7        7       13    
SQCTYKC    4        6        8        5       15        6       11        9    
SQCVIEC    9       12        5        2       10        6        8       12    
SVCYIHC    7       11        5       10        4        7       12        8    
SPCDEYC    8        6       10        6        6        7       10       11    
SQCIKYC    6        9        8       11        5        4       12        9    
SICVIQC    8       11        2        7        8        6       10       12    
SPCIIHC    8        5        7       10        5        7       10       12    
SPCMAYC    8       11        3       10        3        7       12       10    
SQCPEYC    3        6       14        2        7       10        7       15    
STCVKYC    3        6        6        7       13        7        9       13    
SYCDAAC    7        6        3        5       14        7        9       13    
SMCPAYC    7        5        5        9        7        8       13       10    
SPCMHYC    4        8        7        2       11        9       10       13    
SPCVIYC    8        9        8        2        9        5       11       12    
SPCVTYC   11        3        9        6        5        7       14        9    
SQCGVTC    8        2        7        3       16        5       13       10    
SQCHSYC    4        8        7        4       11        7       11       12    
STCAIRC    2        4        6        6       11       12        8       15    
SACAFYC    8        7        6        4        9        6       11       13    
SMCDGTC    5        5        0        3       14       13       11       13    
SQCPFEC    3        3        4        4       12       14       11       13    
SQCVSFC    2        8        4        5       14        7        9       15    
SQCYSKC   10        7        5        4        8        6       11       13    
SSCYHIC    5        4        7        8       10        6       12       12    
SYCKSYC    2        7        1        6       14       10       12       12    
SYCPYAC    8        5        8        3        7        9       11       13    
SYCYSDC    2        6        6       10        8        8        9       15    
SDCGVNC    8        3        7        5        5       11       11       14    
SICDVHC    2        5        8        3       12        9       14       11    
SMCIMSC    6        5        3        8       10        7       13       12    
SPCRYIC    0       10        7        7       12        3       14       11    
SDCDRVC    2        4        7        7       10        8       16       10    
SHCVTVC    2        5        3        6       13        9       11       15    
SQCHAAC    5        3        6        5        9       10       11       15    
SQCYQHC   10        5        4        3        6       10       12       14    
SVCTFVC    7        8        2        9        4        8       13       13    
SWCPVYC    2        3        5        3       13       12        8       18    
SACYHTC    9        6        2        4        8        8       13       14    
SHCIYQC    4        7        3        6       10        7       13       14    
SICVTSC    8        6        2        8        6        7       14       13    
SMCPVIC    6        3        5        4        8       11       12       15    
STCISYC    1        3        8        7        8       10       11       16    
STCYTKC    5        3        4        7        5       13       13       14    
SVCDRIC    1        7        3        6       11        9       17       10    
SVCDRYC    5        6        5        2        8       11       11       16    
SLCYFKC    4        5        3        7        8        9       13       15    
SNCYIFC    5        3        4        5        8       11       13       15    
SPCQAAC    3        4        8        1       10       10       12       16    
SPCQQHC    3        6        6        3        7       11       13       15    
SYCTSNC    4        4        2        5       12        9       12       16    
SMCPNYC    2        1        8        5       11        8       12       17    
SMCQATC    1        3        3        2       13       13       13       16    
SQCHGIC    2        3        5        4       10       11       13       16    
SQCQGEC    1        5        3        0       16       10       15       14    
SVCDRTC    2        6        3        1       13       10       15       14    
SYCTAFC    6        3        4        5        8        9       14       15    
SHCNYHC    1        6        3        6       12        6       16       14    
SHCRDFC    5        7        6        2        8        6       16       14    
SHCVRTC    3        2        7        1       11       10       15       15    
SICPANC    1        5        5        0       14        9       15       15    
SICYSNC    2        6        2        5       14        5       17       13    
SLCAITC    3        6        7        3        9        6       15       15    
SPCDRFC    4        4        2        3       11       10       16       14    
SQCHSAC    5        4        5        3        9        8       15       15    
SRCEFVC    2        6        4        3        8       11       16       14    
STCAQIC    5        3        5        1       10       10       14       16    
SVCVAAC    2        0        5        4       11       12       14       16    
SACPVDC    1        1        4        3       21        3       15       16    
SHCPATC    2        1        4        2       13       11       15       16    
SICGVNC    3        4        1        1       11       13       14       17    
SPCLYDC    2        5        1        5       11        9       14       17    
SVCTHVC    1        6        5        5        7        9       16       15    
SDCRTHC    3        4        5        4        6       10       16       16    
SNCIMHC    2        3        4        1        8       14       15       17    
SPCDAHC    4        5        2        2       10        9       15       17    
SQCFPAC    4        3        2        4        9       10       17       15    
SQCLDDC    4        3        1        2       13        9       17       15    
SACGKIC    1        3        3        4        6       14       16       17    
SKCPAFC    3        0        1        2       15       10       17       16    
SMCRSVC    1        2        4        4        8       12       17       16    
SMCYRAC    5        3        5        2        7        9       17       16    
SQCLFHC    2        4        3        2       10       10       16       17    
SQCPPKC    1        1        4        3       13        9       16       17    
SVCSHKC    0        2        3        5       11       10       15       18    
SYCGPAC    2        3        2        2        8       14       17       16    
SYCNRIC    4        3        4        2        9        9       15       18    
SACQNMC    2        1        4        3        9       11       16       18    
SHCGHHC    3        2        4        4        5       12       17       17    
SMCIHSC    0        1        5        4        8       12       16       18    
SMCVYRC    1        4        2        3        9       11       17       17    
SRCVSEC    1        1        1        8        7       12       17       17    
SECGVAC    0        4        4        2        6       13       17       18    
SQCGGIC    2        2        1        2        9       13       14       21    
SVCHARC    2        3        2        1       13        8       17       18    
SVCVWHC    3        2        4        0       12        8       16       19    
SYCSRAC    0        1        2        4       10       11       16       20    
STCKYSC    0        3        0        2       11       11       19       18    
SDCIIIC   14       15       18       13        0        1        1        1    
SYCVYYC   14       10       10       20        2        2        4        1    
SDCQYIC   15        8       11       13        3        6        3        4    
SDCVIYC    9       14       13        7        7        6        4        3    
SACDYYC    8       14       13        9        4        5        6        4    
SDCDVYC    4       11       14       13        6        5        5        5    
STCYEYC   10       10        7       10       10        6        4        6    
SECYVYC   10        8       11       13        6        3        6        6    
SACYITC   10       11       11       10        4        4        8        5    
SACDVVC   12       10        8        6        6        7        6        8    
SHCDIYC   11        8        8        9        5        8        5        9    
SQCVVEC    5        7       13        5        7       12        4       10    
SYCVVYC    7       13       11       11        0        7        7        7    
SQCEIKC    6        6       12        6       12        6        6        9    
SQCVIVC    8       11       12       10        2        5        7        8    
SQCVYYC   11       10        8       10        5        4        8        7    
SQCQPYC   10        6       17        7        4        3        8        8    
SQCYTTC    6        5        9       12        6        9        8        8    
STCYTTC    9       14        7        4        4        9        8        8    
SHCVDFC    6        8        8        8       12        4       11        6    
SSCTYYC    8       12        2        5       13        6        7       10    
SVCVEYC    6        6        6       13        5       10        8        9    
SDCPYFC    2        8       10        8       10        7        9        9    
SDCYFKC    5       12        7       10        7        4        8       10    
SHCDTYC    9       11       10        5        4        6        9        9    
SMCYTYC    7       11       11        8        3        5       12        6    
SYCQYNC    4        9       12        5        6        9        8       10    
SYCRDYC    9        8        5        3       10       10        6       12    
SACIFYC    7       12       10        4        7        4        9       10    
SQCYSYC    9       10        5        5       10        5        9       10    
SVCITSC    5       11        6        6        7        9        9       10    
SACVTEC    6        7        8        6        8        8        9       11    
SKCYFYC    4        3       11       11        8        6        9       11    
SQCVAFC    4       10        7        7        8        7       12        8    
STCVNYC    5        5        5        8       14        6        9       11    
SVCDEYC    5       10        5        6        8        9        9       11    
SYCDVVC    8        8        3        9        8        7       10       10    
SYCHTSC    7        7        5        5        9       10        7       13    
SACDSYC    2        8        6       14        6        6       11       10    
SHCVADC    2        7       10        8       12        3       10       11    
SICKFNC    2        2        3        6       17       12       10       11    
STCAYTC   10        5       11        4        2       10       10       11    
STCTITC    8       12        7        2        5        8        9       12    
SDCQIFC    7        6        8        8        7        5       11       11    
SDCQSIC    3        7       10        4        9        8        9       13    
SDCVTFC    6       12        9        3        7        4       11       11    
SHCYIKC    8        7        4        4        9        9       10       12    
SICYPAC    3        3        2        9       14       10       11       11    
SQCFIFC   10        6        6        4        8        7       11       11    
STCAYFC    8       10        7        4        9        3       13        9    
SVCNYKC    5        4        5       11        5       11       10       12    
SYCTYNC    4        6        8        9        9        5        9       13    
SYCYSHC    5        7        7        8        8        6       13        9    
SHCYNHC    3        4        5        2       15       11        9       14    
SICTAYC    8        2        7        7       10        6       11       12    
SACYFKC    2        1        5        6       14       11       11       13    
SDCTFKC    3        7        7        6       11        5       11       13    
SICSKYC    4        6        3       11       11        4       12       12    
SMCAHVC    5        3        5        3       15        8       10       14    
SNCAYYC    7       10        3        7        8        4       12       12    
SPCQYQC    7        4        5        6        9        8       13       11    
SPCVMFC    5        6        5        4        9       10       11       13    
STCYDHC    5        6        5        1       10       12        9       15    
SVCDVNC    2       11        0        8        8       10       12       12    
SYCHYDC    2        6        5        5       12        9       11       13    
SACIRSC    2        3        4        1       14       14       10       15    
SHCDIKC    5        9        6        3        6        9       12       13    
SICAIKC    4        7        4        6       11        6       11       14    
SICYMQC    6        4        6        8        8        6       14       11    
SMCHAFC    4        3        6        7        8       10       12       13    
SPCIYDC    6        4        4        5       13        6       11       14    
STCIVKC    5        5        6        6        7        9       12       13    
STCVVFC    3        7        8        9        6        5       12       13    
SYCPYTC   11        3        1        7        5       11       11       14    
SYCTANC    0        7        6        9       10        6       12       13    
SACYSDC    7        4        4        3       12        7       13       13    
SPCEDDC    3        6        8        5        5       10       12       14    
SACAKIC    6        7        4        3        8        8       13       14    
SACRINC    4        4        7        2        9       10       12       15    
SNCYPDC    4        1        4        5       11       11       14       13    
SPCLSYC    4       10        5        3       10        4       11       16    
SQCWAEC    3        7        5        3       10        8       12       15    
SRCIDYC    4        5       10        2        7        8       12       15    
STCKPFC    5        4        5        2       12        8       17       10    
STCYGVC    3        4        3        3       12       11       12       15    
SHCVKQC    4        5        5        4        6       11       13       15    
SHCVRYC    2        6        6        6        6        9       13       15    
SPCKPHC    4        6        2        4        6       13       13       15    
SQCFRAC    2        2        4        3       14       10       13       15    
SQCTIHC    6        6        4        4        7        8       14       14    
STCFANC    6        2        2        4       10       11       12       16    
STCGHDC    2        5        5        2       10       11       14       14    
SYCPVGC    1        2        3        2       14       13       12       16    
SACVIHC    6        6        3        4        7        8       15       14    
SHCMIYC    4        4        4        8        4       10       14       15    
SHCTWYC    3        5        4        4        6       12       14       15    
SQCREHC    4        5        5        4        9        7       15       14    
STCPDAC    2        1        4        5       11       11       12       17    
SYCLDAC    3        4        4        3        9       11       15       14    
SICVYAC    4        6        5        3        2       13       15       15    
SKCIVHC    2        4        1        5        9       12       14       16    
SPCAGIC    2        1        3        3        9       15       14       16    
STCQAIC    3        4        5        3        9        9       14       16    
STCSRDC    3        6        2        5       10        7       15       15    
SVCNFYC    5        6        6        2        9        5       15       15    
SVCPQRC    2        6        1        3        8       13       13       17    
SWCGAFC    2        1        3        1       13       13       14       16    
SACGFIC    3        2        3        4       14        6       16       15    
SECRTIC    3        4        2        5        7       11       15       16    
SICAYPC    1        5        3        5        7       11       15       16    
SLCRNNC    1        5        1        1       16        8       14       17    
SMCGQIC    1        4        3        0       12       12       15       16    
STCGYAC    0        4        2        3       13       10       15       16    
SACARNC    2        1        4        2       11       11       14       18    
SDCHRSC    4        3        0        0       16        8       13       19    
SHCRHHC    4        2        3        3        6       13       17       15    
SMCRIAC    2        3        6        1       11        8       15       17    
SMCWFEC    0        2        2        1       15       11       17       15    
SPCREAC    1        3        6        2        9       10       15       17    
SQCPLYC    5        0        7        1       11        7       12       20    
STCRTPC    2        0        4        0       15       10       16       16    
SVCIERC    4        4        1        3        7       12       16       16    
SVCPATC    1        1        3        4       14        8       14       18    
SYCNNAC    1        5        1        1       13       10       17       15    
SACGPFC    4        1        3        1       12        9       16       17    
SDCAEWC    1        0        4        2       14        9       15       18    
SECDRGC    2        1        3        4       13        7       13       20    
SHCSPYC    4        2        1        2        7       14       16       17    
SPCIRSC    3        2        1        0       10       14       15       18    
SQCRIPC    1        2        5        2       15        5       17       16    
SECIARC    3        3        2        4       11        6       17       17    
SNCHVHC    0        6        0        6        7       10       17       17    
SFCIRDC    3        3        1        3        8       10       17       18    
SQCGVFC    4        0        2        4        9        9       17       18    
SQCLDKC    2        5        2        1        9        9       19       16    
SWCYKSC    2        0        1        3       14        8       19       16    
SACHMTC    2        1        1        2       10       11       18       18    
SHCHKHC    0        4        4        0        9       10       18       18    
SQCMRPC    3        0        1        1       16        6       17       19    
SECGGFC    1        1        1        1        8       14       18       19    
SNCPPYC    2        3        1        2        9        9       19       18    
SWCHGGC    1        0        2        0        8       12       20       20    
SPCIIIC   15       13       13       10        4        3        2        2    
STCNIYC   12        6       17       12        6        3        1        5    
SQCAYIC   11       15       11        7        7        4        3        4    
SDCQFIC    5       13       15        8        7        5        3        6    
SDCVAYC    9       11       18        5        6        4        4        5    
SHCQYYC    9        9        6        8       10       10        6        4    
SDCYVDC   12       15       11        6        3        4        5        6    
SDCEYYC   12        6        7       11        6        8        5        7    
SPCQYKC    9       10       11       10        5        4        6        7    
SNCYITC   10       11        7        7       10        3        7        7    
SICYVSC    9       13        9        6        5        5        7        8    
SYCYEYC    8       10        5        6       11        7        5       10    
STCAINC    7       10        9        6        7        7        8        8    
SACYIDC    5       11       10        7        6        6        9        8    
SVCYAIC    6        5       10       13        2        9        9        8    
SYCFIDC    7        6        7        6       14        5        8        9    
STCDKFC    3        5        3        8       13       12        8       10    
SDCAVNC    9        8        8        3        8        7        8       11    
SDCHDIC   11        8       10        3        5        6       10        9    
SICQHYC    7        7       13        2        7        7        9       10    
SICQYIC    4       13        8        7        7        4        9       10    
SICYYYC    2        6        7       13        8        7       10        9    
SPCIPYC   11        7        5        6        8        6        9       10    
SQCPPYC    4        7        6        4       14        8        8       11    
SQCVDEC    7        7       12        5        6        6        8       11    
SVCPYIC   11       11        4        8        5        4       11        8    
SHCFIVC   10        6        5        9        6        6       10       10    
SICAVHC    4        5       11        5       12        5        7       13    
SICGTYC    4        6        7        7       10        8       10       10    
SQCERDC    8        6        8        6        5        9       10       10    
SVCYDTC    7        6        4        9        7        9        9       11    
SWCTYYC    5        5        7       11        9        5       10       10    
SYCADIC    2       10        7        6        7       10        9       11    
SYCFISC   11        7        8        4        6        6       10       10    
SDCAAFC    6        8        8        3        8        8        8       13    
SMCPYIC    5        5       12        7        9        3       10       11    
SQCHIVC    7        9        8        4        7        6       11       10    
SQCVISC    7        3        6        5       12        8       11       10    
STCTDYC    4        7        9        6        7        8       10       11    
SACTIQC    4        6        9        3        8       10       10       12    
SHCVEYC    9        7        5        3        9        7       11       11    
SHCYTDC    4        5        6       11        7        7       11       11    
SICIIHC    7        5        5        5        8       10       10       12    
SQCFIQC    4       10        4        3       13        6       10       12    
SQCVYVC    5        8        9        8        4        6       11       11    
STCDFKC    2        7        6        4       12        9        8       14    
STCNIVC    5        4        3        7       12        9        9       13    
SVCDFFC    3        5        5        9       11        7       12       10    
SACAIRC    5        4        8        5        7       10       12       11    
SICHFVC    5        4        6        9        7        8       11       12    
SKCDRIC    3        2        6        6        9       13        9       14    
SMCMVTC    2        4        7        7       13        6       14        9    
SMCYPIC    5        5        7        2       12        8       10       13    
SQCEVYC    6        9        5        6        5        8       10       13    
STCDTQC    6        5        4        6       10        8       13       10    
SVCVHVC    6        9        5        8        4        7       12       11    
SYCIYDC    4        8        7        5        6        9       13       10    
SACYATC    6        4        2        3       10       13       11       13    
SMCIVNC    1        3        4        5       17        8        8       16    
SMCYIHC    4        8        5        6        7        8       11       13    
SPCPYNC    5        4        9        4        7        9       12       12    
SPCQDDC    3        4        9        3        7       12        8       16    
SPCTQHC    6        8        4        2       10        8       10       14    
SQCYFSC    6        6        5        8        7        6       12       12    
STCAHIC    5        4        8        5       11        5       10       14    
STCKYYC    3        6       10        3        9        7        9       15    
SYCFTEC    2        7        6        4        8       11       11       13    
SYCHAFC    1        6        8        9        6        8       10       14    
SYCIYMC    5        8        7        2        7        9       11       13    
SDCPAYC    2        5       10        5        8        7       13       12    
SHCQYVC    4        6        4        6        9        8       12       13    
SICYDAC    5        4        3        7        9        9       12       13    
SPCDHHC    7        7        6        3        7        7       12       13    
SPCSYTC    3        7        5        6       11        5        8       17    
STCTHNC    2        3        1        5       15       11        8       17    
SVCTSSC    0        8        6        6        5       12       11       14    
SYCTDEC    3        2        4        7       13        8       13       12    
SDCVRMC    3        3        1        3       12       14       12       14    
SHCIIGC    1        5        3        1       17        9       11       15    
SHCQFSC    4        6        5        3        7       11       12       14    
SMCYTNC    4        4        6        5        8        9       13       13    
SQCFKDC    4        2        4        8       10        8       12       14    
SQCHKSC    2        6        1        3       15        9       12       14    
SQCPAEC    4        5        7        3        9        8       12       14    
STCFNIC    4        6        4        7        3       12       14       12    
SHCAGRC    0        2        1        0       20       12       15       12    
SHCIWAC    2        2        1        1       15       14       13       14    
STCETHC    3        5        3        7        9        8       13       14    
STCPATC    4        2        6        2       15        6       13       14    
SVCGFIC    3        4        3        2       12       11       14       13    
SYCLYSC    4        4        7        3        6       11       12       15    
SICISNC    2        8        5        2        7       10       13       15    
SICMTAC    6        3        6        2        7       10       14       14    
SICTSAC    3        4        5        2       10       10       13       15    
SNCPAYC    6        1        2        1       15        9       11       17    
SPCFYKC    2        1        5        6       10       10       14       14    
SPCTSYC    5        3        4        1       12        9       13       15    
SACIAYC    3        6        6        4        6        8       14       15    
SACPVAC    5        4        4        2        9        9       14       15    
SACYGVC    5        2        5        3        5       13       14       15    
SICAVFC    5        4        1        6        6       11       14       15    
SICIMNC    3        1        6        4        8       11       17       12    
SMCADTC    2        4        5        2       10       10       13       16    
SPCAHKC    2        1        3        2       15       10       13       16    
SQCILYC    0        4        4        8        9        8       14       15    
STCAIHC    6        2        4        4        7       10       13       16    
STCTFAC    4        5        3        4       10        7       16       13    
SYCGTFC    3        2        2        2       14       10       12       17    
SYCQSNC    5        3        5        1       10        9       14       15    
SACFIHC    3        5        1        3       13        7       15       15    
SACPKHC    4        2        1        1       10       14       14       16    
SACTMHC    2        3        6        4        7       10       15       15    
SDCTNHC    4        6        5        0        7       10       15       15    
SHCTPHC    2        2        6        0       12       10       13       17    
SICLPYC    2        4        1        3       11       11       14       16    
SLCAMTC    5        4        1        1       11       10       14       16    
SMCHIAC    1        5        6        5        8        7       14       16    
SNCNTAC    2        5        5        1        8       11       15       15    
SQCINKC    4        5        5        1        7       10       15       15    
SLCADKC    5        3        5        2        7        9       15       16    
SLCPYDC    2        3        5        1       12        8       16       15    
SMCIHTC    5        4        3        4        7        8       17       14    
STCRIYC    2        3        7        3        9        7       17       14    
SYCVHRC    2        3        6        3        6       11       15       16    
SICIGTC    1        2        2        3        7       15       15       17    
SICPAYC    3        5        3        3        7        9       18       14    
SKCHNYC    3        2        1        5        8       11       17       15    
SWCPFHC    3        2        0        2        8       15       13       19    
SWCRWDC    1        0        0        0       16       13       17       15    
SYCGGKC    3        1        1        0       13       12       13       19    
SGCPVDC    3        2        4        3        9        8       16       17    
SICRQTC    2        2        3        4        6       12       16       17    
STCSSHC    1        2        2        4        9       11       16       17    
SWCMTDC    1        3        4        3        8       10       17       16    
SKCTPAC    3        2        0        1       12       10       15       19    
SMCFPAC    1        1        1        1       15        9       16       18    
SPCGEFC    3        0        0        1       12       12       15       19    
SPCLDHC    1        1        4        1       16        5       17       17    
SQCKSFC    6        0        2        4       10        6       17       17    
SVCYPRC    2        2        4        1        9       10       16       18    
SLCPADC    4        1        3        0        6       13       18       17    
SVCPVAC    2        3        1        3        6       12       16       19    
SACTGKC    2        3        3        0        9        9       18       18    
SSCAVHC    1        1        3        1       13        7       18       18    
SYCNQGC    1        1        5        1        6       12       18       18    
SGCMGAC    0        3        1        1        6       14       18       19    
SGCTRSC    1        2        1        1       10        9       19       19    
SMCNPAC    2        0        0        2        8       10       19       21    
SDCITYC    9       13       16       15        2        2        0        4    
SDCAIYC    6       18       12        9        4        5        3        4    
SICAYIC   12        9        8        9        8        5        5        5    
SYCITYC   13       14       10        8        4        2        5        5    
SQCYDVC    7        6       17       13        4        3        6        5    
SQCDIKC    6        8       20        7        4        4        6        6    
SECYSYC   10       11        7       11        8        1        6        7    
SQCGVYC   13        9       10        8        4        4        8        5    
SVCVVYC   12       11       10        8        3        4        7        6    
SDCNTYC    6       13       11        6        9        1        9        6    
SHCDIIC    9        5       12        8        7        5        7        8    
SQCYIEC    6       10        9       12        7        2        7        8    
SRCDITC   11        7       11        8        5        4        9        6    
SYCIIDC   11        4       13        4       10        4        6        9    
SACEYIC    4       12       10        7        7        5        8        8    
SECVVYC    3        7        6       13        9        7        7        9    
SPCAVYC    5       10       14        8        1        7       11        5    
SPCTQVC   10        9        6        8        7        5        7        9    
SQCVEYC    4        8       13       11        5        4        7        9    
STCDVYC    7        8        5       11        8        6        6       10    
SYCYDIC    4       12        8       11        6        4        8        8    
SACHAYC    5        6       10        7       10        6        9        8    
SYCPYHC    9        6        7        4        8       10        9        8    
SDCRAYC    3        9        9        5        8        9        7       11    
SICMYTC    8        7        4        8        9        7        7       11    
SPCHTAC   12        7        9        4        4        7       10        8    
SPCIDYC    3       12        8       10        2        8        9        9    
SPCYYTC    4        8       12        6        8        5        9        9    
SQCMFFC    3        6        9        6       11        8        9        9    
SQCVYFC    3        7        8        9        7        9        7       11    
STCYEVC    9       11        6        4        4        9        8       10    
SQCDMVC    3       12        8        5        8        6        8       11    
STCISTC    4       10        4       11        7        6        8       11    
STCVEYC    4       10        6       10        6        6       10        9    
STCVMYC    5       12        6        8        4        7        9       10    
SDCATFC    3        5       14        6        5        8        9       11    
SQCDGYC    5        7        8        5        9        7        9       11    
SVCVNYC    7        4       10        7        6        7        9       11    
SYCFHVC    6        3        8        7       12        5       10       10    
SACVPYC    4        7        9        5        6        9        9       12    
SDCHFYC    7        5        8        8        6        6       10       11    
SHCHITC    8        4        7        5        9        7        9       12    
SPCVTHC    8        5        6        4        8        9       12        9    
SYCNNIC    7        5        7        2        7       12       10       11    
SYCPYMC    4        5       10        4        9        8        9       12    
SACPSTC    7        3        5        3        9       12        8       14    
SICSTKC    3        7        6        6       10        7        9       13    
SICYFNC    6        7        7        3        6       10       12       10    
SMCPYVC    4        4        4        3       11       13       10       12    
SQCQHKC    5       10        6        6        4        8       10       12    
STCTAVC    3        2       10        2       13        9       14        8    
STCTYHC    8        7        5        3       10        6       11       11    
SVCHYAC    4        5        5        4       12        9       11       11    
SYCIRAC    4        3        6        1       15       10       11       11    
SYCIYQC    4        2        9        9        8        7       11       11    
SYCYRFC    6        5        6        7        6        9       11       11    
SKCVYVC    4        9        6        5        9        5       10       13    
SMCIYSC    4        8        5       11        7        3       11       12    
SNCDAIC    5        7        7        3        7        9       10       13    
SSCPYYC    5        7        4        7        7        8       13       10    
SVCAYFC    4        3        4        9        9        9       11       12    
SYCTSDC    4        5        8        8        7        6       11       12    
SACNIVC    3        5        5        6       10        8       10       14    
SHCIISC    3        7        8        6        7        6       12       12    
SQCFVTC    4        6        6        9        5        7       13       11    
STCATYC    6        5        6        6        9        5       12       12    
STCQRYC    6        3        7        6        9        6       11       13    
SVCAYSC    5        7        4        6        5       10       11       13    
SYCQTQC    3        5        8        4        8        9       11       13    
SDCIRFC    5        5        3        1       13        9       11       14    
SDCRFYC    5        4        5        5       11        6       12       13    
SHCYNSC    3        1        5        6       11       10       12       13    
SICTHYC    4        9        2        5       11        5       12       13    
SKCYNYC    2        3        7        7        7       10       13       12    
SPCVAHC    3        4        8        3        8       10       11       14    
SSCTYTC    8        2        5        4        9        8       12       13    
SYCLVSC    0        8        5        3       10       10       12       13    
SACVVSC    8        5        1        4        6       11       13       13    
SACYPAC    4        5        5        4        9        8       12       14    
SHCFVSC    3        5        2        5       10       10       15       11    
SNCAYFC    5        4        1        5       12        8       12       14    
SQCIMNC    5        4        5        4        9        8       13       13    
SQCVGNC    4        3        6        1        7       14       12       14    
SVCAVQC    6        4        5        3       11        6       14       12    
SYCESFC    2        8        2        6        7       10       12       14    
SYCSINC    4        4        3        7       11        6       12       14    
SACHVKC    7        3        6        2        7        9       13       14    
SACTGIC    8        3        3        0       11        9       12       15    
SACWYKC    4        2        3        4       11       10       10       17    
SDCAISC    6        2        7        3        8        8       13       14    
SGCHIIC    5        4        2        3       13        7       12       15    
SHCAGYC    4        4        6        5        7        8       13       14    
SICPAVC    3        4        1        3       14        9       14       13    
SICYPHC    1        6        3        2       15        7       10       17    
SMCFKYC    4        6        2        7        5       10       13       14    
SPCASKC    3        5        7        4        4       11       13       14    
STCVFTC    4        5        4        6        8        7       13       14    
SYCNKYC    3        6        9        3        6        7       14       13    
SYCNYNC    6        2        3        7       10        6       15       12    
SYCREYC    4        2        8        0       11        9       14       13    
SYCVPNC    3        3        5        0       13       10       10       17    
SACYLDC    5        4        2        1       12        9       13       15    
SFCPASC    3        1        2        7        9       11       13       15    
SHCHVKC    1        4        4        1       14        9       14       14    
SKCVVAC    1        5        6        6        7        8       14       14    
SMCMTKC    0        1        3        5       11       13        8       20    
SPCVLFC    4        5        2        2       11        9       13       15    
SQCGQIC    4        4        5        1       10        9       12       16    
SFCDRYC    4        2        2        4       10       10       13       16    
SHCMSAC    3        4        2        3       12        8       13       16    
SLCPVHC    2        3        2        1       12       12       13       16    
SPCHERC    3        3        6        3        9        8       13       16    
SQCFMFC    0        3        7        3        8       11       13       16    
SQCGYMC    6        2        2        1       13        8       13       16    
SQCPDMC    1        4        3        3       12        9       14       15    
SQCWVNC    1        2        3        4        9       13       13       16    
SQCYRAC    2        6        4        5        9        6       16       13    
SYCNSTC    5        3        1        4        9       10       16       13    
SGCVKYC    7        2        0        1       11       10       14       16    
SHCEGYC    1        4        1        5       10       10       14       16    
SICAPFC    2        3        2        5        6       13       14       16    
SKCVVYC    4        6        2        3        8        8       15       15    
SMCQARC    5        4        1        1       11        9       14       16    
SMCRLDC    3        2        3        2        7       14       15       15    
STCKPYC    3        4        2        4       10        8       13       17    
SNCYRDC    1        4        5        2        4       14       15       16    
SPCAKFC    4        2        2        2       11        9       15       16    
SPCMKGC    0        1        0        1       16       12       14       17    
SPCVRTC    0        6        2        3       12        7       16       15    
SSCGHYC    1        8        1        2        9        9       15       16    
SGCVWYC    1        0        1        3       15        9       15       17    
SMCPAFC    2        3        4        4        7        9       16       16    
SQCFGIC    2        5        3        2        7       10       16       16    
SWCHESC    1        1        3        1       10       13       17       15    
SWCVVKC    3        3        2        6        5       10       15       17    
SACYQRC    1        4        3        4        7        9       16       17    
SMCTDHC    2        4        3        3        9        7       16       17    
SNCRPVC    0        0        5        2       10       11       16       17    
STCSIQC    3        1        3        3        9        9       17       16    
SVCGKMC    2        3        3        1        9       10       16       17    
SHCTKHC    1        4        3        2        9        8       17       17    
SLCPAHC    2        2        4        0       12        7       18       16    
SNCNAFC    1        1        3        2        8       12       16       18    
STCHYGC    0        2        0        4        6       15       16       18    
SYCRLDC    3        1        0        1        8       13       17       18    
SYCAWSC    1        0        2        1       13        8       17       19    
SPCWVWC    0        1        1        0        7       15       16       21    
SFCWPSC    1        0        0        1        6       15       17       21    
SYCFIIC   19       14       12       14        1        0        0        0    
SDCDVDC   12       15       18        9        2        1        1        2    
SHCIIFC    9       14       14       10        5        1        4        3    
SQCQQFC    7        9       10       10       10        7        0        7    
SVCVYYC   12        4       13       16        5        2        5        3    
SHCYVTC   12        8        4       12        8        6        6        4    
SPCDTIC    6       15       11        8        5        5        4        6    
SPCQYYC   15       14        9        5        4        3        3        7    
SQCEAYC   13        4        9        9        7        8        3        7    
SVCTIIC   11       10       11        9        5        4        4        6    
SACTYFC   11        5        8       11        6        7        5        7    
SPCVDIC    9        8       12        9        5        5        5        7    
SECYMYC    6        9        7       11        7        7        6        7    
SICYFYC    6       13        6       11        7        4        6        7    
SYCVDIC    7       13        7        8        9        3        6        7    
SHCAYIC    9        8        7        8        9        5        6        8    
SMCTIYC    5        6       11        8        9        7        7        7    
SQCDMFC    2       15        7        7        7        8        6        8    
SQCHVIC    4        7        8       11        7        9        5        9    
SYCFINC    9        4        4       14        7        8        5        9    
SYCYDYC    9        9       14        5        4        5        8        6    
SACQYIC    7       12       11        5        5        5        7        8    
SACTVYC    5        7        8       14        4        7        6        9    
SDCVEYC    7        4       19        5        6        4        6        9    
STCIIDC    7       11        5        8        7        7        7        8    
SVCITTC    7       13        3       14        2        6        9        6    
SYCAVTC    8        9       11        7        7        3        7        8    
SYCQTYC    7        8        6       13        5        6        7        8    
SACINDC    3        5        3        6       16       11        8        8    
SACITYC    7       10        8        9        6        4        6       10    
SACRYIC    4        7       12       10        7        4        8        8    
SHCTYVC    8        8        5       11        6        6        8        8    
SQCTYVC    8       10        6        7        8        5        9        7    
SVCYQYC    3       12        8       11        6        4        8        8    
SYCIAYC    9       12        6        6        6        5        7        9    
SDCDYEC    3        7       13        7        6        7        8        9    
SHCATYC    7        3       12        6        7        8        8        9    
SICFEYC    4       11        8        4       12        4       10        7    
SPCDITC    6       12        9        7        5        4        7       10    
STCHTKC    8        4        8       10        7        6        8        9    
SYCIFSC    9        9        1        9        8        7        7       10    
SICDRYC    2        7        7       11        8        7        9        9    
STCFDDC    6        7        6       10        9        4        8       10    
STCYVFC    7        5        9       11        4        6       10        8    
SHCITVC    4       11        7        6        7        6       10        9    
SICADNC    7        5        3        7        9       10        9       10    
SMCLAEC    2        5        3        0       14       17        9       10    
SVCFYNC    5        4        3        3       15       11       10        9    
SYCDKIC    4       11        3        6       10        7       10        9    
SYCIKHC    8        9        3        3       11        7       11        8    
SYCQDEC    3        6       12        4        8        8        8       11    
SACPDVC    5        6        4        1       11       13        9       11    
SECYFVC    4       11        6        6        4        9        9       11    
SGCVIFC    6        9        3        8        5        9        8       12    
SQCHFTC    7        6        3        5       12        7       11        9    
SQCMQVC    6        4        8        7       10        5       10       10    
STCIFFC    6        8        7        8        4        7       12        8    
STCYIDC    3       10        3        6        9        9        9       11    
SDCIEYC    5        6        4        6       10        8        9       12    
SHCIMFC    3        6        6        6       11        7       10       11    
SHCYFDC    5        6        7        9        8        4       10       11    
SICYPYC    3       10        4        6        9        7        9       12    
SQCVPYC    6        9        6        5        9        4       10       11    
STCTFNC    2        8        7        9        7        6       11       10    
SVCGIYC    4        9       10        1        9        6       12        9    
SVCHTNC    4        6        8        3       11        7        9       12    
SVCMHYC    3        7        5        6       10        8        8       13    
SYCKYYC    2       11        5        6        6        9       10       11    
SYCSTIC    5        5       11        7        3        8       11       10    
SACNIFC   11        5        2        4        8        8       10       12    
SDCQAEC   13        5        6        1        6        7       11       11    
SDCQRVC    3        5        8        5       11        6       10       12    
SHCFIKC    5        6        6        6        9        6       12       10    
SHCKVDC    8        2        7        8        4        9       10       12    
SHCQYPC    2        4        6        3       13       10       10       12    
SHCYTKC    2       10        6        6        7        7       11       11    
SICYPVC    6        4        4        5       15        4       12       10    
SPCAIDC    4        8        7        4        6        9       10       12    
SPCPYVC    6        1        6        6       10        9        9       13    
SQCSTIC    4        5        7        7        6        9       11       11    
SQCTHFC    3       13        2        4        7        9       11       11    
SQCYPSC    6        4        2        4       12       10        9       13    
STCAQYC    4        7        8        6        6        7       11       11    
SVCVHNC    5        7        5        7        7        7       11       11    
SYCINNC    4        4        5        9        7        9       10       12    
SECTVIC    1        5       13        5        5        8       11       12    
SHCQINC    3        3        2        4       13       12       10       13    
SHCTYTC    6        6        4        4        7       10        9       14    
SMCARGC    3        2        4        1       16       11        7       16    
SMCKSTC    0        4        0        8       12       13        9       14    
SMCWPFC    2        2        0        2       19       12        7       16    
SNCITYC    5        4       10        2        7        9       11       12    
SNCYTYC    6        9        4        6        6        6       11       12    
SPCVVHC    8        4        4        4        7       10       10       13    
SQCANYC    5        7        6        6        9        4       12       11    
SVCIRDC    2        7        7        7        6        8       11       12    
SYCDKVC    7        9        4        3        4       10       11       12    
SYCISTC    5        2        5        7        8       10       12       11    
SYCTDVC    5        7        7        5        6        7       11       12    
SACYVFC   10        6        3        3        6        8       12       12    
SHCHQFC    2        7        4        4       10        9        9       15    
SHCSFDC    3        4        3        5        8       13       11       13    
SICDKYC    7        6        2        8        6        7       12       12    
SICDMYC    4        8        6        4        8        6       13       11    
SICQQVC    8        4        6        3        8        7       12       12    
SNCVAHC    3        4        4        2       16        7       11       13    
SQCVEHC    8        3        5        6        5        9       11       13    
SQCVFAC    2        3        9        8        4       10       11       13    
SQCVIQC    4        5        6        5        9        7       11       13    
STCAFHC    4        1        4        5       11       11       13       11    
STCTNYC    6        3        7        5        7        8       11       13    
SYCAPFC    3        4       10        4        8        7       11       13    
SYCFYTC    5        5        5        7        6        8       12       12    
SHCEINC    3        7        5        3       10        7       11       14    
SHCNITC    4        7        4        4        6       10       14       11    
SMCVPYC    7        7        5        2        7        7       13       12    
SPCTVLC    4        2        2        2       14       11       11       14    
SQCIYPC    6        5        4        3       12        5       14       11    
STCPPYC    1        4        7        3       13        7       11       14    
SVCPYSC    2        5        4        7        9        8       13       12    
SYCPVAC    6        9        4        2        7        7       13       12    
SACAYTC    4        7        4        6        9        4       15       11    
SACPPYC    3        5        3        5        7       11       12       14    
SDCTQNC    1        6        3        4       10       10       12       14    
SECQSFC    2        4        2        7       10        9       13       13    
SECTARC    1        3        5        3       12       10       14       12    
SHCIIQC    2        3        8        5        6       10       14       12    
SMCPFKC    1        2        5        5       11       10       13       13    
SPCTMYC    5        3        4        3        9       10       12       14    
SPCVRFC    5        5        2        1       10       11       15       11    
SQCDAMC    7        3        7        1        6       10       12       14    
SVCATDC    2        5        5        4       12        6       13       13    
SACAAFC    2        4        6        5       10        6       13       14    
SACKIIC    4        2        5        5        8        9       14       13    
SACPSIC    2        7        7        2        9        6       13       14    
SDCAEFC    5        4        2        3        7       12       12       15    
SDCYKHC    6        6        3        3        9        6       13       14    
SKCPYTC    2       11        4        2        9        5       14       13    
SLCFHKC    2        0        2        3       17        9       14       13    
SQCYDRC    3        8        3        2        9        8       13       14    
SVCTYMC    1        5        7        6        6        8       14       13    
SYCHFNC    1        5        1        6       13        7       13       14    
SDCRIKC    5        5        1        3        6       12       14       14    
SDCTRYC    7        5        2        3        6        9       14       14    
SICNAIC    2        3        4        5       10        8       15       13    
SMCVFTC    5        3        7        4        7        6       15       13    
SMCYPSC    5        2        0        4       10       11       15       13    
SNCTKQC    1        4        0        3       15        9       12       16    
SVCPYVC    2        7        3        5       11        4       14       14    
SWCVVGC    4        2        3        2       14        7       16       12    
SYCHGEC    4        5        2        1       10       10       12       16    
SACPDHC    2        6        0        4       14        5       14       15    
SHCGVVC    7        2        2        2        7       11       13       16    
SHCNNTC    0        5        4        4        8       10       12       17    
SHCPIRC    2        0        5        0       13       11       14       15    
SICNFKC    1        5        5        3        7       10       13       16    
SICPARC    4        2        3        1       10       11       13       16    
SMCTHFC    0        4        2        6       10        9       16       13    
SPCTSVC    5        3        3        3       10        7       14       15    
STCSTVC    3        9        1        1        8        9       14       15    
SVCAHAC    2        4        3        3        8       11       13       16    
SVCPIFC    6        2        3        5        8        7       14       15    
SYCPVNC    1        3        1        1       12       13       12       17    
SYCYKHC    4        5        3        2        8        9       15       14    
SACFPFC    1        0        4        4        8       13       13       17    
SICAPAC    2        0        2        1       14       11       13       17    
SICQTNC    2        4        2        4        8       10       14       16    
SLCLPHC    4        1        1        3       13        8       13       17    
SNCYLHC    3        5        3        2        4       13       14       16    
SQCTFWC    3        2        3        1       10       11       13       17    
SVCQVNC    2        2        7        4        5       10       14       16    
SVCSSRC    2        5        3        1       11        8       15       15    
SYCSHAC    2        2        1        1       14       10       14       16    
SACVKEC    4        6        1        3        5       10       16       15    
SICKPNC    4        3        3        0       10        9       15       16    
SLCPVEC    2        6        2        3        5       11       16       15    
SMCHGDC    3        1        5        3       11        6       16       15    
SMCNGNC    1        1        3        1        9       14       14       17    
SSCQVHC    1        4        3        1       10       10       16       15    
SYCDRKC    2        4        3        4        8        8       15       16    
SGCTNYC    4        1        2        2       12        7       17       15    
SICLSDC    1        1        4        2       14        6       15       17    
SICPDNC    3        2        2        4        7       10       17       15    
SMCFPYC    5        3        1        3       11        5       16       16    
SQCGPIC    3        2        1        1        9       12       15       17    
SQCKMIC    3        2        5        4        8        6       14       18    
SQCRYAC    2        4        4        4        6        8       17       15    
SQCTFHC    3        0        1        5        9       10       16       16    
SWCDPMC    3        2        2        2       10        9       15       17    
SHCIGFC    1        4        2        4        9        7       17       16    
SICNRAC    2        1        2        2        7       13       16       17    
SKCASYC    2        2        3        3        5       12       16       17    
SMCNGKC    0        0        1        2        7       17       14       19    
SQCPSRC    1        5        1        0       10       10       14       19    
SQCWPGC    0        1        0        0       14       12       13       20    
STCPGTC    0        2        1        2       12       10       15       18    
SACIKHC    2        3        1        4        7        9       17       17    
SICTSTC    2        2        0        3       11        8       18       16    
SNCKNYC    1        2        2        2        7       12       17       17    
SWCPADC    2        1        5        1        7       10       18       16    
SGCPAIC    1        3        1        4       12        4       18       17    
SMCGKFC    2        0        1        2       10       10       17       18    
SMCGRVC    1        0        2        1        9       12       18       17    
SVCIIIC   14       16       18       11        0        0        0        0    
SDCVDYC   10       13       21        9        2        0        2        2    
SACIIIC   14       12       13        9        2        2        4        3    
SVCYVYC   13        8       11       13        3        4        3        4    
SDCDDNC   10        8       15        8        4        5        3        6    
SDCHIIC   12       13        9        9        4        3        5        4    
STCFIHC    5       13        8        5       12        6        6        4    
STCTYIC   12       12       10        9        3        3        3        7    
SVCIVYC    9       11       10       13        4        2        4        6    
SACYIVC   10        8       15        7        3        5        5        6    
SQCFYYC    9       11       10        8        3        7        4        7    
SPCEYVC    9        8       10       12        3        5        5        7    
SQCDTTC    6        9       14        3        9        6        5        7    
SQCFIIC    7       11        8        9        5        7        5        7    
SDCIVTC    9       11       10        7        2        7        8        5    
SDCVVTC   18        8        6        5        3        6        7        6    
SPCFTYC   10       11        9        2        5        9        5        8    
SQCIIDC   12       10        8        8        4        4        6        7    
SQCPYVC   10       11        7        6        5        6        6        8    
SVCYFFC    6       14        5        8        6        6        8        6    
SYCDTYC    9       12        9        5        6        4        7        7    
SYCIYKC    7       11        3       14        5        5        6        8    
SPCQFVC    5        7        8       10        6        8        5       10    
SQCQAIC    7        9        8        5        7        8        7        8    
SVCYTVC    8       10        5       13        7        1        8        7    
SYCTDIC    8       10        7        8        7        4        7        8    
SDCDNIC    4        6       11       10        6        6        8        8    
SMCHAYC    7        8        9        7        6        6       10        6    
SQCSIIC    6        6       12        5        7        7        7        9    
SQCVYKC    6        9        4       11        9        4        6       10    
STCRYYC    7        9        5       12        4        6        8        8    
SYCTHVC    5        8        6       11       10        3        5       11    
SYCVADC    6        5       10        9        5        8        8        8    
SKCYINC    6        7        4        8       11        6        9        8    
SQCAAEC    7       12        7        3        6        7        7       10    
SQCHINC    8        5       11        3        7        8        8        9    
SQCYHFC    7       11        4        8        6        6        7       10    
STCAVIC    6        5        6        9       10        6        7       10    
STCYIEC    5        5        9        9        7        7        7       10    
SVCITDC    6        5        8        8        6        9        7       10    
SVCVVDC    8        9        7        8        6        4        9        8    
SYCPYKC    7        6       15        2        4        8        7       10    
SACQDIC    4       11        8        3        6        9        9        9    
SDCQAAC    6        7       13        5        5        5        9        9    
SFCFYTC    7        8        5       11        7        3        9        9    
SQCQQVC    2        5       16        5        5        8        8       10    
STCYAIC   12        9        4        7        4        5       10        8    
SVCFFTC    8       10        5        8        8        2        9        9    
SYCTIEC    3        4        7        9       12        6       11        7    
SYCVFKC    7        8        6       10        5        5        8       10    
SHCQAYC    9        3        9        4       10        5        7       12    
SHCVVDC    6        8        7        5        9        5       10        9    
SPCYHVC    6        6       10        4        7        7       10        9    
SYCTYFC    7        8        5        5        7        8        9       10    
SYCVMYC   11        9        6        4        6        4        9       10    
SICDMVC    5        8        7        4        9        6       10       10    
SICYTTC    3       12        7        6        7        4       10       10    
SNCTFYC    9        2        2       10        6       10        8       12    
SQCIMHC    7        4        5        5        9        9        9       11    
SQCIVSC   15        1        3        8        8        4       10       10    
STCDHYC    2       11        8        6        5        7       10       10    
SVCVTVC    5        9        5        9        8        3       11        9    
SYCPPYC    5        5        6        9        9        5       11        9    
SACEPVC    6        4       10        6        5        7       10       11    
SMCYHTC    6        6        8        4        7        7       10       11    
SPCPPYC    5        7        8        2        8        8        9       12    
SQCFMYC    6       11        6        3        2       10       12        9    
SVCAFYC    8        8        4        6        4        8       10       11    
SYCMYHC    3        6        6        6        8        9       12        9    
SYCQDNC    4        2        8        4        8       12       11       10    
SACDRVC   10        2       10        2        8        5       12       10    
SACNYTC    1        4       10        6       13        3        9       13    
SICNMYC    7        2        6        7        7        8       10       12    
SICVYKC    6       11        2        6        8        4       11       11    
SMCMQYC    4        8        7        5       10        3        9       13    
SMCTTDC    5        4       10        4        6        8       10       12    
SQCYDQC    4        3        7        8        5       10        8       14    
STCVFEC    7        3        4        5        7       11       10       12    
SYCEYKC    2        8       13        2        7        5       11       11    
SDCKMYC    6        6        2        6       10        6       10       13    
SICIMAC    5        8        5        2        6       10       10       13    
SMCAMYC    2        8        5        6        9        6       12       11    
SPCTEFC    1        7        5        5       11        7       11       12    
SYCKFYC    4        5        6        7        9        5       11       12    
SYCYDKC    5        6        5        5        8        7       12       11    
SHCPAIC    3        6        4        2       14        6       10       14    
SICFINC    4        6        3        5        7       10       11       13    
SICYMNC    5        2        3        4       10       11       10       14    
SLCVAYC    7        2        5        7        5        9       11       13    
SPCTHQC    5        5        4        3        9        9       10       14    
SQCHHAC    6        5        3        1       10       10       10       14    
STCDRRC    2        2        2        4       18        7       13       11    
SYCTSTC    6        8        3        2        6       10       15        9    
SACDFKC    5        6        4        4        7        8       11       14    
SACVFFC    1        6        5        4       12        6       11       14    
SKCYVDC    1        5        5        8        5       10       12       13    
SPCRTVC    7        4        6        7        4        6       12       13    
SQCGGVC    0        3        4        5       13        9       11       14    
SQCTQGC    2        4        2        1       10       15       11       14    
SQCYADC    5        7        5        5        3        9       13       12    
SQCYPDC    1        1        7        5       11        9       13       12    
SSCQHYC    7        1        3        5        8       10       13       12    
SYCHNYC    5        8        5        4        5        7       13       12    
SYCQTVC    3        7        2        4        9        9       12       13    
SECPVHC    6        4        2        2        8       11       11       15    
SECYFKC    3        3        9        4        6        8       13       13    
SHCNHIC    3        1        5        7        7       10       11       15    
SLCYPYC    4        7        4        3        6        9       12       14    
SMCVEGC    1        3        3        8        8       10       12       14    
SNCPDKC    2        2        5        3       12        9       14       12    
SPCYFKC    3        3        2        7        5       13       13       13    
SQCMGNC    3        0        4        5       13        8       11       15    
SSCYIHC    5        4        1        9        7        7       11       15    
STCVIHC    6        2        2        3        8       12       12       14    
SVCIHDC    7        3        5        5        8        5       13       13    
SACHDYC    6        5        1        5       10        5       13       14    
SDCPDVC    3        2        6        1        7       13       12       15    
SHCPHSC    2        7        4        2        6       11       14       13    
SICADKC    4        7        7        2        9        3       13       14    
SICNSTC    0        5        4        3       11        9       12       15    
SNCVYHC    2        4        4        3       14        5       15       12    
SQCMSTC    6        1        8        2        9        6       13       14    
STCNYNC    2        2        4        4        6       14       12       15    
SVCDIRC    3        2        6        8        5        8       14       13    
SYCAASC    6        3        3        4        6       10       13       14    
SYCIPFC    3        5        5        6        4        9       13       14    
SYCPHFC    2        6        3        7        7        7       12       15    
SYCYIRC    5        5        3        6        5        8       15       12    
SDCNKQC    1        2        3        4       11       10       14       14    
SHCYGFC    4        2        5        4        5       11       14       14    
SLCTVNC    5        3        0        3       13        7       15       13    
SMCAKYC    4        1        4        6        9        7       14       14    
SPCVTKC    2        4        7        5        4        9       15       13    
SVCTPFC    4        3        7        3        5        9       14       14    
SYCPGEC    2        4        1        1       13       10       13       15    
SACPVVC    5        5        3        4        7        6       13       16    
SGCHYKC    1        2        6        3        7       11       15       14    
SICYPTC    2        2        5        4        7       10       14       15    
SMCPRTC    2        1        2        3        7       15       13       16    
SYCNTDC    9        2        5        4        2        8       13       16    
SHCPADC    1        2        2        3       10       11       16       14    
SHCVRSC    2        3        2        0       15        7       14       16    
SKCMPYC    2        1        3        2       14        7       16       14    
SMCLPYC    2        4        3        2        9        9       12       18    
SPCIMKC    7        2        1        0       10        9       14       16    
SSCQSHC    6        3        2        3        8        7       15       15    
SVCPQFC    5        4        3        1        8        8       15       15    
SWCVTAC    7        2        2        0        7       11       16       14    
SMCHGYC    3        2        2        5       10        6       15       16    
SMCVAEC    3        3        3        2        7       10       16       15    
SYCGFIC    2        4        4        2        7        9       16       15    
SMCLQHC    1        2        5        3        8        8       16       16    
SYCLSKC    1        1        3        2       13        7       15       17    
SDCRFQC    0        1        2        2        8       13       16       17    
SHCPARC    0        1        0        1       13       11       15       18    
SICGPFC    2        2        3        2       12        5       16       17    
SLCYMKC    2        3        0        1       11        9       16       17    
SPCKDHC    1        1        3        3        9        9       16       17    
SQCKFHC    2        4        2        2        8        8       15       18    
SQCTWAC    4        1        0        0        7       13       16       18    
SVCHNNC    1        1        2        1        9       11       16       18    
SYCKGMC    0        0        1        3        7       11       19       18    
SYCIIYC   14       16        7       12        4        1        2        2    
SDCAIIC   11       10       16       10        2        4        4        1    
SVCFYYC    8       16       10       17        2        0        3        2    
SQCYIIC   14       16       12        7        3        0        3        3    
SQCIIFC   12       12        7        9        5        6        3        4    
SQCVYIC   13       12        8       12        1        4        4        4    
STCITTC    9        8       10        8        7        8        3        5    
SACYYIC    9       11       10        9        6        3        5        5    
SDCFIYC    7       12       10       12        3        4        4        6    
SDCTYEC   12       10        9        7        4        6        2        8    
SHCYIIC   16        9        7       10        5        1        5        5    
SPCNYYC   13        6        8        9        5        7        3        7    
SQCFTYC   11       15        5        9        5        3        5        5    
SQCIYIC   13       13        9        7        4        2        5        5    
STCVIYC   12        6        9       12        4        5        4        6    
SVCITYC   11       14        5       10        5        3        5        5    
SDCIHYC    8        8        6       10        7        8        4        7    
SPCPYYC   11        8       10        6       10        2        6        5    
SPCYYYC    6       13       12        9        3        3        6        6    
SACVIDC   12        8        6       11        3        5        7        6    
SKCDYYC    8        9        5       12        4        7        7        6    
SPCQFYC    8        9        9        5        7        7        6        7    
SQCTITC    8        6        6       11        6        8        7        6    
SQCYIQC   15        9        6        7        4        4        6        7    
STCYFKC    7       13        9        9        5        2        7        6    
SVCYDIC    5       10       10       11        5        4        6        7    
SYCATYC    7        7       11        8        7        5        7        6    
SYCVINC    6       11        8       11        5        4        6        7    
SDCVADC    6        5       15        8        4        6        6        8    
SHCHIYC   10        9        5        9        5        6        7        7    
SPCDAIC    7        4       10        6       11        6        4       10    
SQCDAIC    8       12       10        4        5        5        6        8    
SQCMFNC   10        9        7        5        8        5        7        7    
SQCPFIC   11        8        7        5        9        4        6        8    
SSCFIYC    9       10        1       12        4        8        7        7    
STCAIYC    7        5        3       14        9        6        6        8    
STCDYFC    6       14        4        6        7        7        6        8    
SYCITEC   11        9        5       10        5        4        7        7    
SYCSYIC   10        8        8        8        8        2        7        7    
SDCQYSC    3       11       14        5        4        6        7        8    
SDCTAIC   11        9       13        4        1        5        8        7    
SHCYIFC    7        9       11        8        4        4        8        7    
SICVYTC    4       11        8        9        9        2        7        8    
SNCYFFC    7        6        7        5       12        6        6        9    
SQCDIFC   10       11       11        7        4        0        9        6    
SQCEYFC    4       11        9        6        6        7        6        9    
SQCKVYC    4        6        1       13       11        8        6        9    
SQCVINC    6       14        7        5        7        4        4       11    
SVCHFIC   14        6        5       10        4        4        6        9    
SACHYIC    6        7        9       11        6        3        9        7    
SACYFYC   11        7        5       11        3        5       10        6    
SQCDEFC    3       11        9        4        6        9       10        6    
STCEAYC    6        3        5        4       12       12        6       10    
SDCTFVC    6       11        9        3        5        7        6       11    
SICTMYC    3       10        5        9        8        6        9        8    
SQCIEIC    6        3        9       12        7        4        8        9    
SQCTQAC    3        2        6        6       15        9        9        8    
SQCYKTC    5       10        6        6        8        6       12        5    
SVCIFYC   10       10        8        5        7        1        9        8    
SACHFIC    2        8       12        4        9        5       10        8    
SHCAVEC    6        3       10        6        9        6        7       11    
SHCDTFC    9        5       11        5        4        6        9        9    
SICKYYC    4        6        5        7        9        9        8       10    
SQCPIEC    3       10        7        5        9        6        9        9    
STCYINC    7       12        5        4        9        3       10        8    
SYCVYSC    9       11        4        8        4        4       11        7    
SDCFIQC    8        4        7        9        5        6        9       10    
SDCIFIC    2        8        9        5        6        9       11        8    
SHCSYYC    8        9        5        4        4        9        9       10    
SMCYFKC    3        5        7        2        8       14        8       11    
SQCFTVC    6        8        7        4        6        8       10        9    
SQCQTVC    5        6       10        5        8        5        9       10    
SVCYIDC    6        7        8        6        5        7       10        9    
SYCTVKC    8        5        4       10        3        9        8       11    
SACHVTC    2        4        7        7        9        9        8       12    
SICRINC    4        5        7        9        6        7        9       11    
SICTFYC    5        9        7        6        9        2        8       12    
SPCTYFC    7        8        7        5        6        5       11        9    
SQCMDFC    6        6        5        5       10        6       10       10    
SQCPSNC    9        2       11        2        7        7       13        7    
SACTAVC    9        7        3        3        7        8       11       10    
SICAPYC    3        3        5        3       13       10        9       12    
SPCVVAC    3        7        5        3        9       10       11       10    
SQCHQFC    4        2        8        5        9        9        9       12    
SQCIYNC    3        7       11        6        7        3       11       10    
SQCPMQC    8        3        6        5        6        9        9       12    
STCVHHC    7        4        6        6        6        8        7       14    
SVCFFKC    4       10        4        6        7        6       10       11    
SVCRYDC    3        5        3        9        9        8        9       12    
SYCDSFC    4        4        7        6       11        5       10       11    
SACSKYC    5        4        6        5        7        9       10       12    
SDCQRAC    7        2       11        2        7        7       10       12    
SICAHYC    6        8        3        5        7        7       14        8    
SMCDAIC    6        5        4        8        6        7       11       11    
SMCITTC    3        8        4        7        5        9       10       12    
SMCLDYC    5        8        7        3        6        7       12       10    
SPCAGYC    4        3        5        4       12        8       10       12    
SPCQVEC    3        8        7        8        6        4       11       11    
SQCAYGC    1        7        3        5       11        9       13        9    
SQCMRQC    2        3        5        2       16        8       10       12    
SQCQQSC    6        5        7        4        7        7       11       11    
SSCAYFC    4        9        4        7        6        6       11       11    
SYCRDIC    2        6        9        4        5       10       10       12    
SACISNC    1        5        9        8        6        6       11       12    
SDCFHAC    1        5        9        3       11        6       11       12    
SDCPFFC    9        5        6        4        4        7       11       12    
SFCTAYC    4        6        3        5        9        8       11       12    
SHCFYHC    2        5        6        3       11        8       13       10    
SICFIHC    4        7        3        5        8        8       12       11    
SLCIAFC    5        5        4        2       10        9       10       13    
SLCQAYC    3        3        6        3       10       10       10       13    
SMCQYHC    7        5        4        3       10        6       12       11    
SMCYGTC    4        6        2        3       10       10       11       12    
SPCIHNC    2        4        5        3       10       11       10       13    
SPCQAFC    7        5        4        2        9        8       10       13    
SQCMIKC    2        4        9        4       10        6       10       13    
SQCMKTC    3        4        5        3       12        8       11       12    
SQCMVVC    7        6        2        6        9        5       11       12    
SQCQFRC    3        6        5        6        7        8       11       12    
SQCRVSC    1        5        5        4       13        7       11       12    
SQCVAHC    7        7        2        4        8        7       13       10    
SQCVMSC    5        3        3        5       12        7       13       10    
STCNRIC    5        1        2        5       12       10       10       13    
SVCKYKC    4        6        6        5        7        7       11       12    
SYCHIQC    1        8        5        4        8        9       10       13    
SYCKATC    4        5        5        4        9        8       11       12    
SYCYIAC    4        4        3       11        7        6       12       11    
SFCDVYC    3        5        3        6        8        9       12       12    
SHCQIKC    9        3        6        1        7        8       11       13    
SHCYMFC    7        7        2        7        5        6       10       14    
SKCDPYC    2        6        1        5       11        9       13       11    
SLCQEYC    5        2        6        3       11        7       10       14    
SNCIFTC    1        3        5        7        9        9       10       14    
SNCYVDC    2        5        6        5        5       11       11       13    
SPCVKFC    3        1        5        5       10       10       13       11    
SQCPISC    4        7        3        2        9        9        9       15    
STCTRIC    8        3        4        4        7        8       12       12    
SVCTYQC    3        6        4        6        5       10       13       11    
SACFFKC    4        3        2        7       12        5       13       12    
SHCHFIC    4        4        6        5        4       10       12       13    
SMCTVNC    3        4        4        3       10        9       12       13    
SPCIKFC    6        4        7        3        7        6       14       11    
SPCLQVC    6        4        5        1        4       13       12       13    
STCANIC    3        6        4        5        5       10       14       11    
SVCITNC    7        4        6        2        9        5       13       12    
SYCIFHC    2        6        3        2       11        9       10       15    
SACTHRC    5        4        1        3       14        5       11       15    
SDCVIHC    3        5        9        5        4        6       14       12    
SHCHNYC    5        4        7        3        9        4       14       12    
SICHVEC    4        5        2        6        4       11       13       13    
SICKINC    3        4        6        4        7        8       14       12    
SQCYGVC    4        3        4        5        5       11       13       13    
STCRYHC    2        7        3        5        9        6       12       14    
STCTNAC    1        3        5        4        9       10       13       13    
SACGVHC    4        1        1        1       13       11       14       13    
SECYGIC    1        8        2        3        7       10       10       17    
SFCDRIC    3        2        3        2        9       12       12       15    
SHCHIMC    2        8        4        2       10        5       13       14    
SICYPNC    0        4        2        2       13       10       14       13    
SLCRDIC    4        3        2        4        9        9       16       11    
SMCRTYC    6        4        3        5        4        9       13       14    
SMCVFKC    6        3        0        5       10        7       15       12    
SMCYPYC    4        7        2        6        3        9       14       13    
SPCGIAC    2        3        7        1       11        7       12       15    
SPCKFIC    5        3        3        5        8        7       12       15    
SPCSNTC    4        3        6        3        7        8       14       13    
SACVQAC    4        6        2        3        7        8       14       14    
SPCKDIC    4        3        4        0       10        9       14       14    
SPCSQFC    4        2        5        4        6        9       15       13    
SQCWYFC    3        3        6        3        6        9       14       14    
SVCRSTC    4        1        1        3       12        9       16       12    
SYCMPHC    2        2        4        2       10       10       12       16    
SMCFGDC    2        1        2        2       11       11       14       15    
SMCKDDC    2        1        5        2       11        8       14       15    
SMCVMHC    3        3        2        2       12        7       17       12    
SPCHGFC    7        5        0        1        6       10       13       16    
SQCLIEC    3        3        3        0        9       11       13       16    
SRCVDDC    5        4        5        3        4        8       13       16    
SVCRTVC    1        3        6        1       11        7       15       14    
SECGVVC    3        3        7        3        6        6       15       15    
SHCHTQC    3        4        1        4        6       10       15       15    
SICRQPC    0        2        2        2       11       11       12       18    
SPCPAVC    1        1        1        2       12       11       15       15    
STCHPFC    4        4        2        4        6        8       15       15    
SVCMPTC    5        0        3        5        7        8       15       15    
SYCNREC    2        2        1        2       11       10       15       15    
SECIWAC    2        0        1        2       11       11       16       15    
SICAGYC    2        3        3        2        9        8       15       16    
SKCAQDC    2        1        1        4        6       13       14       17    
SRCDMNC    4        3        1        3        8        8       16       15    
SHCMWRC    0        1        0        0       14       11       13       19    
SHCMWSC    0        2        0        2       12       10       13       19    
SICPPKC    1        2        4        1        9        9       16       16    
SMCPATC    3        0        2        2        8       11       16       16    
SNCNNVC    2        0        3        2       11        8       15       17    
SNCQYSC    0        2        6        2        5       11       16       16    
SHCGRNC    2        3        1        1        7       11       16       17    
SLCTRHC    0        1        0        3        9       11       16       18    
SWCGPTC    2        3        1        1        8        9       17       17    
SACRLHC    0        1        1        1        8       12       17       18    
SDCIYIC   16       13       16        7        3        0        1        1    
SDCTIIC   10       10       17       14        0        2        2        2    
SACQYYC   14        8       12       14        2        0        4        3    
SDCITVC    8       12       14       11        3        2        3        4    
SPCYIVC   12        6       15        9        7        1        4        3    
STCDIIC    8       13       16        8        3        2        3        4    
SVCTYIC   14       14        7       11        1        3        5        2    
SYCYTIC   11       15       10        8        3        3        2        5    
SYCYYIC   10       20        7        9        4        0        3        4    
SDCDIFC   13        7       10       11        3        5        4        4    
SHCFIIC    9       11        9       14        2        3        4        5    
SVCYYFC    7       11        8       14        5        3        5        4    
SYCTATC    8        9        8        8        9        6        6        3    
SDCITFC    5       12        6       16        3        5        3        7    
SICYFKC    6       11        5        9       10        6        6        4    
SICDTYC    9        6        8       12        6        5        5        6    
SQCVAIC    9        9       11       10        5        2        4        7    
SYCDIFC    9        6        9       11        7        4        6        5    
SPCHYIC    8       12       16        2        2        5        6        6    
SDCDTYC   10       14        4        9        4        3        7        6    
SECTYIC    9       10        3       10        9        3        6        7    
SICSFTC    5       13        3       12        4        7        6        7    
SQCITYC   12       11       10        6        1        4        6        7    
STCTFIC    8       12        8        7        3        6        7        6    
SYCIITC    8        7        9       10        5        5        6        7    
SYCNYIC    6        7       10        8        9        4        8        5    
SYCVFYC    9       10        9        6        4        6        6        7    
SACIFTC    5        8        9       10        1       10        8        6    
SACNIIC    8        1        9        8        9        8        6        8    
SDCNTIC    7        8        8       11        6        3        7        7    
SPCYVSC   11        2       12        9        5        4        5        9    
SQCDVFC    7       10        5        6        7        8        6        8    
SQCQFQC    9        4        5        6        9       10        7        7    
SQCYSFC   10       11        4        8        6        4        7        7    
SYCHDIC    5        6       14        6        7        5        6        8    
SACVVYC    5        6        6       11       11        3        8        7    
SECYYHC    7        7        4       10        6        8        7        8    
SICINYC    4        9        6       12        4        7        6        9    
SPCADIC   10        7       10        5        4        6        7        8    
SQCIIHC    6        8        5       10        6        7        7        8    
SQCYETC   13        7        7        5        6        4        6        9    
STCDIFC    4        7        8       15        1        7        6        9    
SHCAVVC    6       10        6        6        8        5        8        8    
SHCYFYC    5       12        5        8        6        5        8        8    
SICHYIC    6       12        8        5        4        6        7        9    
SNCYFIC   10        5        7        9        6        4        9        7    
SPCHYVC    5        9       11        3        8        5        6       10    
SQCVFTC    4       11        7        7        7        5        7        9    
STCETYC    8        4        6       10        8        5        5       11    
STCPYYC    5        4        4        8       13        7        8        8    
SPCHTIC    4        7       13        3        8        5        8        9    
SQCKHIC    5        6        4        6       10        9        6       11    
SVCIYFC    4       11        4       10        5        6        8        9    
SYCHYNC    8        9        5        5        9        4        9        8    
SYCVKDC    5        4        6        8        7       10        9        8    
SECDIKC    4        9        8        7        7        4        8       10    
SHCVYFC    6        7        7       10        7        2        9        9    
SICTYNC    4       11        6        5        7        6        8       10    
SQCFIKC    9        8        5        5        8        4        9        9    
SQCHHYC    5        6        4        7        9        8        9        9    
STCNTYC    3        8        8        8        3        9       10        8    
SYCFITC    5       10        4        9        7        4       11        7    
SYCKAYC    6        7        8        7        9        2        8       10    
SICAAYC    6       10        7        1        6        8       10        9    
SICQQYC    2        7       12        9        5        3       11        8    
SPCDRVC    1        4       12        4       10        7        9       10    
SQCEITC    6        8        6        6        5        7        9       10    
SQCQYDC    7        9        8        6        4        4       11        8    
SQCVEIC    4        8        6        7        7        6       10        9    
STCEYEC    4        6        5        7        8        8        9       10    
SYCAAHC    8        4       10        5        7        4        9       10    
SYCYQEC    8        2        8        5        9        6       10        9    
SACIDFC    2        5        7        3       10       10        8       12    
SDCSFTC    5        7        2        9        7        7       10       10    
SDCVYHC    7        3       12        7        5        3       11        9    
SHCYYNC    5        8        6        3        6        9        8       12    
SLCTYRC    0        0        4        5       18       10       10       10    
SPCDVTC    8        5       10        5        4        5       11        9    
SQCPEEC    6        5        5        5        6       10       10       10    
SQCPRIC    4        4        8        6       10        5        7       13    
STCIDTC    6        3        4        9        7        8        9       11    
STCQPYC    5        8        8        1        8        7        9       11    
STCQYFC    6        7        5        6        5        8       10       10    
SYCATDC    2        4        9        5        8        9        8       12    
SHCIIAC    7        6        4        4       10        5       12        9    
SHCVYMC    7        5        6        6        6        6       10       11    
SHCYFTC    6        8        5        7        3        7       14        7    
SKCPDYC    1        4        5        1       16        9       13        8    
SPCAIVC    4        8        5        4        7        8        9       12    
SPCDKYC    6        5        7        5        5        8        9       12    
SPCIHTC    7        5        4        4        9        7       11       10    
SQCADKC    8       10        4        4        2        8       12        9    
SQCIFTC    6        4        6        6        4       10       13        8    
SQCPDAC    2        8        4        6        8        8       11       10    
SQCTYRC    4        7        3        7        6        9        9       12    
SVCAFFC    6        5        6        4        8        7       11       10    
SYCIDHC    4        5        8        8        5        6       12        9    
SACVVHC    4        6        6        8        5        6       11       11    
SDCKWYC    1        5        4        4       11       10       10       12    
SICYNFC    1        8        6        9        6        5       11       11    
SPCDFKC    4        5        8        5        6        7       13        9    
SQCESEC    8        4        4        6        7        6       12       10    
SQCWYSC    3        2        5        4       10       11        9       13    
SYCGIIC    2        8        2        5       10        8       10       12    
SYCPYDC    4        5        7        5        7        7       10       12    
SACHTNC    3        4        6        3       11        7       12       11    
SDCHFFC    5        1       10        4        9        5       11       12    
SHCDKNC    7        2        5        3       13        4       10       13    
SICHFFC    3        6        4        4        7       10       11       12    
SICIHEC    5        4        5        5        8        7       12       11    
SSCHRSC    3        4        1        2       14       10       11       12    
SVCAYVC    5        2        5        6       10        6       12       11    
SYCMANC    5        1        5        3        7       13       11       12    
SYCVAKC    4        5        4        9        2       10       11       12    
SYCYRHC    1        8        6        4        8        7       10       13    
SDCDRSC    7        2        7        5        4        8       13       11    
SDCQFHC    4        4        8        6        7        4       12       12    
SICNVYC    4        2        6        4       12        5       10       14    
SLCPFVC    2        2        3        3       13       10       10       14    
SNCDTTC    4        3        4        7        7        8       11       13    
SPCSVIC    3        8        5        4        5        8       12       12    
SQCFMNC    1        4        4        6       10        8       12       12    
SQCRIGC    3        5        3        2       11        9       12       12    
SQCYRSC    6        4        6        3        6        8       13       11    
SVCMHTC    8        3        6        2        6        8       12       12    
SYCTTHC    5        5        7        4        5        7       14       10    
SACIEQC    3        5        7        3        9        5       13       12    
SACVRTC    1        4        1        7        6       13       12       13    
SECIYKC    3        4        4        7        4       10       12       13    
SHCADKC    3        4        4        4        7       10       11       14    
SHCFTNC    1        4        4        4        9       10       11       14    
SHCKYTC    2        3        2        5        8       12       13       12    
SMCDKYC    5        4        1        5        9        8       12       13    
SMCITKC    2        7        3        1        9       10       12       13    
SMCPMYC    3        4        2        3       11        9       11       14    
SPCYRVC    8        2        6        3        8        5       12       13    
SSCHAFC    3        6        7        1       10        5       12       13    
STCIQFC    5        3        3        6        8        7       10       15    
SYCAPVC    1        5        8        2        6       10       11       14    
SYCVNNC    3        2        8        3        7        9       11       14    
SACVRDC    2        7        4        2        9        7       12       14    
SGCGAYC    4        1        4        3        9       10       11       15    
SHCRVDC    4        4        3        6        6        8       13       13    
SHCVATC    6        4        1        4        6       10       13       13    
SKCPVIC    3        2        6        4        8        8       14       12    
SLCPAIC    4        4        1        6        9        7       12       14    
SMCDRTC    3        6        3        3        8        8       13       13    
SMCPVHC    1        5        4        2        7       12       11       15    
SQCMVFC    2        3        3        9        7        7       13       13    
SQCVNRC    4        4        5        2        9        7       13       13    
SQCYIGC    1        5        4        4       11        6       12       14    
STCQSVC    5        3        2        5        5       11       12       14    
STCVKFC    2        4        3        8        8        6       13       13    
SYCLAIC    4        4        5        1        6       11       13       13    
SACIAKC    6        4        2        4        9        5       12       15    
SACNNVC    4        6        3        2        6        9       13       14    
SHCAPDC    2        2        5        3       10        8       12       15    
SICEKYC    4        2        5        3       10        6       12       15    
SKCYEFC    3        2        2        6       10        7       13       14    
SLCMHHC    3        2        2        1       13        9       12       15    
SQCGYGC    1        1        1        4       14        9       11       16    
SYCAPNC    3        3        1        4        8       11       11       16    
SYCGYMC    3        3        5        2        7       10       13       14    
SDCKQDC    3        4        3        4       10        5       14       14    
SHCGMAC    3        4        1        3        5       13       14       14    
SICQAKC    3        3        6        1        6       10       14       14    
SNCPHTC    2        1        4        2       10       10       12       16    
SQCLVNC    7        2        3        3        6        8       15       13    
SQCYGRC    4        1        2        1        7       14       14       14    
SYCPPIC    1        0        1        3       12       12       13       15    
SYCQTNC    1        3        3        4       11        7       13       15    
SECHGIC    4        2        1        2       10        9       14       15    
SGCNWHC    3        1        2        0       13        9       12       17    
SICDQYC    3        5        3        2        5       10       15       14    
SPCNPIC    1        2        2        3        9       11       15       14    
SQCDRMC    3        2        5        1       11        6       15       14    
SACFSSC    3        1        1        4        8       10       14       16    
SKCHIAC    1        1        1        2       12       10       12       18    
SLCAVRC    1        3        1        3        8       11       16       14    
SLCPGVC    0        2        0        2        9       14       14       16    
SNCPAKC    3        1        2        1        8       12       13       17    
SQCNKNC    2        5        1        3        7        9       16       14    
SWCVIGC    2        2        1        1       11       10       15       15    
SYCNAHC    2        1        2        3        9       10       15       15    
SYCNASC    3        1        3        3        8        9       14       16    
SYCPDEC    4        2        5        0        9        7       17       13    
SHCVIGC    2        2        0        3        9       10       14       17    
SLCPVNC    0        3        1        3       10        9       15       16    
SMCAVSC    3        4        3        1        4       11       15       16    
SMCHAQC    2        4        3        1       10        6       15       16    
SVCTKNC    1        3        1        5        9        7       16       15    
SWCLPHC    1        0        0        1        8       16       14       17    
SECGPKC    2        2        0        2        7       12       15       17    
SGCTQFC    3        1        1        1        9       10       15       17    
SHCWPKC    1        0        1        3        7       13       15       17    
SICIHRC    1        1        3        1        6       13       16       16    
SMCMLPC    2        2        1        1        9       10       15       17    
SMCQGHC    2        1        2        2       10        8       17       15    
SQCKGFC    0        5        1        2        9        8       19       13    
SQCLLNC    2        2        0        0        9       12       15       17    
SYCYRPC    3        3        0        0        8       11       15       17    
SGCEHHC    0        2        3        1        9        9       18       15    
SPCGNRC    0        3        2        2        5       12       17       16    
SYCPGTC    0        1        1        3       10        9       16       17    
SGCVRFC    1        1        1        1        8       11       18       16    
SKCVASC    3        1        2        3        7        7       17       17    
SLCPISC    2        1        2        2       11        5       19       15    
SNCLYNC    1        0        1        1       13        7       18       16    
SQCPGSC    0        0        2        2       10        9       16       18    
SICYGRC    2        1        0        0       10        9       17       18    
SACKWAC    1        1        0        1        7       11       18       18    
SYCIIIC   18       12       13       13        0        0        0        0    
SDCDYTC    3       15       18       15        1        2        0        2    
SDCYVYC   14       14       10       10        3        0        3        2    
SQCYFYC    9       11       14       12        3        2        3        2    
SYCIDIC    6       11       12       15        4        1        3        4    
SRCDFYC    7        6       16       11        4        3        3        6    
SYCDYTC   12       10       10        9        4        2        6        3    
SDCITIC    9        8       10        9        5        5        5        5    
SFCVYFC    8       12        7       10        4        5        6        4    
SPCVIVC   12       10        8       11        0        5        5        5    
SMCTYIC    8        7        8        7        7        8        5        6    
SDCTIEC    5        6        8        9        8        8        4        8    
SHCDHIC    6        5        6        7       10       10        1       11    
SHCIYDC    5        9       11        4        8        7        7        5    
SMCQQYC    3        9       14        9        3        6        5        7    
SQCAFIC    5       11        9        8        6        5        5        7    
SQCDWYC    8        6       11        6        7        6        6        6    
SYCITDC    6       12        7        9        7        3        8        4    
SDCVVYC    9        5       11        7        7        4        5        8    
SICYDIC   12       12        4        3        7        5        5        8    
SQCYYSC   11        7        5        9        6        5        6        7    
SRCAEYC   10        6       11        6        6        4        6        7    
STCYFIC    8       11        8        7        5        4        5        8    
SVCTITC    8        6       11        6        7        5        6        7    
SYCDYFC    2       10        7        9       10        5        8        5    
SICIYFC   16       10        3        6        3        4        7        7    
SQCIAYC    7        6       10        6        5        8        6        8    
STCPYFC    8       10        8        5        5        6        9        5    
SDCPADC   11        5        7        3       10        5        5       10    
SMCYSYC    5        7        4       11        8        6        9        6    
SQCDVMC    5        9        9        4        7        7        5       10    
STCFISC    8        4        5       14        6        4        8        7    
STCIIEC    7        8        6        8        8        4        7        8    
SYCVANC    2        7        8        8       11        5        6        9    
SYCYHEC    6        5        5       12        5        8        6        9    
SDCQHIC    8        5       12        3        4        8        7        9    
SHCQDDC    4        4        5        5       14        8        6       10    
SICYDDC    3        6        7       13        9        2        8        8    
SMCVNKC    2        8        7        5       11        7        6       10    
SNCVDVC    5        6        5        4       12        8       11        5    
STCYIQC    8        5        9        7        7        4        8        8    
SYCDVTC    6        3       12        6        5        8        9        7    
SDCANHC    5        4       10        6        8        6        7       10    
SDCHAVC    8        6        8        5        7        5        8        9    
SICHYYC    7        8        4        6        4       10        9        8    
SICTEYC    3        5        7        7       11        6        8        9    
SLCIFTC    6        3        8        8        6        8        7       10    
SMCVTYC    6        8        6        7        7        5        5       12    
SPCMYIC    7        6        7        6        7        6        7       10    
SQCDENC    9        9        8        4        5        4        7       10    
SQCHVTC    4        6        6        7        8        8        7       10    
SQCRDVC    6        8       11        3        6        5        5       12    
STCAPYC    5        5        7        9        9        4        7       10    
SACDTKC    8        7        5        4        9        5        8       10    
SACVVFC    5        7       11        5        2        8       11        7    
SACYFTC    4        6        7        8       11        2       11        7    
SHCIIDC    7        7        7        7        8        2       10        8    
SICHAFC    6        4        3        4       12        9        6       12    
SMCTTVC    5        6        6        6        7        8       10        8    
SPCIMHC    5        2       10        5        6       10        8       10    
SQCMYFC    7        5        8        7        6        5       10        8    
STCTVHC    5        7        7       11        3        5        9        9    
SYCPFEC    4        2        7        3        7       15        9        9    
SYCYTHC    7        6        7        7        5        6       10        8    
SACTYKC    7       10        5        6        6        3        8       11    
SHCFFYC    6        7        6        6        8        4       10        9    
SNCSYFC    6        7        6        6        6        6        9       10    
SNCTSYC    7        5        0        9        7        9        7       12    
SQCHVEC    6        6        7        9        5        4       12        7    
SQCPTKC    6        4        6        5       10        6        8       11    
SQCPVEC    5        4        5        5        9        9        8       11    
SQCTIDC    5        9        3        5        9        6        9       10    
SYCDAFC    8       11        3        3        4        8        9       10    
SFCTTAC    6        6        3        5        7        9        8       12    
SHCSITC    3        9        3        5        7        9       11        9    
SHCVAVC    5        5        9        3       10        4       10       10    
SICIFHC    1        7        6        6        9        7       11        9    
SQCKIKC    4        1        5        6        9       11        9       11    
SQCSIFC    8       10        1        5        7        5       10       10    
SQCYAKC    1        8        6        9        6        6        8       12    
SQCYVFC    4        6        7        6        6        7       11        9    
SRCITYC    8        5        4        3        8        8       10       10    
STCTINC    0        5        8        5        9        9        9       11    
SWCVTSC    7        4        2        3       11        9        8       12    
SYCASTC    5        4        4        3        8       12        8       12    
SYCFYAC    3        5        3       11        7        7        9       11    
SYCHNIC    4        7        7        6        6        6        9       11    
SYCNTTC   10        4        3        4        8        7        9       11    
SYCPDYC    5        8        7        1        9        6       10       10    
SECVKVC    5        6        3        5        7        9        9       12    
SHCIADC   12        2        5        5        2        9        9       12    
SMCKYYC    3        5        4        7        7        9       11       10    
SMCQFVC    6        5        5        4        6        9        9       12    
SPCINTC    2        8        4        8        6        7       10       11    
SQCAFNC    6        4        7        5        7        6        9       12    
SQCAMHC    5        4        6        3        9        8        8       13    
SQCREFC    5        7       10        3        3        7       10       11    
SYCPEYC    5        6        6        7        2        9       10       11    
SACFMFC    3        3        6        6       10        6        9       13    
SACFVTC    3        6        4        5        8        8       11       11    
SACHYQC    4        5        5        4        9        7       10       12    
SACRANC    2        4        6        2       11        9       11       11    
SICAFIC    6        5        4        6        7        6       12       10    
SKCYSTC    3        5        5        1       10       10        9       13    
SMCPFTC    3        1        7        5        7       11       11       11    
SNCFIYC    1        6        9        2       10        6       11       11    
SPCYKTC    3        8        8        3        6        6       10       12    
SQCAKTC    5        4        5        4        5       11       10       12    
SQCINFC    2        4        8        6        6        8       12       10    
SQCQQNC    4        4        2        5       11        8        9       13    
SRCQTVC    8        3        6        5        6        6       11       11    
SSCDYFC    4        5        4        6        9        6       11       11    
SSCNYFC    3        3        2        5       11       10        9       13    
SYCAGYC    1        4        5        2       13        9       10       12    
SECRAFC    4        0        4        2       12       11        8       15    
SFCIDHC    5        4        3        6        6        9       11       12    
SICFNTC    4        2        6        5        4       12       11       12    
SICTVNC    4        5        5        4        6        9       11       12    
SMCNEYC    1        3        6        5        9        9       11       12    
SPCVVPC    3        9        4        2       10        5       11       12    
SQCMFKC    4        3        4        2       10       10       11       12    
SQCWIKC    2        3        2        1       10       15        7       16    
SYCMPYC    0        6        7        3        8        9       11       12    
SACDRHC    3        1        5        6        9        8       12       12    
SECKRIC    3        3        2        3        7       14       10       14    
SECPADC    4        0        3        4       14        7       11       13    
SHCEPYC    6        3        7        2        5        9       13       11    
SICNINC    5        2        6        6        5        8       13       11    
SICNRYC    1        8        3        4       12        4       12       12    
SICTEFC    4        5        3        3        8        9       12       12    
SMCNVHC    1        3        8        4        7        9       11       13    
SPCFTFC    5        3        7        4        7        6       12       12    
SQCHIEC    4        6        5        2        6        9       12       12    
SQCHNTC    2        7        5        2       12        4       11       13    
STCDDFC    2        6        6        4        8        6       13       11    
STCGAYC    4        3        5        3        8        9       11       13    
SVCDVHC    3        4        5        5       11        4       12       12    
SACKFIC    2        6        4        4        9        6       14       11    
SDCHAFC    4        2        6        2        9        8       11       14    
SHCIYRC    3        6        2        3        9        8       14       11    
SICGREC    2        4        1        3       13        8       13       12    
SICVSEC    6        6        3        3        7        6       13       12    
SLCIVSC    0        2        1        3       12       13       11       14    
SNCEYNC    7        3        2        4        6        9       12       13    
SPCSYHC    3        5        2        4        8        9       13       12    
SQCMARC    1        3        3        4       10       10       12       13    
SSCDTYC    2        4        4        5        7        9       12       13    
STCARFC    1        3        6        4       10        7       11       14    
STCRIQC    4        4        3        2       12        6       12       13    
SYCAIHC    3        2        8        5        6        7       13       12    
SYCIPAC    5        4        0        6       10        6       12       13    
SYCPIRC    3        7        8        1        4        8       14       11    
SACIHRC    3        6        3        1       11        6       13       13    
SACVFHC    1        3        2        2        8       14       12       14    
SFCTAKC    5        2        4        3        7        9       14       12    
SMCLTYC    4        5        3        5        9        4       12       14    
SMCMKVC    2        2        1        4       13        8       14       12    
SMCPSEC    3        3        5        4        7        8       14       12    
SMCPTEC    4        0        5        3       11        7       10       16    
SMCYVRC    6        4        0        7        6        7       13       13    
SNCVNFC    3        2        3        8        4       10       13       13    
SNCYPAC    1        2        2        0       17        8       11       15    
SPCFISC    4        3        3        2        8       10       12       14    
SPCVVFC    2        4        8        5        7        4       15       11    
SQCHYNC    3        8        5        2        9        3       13       13    
SQCYTRC    5        2        4        2        6       11       14       12    
SRCPDIC    4        2        5        3        8        8       13       13    
SVCAFRC    2        1        1        3       13       10       12       14    
SVCNKFC    3        3        2        8        8        6       13       13    
SYCAFDC    3        4        7        2       11        3       13       13    
SACSAIC    4        1        6        3        7        8       13       14    
SACVKHC    2        4        4        2        8        9       13       14    
SFCLAHC    0        4        2        3       12        8       14       13    
SLCGAIC    0        3        4        4        8       10       12       15    
SPCYAWC    2        1        3        5        9        9       12       15    
SQCKVQC    0        3        5        5        8        8       13       14    
SSCYANC    2        4        3        7        4        9       13       14    
STCSANC    4        3        3        3        6       10       12       15    
SVCHSNC    2        5        4        3        6        9       12       15    
SWCVGYC    2        3        2        3        9       10       14       13    
SYCFKDC    3        5        4        2        5       10       13       14    
SYCSNFC    6        3        3        2        7        8       14       13    
SACGVSC    2        2        2        3       10        9       13       15    
SGCPVEC    1        4        4        1        7       11       13       15    
SICMHNC    5        5        3        1        6        8       14       14    
SKCTFNC    3        2        5        2        8        8       13       15    
SLCNIKC    3        3        3        2        7       10       14       14    
SLCPRYC    6        2        4        0        7        9       14       14    
SMCPGDC    4        0        2        1       14        7       12       16    
SQCFRSC    3        3        1        2        9       10       12       16    
SQCRPFC    2        3        2        0       11       10       12       16    
STCAMEC    4        1        3        2        9        9       12       16    
STCDRMC    3        6        4        2        6        7       13       15    
SVCHYGC    3        4        2        3        8        8       14       14    
SVCTHAC    1        3        3        5       10        6       13       15    
SVCVFAC    2        0        5        3       10        8       14       14    
SYCFHAC    2        2        4        3        5       12       13       15    
SKCESYC    0        3        1        3       12        8       13       16    
SLCHIRC    2        2        4        0        9       10       13       16    
SLCLYRC    0        1        2        1       10       13       13       16    
SLCMSNC    3        3        2        0       12        7       13       16    
SPCFNAC    2        3        3        2        7       10       13       16    
SQCLRYC    4        4        2        1        7        9       14       15    
SQCMYPC    2        0        4        3       10        8       14       15    
SECKMYC    2        4        0        4        5       11       15       15    
SHCTFHC    2        4        2        4        7        7       15       15    
SLCNSHC    6        2        3        0       11        4       15       15    
SMCMDFC    1        2        5        3        6        9       14       16    
SMCPARC    0        1        4        3        9        9       16       14    
SPCWEHC    1        1        4        1        9       10       13       17    
STCKTQC    1        3        1        3        7       11       14       16    
STCPTSC    3        1        2        3        7       10       15       15    
SHCNGNC    2        1        1        1        8       12       14       17    
SLCTPWC    0        0        0        2       12       11       16       15    
SNCKMYC    1        1        2        1       13        7       15       16    
SWCVGVC    2        2        1        2       10        8       15       16    
SACGPIC    0        1        5        1       10        7       17       15    
SFCYPRC    2        1        0        4       10        7       16       16    
SKCYFMC    2        2        4        2        8        6       17       15    
SNCNWQC    1        0        1        0       12       10       14       18    
SPCLWQC    2        1        4        1        7        9       16       16    
STCGNQC    1        1        1        2        9       10       15       17    
SPCNGFC    0        0        1        2       11        9       15       18    
SWCNYDC    3        0        2        0       10        8       16       17    
STCARQC    1        2        1        1        6       11       17       17    
SVCRLPC    1        3        0        1        9        8       17       17    
SSCQWHC    1        1        0        0        9       10       18       17    
SPCYYIC   11       17       13       11        1        0        1        1    
SDCDYYC   11       14       11        9        4        2        2        2    
SVCYIYC    8       14       11       15        1        2        2        2    
SQCDDIC   13       11       13       12        0        1        4        1    
STCYYFC   10        7        6       17        4        6        3        2    
SPCIIYC   11       11       10       15        2        0        4        2    
SECDTYC   15       10        8       10        3        2        2        5    
SICYYTC    6       10       10       12        9        1        5        2    
STCFIIC    9       12       10       10        4        3        3        4    
SVCIIHC   10       11        7        6        8        5        3        5    
SACAVYC    7       13       10        5        6        5        4        5    
SDCAITC   10        7        7       10        5        7        5        4    
STCDTYC   10        7        7       11        7        4        5        4    
SDCQDIC    9       13        8        8        2        5        6        4    
SDCQVYC    7        9       12        9        3        5        5        5    
SQCYYVC   13        7        9        8        4        4        5        5    
STCIINC    6       12       14        8        4        1        6        4    
STCYYYC   12        8        7       11        2        5        4        6    
SVCDYVC    8        2       10        9        8        8        5        5    
SECYIFC   13        7        8        8        5        3        6        5    
SHCYTYC    6        9        4       13        8        4        5        6    
SICFVYC    5        6        9       12        7        5        7        4    
SPCIIDC   12        4       11        7        6        4        5        6    
SRCVDYC    4        6       11        7        6       10        4        7    
SACYYFC   10       10        4        9        8        2        6        6    
SDCDDVC    7        7       16        6        4        3        7        5    
SDCFFIC    6       11        9        8        4        5        6        6    
SDCIYVC    7        9       13        7        4        3        6        6    
SDCVINC    8        5       11       12        5        2        5        7    
SDCYTTC   10        7        8        9        4        5        6        6    
SICYFTC   11        6        7        9        6        4        6        6    
SPCTYTC    4       11       11        8        3        6        6        6    
SRCDVYC    9       11       10        6        6        1        7        5    
SSCIIHC    4        9        8        6       11        5        6        6    
STCHFFC    6        5        8        7       10        7        7        5    
STCYSIC   10        3        8       10        7        5        6        6    
SDCSIIC   11       11        4        8        4        4        5        8    
SICYYSC    6        8        9        9        6        4        6        7    
SPCQHYC    7        3       12        6        6        8        5        8    
SQCADEC    9       11        6        4        6        6        7        6    
STCYIFC    8        9        6       10        4        5        7        6    
SYCINIC    4        4        9        9       10        6        5        8    
SYCQHYC    6        8       12       10        1        5        7        6    
SYCYPYC    5        4        3        9        8       13        5        8    
SHCTYFC    5       12        7        5        6        6        7        7    
SICAVEC    3       11       11        8        3        5        7        7    
SPCAQIC   10        7        9        3        7        5        8        6    
SPCVYFC    8        7        8        7        7        4        7        7    
SYCYYSC    4        8       10        9        6        4        7        7    
SECHYFC    2        5       11       12        6        4        8        7    
SICAYHC    9       11        1        8        5        6        8        7    
SPCAINC    5        7        5        6        7       10        5       10    
SVCDFYC    5        8       11        8        5        3        8        7    
SVCYMFC    6       11        7        7        5        4        7        8    
SDCIDKC    6        9        8        6        6        4        6       10    
SHCAVQC    3       13        7        4        5        7        7        9    
SHCIMYC    3        7        8        5        8        8        8        8    
SQCAGYC    3        7        8        4        9        8        8        8    
SQCSYTC   10        5        9        5        5        5        8        8    
SRCYEVC    8        4       11        3        7        6        6       10    
STCFRDC    1        4        4        8        9       13        7        9    
STCNIHC    5        5        7        3       10        9       11        5    
SYCIAHC    5        4        7        6       10        7        6       10    
SYCTITC   10        7        8        6        3        5        9        7    
SYCYVDC   11        7        7        4        4        6        8        8    
SACPAIC    4        5        6        4       11        8        9        8    
SPCDHYC    7        9        7        4        5        6        9        8    
SPCHRYC    4       10        2        2       14        6        7       10    
SPCQTIC    5        6       10        4        7        6        7       10    
SQCHAIC    5        4        5        5       13        6       10        7    
SQCITSC    7        4        6        8        6        7        7       10    
SQCIVAC    7        4        3        5       11        8       10        7    
SQCMSHC    4        5        8        5        9        7        9        8    
SQCMVNC    5        6        3        3       16        5        8        9    
SQCQTNC    4        5        4        6        6       13        6       11    
STCIFHC    3        4        7        5       10        9        7       10    
STCYHTC    4       12        6        5        6        5        9        8    
SYCTETC    7        2        5        8        8        8        7       10    
SYCVFTC    5        8        4        9        6        6        7       10    
SYCVGIC    2        3        3        5       15       10        5       12    
SACNINC    3        7        5        6        7        9        8       10    
SDCYPVC    9        3       10        4        8        3        9        9    
SPCAIFC    9        4        9        5        2        8       10        8    
SPCDRAC    3        8        8        3        6        9        8       10    
SQCFVSC    5        5        3        8       12        4       10        8    
SQCGDIC    5        5        9        3        9        6        7       11    
SQCGVVC    2        8        8        8        6        5        9        9    
SQCQITC    8        6        7        7        6        3       10        8    
SQCQQEC    8        8        6        3       10        2        9        9    
SQCVTSC    6        8        4        6        6        7        7       11    
SSCTEYC    6        7        4        9        5        6        8       10    
STCPYNC    4        6        7        7        4        9        8       10    
STCVQHC    3        8        6        9        4        7        9        9    
SVCADIC    4        8        6        9        3        7       10        8    
SACMYFC    2        4        4        9       11        6        8       11    
SACRVYC    5        6        7        3        9        6        9       10    
SACTTTC    5        3        9        3        9        7        9       10    
SHCAYSC    6        4        6        5        7        8       10        9    
SHCYHYC    7        9        6        2        4        8       10        9    
SICYIAC    8        2        7        8        5        6        7       12    
SNCIYYC    3        5        4        8        6       10        8       11    
SPCDVVC    8        7        7        4        5        5       10        9    
SPCFYYC    8        9        5        3        5        6       10        9    
SQCKTYC    3        7        7        3       11        5        8       11    
STCQVTC    8        4        2        8        7        7        9       10    
SVCTHYC    4        5        8        6        7        6        9       10    
SVCVVKC    3        5        7        6        9        6        9       10    
SVCYTAC    5        9        5        5        3        9        9       10    
SYCDMQC    5        5        5        2       13        6        9       10    
SYCVIAC    3        8        3        4       12        6        8       11    
SACDETC    5        5        4        2       10        9        9       11    
SDCAFFC    4        4        4       11        5        7       12        8    
SNCAIHC    5        6        4        4        6       10        8       12    
SNCTTTC    7        5        4        4        8        7       10       10    
SQCRDYC    2        4       15        4        5        5       11        9    
SWCPDYC    4        6        5        2        7       11       11        9    
SYCIDNC    7        4        3        5        8        8        9       11    
SYCQFHC    1        7        7        5        8        7        9       11    
SACVRNC    1        1        7        2       14        9        9       12    
SDCAGVC    5        6        7        1        8        7        9       12    
SICRTAC    4        4        4        9        8        5       10       11    
SLCNYIC    3        4        5       10        6        6        9       12    
SPCNYTC    4        6        5        5        5        9       10       11    
SRCDPFC    7        2        4        6        9        6        7       14    
STCTYKC    4        3        8        9        5        5       10       11    
SVCVRTC    9        3        2        6        8        6       12        9    
SYCVQTC    4        5        5        4        9        7        9       12    
SDCIKSC    6        7        1        2        9        8        9       13    
SDCVSHC    2        5        8        6        8        4       11       11    
SECIMAC    4        3        4        6        8        8        9       13    
SECNNYC    5        4        3        2       11        8       10       12    
SECVIRC    5        5        1        4       12        6        9       13    
SICFHEC    6        2        5        7        5        8       10       12    
SLCIFHC    2        6        6        3        8        8       10       12    
SMCSYFC    6        9        3        4        5        6       13        9    
SNCFYHC    2        3        4        3       10       11        9       13    
SNCYFKC    5        5        3        6        5        9       11       11    
SQCARDC    5        6        7        0        7        8        8       14    
SQCDDMC    9        5        3        4        7        5       11       11    
SACFYHC    2        2        6        7        6        9       10       13    
SDCTIMC    5        8        2        2       10        5       11       12    
SFCNIYC    5        2        3        4       10        8       11       12    
SHCASIC    5        3        7        3        8        6       11       12    
SHCFHYC    2        5        1        4       11        9        9       14    
SHCISDC    4        5        1        9        7        6       12       11    
SICGRYC    0        5        2        4        9       12        9       14    
SKCVTDC    0        5        5        6        7        9       12       11    
SMCTVHC    1        4        6        5        7        9       11       12    
SMCVSYC    4        6        2        6        7        7       13       10    
SQCTTNC    9        1        7        4        5        6       12       11    
SQCVMQC    6        4        5        1        8        8       10       13    
STCRMAC    6        2        1        4       10        9       10       13    
STCVSYC    4        5        3        8        4        8       11       12    
SVCAVFC    3        5        4        4        9        7       11       12    
SYCHDFC    4        3        6        5        7        7       12       11    
SYCPFFC    7        5        4        3        6        7       11       12    
SYCQPIC    5        5        6        0        8        8        9       14    
SACHTKC    8        4        4        3        1       11       12       12    
SDCMTHC    1        3        1       11        7        8       11       13    
SECYPSC    1        3        1        3       12       11        9       15    
SHCHSYC    7        3        2        4        8        7       12       12    
SKCDRAC    3        1        2        2       10       13       11       13    
SKCIIQC    2        2        8        4        9        6       13       11    
SLCAVVC    5        4        4        3        4       11       12       12    
SQCNTVC    4        5        5        4        5        8       13       11    
SQCWYYC    3        7        5        4        6        6       12       12    
STCHIEC    4        4        5        6        4        8       12       12    
SVCYSNC    5        5        3        4        4       10       11       13    
SYCAKQC    4        1        6        7        9        4       12       12    
SDCDVSC    2        7        6        1        7        7       12       13    
SGCGYIC    2        2        7        4        3       12       13       12    
SICDKNC    1        6        4        5        6        8       13       12    
SICDPDC    3        3        2        3        8       11       12       13    
SICTQFC    2        4        4        6        5        9       14       11    
SMCDQFC    6        5        2        4       10        3       12       13    
SMCVISC    4        4        5        2        8        7       12       13    
SNCIKTC    1        3        3        3       12        8       11       14    
SPCIRTC    1        4        7        2        9        7       14       11    
SPCLDDC    5        5        2        1        8        9       14       11    
SQCHEVC    6        6        3        1        7        7       11       14    
SQCPMIC    5        4        3        1       10        7       13       12    
SVCIKDC    8        4        2        2        7        7       13       12    
SWCIPNC    1        0        2        3       12       12        9       16    
SYCMISC    2        6        4        5        8        5       11       14    
SACAGKC    2        4        2        4        7       10       12       14    
SACAKHC    2        4        5        2        7        9       12       14    
SACLYYC    3        5        3        5        4        9       13       13    
SHCGIVC    2        4        3        3        9        8       10       16    
SHCPDAC    1        3        4        3       10        8       12       14    
SICNRHC    4        1        1        7        9        7       13       13    
SKCEHFC    4        4        3        3        8        7       13       13    
SLCNIHC    4        5        1        0       11        8       13       13    
SMCAEHC    4        3        1        6        6        9       13       13    
SPCMHHC    4        3        1        4       12        5       12       14    
SQCAQKC    2        4        3        3       11        6       12       14    
SVCAANC    6        2        0        3        8       10       12       14    
SVCFANC    4        3        1        6        7        8       14       12    
SWCVSKC    1        3        3        6        4       12       11       15    
SYCHGIC    2        3        4        2       11        7       11       15    
SYCKAVC    3        4        5        2        5       10       13       13    
SACTHFC    0        6        5        2        7        8       12       15    
SHCQDAC    3        1        3        3       10        8       13       14    
SHCRHDC    3        3        1        5        9        7       15       12    
SKCIDTC    2        4        2        2        9        9       15       12    
SMCAIGC    2        0        0        2        9       15       14       13    
SNCHTTC    3        3        4        1        8        9       13       14    
SNCPADC    1        2        4        2       11        8       10       17    
SPCNHRC    0        4        2        1       10       11       12       15    
SQCHGTC    3        7        1        1        7        9       13       14    
SQCPADC    3        6        2        0        6       11       12       15    
SQCVPRC    1        3        4        5        9        6       13       14    
SQCWRFC    4        1        3        2       10        8       12       15    
SSCQDNC    2        4        2        0        9       11       13       14    
STCVDRC    2        3        2        6        5       10       13       14    
SYCKHIC    2        0        5        2       11        8       12       15    
SDCNWHC    1        2        3        4        9        8       13       15    
SECLVDC    2        0        3        3        9       10       14       14    
SHCASVC    3        7        2        2        5        8       14       14    
SKCQVHC    3        3        1        2       11        7       13       15    
SMCGPDC    0        2        1        4       10       10       13       15    
SMCKAAC    2        2        2        2       10        9       13       15    
SMCPADC    3        3        4        2        7        8       16       12    
SMCPRFC    1        4        3        1        9        9       12       16    
SQCGMGC    1        2        0        2       12       10       15       13    
SQCWMNC    0        1        1        0       15       10       12       16    
SECRREC    0        6        1        1        8       10       14       15    
SHCTAMC    2        1        4        0        6       13       13       16    
SKCEMRC    3        1        1        3       12        6       14       15    
SNCFPYC    4        3        1        2       10        6       14       15    
SNCHPHC    1        2        2        1       12        8       15       14    
SQCPGDC    0        0        2        1       11       12       14       15    
SQCTMSC    2        2        4        2        7        9       15       14    
STCTKTC    3        5        1        4        7        6       16       13    
SVCWPYC    2        0        3        3       11        7       14       15    
SWCPDAC    2        1        1        1       12        9       13       16    
SWCSYEC    4        0        1        4        9        8       12       17    
SACPRPC    1        1        2        2        9       10       14       16    
SMCQRNC    3        1        3        3        5       10       15       15    
SPCGTSC    1        0        4        1       10        9       14       16    
SPCMWFC    0        2        0        1       10       12       13       17    
SSCYVNC    1        3        2        2        8        9       14       16    
SVCGSFC    2        2        1        0       11        9       13       17    
SWCAKLC    1        0        2        1        9       12       13       17    
SYCEHNC    1        0        4        4       10        6       15       15    
SECGMHC    4        0        2        1        8        9       16       15    
SPCAHLC    3        0        1        4        9        7       15       16    
SWCGVQC    1        0        1        4        7       11       15       16    
SICPAMC    2        1        1        1        7       11       16       16    
SMCQKSC    2        1        1        1        8        9       15       18    
SQCTLMC    1        1        1        2        6       11       18       15    
SDCGWFC    1        0        1        2       10        7       17       17    
SLCGGPC    0        0        0        1        9       10       17       18    
SDCTVYC   11        9       13       13        3        1        2        2    
SDCVFYC    6       14       15       10        1        3        2        3    
SHCVYYC    8       11       10       14        3        3        3        2    
SDCVTVC   12       11       10       13        0        2        3        3    
STCYDYC    6       13       13       13        1        2        3        3    
SVCQYYC   11       11        9       10        3        4        2        4    
SLCQYIC    8       11       14        9        4        1        3        4    
SVCVDIC   12       11        6       13        2        3        3        4    
SDCYAYC   10        5       12       12        2        5        3        5    
SQCDYDC   11        9       11        4        5        6        6        2    
SYCHAYC    9        7       13        9        4        4        5        3    
SYCQYYC   15        6       11        8        3        3        4        4    
SACDYTC    5       11       12        6        7        4        3        6    
SDCVYNC   12        7        8       11        5        2        5        4    
SPCIITC    8       10       12        9        3        3        4        5    
SQCFIYC    6       10       14       10        2        3        5        4    
SQCVYDC    6        6       16        8        5        4        5        4    
SDCSIFC    8        4       10       12        5        5        6        4    
SICVYDC    7        6        6        9       10        6        6        4    
SPCDIVC    9       13        7        8        3        4        5        5    
SPCVYTC    6        9        8       12        7        2        6        4    
SQCQFYC    4       14        9       11        2        4        7        3    
SACDIVC    9        5        7       10        7        5        6        5    
SACFIYC    7       12        5        8        5        6        5        6    
SDCMYYC    4       10       13        8        4        4        5        6    
SHCIIVC    7        8       11       10        2        5        7        4    
SMCYIKC    4        9        5       13        4        7        4        8    
SPCYKYC    7        8        7        9        6        5        5        7    
SPCFIYC    8       10        5        9        3        6        6        7    
SVCIYSC   10        8        3        8        5        7        5        8    
SVCQYFC    5       12       14        4        4        2        6        7    
SYCDVIC    6       14        5        9        4        3        6        7    
SYCVTDC    7        9        5       13        3        4        5        8    
SACKYYC    9        3        6        7        6        9        8        6    
SHCVQYC   10        5       10        2        6        7        7        7    
SQCDVQC    6        7       10        5        8        4        6        8    
SQCYAAC    1       15        6        3        9        6        6        8    
SACTSYC    7        6        3        5       11        7        6        9    
SDCAIHC    9        5       10        6        3        6        8        7    
SHCHYYC   10        5        7        9        4        4        7        8    
SHCTYNC    4        3        5        8       12        7        8        7    
SPCVFTC    6        3        5        6        9       10        6        9    
SQCIISC    7        7        6        6        7        6        6        9    
SQCYFHC    7        7        6        7        6        6        7        8    
SRCVDIC    5        9       10        6        5        4        7        8    
STCYSYC    5        8        8        9        7        2        7        8    
SVCQEYC    2        7        8        9        8        5        8        7    
SYCDVKC    9        5       12        4        5        4        9        6    
SYCHIYC    6        9        5        7        8        4        8        7    
SYCVFAC    5        9        5        7        7        6        9        6    
SYCYFNC    5        8        3        6       14        3        8        7    
SACIYHC    4        9        6        6        5        8        6       10    
SDCTVTC    1        7       11        9        5        5        7        9    
SFCFVNC    5        5        7        7        7        7        7        9    
SMCIISC    5        7        8        6        7        5        8        8    
SNCFVYC    5        6        6        9        7        5        7        9    
SPCEYYC    4        7       10        5        7        5        6       10    
SPCQYEC    5        6        9        4        6        8        6       10    
STCDMVC    7        7        9        6        1        8        8        8    
STCFHVC    7       10        4        8        2        7        8        8    
STCITDC    6        9       10        1        5        7        6       10    
SYCVDFC    5        5        5       12        6        5        7        9    
SACVYSC    3        3        7       12        7        5        9        8    
SDCHYSC    6        6        7        5        7        6       10        7    
SFCQHYC    8        4        5        5        6        9        8        9    
SICYFDC    8        7        3        8        6        5        7       10    
SPCYIKC    7        6        6        4        8        6        7       10    
SQCISIC    7        5        8        8        4        5       10        7    
SSCVHYC    6        5        4        3       11        8        7       10    
STCIAYC    5        9        6        6        6        5        8        9    
STCIKVC    5        6        8        6        5        7        9        8    
SVCIYTC    6        5        4        9        7        6        8        9    
SACAPYC    6        3       11        5        4        7        8       10    
SACYSTC    5        4        6        5       12        4        9        9    
SICADFC    4        5        6        8        8        5        8       10    
SICADYC    7       10        6        3        3        7        9        9    
SICAHFC    4        5        7       10        5        5        9        9    
SNCSYYC    4        9        2        6        8        7       10        8    
SPCGYYC    7        4        7        4        8        6        9        9    
SPCPIKC    5        4        8        2        9        8       11        7    
SQCHDYC    2        5       12        4        7        6        7       11    
SQCMEYC    7        7        7        7        5        3        7       11    
SQCTTIC    4        2        7        7       10        6        9        9    
STCQAEC    2        7        5        4       11        7        9        9    
STCRATC    6        2        9        4        9        6        9        9    
STCRVEC    8        7        6        4        3        8        9        9    
STCTFHC    5        4        5        5        8        9        9        9    
SYCDMIC    1        7        5       10        5        8        7       11    
SYCHFFC    8        4        6        6        6        6        9        9    
SYCYFMC    2        6        8        7        7        6        7       11    
SACDRAC    3        4        4        5       11        8        6       13    
SACVDAC    6        8        4        5        5        7        9       10    
SDCGATC    6        8        4        4        8        5        9       10    
SDCVFEC    5        4        8        5        6        7        7       12    
SDCVMYC    3        4        9        8        3        8        9       10    
SHCDQYC    6        4        6        6       10        3       10        9    
SHCIYNC    3        3        5        7        7       10        9       10    
SICPPFC    1        2        3        3       12       14        7       12    
SMCADNC    5        4        3        5        8       10        9       10    
SMCPYYC    5        5        9        3       10        3       10        9    
SPCFIVC    8        4        4        8        6        5       11        8    
SQCAVNC    8        4        9        4        5        5        9       10    
SQCRDFC    5        2       11        5        4        8        8       11    
SRCPAVC    3        9        5        3        7        8        8       11    
SYCYIDC    4        5        6        6       11        3        9       10    
SDCRYVC    7        6        4        6        5        6        8       12    
SDCTNFC    4        4        6        6        5        9        9       11    
SDCYAHC    3        7        5        6        6        7        9       11    
SHCKDFC    5        3        5        8        5        8        9       11    
SHCTAFC    9        4        4        3        8        6       11        9    
SHCVFFC    6        4        2        8        8        6       11        9    
SHCYTSC    7        4        6        2        7        8        9       11    
SMCAVTC    3        6        7        1        9        8       12        8    
SMCTATC    5        3        7        5        5        9        9       11    
SQCFKYC    4        3        4        6       10        7        9       11    
SQCHTAC    4        5        7        5        5        8        9       11    
SQCNFTC    6        7        5        2        5        9       13        7    
SQCPIGC    2        5        6        3        9        9        8       12    
SRCPDAC    3        1        4        3       13       10        9       11    
STCPVNC    4        3        4        1       13        9       12        8    
SACAMEC    4        3        5        3        7       11       10       11    
SECQPIC    5        5        3        1        8       11       10       11    
SHCMYVC    6        6        6        6        3        6       12        9    
SMCYVHC    5        7        4        5       10        2       11       10    
SMCYVTC    5        2       11        5        5        5       11       10    
SPCEHVC    3        6        3       10        5        6       11       10    
SQCLAYC    2        4        3        5        9       10       12        9    
SQCQQRC    2        5        5        6        7        8       11       10    
SQCTTDC    6        2        5        6       10        4       12        9    
SQCYKIC    5        6        4        8        5        5        9       12    
STCEYFC    4        7        5        5        9        3       10       11    
SYCFYSC    4        6        7        5        6        5       12        9    
SACYIMC    2        5        6        7        5        7       11       11    
SACYSFC    0        5        9        6        6        6       10       12    
SFCVYHC    4        5        2        5        7        9       11       11    
SHCAISC    2        5        6        4        5       10       11       11    
SHCVTNC    2        5        5        1       11        8       10       12    
SLCAYYC    4        9        3        4        6        6       11       11    
SMCNAFC    2        2        3        3        8       14        9       13    
SMCVSAC    5        2        1        4        8       12        9       13    
SPCFYMC    6        2        1        2       12        9       11       11    
SQCPLKC    2        6        3        3        7       11        8       14    
SQCQGTC    0        2        5        2       11       12       11       11    
SQCSYIC    5        8        2        7        4        6       10       12    
SVCAFNC    7        7        5        3        6        4       12       10    
SVCPVEC    2        5        7        5        7        6       11       11    
SVCRIAC    7        0        1        6        5       13        9       13    
SYCHMQC    4        3        5        2        9        9       10       12    
SACNVAC    2        3        3        4       10        9        9       14    
SACRPFC    4        2        2        4        9       10       11       12    
SFCVYSC    3        9        3        6        5        5       12       11    
SGCYIDC    9        2        1        4        9        6       10       13    
SMCPDAC    3        5        3        1       11        8       12       11    
SPCDRIC    5        3        5        0        8       10       12       11    
SPCSMVC    5        4        6        3        2       11       11       12    
SQCPAAC    3        4        8        2        7        7       13       10    
SQCSAIC    4        3        2        4       11        7       11       12    
SSCHKYC    1        4        3        7        8        8       11       12    
STCPVIC    4        6        2        4        6        9       11       12    
SVCAAMC    2        4        3        5        9        8       11       12    
SACHHAC    3        3        8        3        5        8       12       12    
SACPFFC    3        4        4        3       10        6       12       12    
SDCNGAC    1        2        3        3       11       10       11       13    
SECRQAC    3        2        3        7        7        8       11       13    
SHCQSEC    2        3        3        6       10        6       12       12    
SICMLDC    6        4        2        3        7        8       11       13    
SICMTYC    2        6        1        5       12        4       11       13    
SICTFAC    2        4        5        6        4        9       12       12    
SKCAFYC    3        2        2        3        9       11       11       13    
SMCIAKC    3        2        3        8        8        6       14       10    
SNCNNYC    4        2        3        2       12        7       11       13    
SPCKTVC    1        4        4        6        9        6       11       13    
SPCLPFC    4        4        3        1        7       11       10       14    
SPCSPYC    3        6        1        2       11        7       11       13    
SQCNISC    4        4        6        2        7        7       12       12    
STCHTEC    4        4       10        2        3        7       12       12    
SYCEFHC    2        5        1        5       12        5       13       11    
SYCFYNC    2        5        4        6        5        8       13       11    
SYCIEHC    2        4        2        3        8       11       12       12    
SDCTKFC    3        2        3        5        6       10       12       13    
SECTVGC    5        2        0        2       11        9       11       14    
SHCHHDC    2        1        3        1       13        9       10       15    
SICRDNC    6        1        4        5        6        7       13       12    
SMCIGRC    2        1        3        3        9       11        9       16    
SMCVTNC    1        5        2        6        8        7       12       13    
SPCHHFC    1        3        7        1       11        6       11       14    
SQCYRFC    5        3        5        2        7        7       12       13    
SYCAHDC    2        3        4        4        8        8       12       13    
SICDRHC    2        4        3        2        8        9       13       13    
SKCPTAC    0        2        6        2        7       11       12       14    
SMCMIKC    1        2        5        5        4       11       12       14    
SMCNVNC    0        2        6        4        7        9       12       14    
SPCIKSC    2        7        2        4        7        6       13       13    
SQCISFC    4        5        3        2        8        6       14       12    
SQCKGHC    0        3        2        4        7       12       11       15    
STCTPNC    2        1        6        2       10        7       14       12    
SVCIGIC    2        3        1        6        7        9       13       13    
SVCSYRC    2        3        1        5        9        8       13       13    
SYCMSHC    3        3        2        4        9        7       12       14    
SACIQRC    4        1        3        4        5       10       12       15    
SHCKTAC    3        2        2        2        6       12       14       13    
SICQIPC    3        4        3        2        9        6       13       14    
SLCPATC    2        2        1        3       11        8       11       16    
SMCIHNC    2        3        1        4       10        7       13       14    
SMCMRYC    3        0        4        2        8       10       12       15    
SNCVYRC    6        3        2        1        6        9       15       12    
SPCSKYC    3        6        3        3        5        7       11       16    
SVCNKTC    2        7        0        2        5       11       12       15    
SVCRHVC    2        5        1        3       10        6       13       14    
SDCRYSC    3        5        3        1        8        6       14       14    
SFCHTQC    0        2        3        3        8       10       13       15    
SICEPFC    3        2        2        4        9        6       13       15    
SICREHC    1        4        3        2        8        8       14       14    
SLCPYVC    4        1        2        3       10        6       14       14    
SMCMFGC    3        4        2        1        9        7       15       13    
SWCPGKC    1        0        0        2       13       10       13       15    
SYCPFPC    3        2        1        5        5       10       13       15    
SECIGKC    1        3        0        4       12        5       13       16    
SHCSGRC    1        3        1        3        8        9       14       15    
SLCHFRC    2        2        0        2        9       10       13       16    
SLCYPHC    1        0        1        3       11        9       14       15    
SNCSQTC    1        0        3        3        9        9       15       14    
STCKGNC    1        2        1        2        9       10       13       16    
SYCGAQC    2        4        2        1        9        7       14       15    
SGCRGVC    1        4        2        0       10        7       15       15    
SICHGIC    0        1        4        2        5       12       15       15    
SKCGSAC    2        1        0        3        9        9       14       16    
SMCQQWC    2        4        1        1        6       10       15       15    
SPCNNKC    0        3        3        3        7        8       15       15    
STCTLKC    0        3        1        2        9        9       14       16    
SHCGQFC    2        1        1        2        6       11       15       16    
SICHHHC    3        1        0        1        9        9       14       17    
SMCLGPC    1        1        2        1        7       11       16       15    
SNCRHMC    1        3        0        2        7       10       15       16    
SSCWYGC    1        2        1        0        8       10       16       16    
SWCKNYC    0        1        3        0        8       10       15       17    
SQCKVMC    1        1        1        1       11        6       16       17    
SDCNIIC    8       13       18       12        0        1        0        1    
SDCVDIC    9       17       15        3        5        2        0        2    
SQCTYIC   10       11       16       13        1        0        1        1    
SDCVDVC   11       15       10       10        3        1        2        1    
SPCYSYC   13        9       11        6        7        2        2        3    
SYCAVYC    8       12       13        9        3        3        1        4    
SDCYYVC    9        8       14       12        3        1        4        2    
SVCVYIC    8       10       12       14        2        1        3        3    
SDCQAYC   12        8       14        7        2        3        3        4    
SYCHYYC    9       11       11       11        2        2        2        5    
SYCYTVC   10        7        8       13        5        3        3        4    
SICDIVC    4       12       15        9        5        0        4        4    
SQCAVYC    7       17        7        5        7        2        3        5    
SYCMYIC   10       13       12        6        2        2        4        4    
SDCYEYC    8        5       17        4        7        3        5        4    
SICQFYC    8        9       11        7        4        5        5        4    
SQCETYC    7       13        9        8        2        5        4        5    
STCTFFC    7       10        9       14        3        1        5        4    
SVCSIIC    7       12       11        8        3        3        4        5    
SPCINIC    6       10        8       12        3        4        7        3    
SPCYIIC    9       11       15        2        4        2        6        4    
SACVADC    3        9        6        8        8        8        3        8    
SDCDVVC    9        7       12        9        1        4        6        5    
SHCSYIC    4       10        5       14        7        2        6        5    
SICAVYC    2        7       11       15        4        3        6        5    
SKCYIYC    8       10        5       12        3        4        5        6    
SPCATVC   11       14        5        3        5        4        5        6    
SPCMYYC   10        9        7        3        7        6        5        6    
SQCHTYC   10        5        5        7       10        5        6        5    
SQCQTEC    8        9        9        6        4        6        5        6    
SVCVDYC    4       12        9        5        6        6        3        8    
SYCIMYC    8        6       11        8        6        3        6        5    
SHCYVVC   11        8        7        9        3        3        7        5    
SQCQHVC    6        3       10        9        9        4        6        6    
STCVDYC    9        8        7       10        4        3        5        7    
SACYVYC    6        8       11        6        3        6        5        8    
SDCPYVC    5        3       12        5        7        8        6        7    
SDCVYDC    5        7        9       13        3        3        4        9    
SECTYAC    6        4        5        4       12        9        4        9    
SHCHYIC    8       11        6        8        4        3        7        6    
SHCPYYC    6        2       12        4       10        6        7        6    
SHCTVYC    6        7        7        8        5        7        6        7    
SPCQDKC    3        8        6        7       10        6        6        7    
SQCQDEC   10        8        9        5        2        6        3       10    
SQCYYMC    7        9        8        8        4        4        6        7    
STCIVYC   10        9        8        4        6        3        6        7    
SACRHVC    2        5        4        7       10       11        5        9    
SDCQFYC    8       11        5        7        4        4        6        8    
SQCIYAC    6        4        5        6        9        9        7        7    
SQCPYKC    3        6        9        6        9        6        6        8    
SQCYSDC    4        7       10        7        8        3        7        7    
STCVNIC    4        8       11        7        6        3        8        6    
STCYIIC    5        8        5       12        2        7        6        8    
SYCDQFC    4        7        5        9       10        4        7        7    
SYCHTVC    9        7        7        6        3        7        6        8    
SACIYAC    7        5        7        5        8        6        7        8    
SICHIYC    4        8        7       12        4        3        8        7    
SMCVHIC    8        6        7        8        5        4        7        8    
SPCYIFC    3        5        9       10        6        5        9        6    
SQCEVVC    4        4        5       11       10        4        8        7    
STCTYTC    8        9        6        7        4        4        7        8    
SYCVSKC    3        8        4        8        6        9        5       10    
SICDFIC    2       10        7        7        5        6        8        8    
SICTKYC    5        5        7        5        7        8        8        8    
SMCHIYC    6        4        9        2       11        5        7        9    
SPCYDYC    6        8        9        2        7        5        6       10    
SQCATQC    5       12        9        3        4        4        8        8    
SQCVMNC    3        7        4        9        9        5        6       10    
SQCYIAC    6        5        8        7        8        3        7        9    
SVCTDFC    4       10        5        9        5        4        7        9    
SYCTFTC    5        4        8        7        9        4        7        9    
SACYRTC    5        3        3        4        9       12        7       10    
SHCIINC    5        6        3        8        6        8        6       11    
SICYVHC   11        2        4        6        7        6        9        8    
SKCTVYC    3        6        8        6        4        9       10        7    
SMCMSVC    4        9        6        7        1        9        8        9    
SMCQFYC    5       10        7        4        9        1        7       10    
SNCDNTC    3        6        6        4       10        7        5       12    
SQCAIMC    2        8        7        2        8        9        9        8    
SQCDFFC   12        6        3        5        6        4        8        9    
SQCDSIC    4       10        7        6        6        3       10        7    
SQCEEFC    6        6        6        4        7        7        8        9    
SQCEVFC    5        5       10        2        8        6        8        9    
SQCIETC    4        9        8        5        3        7        8        9    
SQCNYFC    7        4        7        6        7        5        8        9    
SQCRMDC    1        4        1        4       13       13        5       12    
SQCYDDC    9        8        8        3        2        6        9        8    
STCPVEC    4        4        9        5        7        7        9        8    
STCVINC    5        6        6        9        5        5        7       10    
STCYFDC    4        6       10       10        4        2       11        6    
SYCTVSC    6        5        7        6        4        8        9        8    
SACAFFC    6        6        4        4        9        6        8       10    
SDCAVSC   11        3        7        3        4        7       10        8    
SDCYMFC    6        5       10        3        3        8        9        9    
SECTYYC    5        4        7        9        8        2        8       10    
SMCAQFC    4        6        6        4        6        9        9        9    
SMCIIHC    6        6        9        4        5        5        8       10    
SPCYISC    2        5        3        9        8        8        8       10    
SQCGNIC    5        6        8        4        8        4       12        6    
SRCITVC    9        5        6        4        4        7        8       10    
STCFYKC    7        9        4        3        6        6       10        8    
STCHQYC    5       11        7        3        7        2        9        9    
SVCINYC    9        5        5        8        2        6       10        8    
SVCVDNC    6        4        0        4        9       12        7       11    
SACQYEC    7        7        8        4        4        4       10        9    
SACYVSC    8        5        5        6        3        7        7       12    
SDCNKFC    2        2        6        2       14        8       10        9    
SHCTRHC    2        4        6        3       13        6       11        8    
SICFMDC    3        6        8        4        6        7        9       10    
SICNTNC    5        0        2        7       12        8        7       12    
SICQAAC    2        5        5        4        6       12       10        9    
SICTSFC    7        6        3        4        7        7        9       10    
SKCFYDC    3       10        5        7        5        4       12        7    
SLCAIHC    0        6        8        4        8        8        8       11    
SMCEVDC    4        2        6        4       11        7       10        9    
SMCPVTC    7        7        5        4        3        8        9       10    
SPCPTHC    4        7        3        6        7        7        8       11    
SQCMMFC    3        4        3        6        9        9        9       10    
STCPAIC    2        2        6        4       10       10        7       12    
SVCAEYC    7        9        6        3        4        5       11        8    
SVCIAHC    7        8        3        1        6        9        9       10    
SVCKFVC    2       10        4        5        5        8        9       10    
SYCEAIC    5        7        3        6        6        7        9       10    
SYCEFIC    7        4        5        6        7        5        9       10    
SYCYEDC    6        4        1        7        8        8        9       10    
SACDKYC    5        7        4        8        6        3        9       11    
SACFVYC    6        2        7        7        7        4        9       11    
SECVRYC    5        8        6        4        6        4        8       12    
SECYPVC    5        4        5        5        5        9       12        8    
SHCVHKC    4        7        4        3        7        8        9       11    
SICHAYC    8        7        4        4        3        7       10       10    
SMCREYC    6        5        6        1       10        5       10       10    
SMCYTKC    4        9        2        4        6        8       10       10    
SQCFIHC    4        9        2        6        2       10       10       10    
SQCHVFC    3        2        4        4       12        8        9       11    
SQCLFYC    3        5        5        5       11        4       10       10    
SQCNKFC    4        3        5        3       13        5        8       12    
SQCVGTC    3        3        4        2       15        6        9       11    
STCYYAC    6        5        4        6        7        5        8       12    
SVCVTHC    3        6        4        4        8        8        9       11    
SYCTFVC    3        4        5        9        6        6        9       11    
SACDQHC    5        6        3        5        6        7       10       11    
SACTAFC    3        3        5        6       10        5       10       11    
SACTKHC    1        7        4        4        8        8       12        9    
SACVYEC    6        5        3        5        7        6       10       11    
SDCGFYC    6        5        4        2        6        9       11       10    
SGCYTAC    3        5        6        3        5       10       12        9    
SHCQLYC    3        6        3        7        5        8       11       10    
SHCVGNC    5        5        2        1       11        8       10       11    
SICIHNC    6        3        1        8        8        6       11       10    
SICTHAC    2        4        3        5       12        6        9       12    
SICVKYC    3        4        8        6        9        2       12        9    
SKCIMDC    3        5        3        7        8        6       12        9    
SLCHSFC    1        1        2        5       12       11       10       11    
SMCVTVC    5        4        6        3        5        9       11       10    
SPCERIC    9        5        3        4        5        6        9       12    
SPCQDAC    2        2        5        5        9        9        9       12    
SQCHIMC    2        8        4        4        7        7       10       11    
SQCPAQC    3        3        4        4        8       10       14        7    
SQCPFAC    9        5        4        1        5        8       10       11    
SQCPVKC    4        5        4        1        9        9        9       12    
SQCPVTC    6        4        6        1        9        6       11       10    
SQCPYGC    4        4        6        1        8        9       10       11    
SSCPYTC    4        6        4        2       10        6       10       11    
STCIHDC    4        5        5        5        4        9       10       11    
SYCPIEC    1        3       13        4        3        8       10       11    
SYCVFGC    3        2        3        3       10       11        9       12    
SYCYPEC    5        3        7        5        6        6       10       11    
SACIRVC    3        4        3        4        8        9       11       11    
SDCVMFC    5        6        3        1        9        7        9       13    
SDCYKSC    3        3        5        7        5        8       11       11    
SECKYDC    5        3        5        7        7        4       11       11    
SICKIHC    3        4        3        7        8        6       10       12    
SICNTMC    4        6        0        2       10        9        9       13    
SKCDTFC    6        0        4        5        7        9       12       10    
SLCPDNC    2        2        2        3       13        9       10       12    
SMCDGAC    2        1        4        1       13       10       12       10    
SMCIHHC    5        2        3        6       10        5       11       11    
SMCIQDC    5        2        5        5        4       10       10       12    
SMCNVYC    4        2        5        5        9        6       11       11    
SMCRYIC    5        4        5        3        6        8       12       10    
SMCVHDC    5        5        3        3        8        7       11       11    
SPCHVFC    5        5        7        2        7        5       12       10    
STCAYRC    5        3        5        7        5        6       11       11    
STCGVYC    6        4        5        4        4        8       10       12    
STCPDHC    4        4        4        3        8        8       10       12    
SVCDRSC    3        3        4        4       11        6       16        6    
SVCGPIC    2        1        2        4       11       11       12       10    
SACARHC    2        2        2        4       14        6        9       14    
SACDRTC    4        5        1        2       10        8       11       12    
SICAVSC    2        4        9        5        6        4       13       10    
SLCEYRC    1        2        3        4       13        7       11       12    
SPCKFFC    4        2        3        8        6        7       12       11    
SPCVFVC    1        7        4        5        6        7       12       11    
SQCLPYC    1        2        9        2        7        9       11       12    
SQCRHYC    2       10        5        1        7        5       14        9    
SQCSAHC    4        1        0        5        7       13       11       12    
SRCDHFC    3        7        4        5        5        6       13       10    
STCMAEC    4        5        4        2        9        6       11       12    
SVCDNTC    3        1        5        5        6       10       10       13    
SWCDTKC    2        4        5        6        7        6       11       12    
SYCKSHC    0        2        2        2       14       10       10       13    
SHCFGNC    2        2        0        1       12       12       12       12    
SHCIFSC    2        3        5        4        3       12       13       11    
SHCIPFC    3        5        1        6        9        5       10       14    
SHCRPYC    1        3        4        1        9       11       10       14    
SICYHSC    3        7        2        2        3       12       12       12    
SMCIYNC    7        3        1        4        6        8       12       12    
SMCRIEC    3        5        2        3       10        6       11       13    
SNCIMRC    4        2        1        3       10        9       12       12    
SNCPAAC    6        4        4        0        8        7       12       12    
SQCGPKC    4        2        2        3       10        8       11       13    
SQCQKSC    3        3        3        2       11        7       13       11    
SQCRYEC    2        4        2        4        6       11       12       12    
SVCAQYC    5        3        4        4        8        5       12       12    
SYCGQEC    4        3        4        3        5       10       11       13    
SACYVRC    2        7        1        4        7        7       12       13    
SGCERIC    1        1        4        2       10       10       12       13    
SMCIDFC    2        6        2        2        6       10       12       13    
SMCIPVC    4        4        2        3        6        9       11       14    
SPCNKFC    4        2        3        2        6       11       14       11    
SQCIIPC    2        4        4        4        9        5       12       13    
SSCPVNC    0        2        2        0       20        4       13       12    
STCPVTC    5        2        1        4        8        8       11       14    
SWCVAVC    0        2        4        1       10       11       10       15    
SDCKHMC    2        1        0        4        8       12       12       14    
SFCPATC    2        2        2        1        9       11       13       13    
SHCPVHC    3        3        2        3        5       11       11       15    
SHCTRTC    2        3        1        4        8        9       11       15    
SHCYLAC    3        3        1        1       10        9       11       15    
SICARPC    2        0        4        1       12        8       13       13    
SICGIFC    5        0        1        4        6       11       12       14    
SLCIRPC    2        3        1        0       11       10       11       15    
SNCAMNC    0        2        4        4        8        9       12       14    
SPCLKFC    1        8        0        2        6       10       12       14    
SQCHGHC    1        6        6        0        5        9       13       13    
SQCKDDC    3        2        6        1        7        8       13       13    
SQCPVSC    1        5        5        1        9        6       15       11    
SRCPADC    1        3        3        0       10       10       14       12    
STCHHHC    3        2        4        2       10        6       12       14    
SVCARFC    4        2        1        4        5       11       13       13    
SVCSKHC    1        4        1        6        5       10       13       13    
SYCLDDC    4        3        1        1       11        7       13       13    
SYCYHGC    2        2        1        5        8        9       11       15    
SECAYGC    1        1        3        2        8       11       13       14    
SECPFAC    3        3        5        1        6        8       14       13    
SHCHGFC    2        2        3        3        7        9       14       13    
SICNPVC    1        1        2        4        6       12       14       13    
SLCNTYC    1        4        5        1        6        9       13       14    
SMCFRDC    3        3        1        2        7       10       13       14    
SNCAGRC    0        1        3        0       13        9       12       15    
SPCNTFC    2        4        1        3        5       11       13       14    
SQCFFGC    0        3        3        1       11        8       14       13    
SQCPNNC    1        2        4        4        7        8       13       14    
SRCHDQC    2        4        3        2        8        7       13       14    
SSCYPDC    2        3        1        4       10        6       14       13    
SVCHRIC    2        2        2        2        7       11       15       12    
SVCKFTC    2        2        1        7        5        9       13       14    
SVCQHVC    2        5        5        2        7        5       13       14    
SWCIQQC    2        2        5        2        4       11       13       14    
SWCVTRC    3        1        5        2        7        8       15       12    
SACAFRC    1        3        2        1        6       12       14       14    
SACPKEC    3        4        1        3        5        9       14       14    
SACPLFC    2        1        1        1       10       10       13       15    
SACTWKC    4        0        1        0       10       10       12       16    
SGCVRAC    1        0        1        5        7       11       14       14    
SHCKTHC    1        2        2        1        8       11       13       15    
SHCTRWC    2        1        0        1        9       12       12       16    
SICMYPC    0        1        5        3       10        6       13       15    
SKCIASC    6        1        1        3        8        6       14       14    
SLCFIKC    3        3        1        3       10        5       13       15    
SLCGVYC    2        1        0        1       11       10       12       16    
SMCFKEC    1        0        4        6        7        7       14       14    
SMCQWPC    4        1        0        0        8       12       12       16    
SPCGTLC    2        5        2        0        8        8       13       15    
SPCMVAC    1        1        4        3       10        6       15       13    
SQCPRMC    3        3        2        0       10        7       13       15    
SQCRMAC    3        2        3        3        5        9       15       13    
SWCNYGC    0        1        1        3        7       13       12       16    
SYCGANC    2        3        2        2        7        9       12       16    
SACYWAC    2        3        1        0       10        8       13       16    
SFCTIHC    1        3        1        3       11        5       15       14    
SHCGGIC    0        2        3        1        6       12       14       15    
SICKLAC    1        0        3        2        6       12       14       15    
SLCMQAC    2        2        4        0        7        9       14       15    
SQCARPC    2        3        2        1        7        9       13       16    
SVCYKGC    1        2        2        5        8        6       15       14    
SYCHRQC    3        2        2        1        8        8       14       15    
SACHRDC    3        0        2        3        6        9       16       14    
SGCWRTC    2        2        1        0        5       13       14       16    
SMCWGKC    1        0        1        3        8       10       14       16    
STCDWRC    0        1        1        0        9       12       13       17    
SYCWTSC    2        0        1        1       11        8       13       17    
SMCFQQC    0        1        3        2        8        8       16       15    
SVCDWRC    0        2        1        1        7       11       15       16    
SPCAKLC    1        0        1        2       11        6       16       16    
SACNKNC    0        1        0        0        9       10       17       16    
SKCMYPC    1        0        0        2        7       10       15       18    
SDCDDTC    8       15       14       10        2        1        0        2    
SICYYIC    9       14       12       13        0        2        1        1    
SHCIIIC   12       14       15        7        1        0        2        1    
SPCYINC   11        6       19        6        2        4        1        3    
SYCYFIC   10       12        8       12        5        1        1        3    
SDCAYTC    9       11        9       10        5        3        1        4    
SDCDIYC    7       17       11        8        1        3        2        3    
SYCYIIC    8        7       15       12        2        3        2        3    
SDCDVIC   13       14       13        1        4        1        3        3    
SDCFIIC    7       13       10       13        2        1        3        3    
SQCQIYC   11        6       16        7        3        3        2        4    
SYCVPYC    7        5       11       10        8        5        5        1    
SACYYKC   10        6        6       11        9        3        0        7    
SQCVTVC    6       11        8       10        6        4        3        4    
SYCYMYC   12        9       11        9        2        2        5        2    
SDCAMEC    8        9       14        6        4        3        3        5    
SDCQYVC    7       11       10        9        4        3        3        5    
SPCDFIC    7       11       12        7        4        3        3        5    
SPCQVYC   12       12        6        7        5        2        3        5    
STCFTYC    3       15       11       13        1        1        5        3    
STCVAIC   13        6        8       11        4        2        3        5    
SACFTYC    7        8       10       10        4        4        4        5    
SACVYVC    7       11        5       12        4        4        3        6    
SDCADKC    8       16        4       10        2        3        5        4    
SMCYYIC   12        8        5       13        1        4        5        4    
SPCAEYC    4        6       16        8        6        3        5        4    
SPCDNIC    5        5       13        4        9        7        3        6    
SVCHVYC   12        8        6        8        6        3        4        5    
SDCQADC    6        6       12        6        6        6        4        6    
SDCTVIC   10       11       10        3        4        4        5        5    
SECDIIC    9        9       10        8        4        2        4        6    
SQCTYNC    4        8       11       10        4        5        5        5    
SQCYFFC    6       12        4       10        7        3        3        7    
SVCDTVC    9       11        8        8        1        5        5        5    
SYCDIHC    7        7       16        5        3        4        4        6    
SYCFIYC   16        7        9        5        2        3        7        3    
SYCSYYC    5        9       10       12        1        5        5        5    
SYCVFVC    6        7        9       13        5        2        5        5    
SACAAYC    3        9       11        6        8        4        4        7    
SACYISC    4        7        7       10        6        7        2        9    
SNCDIYC    5       11       10        7        6        2        5        6    
SQCVQRC    5        8        9        3        9        7        6        5    
STCVTYC   12        7        4       12        4        2        6        5    
SYCYISC    7        8        9        5        3        9        5        6    
SDCQHYC   12        4       11        5        4        4        4        8    
SICHFIC    5       12        2       10        8        3        8        4    
SPCTAVC    2        7        6        7        9        9        5        7    
SPCYHDC   12        4        8        7        3        6        3        9    
SQCTVYC    8       11        9        4        3        5        5        7    
STCQQYC   11        6        8        5        5        5        5        7    
STCTYFC   10        5        5       14        1        5        6        6    
STCVFYC    6       12        3        9        3        7        6        6    
SYCPTIC    4        5        7       11        9        4        5        7    
SYCVVNC    3        8        8       10        5        6        5        7    
SHCFIYC   10        3        7       10        4        5        7        6    
SMCAIYC   10        8        3        8        6        4        6        7    
SPCHAYC    8        7        9        5        3        7        7        6    
SQCQHIC    5        2        6       10        7        9        5        8    
STCYDIC    5        8        9        8        2        7        7        6    
SVCEVVC    8        5        7       11        4        4        7        6    
SYCIYTC    5       11        5        9        4        5        5        8    
SYCYFFC    9        7        4        8        7        4        6        7    
SDCYFIC    8       10        7        6        6        1        8        6    
SLCDRFC    3        2        3        4       12       14        6        8    
SPCYIQC    5        5        6        7       10        5        6        8    
SQCAFYC    9        6        7        4        7        5        7        7    
SQCTAVC    6        5        9        5        6        7        7        7    
STCEYYC    7        7        6        5        7        6        6        8    
STCFINC    8        6        7        7        4        6        9        5    
SVCYKVC    5        8       12        6        4        3        6        8    
SYCDHDC    4        4        9        6        8        7        3       11    
SYCDTEC    8        5        8        4        7        6        9        5    
SACDVTC   10        3        9        5        6        4        7        8    
SACVQYC    7        5        7        8        7        3        7        8    
SDCHNYC    9        9        5        5        4        5        7        8    
SDCYVEC    6        4        7        8        6        6        7        8    
SECDIAC    2        7       13        6        6        3        9        6    
SECQIIC    2       10        8        5        3        9        7        8    
SHCTYIC    8       11        4        8        3        3        7        8    
SKCAYNC    6        9        2        5       10        5        9        6    
SPCPYEC    7        8        2        7        4        9        6        9    
SPCRQVC    4        5       10        3        8        7        5       10    
SQCINHC    6        5        3        4        9       10       10        5    
STCHTFC    8        3       10        4        8        4        8        7    
SVCVVTC    7       11        5        4        3        7        7        8    
SYCFMYC    4        6        6       12        4        5        7        8    
SYCKTKC    5        5        5        5       10        7        8        7    
SYCNKFC    7        5        8        9        5        3        8        7    
SYCQYHC    2        9        7        6        9        4        7        8    
SYCSFIC    1        8        8       10        5        5        8        7    
SYCVDEC    7        5        4        9        5        7        7        8    
SACFFYC    6        7        5        5       10        3        8        8    
SDCTTTC    5        6        8        5        6        6        6       10    
SDCYFHC    9        5        4        6        8        4        8        8    
SECAMVC    4        6        4        3       13        6        5       11    
SICFKYC    3        8        7        7        8        3        8        8    
SICIDIC    7        6        4        6        8        5        8        8    
SICQSYC    3        9        9        5        3        7        9        7    
SICYHHC    6        4        5        4       10        7        7        9    
SMCHPYC    5        7        5        6        6        7        8        8    
SMCQHAC    4        1        6        4       12        9        6       10    
SPCIDVC    6       13        4        4        3        6        8        8    
SQCAGIC    7        5        5        2        8        9        8        8    
SSCIVHC    2       12        6        5        7        4        8        8    
SVCQQFC    6        6        4        0        9       11        5       11    
SHCAYFC    6        3        7        8        7        4       10        7    
SICHKIC    4        6        4        3        8       10        6       11    
SMCIVHC    4        3        8        5        9        6        7       10    
SMCVVYC    5        5        7        7        5        6        9        8    
SQCEIYC    8        8        3        8        3        5        9        8    
SQCQVRC    5        8        7        2        6        7        9        8    
SVCQVKC    2        6        2        9        8        8        8        9    
SACITFC    3        7        5        3        8        8        8       10    
SACSVFC    3        8        2        9        5        7        8       10    
SACTIVC    7       10        6        2        3        6        9        9    
SDCIEHC    7        3        9        4        5        6       11        7    
SDCTTFC    5        5        4       10        6        4        9        9    
SECYINC    8        3        5        8        6        4       10        8    
SHCHVYC    4        5        8        7        6        4        9        9    
SHCIYVC    4        9        6        3        8        4        9        9    
SHCYFSC    2        9        2        9        6        6        9        9    
SHCYVDC    3        9        5        7        4        6        9        9    
SICSVIC    5        5        2        6        6       10        8       10    
SICTTVC    6       10        3        6        4        5        8       10    
SKCPYFC    5        7        6        5        6        5       10        8    
SNCIVFC    7        6        3        8        5        5        7       11    
SPCLYIC    4        5        8        5        7        5        9        9    
SPCYNYC    3        5        8        7        6        5        8       10    
SPCYYFC    3        5        9        6        7        4        8       10    
SQCAHHC    2        7        5        3        8        9        8       10    
SQCDPVC    5       10        1        8        7        3        8       10    
SQCKIYC    7        5        5        3        6        8        8       10    
SQCQEVC    4        8        6        6        2        8        9        9    
SQCVFDC    3        9        6        7        3        6       10        8    
SQCYFRC    5        3        6        6        6        8        9        9    
SSCFTYC    5        9        6        4        7        3       10        8    
SSCHIYC    3        7        7        4        6        7        9        9    
STCDRVC    4        7        4        6        9        4        8       10    
STCYHSC    3        4        9        4        7        7        8       10    
STCYKNC    0        1        7       10        9        7        9        9    
SVCVTDC    5        4        6        9        7        3        8       10    
SYCIVHC    3        6        3       11        6        5       10        8    
SHCVTTC    6        5        6        5        7        4        9       10    
SLCITHC    4        5        5        3       11        5       10        9    
SMCYVKC    4        2        4        6        7       10        8       11    
SPCIEHC    5        4        6        0       12        6       11        8    
SPCIHFC    5        4        4        9        7        4        8       11    
SPCVQKC    2        3        4        5       11        8       10        9    
SQCKDYC    5        5        3        8        7        5        9       10    
SQCVFFC    4        5        5        9        5        5        9       10    
SSCVAFC    5        4        8        5        4        7        9       10    
STCAGYC    8        3        6        3        7        6        7       12    
STCRAAC    5        3        3        3       12        7        8       11    
SVCTFDC    8        2        4        6        4        9        9       10    
SDCKYEC    2        4        6        7        6        7       10       10    
SHCTTIC    4        4        5        4       10        5       10       10    
SICTDNC    1        7        5        5        6        8       11        9    
SMCITAC    5        3        5        9        5        5       10       10    
SMCQTIC    8        6        2        4        5        7        9       11    
SNCTTEC    5        4        3        7        6        7       13        7    
SPCGHTC    4        4        2        2       14        6        8       12    
SPCVRIC    2        6        4        4        9        7       10       10    
SQCLDVC    5        9        3        3        5        7        9       11    
SRCEYNC    2        3        7        5        8        7       13        7    
SSCHYFC    1        4        2        6       12        7        9       11    
SSCQFNC    3        3        4        5       10        7        9       11    
SVCAQGC    4        4        3        4       10        7       11        9    
SVCAQHC    4        1        5        5        8        9        9       11    
SVCPFFC    2        4        2        9        4       11       10       10    
SYCNIAC    8        3        6        3        7        5        8       12    
SYCTHFC    2        4        5        9        6        6        9       11    
SACVWYC    1        3        5        3       10        9       10       11    
SHCVAAC    6        4        5        1        7        8        8       13    
SHCVFDC    5        4        5        1        8        8        9       12    
SKCHTYC    4        5        4        6        6        6       11       10    
SKCIYDC    4        2        7        3        9        6       10       11    
SMCPVKC    4        3        2        4       10        8        9       12    
SMCPVNC    5        2        6        2       11        5       12        9    
SPCGIVC    4        2        3        2       11        9        9       12    
SPCTFVC    6        3        6        0        7        9       10       11    
SPCYLAC    5        6        4        1        7        8       10       11    
SQCFRTC    6        4        2        3        8        8       10       11    
SQCHQWC    2        4        3        2        6       14       12        9    
SQCMSSC    4        6        4        2        6        9       11       10    
SQCNYVC    5        3        4        4        8        7       11       10    
SQCYVRC    5        4        1        7        8        6        9       12    
SRCVATC    8        2        4        2        8        7        9       12    
STCGVTC    6        5        4        1        7        8        8       13    
SYCAIQC    1        6        2        8        9        5        9       12    
SYCFPAC    4        7        4        1        9        6       11       10    
SYCPKHC    2        3        7        1       13        5       10       11    
SYCSIDC    5        4        6        5        7        4       10       11    
SYCVRHC    2        5        3        0        7       14        8       13    
SDCRNTC    3        5        5        1        9        7       10       12    
SECIRVC    1        6        6        3        6        8       10       12    
SECRIQC    4        4        8        2        7        5       10       12    
SHCHDKC    4        4        4        4        7        7        9       13    
SHCMFYC    4        9        1        5        3        8       11       11    
SHCTAVC    2        2        4        2       13        7       10       12    
SHCTYQC    3        2        5        5        7        8       11       11    
SICFQQC    1        3        4        5        8        9       10       12    
SICIRTC    1        6        3        5        8        7       10       12    
SKCNYDC    1        6        1        3        8       11       12       10    
SPCGVFC    1        2        2        3       14        8       11       11    
SPCIEYC    2        9        5        3        8        3       12       10    
SQCFPVC    1       10        1        4        6        8       10       12    
SQCVMRC    4        5        3        3        7        8       10       12    
STCDVFC    5        5        3        6        6        5       10       12    
SWCAGDC    2        2        3        1       11       11        8       14    
SWCGVVC    5        3        1        2       10        9        9       13    
SYCDAVC    5        5        5        4        6        5       10       12    
SACHKHC    1        1        3        4       10       10       10       13    
SACHTFC    1        2        4        8        8        6       11       12    
SACPVIC    4        2        3        5        6        9       11       12    
SFCQPYC    2        8        6        3        8        2       10       13    
SHCISVC    2        1        7        6        5        8       11       12    
SHCRHTC    5        2        3        3        7        9       10       13    
SLCHTTC    5        1        1        6        9        7        9       14    
SMCYFSC    4        8        2        3        5        7       12       11    
SRCVIHC    3        1        6        5        4       10       11       12    
SSCMSFC    6        6        3        1        6        7       11       12    
SYCHKTC    4        6        5        4        6        4       12       11    
SYCNTVC    4        2        6        4        9        4       11       12    
SACKFVC    2        5        3        2       11        5       11       13    
SECIYRC    3        5        1        4       11        4       12       12    
SGCAVFC    3        1        3        3       10        8       10       14    
SICPVNC    3        4        1        4       10        6       12       12    
SICYDHC    3        3        9        2        4        7       13       11    
SKCNFIC    5        1        3        3        8        8       11       13    
SLCPYNC    1        0        7        4        9        7       12       12    
SNCWISC    2        0        4        4       11        7       10       14    
SPCAHAC    2        6        5        2        8        5       12       12    
SQCREIC    4        3        6        2        8        5       12       12    
SQCTRSC    0        1        2        6       10        9       13       11    
SQCYGSC    4        3        4        4        9        4       12       12    
SVCYRYC    3        8        2        3        9        3       14       10    
SACPGDC    1        1        4        1       14        6        8       17    
SFCKTHC    1        1        3        4        6       12       11       14    
SHCAHRC    5        0        1        4        9        8       11       14    
SLCVMSC    2        1        3        5        9        7       13       12    
SMCVRSC    4        1        1        3        8       10       14       11    
SPCKMYC    1        3        5        3        5       10       13       12    
SPCLHTC    3        3        5        2        6        8       12       13    
SQCFNKC    3        3        2        4       10        5       10       15    
SQCKVAC    4        1        5        3        4       10       13       12    
STCQRSC    0        2        3        6        7        9       12       13    
SVCLYEC    4        1        5        3        5        9       12       13    
SVCNYDC    1        2        5        4        9        6       12       13    
SVCWPFC    0        4        4        1        9        9       13       12    
SWCPVTC    1        1        3        1       13        8       11       14    
SYCRAAC    2        3        2        3        9        8       12       13    
SACTFHC    2        4        3        4        8        5       13       13    
SACVVLC    0        3        2        1       12        8       12       14    
SACWVHC    0        5        2        3        8        8       12       14    
SHCPKDC    3        6        2        2        6        7       13       13    
SHCSKIC    2        2        1        5        8        8       12       14    
SICKHRC    3        1        1        1       14        6       13       13    
SICRPDC    0        2        2        1       11       10       10       16    
SKCIDNC    6        0        4        2        9        5       14       12    
SLCNFIC    5        1        2        3        5       10       12       14    
SMCDMIC    4        2        3        2        8        7       13       13    
SMCRHTC    3        4        3        2        6        8       13       13    
SNCHDSC    4        1        3        3        9        6       12       14    
SPCRHDC    5        0        6        1        8        6       12       14    
SQCGVRC    1        1        3        2        6       13       12       14    
SQCTPRC    1        4        2        1        9        9       12       14    
STCFMAC    2        3        3        2       11        5       13       13    
STCSRIC    1        3        4        4        6        8       13       13    
SVCRVHC    3        3        3        1        9        7       13       13    
SWCVFDC    3        4        1        1        8        9       12       14    
SWCVVHC    2        5        3        2        7        7       15       11    
SICQMHC    3        4        2        3        3       10       14       13    
SICYKNC    4        3        2        2        9        5       13       14    
SKCVGFC    3        2        1        2        7       10       12       15    
SMCPSSC    1        0        0        4       10       10       12       15    
SMCTKPC    2        4        2        4        5        8       13       14    
SNCNNIC    3        3        4        1        8        6       12       15    
SRCMMTC    1        3        1        2       10        8       12       15    
SVCIAQC    0        6        1        3        5       10       15       12    
SVCMFRC    3        0        1        1        9       11       12       15    
SVCPPFC    3        2        2        3        8        7       12       15    
SYCIKMC    4        2        0        2        6       11       13       14    
SECGRVC    2        2        1        0        9       10       13       15    
SECLAYC    2        2        2        4        9        5       13       15    
SGCRLAC    1        0        1        2       13        7       13       15    
SHCTNRC    1        2        3        1       10        7       13       15    
SICGHFC    0        2        0        5       11        6       13       15    
SICIKKC    0        0        5        5        8        6       14       14    
SKCDPNC    0        1        2        2        8       11       12       16    
SMCFGSC    1        0        3        4        8        8       16       12    
SMCLVDC    2        1        3        1       11        6       16       12    
SPCTKHC    1        1        5        3        7        7       14       14    
SYCRFDC    2        3        3        2        5        9       15       13    
SGCPWYC    2        0        2        0       10        9       14       15    
SGCWAFC    1        1        0        1        8       12       13       16    
SPCSQTC    1        0        1        2       11        8       13       16    
SQCPKGC    2        0        2        1       11        7       15       14    
SVCKAHC    2        3        1        0        9        8       13       16    
SVCYPGC    0        1        3        1        8       10       16       13    
SYCTSMC    1        1        1        7        6        7       15       14    
SHCAPWC    1        2        0        1       10        8       14       16    
SHCVMGC    1        0        0        0        9       12       14       16    
SNCGYFC    2        2        2        2        6        8       17       13    
SVCWKDC    1        2        1        3        9        6       15       15    
SFCGYRC    1        1        1        1        8        9       15       16    
STCWKTC    0        2        1        2        5       11       16       15    
SICGTRC    0        1        0        2        8        9       16       16    
SNCLAMC    0        2        1        0        7        9       15       18    
SGCMWHC    0        1        0        0        7       10       18       16    
SACYIIC    6       14       17        7        4        1        1        1    
SDCDDYC   10       10       13       10        2        3        1        2    
SDCYAVC   13       10       11        8        3        3        1        2    
STCYYVC    6        8       15       14        2        2        2        2    
SYCVTIC   11        9       11       10        2        4        2        2    
SDCIMYC   11        6       13        8        4        4        2        3    
SQCDVYC    8       13       11        7        4        3        3        2    
SVCSIYC   11        8       10       13        1        3        2        3    
SYCIIFC   12       10        5       15        3        1        2        3    
SECIYIC    6       14       10       11        2        2        3        3    
SFCYTYC   12        9        8       11        3        2        3        3    
SRCVVYC   12       12        8        7        2        4        2        4    
SVCMYIC    8       10       11       10        5        1        3        3    
SYCYFYC   10        9        8       11        4        3        3        3    
SHCYAYC    8       12        6        8        9        1        4        3    
SMCYYFC    8        7       14        6        4        5        2        5    
SQCDTYC   11       10       13        3        4        3        3        4    
SQCMYTC    7        9       13       10        2        3        3        4    
STCIIVC    4       12       10       11        1        6        3        4    
SYCDYVC    9        6       13       11        5        0        4        3    
SICYDYC    7       10       13        7        3        3        4        4    
SICYIFC   10        6        8       13        3        3        4        4    
SQCAIVC    6       10       13        6        4        4        3        5    
SQCINYC    8        7       15        9        1        3        4        4    
SQCQFIC    8        8        8        8        6        5        3        5    
SQCYVVC    8       11       13        6        2        3        4        4    
STCIEYC   10        6        9       13        2        3        3        5    
STCITIC    9       13        5       11        2        3        5        3    
SYCDAYC    8       13       11        7        3        1        4        4    
SYCYIKC    9        5       11        9        5        4        3        5    
SLCIIKC    8       12        6        6        5        5        3        6    
SQCQMYC    9        8        7        5        5        8        8        1    
STCYYHC   10        9        5       13        3        2        5        4    
SVCDVVC    8        9        7        9        5        4        5        4    
SVCTFIC    8       10        3       17        2        2        4        5    
SHCIFYC    8       15        6        4        6        2        5        5    
SQCATYC    5       11       11        6        3        5        3        7    
SQCEYVC   10        6       10        6        7        2        5        5    
SQCYYHC   11        5        5        9        3        8        7        3    
STCFYYC   10        7        6       12        2        4        4        6    
SVCYYHC    8        9        4       11        5        4        6        4    
SDCPIIC    5       10       11        7        3        4        5        6    
SICIDYC    9        7        7       10        3        4        5        6    
SQCVVDC    7       11        7        7        4        4        5        6    
SRCETYC    5        8        8        6        9        4        3        8    
STCYTSC    6        5       12        5        6        6        8        3    
SVCYVFC    6       10        8       10        2        4        6        5    
SYCVAIC    8        6        9       10        2        5        5        6    
SDCTQYC    6        7       10        7        5        4        5        7    
SICHIFC    2        3        7       14        5        8        4        8    
SMCQDYC    7        4        6        7        7        8        5        7    
SPCQDNC    7       10        6        3        7        6        6        6    
SPCVVIC    6       10        7        7        2        7        6        6    
SQCGYYC    6        7       10        7        3        6        6        6    
SQCKFFC    9        3        3        5       10        9        4        8    
SQCYQYC    8       11        7        4        5        4        5        7    
SYCMYYC    5       10        5        9        7        3        6        6    
SDCQDNC    5       14        5        5        4        5        7        6    
SICQYHC    7       12        6        5        4        4        9        4    
SICYISC    9        9        9        5        3        3        7        6    
SMCDVIC   11        7        8        5        5        2        8        5    
SPCVHYC    5        6        9        9        7        2        7        6    
SQCATEC    4        8        7        7        8        4        8        5    
SQCPFDC    3        6        6        6       12        5        7        6    
STCVYSC    6        6        4       10        8        4        5        8    
SVCHYIC    4        6        8       10        5        5        6        7    
SYCVDHC    9        5       10        6        5        3        6        7    
SACAYVC    1        9       11        5        7        4        8        6    
SACDFYC    7        7        4        9        6        4        7        7    
SACVYHC    5        6        9        6        4        7        6        8    
SHCIYTC    5        9        8        8        3        4        6        8    
SPCPTYC    6        7        9        7        3        5        7        7    
SPCVINC    6        8       10        6        1        6        8        6    
SQCQDKC   11        4        9        3        5        5        6        8    
STCFFYC    5        7        6        9        6        4        7        7    
STCIFYC    2       10        6       10        5        4        9        5    
STCPYTC    3        5       10        5        8        6        5        9    
STCQADC    5        4        7        2       10        9        9        5    
STCTYEC    5        9        7        8        2        6        8        6    
STCVTHC    8        2        7        8        7        5        8        6    
SVCFYFC    3        4        6       13        4        7        6        8    
SYCFDYC    4        7        9        8        4        5        7        7    
SYCSIYC    9        6        7        6        3        6        7        7    
SDCFFYC    7        4        3       10        8        4        9        6    
SDCHYAC    2        6        3        2       15        8        6        9    
SDCIISC    5        7        8        3        6        7        7        8    
SDCQFTC    8        5        8        6        5        4        7        8    
SHCVVFC    5       11        5        4        5        6        8        7    
SICFTSC    4       10        6        7        5        4        8        7    
SICTYEC    7        5        5        7        6        6        9        6    
SPCATHC    1        9       10        3        7        6        6        9    
SPCVAYC    3        5       12        5        7        4        7        8    
SPCVIEC    3        6       12        6        8        1        8        7    
SQCHYKC    4        9        6        5        8        4        8        7    
SQCTQFC    2        9        6        8        5        6        7        8    
STCYAYC    5        7        5        8        5        6        7        8    
SVCISHC    4        8        7        7        4        6        7        8    
SVCNIYC    7        6        1        8        8        6        7        8    
SYCSVYC    7       12        7        2        7        1        7        8    
SYCTFDC    7        5        4        4       13        3        7        8    
SACLYTC    5        6        9        2        7        6        7        9    
SACSVVC    5        8        7        6        7        2        9        7    
SECYDIC    5        4       11        5        6        4        8        8    
SECYTTC    7        7        4        9        3        5        8        8    
SHCIFTC    2        6        5        9        9        4        9        7    
SHCIYFC    9        4        6        4        6        6       10        6    
SHCKYVC    9        2        0        5       12        7        9        7    
SHCTFIC    5        5        6        5        8        6        7        9    
SMCPYFC    6        6        7        3        7        6        7        9    
SMCVEFC    3        1        5        8       11        7        9        7    
SMCVTSC    6        4        5        9        2        9        8        8    
SPCFYDC    6        7        3        5        9        5        7        9    
SPCGVYC    7        6        6        3        5        8        9        7    
SPCMFVC    7        3        7        6        7        5        8        8    
SQCGATC    6        4        5        2        8       10        6       10    
SQCMMYC    6        6       12        4        2        5        8        8    
SQCQIQC    5       10        7        3        6        4        4       12    
STCAVSC    8        5        4        2        8        8        7        9    
STCDTVC    5        8        5        5        7        5        7        9    
SVCASIC    6       10        2        4        7        6        9        7    
SVCDDYC    7        6        8        5        4        5        8        8    
SVCFFNC    6        8        0        8       10        3        7        9    
SYCNVVC    7        7        5        6        4        6        8        8    
SYCTFFC    6        9        4        3        5        8        9        7    
SYCTIFC    8        9        2        6        5        5        8        8    
SYCVNYC    6        8        7        3        5        6        9        7    
SACSTYC    3        4        6        5       11        5        9        8    
SACYKYC    8        9        4        7        3        3       11        6    
SACYRHC    6        4        4        5        6        9       11        6    
SECTYRC    3        6        1        4       12        8        8        9    
SHCITSC    6        7        8        4        6        3        7       10    
SHCTDKC    7        4        5        7        5        6        8        9    
SICHISC    4        9        2        6        6        7        8        9    
SICMFTC    6       10        4        3        5        6        8        9    
SICSTDC    3        9        2        3        9        8        7       10    
SKCVTFC    3        8        4        5        8        6        8        9    
SPCAFYC    5        7        1       10        6        5        8        9    
SPCIVDC    3        5        3       10        5        8        7       10    
SPCLAEC    3        2        6        5        6       12        8        9    
SPCQYPC    3        4       10        6        6        5        8        9    
SQCASIC    7        4        5        6        7        5        8        9    
SQCNHYC    3        8        7        3        5        8        9        8    
SQCVTHC    5        6        9        4        6        4        7       10    
SYCSDYC    6        5        4       12        3        4        9        8    
SACSHFC    2        8        3        7        5        8       10        8    
SACVAFC    1       12        4        6        5        5        9        9    
SDCSYFC    9        6        6        1        7        4        8       10    
SDCVKEC    3        8        4        5        6        7        8       10    
SHCVMKC    4        3        3        4       12        7        7       11    
SICERIC    0        5        4        6       10        8        9        9    
SKCDVYC    3        9        4        6        6        5        8       10    
SPCGYIC    3        5        7        9        2        7        9        9    
SPCQRHC    3        3        6        3       10        8        9        9    
SQCPSYC    4        1        9        6        8        5       10        8    
SQCTHVC    7        7        2        2        9        6        7       11    
SQCVEFC    8        3        4        7        5        6        8       10    
SVCEMYC    1        1        4        6       12        9        7       11    
SVCNVNC    4        2        7        4        8        8        8       10    
SVCVNHC    5        5        7        5        4        7        9        9    
SYCAAFC    3        7        4        8        3        8        9        9    
SYCHYFC    4        6        9        6        7        1        9        9    
SYCQIEC    4        9        6        3        6        5        9        9    
SACAQFC    8        5        6        2        4        7        9       10    
SDCIFVC    3        7        5        6        6        5       10        9    
SGCAYNC    7        5        5        4        7        4        9       10    
SHCISYC    3        9        4        6        2        8        9       10    
SHCTHNC    2        9        5        6        5        5       10        9    
SICVTKC    4        8        2        6        6        6        9       10    
SNCKYYC    5        6        5        4        6        6       10        9    
SPCQHVC    5        7        9        4        4        3       12        7    
SPCQQVC    7        5        7        3        6        4       10        9    
SPCVGFC    5        4        1        1       12        9       11        8    
SQCNLYC    6        2        6        4        8        6        8       11    
SSCVVFC    6        5        3        7        3        8        9       10    
STCPDKC    0        3        4        8        8        9       10        9    
STCPFKC    4        8        5        3        7        5       11        8    
STCVPNC    2        3        5        4        8       10        8       11    
STCYANC    7        5        7        3        3        7       10        9    
SYCKYDC    3        8        4        6        5        6        8       11    
SYCSVFC    3        6        3        9        3        8        9       10    
SACDFSC    4        4        8        1        6        8       12        8    
SHCNDYC    2        3        7        2        9        8        8       12    
SHCYMYC    3        3       10        4        8        3       10       10    
SICEHNC    4        4        5        4        5        9       10       10    
SICNITC    3        4        6        7        4        7        7       13    
SICQVQC    4        3        7        3        6        8        9       11    
SICYYRC    4        4        3        5        8        7       11        9    
SLCVYNC    2        4        4        5       12        4        9       11    
SMCIFNC    1        5        7        3        8        7       11        9    
SMCPDYC    3        2        4        7        5       10       11        9    
SNCYFTC    3        9        6        3        6        4       10       10    
SNCYHHC    4        1        5        5        4       12       10       10    
SPCFHKC    6        5        6        4        4        6       10       10    
SPCFQYC    3        7        5        3        5        8       10       10    
SPCTQFC    6        4        7        1        8        5       10       10    
SPCWQYC    1        8        5        5        5        7        9       11    
SQCPQIC    6        5        7        2        3        8        9       11    
SQCTSVC    3        2        8        6        5        7        9       11    
SQCTVFC    2        5        3        5        7        9        9       11    
SRCHDIC    4        3        7        5        7        5        9       11    
STCFIQC    2        7        5        6        7        4        9       11    
STCSHYC    4        5        7        6        6        3       10       10    
SVCHYNC    2        8        1        3       13        4       11        9    
SVCKGKC    3        0        0        1       17       10       10       10    
SACFEYC    1        4        3        5        7       10       10       11    
SACIIPC    3        3        4        5        9        6        9       12    
SACNYFC    2        6        6        6        5        5        7       14    
SACVMYC    6        3        5        2        8        6       10       11    
SDCHTMC    1        2        6        5        7        9        9       12    
SECHVHC    3        5        4        5        4        9        9       12    
SFCFTVC    3        8        3        5        7        4       11       10    
SICQMFC    7        4        2        5        4        8       11       10    
SICTITC    2        8        4        4        5        7       10       11    
SMCTAVC    5        5        2        7        4        7       10       11    
SPCAYSC    4        9        1        3        7        6       10       11    
SPCMFTC    4        5        2        7        5        7       11       10    
SQCDVSC    3        1        4        5       10        7       11       10    
SQCIKDC    4        4        6        6        8        2       13        8    
SQCIKQC    3        3        4        1        9       10       11       10    
STCKIHC    1        2        5        2       14        6       10       11    
STCSINC    2        7        4        5        3        9       10       11    
SVCIYKC    2       10        4        2        7        5       10       11    
SYCKDYC    5        6        4        5        5        5       10       11    
SYCVSHC    3        3        4        6        6        8       10       11    
SACDHTC    5        4        5        2        5        8       10       12    
SACGIYC    7        3        5        5        7        2       12       10    
SACVRQC    4        0        1        4       10       10       11       11    
SDCHFRC    3        3        3        2       12        6        7       15    
SECRSTC    3        5        1        3       10        7       10       12    
SHCAVSC    9        1        6        3        6        4       14        8    
SLCPYEC    2        5        5        4        6        7        8       14    
SMCIKYC    3        8        3        3        3        9       11       11    
SPCGPYC    3        4        5        0        8        9        9       13    
SQCVPAC    3        6        5        5        4        6       10       12    
SRCELYC    4        4        3        1        8        9        9       13    
STCASAC    2        0        2        9        8        8       10       12    
SVCYMNC    6        5        5        1        4        8       11       11    
SWCPSVC    0        7        5        2        8        7       10       12    
SYCDRSC    4        3        3        2        6       11       10       12    
SYCHVHC    2        3        4        5        9        6       10       12    
SYCKYNC    2        6        2        4        4       11       10       12    
SYCRHDC    3        4        0        2        8       12       10       12    
SACRYDC    3        5        6        1        7        6       11       12    
SDCGRYC    5        5        4        1        6        7       11       12    
SECIGDC    5        4        0        1       11        7       12       11    
SGCETHC    2        3        4        3        9        7       10       13    
SICIAPC    3        1        3        3        9        9       11       12    
SICRTDC    3        4        6        4        1       10       11       12    
SICTKHC    1        2        3        4       12        6       13       10    
SICVTNC    3        7        1        6        5        6       13       10    
SMCLAFC    2        4        1        3        9        9       10       13    
SMCYAGC    5        3        0        3       10        7       11       12    
SMCYTMC    1        7        2        4        5        9       11       12    
SPCPDVC    3        4        2        1       10        8        9       14    
SQCGWAC    2        0        3        1       11       11       11       12    
SQCQKHC    4        4        4        7        3        6       12       11    
SSCPADC    1        3        6        1        7       10       11       12    
SSCVNKC    3        5        3        3        6        8       11       12    
SVCVSQC    6        3        0        5        9        5       12       11    
SWCDMAC    1        2        6        2        8        9       10       13    
SYCARTC    5        3        3        4        1       12       11       12    
SHCDNKC    2        4        7        2        7        5       12       12    
SHCHSTC    3        2        2        4        7        9       11       13    
SHCIDRC    3        3        5        2        7        7       14       10    
SICLVDC    1        2        2        4       12        6       10       14    
SICTHFC    3        5        4        3        7        5       12       12    
SKCAVFC    3        2        3        2        6       11       11       13    
SKCYDDC    4        3        3        1        9        7       11       13    
SLCVINC    4        1        6        2        5        9       13       11    
SMCPENC    3        1        1        2        9       11       12       12    
SPCQANC    4        3        3        3        7        7       11       13    
SPCVAFC    6        4        1        2        7        7       13       11    
SQCLAHC    2        3        2        4        7        9       10       14    
STCAQAC    7        2        2        2        7        7       12       12    
STCQLHC    1        2        5        3        7        9       11       13    
STCTDQC    2        7        1        4        7        6       13       11    
SVCASTC    5        2        3        3        7        7       10       14    
SVCMIHC    2        0        6        5        6        8       11       13    
SWCKYQC    1        2        3        5        9        7       11       13    
SWCPYVC    1        5        5        2        7        7       12       12    
SWCTANC    2        4        5        4        3        9       12       12    
SYCVQAC    2        0        9        4        3        9       12       12    
SACAPSC    1        6        4        1        6        8       12       13    
SACRVDC    3        2        5        1        5       10       12       13    
SDCGISC    0        4        3        1        9        9       12       13    
SECSIFC    3        2        5        4        5        7       11       14    
SICMKHC    3        2        2        2       11        6       13       12    
SICQRSC    1        0        4        2       14        5       14       11    
SKCVATC    2        2        4        2        8        8       12       13    
SNCHIYC    2        4        2        3        7        8       13       12    
SNCMRNC    2        4        3        0        7       10       12       13    
SPCARAC    1        4        2        0       13        6       10       15    
SPCMRDC    3        3        5        1        8        6       12       13    
SQCFGHC    1        1        1        5       11        7       15       10    
SQCPTFC    4        2        1        3        7        9       14       11    
SSCQAEC    0        4        5        3        4       10       12       13    
SYCDWYC    4        2        1        1       10        8       11       14    
SYCGRNC    4        3        5        0        4       10       12       13    
SYCNQKC    1        5        3        3        7        7       12       13    
SYCSAMC    2        4        1        0        7       12       11       14    
SACWAFC    0        3        2        2        7       11       13       13    
SDCDRRC    0        3        2        2        9        9       11       15    
SECAFFC    3        2        3        1        7        9       13       13    
SECWPYC    1        2        3        3       10        6       12       14    
SKCYPNC    0        1        4        4       12        4       14       12    
SMCLGNC    1        0        3        1        9       11       12       14    
SQCGTRC    2        1        5        3        6        8       11       15    
SQCWMDC    1        5        4        1       10        4       13       13    
SSCGAIC    0        3        1        3        9        9       13       13    
SVCRSPC    1        2        3        1        9        9       12       14    
SYCQLHC    1        3        5        0       11        5       12       14    
SYCTYRC    4        2        4        2        6        7       13       13    
SFCYRSC    0        1        2        2       11        8       14       13    
SGCWFNC    4        0        0        1       12        7       13       14    
SHCQVIC    2        3        2        3        4       10       13       14    
SHCTKVC    1        3        1        3        5       11       12       15    
SICPAGC    2        2        3        2        9        6       17       10    
SKCISMC    1        1        0        3       11        8       14       13    
SKCPANC    1        1        2        3        8        9       13       14    
SLCQSAC    1        2        3        2        7        9       13       14    
STCAGSC    2        1        2        1       11        7       12       15    
STCPYAC    2        2        4        2        5        9       13       14    
SYCKPSC    3        3        0        1       11        6       12       15    
SYCTRLC    2        1        1        1       10        9       12       15    
SGCGDVC    4        0        2        4        4        9       14       14    
SHCMNVC    2        2        5        1        5        8       14       14    
SMCGSAC    1        2        2        0       12        6       14       14    
SNCHANC    1        2        2        3       10        5       13       15    
SQCKHHC    2        3        1        2        6        9       13       15    
SVCWSDC    2        1        1        0        8       11       13       15    
SWCHDRC    0        2        3        4        8        6       14       14    
SYCYPGC    1        2        2        2        5       11       15       13    
SHCNAGC    0        1        4        1       10        6       14       15    
SICGGYC    0        1        2        0       12        7       15       14    
SICKPIC    2        0        1        2        9        8       14       15    
STCAWAC    3        2        1        0        8        8       14       15    
SVCYRNC    4        1        1        1        6        9       15       14    
SKCYPGC    1        1        0        0       12        7       15       15    
SMCMGFC    0        1        2        1       12        5       16       14    
SMCNHMC    2        1        1        1        8        8       15       15    
SNCTWAC    0        3        1        1        4       12       15       15    
SPCMFWC    0        2        1        0        8        9       15       16    
SDCDTVC    7       16       13       11        1        0        1        1    
SDCYDIC   13       11       11       11        1        1        1        1    
SYCITIC    7       12       16       10        0        2        2        1    
SYCVYIC   10       10        9       14        3        1        1        2    
SDCYITC    5       12       14       10        2        3        1        3    
SHCYYYC   14       10        8       10        3        1        1        3    
SQCDVKC   13        9       10        7        5        2        2        2    
SVCDYYC   13       16        9        6        2        0        3        1    
SDCYIFC    8       13       10       12        2        0        3        2    
SECYIIC    6       20        5       10        2        2        2        3    
SVCFIYC   11       10        9       11        2        2        1        4    
SVCYFIC   10        9        9       14        2        1        3        2    
SDCYIKC    6        9       13        8        6        2        3        3    
SICIITC    5       12       11        8        6        2        2        4    
SPCAIYC    9       15       14        3        2        1        3        3    
SQCDAVC    9       10       13        9        1        2        3        3    
SQCDQVC   11        7       11        8        6        1        2        4    
SQCIVQC    7       10        9        9        3        6        1        5    
SVCIYIC   11       10       11        8        2        2        3        3    
SYCVDYC    7        9        6       14        2        6        3        3    
SDCMIIC    8       10       11        8        2        4        4        3    
SICVQYC    8        9        9        8        4        5        3        4    
SQCIIAC   16       10        5        9        1        2        4        3    
SQCQPDC   10        7       12        4        5        4        4        4    
SQCTIKC    3       11       14        7        3        4        3        5    
SYCDAIC    4        7       10       10        4        7        3        5    
SYCIFIC   12        8        7       11        1        3        4        4    
SACVYYC    9        9       10        4        5        4        5        4    
SDCATQC    9       10        8        6        5        3        5        4    
SDCYVKC    9        8       12        6        3        3        5        4    
SPCQDVC    6        8       12        4        5        6        5        4    
SQCDAEC   10        4       16        3        3        5        4        5    
SQCQDIC    8       11        9        9        2        2        4        5    
SQCYDFC    5       12        5       10        5        4        3        6    
SVCTSIC   11        6        8       10        4        2        4        5    
SYCTYAC    8        8        5        7        8        5        3        6    
SACAHYC    7        9        9        6        8        1        5        5    
SDCHTYC    2        8       16        7        3        4        4        6    
SDCHVIC   11        8        6        8        5        2        5        5    
SDCIIKC    2       14       11        7        3        3        5        5    
SFCYYIC    7       11        6       11        2        3        5        5    
SHCQFTC   10        8        3        8        9        2        6        4    
SHCVTYC   10        6        7        8        6        3        6        4    
SHCYTNC    7        9        4       10        5        5        4        6    
SICINIC    6       15        8        5        3        3        5        5    
SMCIIDC    4        8        9        5       12        2        7        3    
SPCVAVC    9        9        9        5        6        2        5        5    
SQCYVAC    9        7        7        6        6        5        4        6    
SSCYYSC    6        9        8       11        3        3        5        5    
STCAMFC   10        6        7        5        8        4        5        5    
STCTIYC    8       10        8        8        4        2        5        5    
STCVIEC    8        8       12        3        7        2        4        6    
SVCTSYC    9       10        7        6        4        4        5        5    
SYCIDYC    3        8       11        5        6        7        4        6    
SYCVTSC    5       15       10        2        5        3        2        8    
SYCYTTC    8       12        8        8        2        2        7        3    
SDCEVIC   10        4        7       11        5        2        6        5    
SDCVHVC    5       10        7       10        3        4        5        6    
SHCTIYC    5        5       10       11        2        6        5        6    
SHCYYTC    8        8        5        6        6        6        6        5    
SPCDYYC   10       10        3        9        6        1        5        6    
SPCHIFC    6        7       10        4        6        6        5        6    
SPCMYVC    4        7       11       10        4        3        6        5    
SPCQYFC   13        3       10        8        2        3        6        5    
SPCYTIC    9        7        7        8        4        4        5        6    
SQCMTKC    7        8        6        3        7        8        5        6    
SQCQFVC   10        6        8        6        4        5        4        7    
SYCDFDC    9        6       12        5        3        4        7        4    
SYCHITC    7        5        8        7        7        5        7        4    
SYCVKYC   10       10        3       10        2        4        7        4    
SYCVYQC    2        5       11       12        5        4        5        6    
SACDMYC    7        6        4        6        9        6        6        6    
SACTYVC   12        5        7        3        6        5        5        7    
SACVTIC   11        4        9        5        6        3        5        7    
SACYYSC    8        7        6        2        7        8        5        7    
SDCQTYC    7        5       13        5        6        2        7        5    
SDCVGYC    9        9        5        7        2        6        8        4    
SICFNYC   10        6        6        6        7        3        6        6    
SMCADIC    7        9        6        6        5        5        5        7    
SMCPVYC    6        2        4        8       12        6        5        7    
SQCQEDC    7        9        5        9        3        5        4        8    
SQCSVYC    4       14        5        6        5        4        5        7    
SQCVFYC    5        9        9        9        2        4        5        7    
STCHYFC    6       10        8        4        7        3        6        6    
SVCANYC    7        9        7        2        4        9        7        5    
SYCHVYC   12        8        9        5        3        1        6        6    
SYCQAVC    9        8        5        9        3        4        6        6    
SDCVYEC    4        6        9        5        6        7        4        9    
SECDFIC    5        7        7        8        5        5        6        7    
SHCDFIC    6        9        6        5        5        6        7        6    
SHCQFIC    5        5        5        9        7        6        7        6    
SHCVAYC    5        5       11        4        7        5        5        8    
SMCVEVC    3        2       15        5        4        8        7        6    
SMCVINC   11        8        5        3        5        5        7        6    
SMCYYYC    7        8        6        7        5        4        7        6    
SPCQYHC    2        7        9        8        7        4        6        7    
STCHYNC    6        3        6        3        7       12        8        5    
STCNYYC    4        6       10        9        6        2        7        6    
SVCFVDC    4        7        5       14        5        2        6        7    
SVCYATC    2        9        7        7        8        4        5        8    
SYCYFSC    4        3        6       16        6        2        6        7    
SACQIYC    3       11        5        9        3        5        7        7    
SFCTYFC    3        7        4       11        7        4        8        6    
SHCDYYC   10        6        8        6        2        4        6        8    
SHCIVFC    2        7        6        8        8        5        8        6    
SHCTNIC    6        5        7        7        4        7        6        8    
SHCYDTC    3       10        8        3        6        6        7        7    
SICYSVC    6        9        5        6        4        6        7        7    
SQCAIEC   12        3        9        3        5        4        7        7    
SQCDFTC    8       12        5        6        2        3        6        8    
SQCFAFC    7        7        7        4        7        4        8        6    
SQCPIVC    6        9        4        5        6        6        6        8    
SQCSFYC    8        7        6        4        9        2        7        7    
SQCVNIC   11        5        9        4        3        4        7        7    
SRCEQYC    7        5        8        5        5        6        6        8    
STCHHIC    6        2        4        6       10        8        7        7    
SVCVFNC    6        5        5        7        6        7        6        8    
SYCSANC    3        4        9        6        8        6        8        6    
SYCTAEC    5        6        6        5        6        8        5        9    
SDCQYRC    9        5        5        3        8        5        7        8    
SDCTAFC    6        6        3        4       11        5        8        7    
SECAHIC    3        9        6        5        8        4        6        9    
SECPVIC    5        8        4        5        5        8        7        8    
SECQYVC    3        4        7       10        7        4        7        8    
SHCFYTC    4        3        9        9        5        5        7        8    
SICQYYC    4        7        6        7        4        7        7        8    
SPCDIKC    8        3        9        6        5        4        7        8    
SQCHIFC    6        5        7        5        6        6        8        7    
SQCQKDC    1        5       10        0       11        8        6        9    
SQCTISC    4        5        6        4        8        8        5       10    
SQCVDYC    9       10        5        4        5        2        7        8    
SVCVTIC    3       13        4        8        4        3        7        8    
SYCDADC    8        7        4        6        8        2        8        7    
SYCESIC    6        4        5        7        9        4        7        8    
SYCIDDC   10        6        6        5        7        1        7        8    
SYCQAEC    5        9        5        4        6        6        8        7    
SYCQFVC    7        4        3        5        9        7        7        8    
SACVIFC    9        3        5        6        5        6        8        8    
SDCNNIC    4        5        5       10        8        2        6       10    
SDCSYSC    6        3        3        9        6        7        8        8    
SDCVIRC    3        7        8        5        5        6        7        9    
SHCYNKC    2        9        2        5        9        7        9        7    
SICAYNC    5       10        3        4       10        2        7        9    
SICYNSC    6        4        2        6        8        8        7        9    
SMCVKHC    5        5        4        3        7       10       10        6    
SNCDVKC    5        6        7        6        6        4        8        8    
SNCNFYC    3        7        0        6       10        8        8        8    
SNCVIYC    4        4        7       10        5        4        8        8    
SPCEHIC    5        5        6        4        5        9        6       10    
SPCPFVC    2        4        8        3       11        6        7        9    
SPCVQYC    8        4        7        4        6        5        6       10    
SQCHYEC    6        5        7        8        2        6        7        9    
SQCIEHC    4        3        6        7        4       10        7        9    
SQCKYEC    3       10        3        9        2        7        8        8    
SQCNVTC    8        6        2        7        4        7        9        7    
SQCSIVC    6        6        2        6        9        5        8        8    
SQCYRHC    5        2        3        3       12        9        8        8    
SRCVDKC    6        4        5        2       11        6        8        8    
SSCIYTC    2        9        9        6        5        3        8        8    
STCIIRC    6        3        9        5        5        6        7        9    
SVCIISC    3        7        1       11        5        7        8        8    
SYCDNSC    5        6        4        3       11        5        6       10    
SYCIRSC    1        3        4        5       12        9        8        8    
SACAIFC    3        8        5        5        6        6        7       10    
SACHYVC    8        3        6        3        6        7        9        8    
SACYAFC    2       11        5        7        2        6        9        8    
SECTYKC    8        6        5        6        6        2        6       11    
SICYDTC    7        6        2        4        7        7        8        9    
SMCEAYC    3        6        5        6        5        8        6       11    
SMCVKYC    2        4        8        6        7        6        6       11    
SMCVRYC    7        5        4        1        9        7        6       11    
SQCPHYC    4        5        9        1        6        8        9        8    
STCPADC    2        4        6        7        5        9        9        8    
STCPTEC    0        9        6        6        6        6        8        9    
STCQYNC    6        4       10        4        4        5        8        9    
STCVQAC    7        7        5        2        7        5        8        9    
SVCYMHC    5        5        6        6        8        3        9        8    
SYCGHYC    4        2        6        7       10        4        7       10    
SYCHVFC    5        3        7        7        3        8        9        8    
SYCMQYC    3        7        3        4        9        7        8        9    
SYCQHNC    5        5        7        6        6        4        8        9    
SYCSHTC    5        1        5        7        9        6        9        8    
SHCDTIC    4        4        8        6        8        2        8       10    
SHCRVSC    0        7        3        2       13        7        9        9    
SHCVNIC    1        3        7       10        6        5       11        7    
SICTDFC    4        4        4        5        6        9        8       10    
SICTVVC    5        6        3        6        6        6        9        9    
SKCQLFC    4        0        6        2        9       11       11        7    
SPCPYHC    5        3        7        1        9        7        9        9    
SPCTVVC    5        6        4        5        7        5       10        8    
SPCVDLC    4        5        3        1       10        9        8       10    
SQCDMTC    4        3        8        5        7        5        8       10    
SQCTNKC    2        6        6        3        5       10       10        8    
SQCVYSC    7        8        2        4        4        7       10        8    
SRCDVNC    5        6        5        5        4        7        8       10    
SSCMFSC    5        5        5        6        6        5       10        8    
STCAYLC    4        4        3        4        7       10        7       11    
STCFKHC    4        5        6        8        4        5        9        9    
SVCSRIC    2        5        4        9        6        6        8       10    
SVCVMYC    8        5        3        5        7        4        9        9    
SVCYAFC    5       12        3        2        8        2        8       10    
SYCGYYC    2        3        8        7        5        7        8       10    
SYCIDSC    2        5        6        3       10        6        9        9    
SECTREC    5        4        5        4        8        5        8       11    
SGCQAQC    3        2        0        2       14       10       11        8    
SHCEHYC    3        5        7        6        6        4       10        9    
SICYKVC    6        6        2        7        6        4       10        9    
SKCPDVC    1        4        4        2        9       11        9       10    
SLCVTVC    5        3       11        2        4        6       10        9    
SMCAFNC    3        4        6        7        6        5       12        7    
SMCKYFC    1        5        6        5        8        6        7       12    
SMCLFIC    2        5        6        5        6        7        8       11    
SMCQVEC    5        5        5        3        5        8       10        9    
SNCVAFC    2        7        3        5        7        7        7       12    
SPCFFYC    9        1        5        5        7        4        9       10    
SPCQIYC    6        3       10        3        3        6       10        9    
SQCTFTC    4        5        3        8        5        6        9       10    
SQCVGAC    3        3        1        3       11       10        9       10    
STCDLYC    5        7        2        5        7        5        8       11    
STCGVIC    3        8        2        5        9        4       10        9    
SVCHTIC    5        3        4        4       11        4        9       10    
SVCPSEC    4        2        1        4       10       10        6       13    
SVCTTNC    7        5        6        2        9        2       10        9    
SVCYRFC    7        3        3        6        6        6        9       10    
SYCFTSC    3        5        6        5        6        6        9       10    
SYCHVTC    4        5        7        5        6        4        9       10    
SYCPIFC    4       10        5        1        7        4        9       10    
SYCSITC    3        5        5        7        6        5       10        9
[truncated: 12,400,161 more chars]
