# Supplementary material for: Compositional Bias in Naïve and Chemically-modified Phage-Displayed Libraries uncovered by Paired-end Deep Sequencing
Source: Sci Rep. 2018 Jan 19;8:1214. doi: 10.1038/s41598-018-19439-2 (PMC5775325; doi:10.1038/s41598-018-19439-2)
Supplement: Supplementary file 3 — Supplementary Information [file 41598_2018_19439_MOESM3_ESM.zip › R/ReadMe.txt]

1. Download and install R
2. Download and install Rstudio
3. Install the necessary packages, such as edgeR, RColorBrewer and VennDiagram

To install the edgeR package, start R and enter:
## try http:// if https:// URLs are not supported
source("https://bioconductor.org/biocLite.R")
biocLite("edgeR")

Instal other packages by typing
install.packages("RColorBrewer")
install.packages("statmod")

4. Click 'Knit' and then select 'Knit to HTML', 'Kit to PDF' or 'Kit to Word' to generate a report 
