# Supplementary material for: Compositional Bias in Naïve and Chemically-modified Phage-Displayed Libraries uncovered by Paired-end Deep Sequencing
Source: Sci Rep. 2018 Jan 19;8:1214. doi: 10.1038/s41598-018-19439-2 (PMC5775325; doi:10.1038/s41598-018-19439-2)
Supplement: Supplementary file 4 — Supplementary Information [file 41598_2018_19439_MOESM4_ESM.zip]

Archive with 4 entries (3 files):
- Naive_Libraries/
- Naive_Libraries/SX4_DE_results.txt
- Naive_Libraries/TriNuc_DE_results_SN.txt
- Naive_Libraries/TriNuc_DE_result_SLN.txt
