# Supplementary material for: Compositional Bias in Naïve and Chemically-modified Phage-Displayed Libraries uncovered by Paired-end Deep Sequencing
Source: Sci Rep. 2018 Jan 19;8:1214. doi: 10.1038/s41598-018-19439-2 (PMC5775325; doi:10.1038/s41598-018-19439-2)
Supplement: Supplementary file 4 — Supplementary Information [file 41598_2018_19439_MOESM4_ESM.zip › Naive_Libraries/SX4_DE_results.txt]

Category Seq     S1   S2   S3  S4   S5   S6   N1   N2   N3   N4
COM1     SAAAA   31   29   25  21   29   28   69   49   75   39 
COM1     SAAAG   22   11   12  11   11   20   26   19   26   26 
COM1     SAAAK    5    3    3   2    6    0    3    6    5    5 
COM1     SAAAM    7    1    1   0    6    1    9    5    4    3 
COM1     SAAAN   12    8    1   5    5    3    7    8    4    5 
COM1     SAAAT   30   10   14  11   12   19   21   24   27   17 
COM1     SAAAV   13   10    8   8   11   10   14   21   20   17 
COM1     SAAAY    6    6    5   3    5    6    9    8    7    7 
COM1     SAACA    4    8    5   4    7    4    7    7    8    4 
COM1     SAACE    2    3    3   0    2    2    4    7    8    6 
COM1     SAACF    2    0    0   1    2    3    1    7    2    3 
COM1     SAACH    2    5    2   0    5    2    1    1    3    4 
COM1     SAACL    7    4    8   3    0    8    9   11   19   11 
COM1     SAACS   12    8    8   4    5    5    9   15   11    6 
COM1     SAACT    7    4    6   4    5    5    5    7   16    6 
COM1     SAACV    7    3    1   2    3    1    4    4    2    5 
COM1     SAACY    3    4    0   1    0    1    1    1    1    1 
COM1     SAADF    5    3    3   1    2    0    2    1    3    4 
COM1     SAADH    2    2    3   2    3    4    2    3    3    4 
COM1     SAADI    2    3    2   2    2    1    3    8    6   10 
COM1     SAADN    7    2    2   2    4    1    3    4    1    2 
COM1     SAADY    2    3    2   0    2    0    4    2    7    2 
COM1     SAAEA    4    2    3   3    8    7    6    5    4    2 
COM1     SAAEC    5    4    1   1    4    1    2    6    5    1 
COM1     SAAEE    1    2    1   2    1    1    2    1    1    3 
COM1     SAAEG    3    4    3   2    6    7    5   11    6    6 
COM1     SAAEH    7    4    3   3    4    4    9    7   12    9 
COM1     SAAER   13   10    7   6    7   16   15   24   18   19 
COM1     SAAEV    3    2    8   4    5    4   13    4    7    8 
COM1     SAAEW    6    2    1   0    3    1    0    4    1    0 
COM1     SAAEY    3    5    1   5    5    1    4    3    0    4 
COM1     SAAFA    2    3    1   1    2    0    2    4    2    2 
COM1     SAAFD    3    1    1   0    0    0    3    3    3    1 
COM1     SAAFG    7    1    1   0    5    2    5    4    6    4 
COM1     SAAFH    3    0    5   2    3    0    2    0    3    2 
COM1     SAAFK    3    1    2   0    4    0    0    3    3    3 
COM1     SAAFM    0    2    3   1    1    1    0    2    4    3 
COM1     SAAFN    2    3    1   1    2    3    5    3    3   10 
COM1     SAAFQ    4    2    1   1    0    4    2    6    2    2 
COM1     SAAFS    8    7    1   4    1    1    3    4   12    3 
COM1     SAAFY    1    0    1   1    3    0    0    0    1    0 
COM1     SAAGI    2    3    6   5    4    4    6   15   12    6 
COM1     SAAGK    4    5    1   4    3    5    8    9    8    5 
COM1     SAAGL   21   14   18  15   11   15   40   36   40   34 
COM1     SAAGN    7    4    7   4    2    3    7    4    8    6 
COM1     SAAGP   42   25   16  14   30   34   50   37   49   31 
COM1     SAAGR   29   15   23  16   29   13   34   33   33   28 
COM1     SAAGS   31   11   16  10    9   11   30   35   47   27 
COM1     SAAGT   16   15   14  10    9   10   16   23   24   24 
COM1     SAAGW    5    1    6   3    4    2    7    7   11    7 
COM1     SAAHA    7    7   14   7    4    6   11   17   17   25 
COM1     SAAHD    1    2    1   1    1    2    1    0    0    1 
COM1     SAAHE    2    3    4   2    1    0    4    6    7    5 
COM1     SAAHF    2    2    2   1    1    0    5    5    3    3 
COM1     SAAHH    4    2    2   3    4    2    6    4    4    3 
COM1     SAAHK    4    2    4   4    3    2    7    5    9    5 
COM1     SAAHM    2    0    1   2    0    2    3    3    2    3 
COM1     SAAHS    8    9    6   2    6    7    7   10    7    7 
COM1     SAAHT    3   10    4   3    9    9    4    7    8   11 
COM1     SAAHW    2    3    4   0    2    2    5    1    2    1 
COM1     SAAHY    2    1    3   0    1    0    2    1    0    1 
COM1     SAAIG    5    4    2   1    2    4    6    6    8    7 
COM1     SAAII    4    2    0   2    3    3    6    5    7    9 
COM1     SAAIM    2    1    1   1    2    1    7    3    2    6 
COM1     SAAIR    9    6    2   1    2    4    9    9    7    6 
COM1     SAAIT    6    2    4   5    6    2    6   17   12   19 
COM1     SAAIV    1    4    2   0    6    4    2    5    1    1 
COM1     SAAKA    5    4    2   4    4    2    3    6    6    5 
COM1     SAAKL    8   10    8   6    3    5   10   14   13    5 
COM1     SAAKM    1    0    4   0    1    0    0    0    0    1 
COM1     SAAKN    3    5    4   2    1    2    6    1    7    8 
COM1     SAAKP    8    5    2   2    3    7    4   10   10   11 
COM1     SAAKS   11    5    9   0    7    6    7    6    7   12 
COM1     SAAKT    8    4    4   4    3    5    6    7    5    6 
COM1     SAAKV    4    3    1   2    1    6    6    8    6    4 
COM1     SAALD   11    2    5   2    8    8   20   12    9   13 
COM1     SAALE    7    3    4   3    5    3    6   11    7    7 
COM1     SAALG   21   11    9  10   12   13   29   35   36   26 
COM1     SAALK    7    1    2   3    5    7   14    9    8    9 
COM1     SAALN    7    5    3   4    8    7    8    4    9   13 
COM1     SAALP   58   24   23  29   41   30   63   75  111   68 
COM1     SAAMC    3    4    2   2    3    1    3    1    5    3 
COM1     SAAMD    4    2    2   4    4    3    3    4    2    8 
COM1     SAAME    2    1    3   1    2    0    2    5    3    3 
COM1     SAAMG    2    3    2   2    4    2    6    2    2    2 
COM1     SAAMH    3    2    4   1    1    1    8    6   11    3 
COM1     SAAMI    2    3    2   2    3    2    7    4    4    6 
COM1     SAAMK    4    1    1   1    5    1    6    6    7    5 
COM1     SAAMN    1    4    2   1    1    0    5    8    6    4 
COM1     SAAMT    7    2    3   2    5    6    5    6    8    5 
COM1     SAAMV    7    2    2   4    1    1    3    8    2    6 
COM1     SAAMY    3    2    2   0    0    3    1    4    1    1 
COM1     SAANC    5    3    3   3    3    2    6    2    2    1 
COM1     SAAND    4    2    3   1    3    1    0    3    2    2 
COM1     SAANF    2    2    2   2    4    0    1    1    3    4 
COM1     SAANH    4    1    3   1    2    4    4    3    4    2 
COM1     SAANI    1    2    5   1    2    0    6    6    7    1 
COM1     SAANM    1    1    0   1    2    0    2    0    1    0 
COM1     SAANP   16    4    4   4    8    4   16   13   17   13 
COM1     SAANQ    6    5    4   3    2    1    5   10    5    4 
COM1     SAANS    8    3    6   4    4    5    7   11    5    9 
COM1     SAANV   10    2    4   2    1    4    8   12    9    6 
COM1     SAANW    1    2    1   0    2    0    0    1    0    0 
COM1     SAANY    4    4    2   2    3    2    2    3    7    5 
COM1     SAAPD    4    2    4   4    4    5    8    8   11    6 
COM1     SAAPF   13    1    1   5    9    4    8    9   12   16 
COM1     SAAPG   35   15   18  11   19   17   38   52   39   47 
COM1     SAAPK    4    1    2   2    5    6    9   13   11   12 
COM1     SAAPL   57   30   29  19   17   22   45   49   62   52 
COM1     SAAPP  152   92  126  74  119   88  165  198  212  183 
COM1     SAAPQ   28   11    7   8   11    5   19   23   16   19 
COM1     SAAPV   19   12   14  12    7    8   19   26   18   22 
COM1     SAAPY    7    6    5   0    4    5    6    6    9    4 
COM1     SAAQG    7    6   10   6    5    6    4    4   10   13 
COM1     SAAQH    7    8    5   4    6    2    6    5    7    5 
COM1     SAAQI    2    4    2   6    3    3    3    7   16    8 
COM1     SAAQL   20   17   10   9    8   14   18   22   22   23 
COM1     SAAQN    5    6    6   3    3    3    4    3    4    5 
COM1     SAAQS   24   13   18  10   10    5   31   28   30   22 
COM1     SAAQV   12    3    5  10    5    6   18   12   22   14 
COM1     SAAQW    2    2    6   0    3    7   11   10   14   10 
COM1     SAARA   52   33   26  23   16   30   51   50   66   38 
COM1     SAARM    7    5    4   4    1    8   14   10    8    7 
COM1     SAARN    7    5    7   4    9    9   13    2    8    7 
COM1     SAARP   68   38   41  22   29   51   74   90  112   67 
COM1     SAARS   40   28   21  21   33   29   44   49   49   51 
COM1     SAARY   11    5    7   4    7    4    8   11   11   13 
COM1     SAASN    9    9    5   3    5   10   11   12   11   12 
COM1     SAASP   56   32   35  25   36   37   82   73  102   72 
COM1     SAASQ   10    8    9   5    9    5    9   12   12   10 
COM1     SAASS   36   16   18  18   20   18   38   30   41   35 
COM1     SAAST   24    5   15   8   21   16   34   25   19   29 
COM1     SAATG   14    5   14   9    8    5   13   10   13    6 
COM1     SAATI   10    5    8   4    4    4   22   10   22   12 
COM1     SAATM    9    5    5   4    2    7   21   11   18   14 
COM1     SAATN    8    5    2   0    4    4    7    4    0    3 
COM1     SAATR   22   15   20  13   17   23   42   41   53   35 
COM1     SAATT   22   11   16  10    7   10   23   25   27   26 
COM1     SAATW    4    5    6   3    3    5    9    4    8    3 
COM1     SAAVA   15   12    6  10    9   19   12    8   21   17 
COM1     SAAVD   10    3    5   2    5    6   14    9   13    8 
COM1     SAAVH    5    7    7   5    8    6    5   11   13   11 
COM1     SAAVK    4    4    2   3    6    6    3    6   13    9 
COM1     SAAVL   21   11   14   4    9   18   36   30   40   23 
COM1     SAAVP   32   20   21   8   23   13   33   26   36   32 
COM1     SAAVQ    9    7    7   8    5    5    7   14   21    8 
COM1     SAAVV   16    1    2   1    4    8    9    5    6    2 
COM1     SAAWE    1    3    0   1    1    1    0    3    0    1 
COM1     SAAWI    2    2    1   2    1    4    5    6    8    5 
COM1     SAAWW    3    3    4   1    2    2    2    3    4    3 
COM1     SAAYA    6    6    2   0    3    4    7    6    9    2 
COM1     SAAYC    4    4    1   0    3    1    2    3    6    2 
COM1     SAAYF    3    2    1   3    3    3    3    2    2    5 
COM1     SAAYG    7    3    2   3    9    0    5    6    3   14 
COM1     SAAYK    5    1    4   2    1    3    9    4    5    4 
COM1     SAAYL    6    8    2   4   10    4   16   11    6   14 
COM1     SAAYN    5    1    2   6    3    2    4    4    4    4 
COM1     SAAYR    8    4   10   1    0    8   10   17   16   13 
COM1     SAAYS    9    6    9   2    5    2    5    5   10   11 
COM1     SAAYW    1    3    3   0    2    0    5    1    6    2 
COM1     SACAA    1    4    1   1    6    5    5    6    1    0 
COM1     SACAD    1    1    2   0    0    1    0    0    1    0 
COM1     SACAF    4    1    0   0    1    0    1    0    0    0 
COM1     SACAP    3    5    6   4   10    6    9    9    7    4 
COM1     SACAS    5    8    6   1    3    3    3    5    3    6 
COM1     SACCC    1    0    0   1    1    0    0    0    0    2 
COM1     SACCD    0    0    0   0    3    0    1    1    3    3 
COM1     SACCE    0    1    1   0    1    2    0    1    0    0 
COM1     SACCF    2    0    0   0    0    0    1    1    1    0 
COM1     SACCG    1    1    3   0    0    4    1    2    1    1 
COM1     SACCH    1    0    1   0    0    1    2    1    1    1 
COM1     SACCN    1    0    1   1    2    1    2    1    0    1 
COM1     SACCP    1    2    3   1    2    1    3    3    6    5 
COM1     SACCR    3    1    3   1    4    1    6    7    8    6 
COM1     SACCS    3    4    3   0    1    2    0    1    4    1 
COM1     SACCT    0    0    0   2    0    1    2    1    1    2 
COM1     SACCV    2    1    4   2    2    1    4    2    1    4 
COM1     SACDA    2    0    1   1    1    1    0    1    0    0 
COM1     SACDC    0    1    0   3    1    0    2    1    0    2 
COM1     SACDG    2    1    0   0    0    1    0    1    1    3 
COM1     SACDH    1    1    2   0    0    3    0    0    4    1 
COM1     SACDI    3    0    4   0    1    1    2    4    4    1 
COM1     SACDK    2    0    0   1    1    0    1    2    1    1 
COM1     SACDL    3    0    0   1    3    1    1    5    7    3 
COM1     SACDM    1    1    0   0    1    0    2    0    3    2 
COM1     SACDW    1    0    1   0    0    0    0    0    1    0 
COM1     SACEA    1    0    0   1    0    3    1    0    0    0 
COM1     SACEL    2    2    1   3    2    4    2    2    6    4 
COM1     SACEM    2    0    0   1    0    0    0    1    1    1 
COM1     SACEN    0    1    1   0    1    2    1    0    0    0 
COM1     SACEP    2    2    0   4    0    3    0    0    2    2 
COM1     SACER    1    1    2   2    2    1    3    1    0    0 
COM1     SACET    2    2    1   0    1    2    2    1    2    0 
COM1     SACFG    2    0    0   0    1    0    0    0    1    0 
COM1     SACFH    1    0    0   0    1    0    0    0    0    1 
COM1     SACFI    1    0    2   0    0    1    0    0    1    1 
COM1     SACFL    4    0    2   1    1    0    0    2    0    0 
COM1     SACFP    0    1    0   0    1    3    3    0    3    1 
COM1     SACFQ    1    0    1   0    2    2    0    1    2    1 
COM1     SACFR    3    1    5   2    0    5    4    7    7    5 
COM1     SACFS    3    0    2   2    0    0    2    4    2    0 
COM1     SACFV    0    1    0   2    7    1    2    1    1    2 
COM1     SACFY    2    0    2   0    1    0    0    0    1    0 
COM1     SACGA    5    2    5   0    4    2    4    5    6   11 
COM1     SACGE    1    3    1   0    1    0    1    1    0    1 
COM1     SACGL    9    5    4   2    2    7    8    1    6    3 
COM1     SACGN    5    0    0   2    1    1    1    0    1    1 
COM1     SACGS    7    2    9   3    5    1    5    9    6    7 
COM1     SACHD    1    1    1   1    1    0    0    0    2    0 
COM1     SACHE    1    0    0   1    2    1    5    3    5    2 
COM1     SACHF    0    1    1   0    0    1    0    1    0    1 
COM1     SACHG    4    0    0   0    3    0    2    1    4    1 
COM1     SACHH    2    1    0   1    1    1    0    0    1    0 
COM1     SACHK    3    1    1   0    1    2    0    0    2    0 
COM1     SACHL    1    2    0   0    3    3    0    1    0    2 
COM1     SACHM    0    2    2   0    1    2    1    3    4    1 
COM1     SACHP    4    2    2   3    2    3    3    2    3    3 
COM1     SACHW    1    1    0   0    1    1    0    0    0    1 
COM1     SACHY    5    0    0   1    0    0    4    0    3    5 
COM1     SACIA    1    3    0   0    0    0    1    1    0    4 
COM1     SACID    2    0    1   1    0    0    4    2    3    0 
COM1     SACIF    1    0    0   1    1    2    0    1    0    0 
COM1     SACIH    1    0    0   0    0    0    0    0    0    2 
COM1     SACII    0    1    0   0    0    2    1    0    1    1 
COM1     SACIL    3    0    2   1    2    3    1    0    0    6 
COM1     SACIQ    1    0    0   1    0    0    0    0    0    1 
COM1     SACIS    1    0    0   2    6    3    4    4    7    3 
COM1     SACKF    2    3    1   0    0    1    0    2    2    0 
COM1     SACKM    1    1    2   0    2    0    3    1    2    0 
COM1     SACKN    3    1    1   1    1    0    3    7    2    3 
COM1     SACKP    3    3    2   2    3    1   11    9    4    4 
COM1     SACKW    0    0    0   0    0    1    0    0    0    1 
COM1     SACLD    3    1    2   0    2    3    1    0    1    2 
COM1     SACLF    5    3    0   1    1    2    2    6   11    2 
COM1     SACLH    2    4    2   1    3    4    1    2    2    2 
COM1     SACLL    5    3    6   0    5    4    4    3    6    6 
COM1     SACLM    4    1    2   1    4    1    4    2    1    4 
COM1     SACLR    4    3    5   1    5    5    8    5    9    7 
COM1     SACLW    1    1    1   0    3    0    1    2    1    0 
COM1     SACLY    7    0    1   2    0    1    3    1    1    1 
COM1     SACMA    2    1    2   0    0    1    0    2    1    0 
COM1     SACMD    0    0    1   0    0    0    2    0    0    1 
COM1     SACME    0    0    0   0    1    0    1    0    0    4 
COM1     SACMG    1    0    1   1    0    2    0    0    0    1 
COM1     SACMH    1    1    3   1    0    0    1    0    0    1 
COM1     SACMI    0    2    1   2    0    1    0    0    1    0 
COM1     SACMK    2    0    2   1    3    0    1    1    0    0 
COM1     SACML    0    3    4   0    5    3    5    9    3    5 
COM1     SACMM    0    0    2   2    2    0    0    0    1    0 
COM1     SACNG    2    0    3   0    3    0    1    1    2    3 
COM1     SACNH    1    0    1   1    1    2    3    1    1    0 
COM1     SACNI    2    2    0   0    0    3    4    1    7    1 
COM1     SACNK    1    1    1   0    1    4    3    8    3    3 
COM1     SACNM    2    1    0   0    1    1    0    1    0    0 
COM1     SACNT    0    4    0   1    1    2    2    0    3    2 
COM1     SACNW    2    1    1   0    0    2    0    0    2    0 
COM1     SACPA    6    3    4   5    5    6    4   11    6    7 
COM1     SACPC    7    0    2   2    2    4    3    2    5    0 
COM1     SACPD    3    4    0   0    1    3    3    7    3    5 
COM1     SACPG    8    2    2   3    3    6    9    8   12    8 
COM1     SACPK    0    0    3   3    0    1    4    3    0    3 
COM1     SACPP   16   11   15   6   15    9   22   18   14   15 
COM1     SACPQ    5    4    6   2    6    3    9    3    7    7 
COM1     SACPV    0    3    2   3    3    1    5    5    4    1 
COM1     SACPW    1    4    2   0    0    3    1    1    2    1 
COM1     SACPY    6    2    1   0    0    0    1    2    1    0 
COM1     SACQC    3    1    6   1    1    0    3    0    0    2 
COM1     SACQE    1    1    1   0    1    3    4    1    3    0 
COM1     SACQK    5    1    0   0    1    2    2    0    2    1 
COM1     SACQN    3    1    3   2    1    2    1    1    2    2 
COM1     SACRF    3    3    2   0    1    2    2    1    1    0 
COM1     SACRH    3    1    3   4    1    2    0    1    4    3 
COM1     SACRV   10    1    3   2    1    3    3    3    3    3 
COM1     SACRY    3    1    5   5    1    3    2    6    4    5 
COM1     SACSA    5    5    3   2    3    3    3    3    6    4 
COM1     SACSC    4    2    1   4    1    3    0    2    7    1 
COM1     SACSD    3    1    1   0    1    3    6    0    2    2 
COM1     SACSE    2    1    0   0    1    0    0    0    1    0 
COM1     SACSI    3    0    2   4    4    1    2    5    5    4 
COM1     SACSR    9    4    2   3    7    6    6    7    9    9 
COM1     SACSS    4    7    1   4    6    5    5    4    5    6 
COM1     SACSW    2    0    2   1    1    0    1    0    0    1 
COM1     SACTD    1    2    5   1    0    0    0    0    4    0 
COM1     SACTE    0    0    0   0    2    0    0    0    0    1 
COM1     SACTF    2    2    0   0    2    1    0    0    1    1 
COM1     SACTG    7    2    3   2    2    4    8    3   11    6 
COM1     SACTM    2    0    1   0    2    0    0    1    2    3 
COM1     SACTN    2    3    2   4    2    2    3    4    3    1 
COM1     SACTW    4    0    3   1    0    0    0    1    2    1 
COM1     SACVI    5    1    0   1    2    2    2    1    2    2 
COM1     SACVM    0    1    3   2    2    3    4    1    4    3 
COM1     SACVP    4    2    4   3    5    5   11    5    7    9 
COM1     SACVR    7    3    4   1    3    3    6    4    5    0 
COM1     SACWA    1    0    1   0    2    2    0    1    0    2 
COM1     SACWE    0    1    1   0    1    1    1    0    0    0 
COM1     SACWL    2    0    1   1    1    1    0    1    0    1 
COM1     SACWQ    3    1    0   0    1    1    0    1    0    0 
COM1     SACWS    2    3    4   0    2    1    2    1    0    3 
COM1     SACYC    3    2    0   1    1    0    0    1    0    1 
COM1     SACYF    1    0    0   0    0    0    1    0    4    1 
COM1     SACYH    1    2    0   0    0    2    0    0    1    0 
COM1     SACYK    1    0    3   1    0    1    0    1    1    0 
COM1     SACYL    1    2    2   2    2    3    0    1    2    2 
COM1     SACYQ    1    0    2   1    4    3    2    1    1    1 
COM1     SACYS    5    1    3   7    5    1    2    1    5    4 
COM1     SACYY    1    1    0   3    0    0    1    2    5    2 
COM1     SADAA    9    8    4   4    2    4   11    6   13    4 
COM1     SADAD    2    3    4   2    3    2    9    6    3    3 
COM1     SADAF    2    4    0   3    3    0    1    1    4    4 
COM1     SADAG    5    4    6   1    3    5    4    5    4    6 
COM1     SADAH    4    4    1   0    3    3    0    1    6    5 
COM1     SADAI    3    0    0   1    3    2    7    5    5    5 
COM1     SADAM    1    0    1   0    3    1    1    5    3    1 
COM1     SADAN    5    1    2   0    6    4    2    3    2    2 
COM1     SADAV    3    1    6   2    3    1    3    5   10    4 
COM1     SADAW    2    1    0   3    3    2    3    0    2    2 
COM1     SADCA    2    0    1   1    1    1    0    1    0    0 
COM1     SADCD    3    1    0   3    3    2    2    1    7    1 
COM1     SADCL    2    2    1   0    1    0    1    0    1    0 
COM1     SADCR    2    4    0   2    5    1    0    2    3    3 
COM1     SADCT    2    2    1   2    1    3    2    1    3    2 
COM1     SADCY    0    1    2   1    1    2    0    1    2    2 
COM1     SADDC    2    1    1   1    1    3    1    2    0    3 
COM1     SADDH    1    0    1   1    5    1    0    2    5    1 
COM1     SADDI    3    2    1   0    0    1    2    2    0    0 
COM1     SADDL    3    3    3   2    2    4    3    3    2    3 
COM1     SADDN    2    3    1   0    1    2    2    1    1    2 
COM1     SADDR    4    2    4   3    6    4    5   10    8    4 
COM1     SADDT    4    3    5   3    2    1    5    7   10    5 
COM1     SADDW    0    0    1   1    1    1    2    1    1    2 
COM1     SADDY    4    1    3   4    1    1    1    2    6    4 
COM1     SADEC    2    1    1   1    0    1    0    0    2    0 
COM1     SADEG    2    3    0   3    1    0    0    0    2    2 
COM1     SADEI    2    3    0   1    0    2    0    0    1    1 
COM1     SADEK    2    0    0   0    0    0    1    0    0    1 
COM1     SADEM    3    0    1   3    0    2    2    2    0    4 
COM1     SADEP    2    3    1   2    2    1    4    2    4    7 
COM1     SADER    5    2    3   0    5    5    6    4   10    5 
COM1     SADET    3    2    2   0    3    3    3    1    5    3 
COM1     SADEV    2    0    2   1    2    3    1    0    4    1 
COM1     SADFC    0    1    0   1    0    0    0    0    1    0 
COM1     SADFD    2    3    2   0    0    0    2    1    2    2 
COM1     SADFL    2    0    2   1    1    2    3    4    3    1 
COM1     SADFM    0    1    3   1    1    0    0    0    0    1 
COM1     SADFN    5    1    1   0    1    3    1    0    2    1 
COM1     SADFP    2    0    3   0    4    2    3   10    5   12 
COM1     SADFT    4    2    2   3    1    1    4    1    2    2 
COM1     SADFV    1    0    0   3    1    1    1    1    0    1 
COM1     SADFW    2    2    1   2    0    1    0    1    0    1 
COM1     SADFY    0    1    0   0    2    3    5    2    1    4 
COM1     SADGC    2    2    2   1    3    2    1    2    2    2 
COM1     SADGD    4    5    2   2    2    0    3    8    4    5 
COM1     SADGL    5    3    4   3    4    8    8    7    9   17 
COM1     SADGM    4    4    3   0    1    3    8    7    6    9 
COM1     SADGN    4    3    3   3    1    4    5   12    9    8 
COM1     SADGP    8    1    5   5    7    4    9    4   10    5 
COM1     SADGS    9    5    3   2    7    6    8    6    8    2 
COM1     SADGY    6    5    5   3    3    2    4    8   11   11 
COM1     SADHD    2    1    2   0    0    1    0    0    2    0 
COM1     SADHE    0    1    1   1    1    0    4    0    0    2 
COM1     SADHH    4    0    1   0    0    1    0    1    0    1 
COM1     SADHK    3    1    0   1    1    0    2    2    1    1 
COM1     SADHM    3    0    2   1    2    0    2    4    0    6 
COM1     SADHN    3    1    2   0    0    1    0    3    4    1 
COM1     SADHP    7    2    4   2    1    2    8    5    6    2 
COM1     SADHQ    4    1    2   0    2    2    5    1    5    3 
COM1     SADHR    4    1    1   2    4    1    7    8    8    3 
COM1     SADHT    1    2    1   0    0    5    8    3    5    7 
COM1     SADIC    3    1    1   1    0    0    0    0    1    0 
COM1     SADID    1    0    1   2    2    1    1    6    5    8 
COM1     SADIG    2    1    2   0    2    0    4    7    3    3 
COM1     SADIH    2    1    2   1    1    2    2    2    2    2 
COM1     SADII    5    1    1   3    0    1    5    6    2    3 
COM1     SADIK    1    0    1   2    0    1    0    0    1    2 
COM1     SADIM    3    0    1   0    1    1    0    1    0    0 
COM1     SADIP    2    1    0   0    1    2    1    0    1    0 
COM1     SADKE    0    0    0   1    1    1    1    1    0    1 
COM1     SADKH    6    0    3   1    2    1    3    9    6    3 
COM1     SADKK    4    0    0   0    3    1    2    0    0    0 
COM1     SADKM    4    0    1   0    1    0    0    2    0    0 
COM1     SADKN    2    2    3   2    2    1    9   13    4    4 
COM1     SADKT    3    3    0   1    3    4    7    4    3    0 
COM1     SADKY    1    2    2   1    2    1    3    5    2    3 
COM1     SADLC    4    5    2   4    7    2    2    5    5    6 
COM1     SADLD    7    2    1   4    1    4    2    2    5    1 
COM1     SADLE    5    4    3   2    3    3    1    2    6    3 
COM1     SADLL    5    4    5   5    2    4   10   17    7    9 
COM1     SADLN    9    2    4   3    7    1    4    8    3    1 
COM1     SADLQ    5    7    4   5    2    8   11    4    5    1 
COM1     SADLR   13    5    5   2    7    7    7   13   26   11 
COM1     SADLT   16    2    5   5    4    3    3    9   11    9 
COM1     SADLW    2    0    2   3    2    1    7    6    7    6 
COM1     SADMA    1    0    2   0    1    0    0    1    0    0 
COM1     SADMD    0    3    1   4    0    0    3    2    1    1 
COM1     SADMF    3    0    1   1    1    3    1    1    1    0 
COM1     SADML    6    3    3   2    5    1    8    4    4    6 
COM1     SADMM    2    1    0   0    0    1    0    2    5    3 
COM1     SADMP    3    1    2   1    2    5    5    7    8    5 
COM1     SADMQ    3    0    1   0    3    1    4    4    4    4 
COM1     SADMS    4    4    2   2    2    1   10    7    7   13 
COM1     SADMT    7    2    3   3    6    0    4    3    5    5 
COM1     SADND    3    2    0   2    0    3    1    0    3    1 
COM1     SADNE    3    2    0   0    0    1    0    0    1    0 
COM1     SADNF    2    2    0   1    1    0    1    0    0    0 
COM1     SADNG    3    3    2   1    1    1    1    1    0    2 
COM1     SADNM    1    1    0   1    1    0    2    1    1    0 
COM1     SADNN    1    2    0   2    1    2    0    1    2    1 
COM1     SADNS    1    2    6   4    3    3    5    9    4    6 
COM1     SADNV    6    1    2   1    4    5    0    4    8    3 
COM1     SADNY    2    3    1   0    1    3    1    3    3    0 
COM1     SADPA   15    4    2   4    3    3    8   18    7    8 
COM1     SADPE    1    1    0   1    1    2    0    0    1    0 
COM1     SADPL    7    5    2   2    1    5    8    8    4    4 
COM1     SADPV    3    2    3   1    3    3    2    4    2    2 
COM1     SADPW    2    2    1   3    3    0    0    3    1    2 
COM1     SADPY    2    4    3   1    4    1    9   10    4    2 
COM1     SADQA    6    7    2   5    2    4   12    5    6    6 
COM1     SADQH    1    3    1   1    0    4    1    1    0    1 
COM1     SADQK    1    2    2   2    2    2    3    4    5    3 
COM1     SADQN    2    3    5   0    1    1    2    1    2    0 
COM1     SADQQ    3    4    0   4    2    3    1    2    5    1 
COM1     SADQR    7    6    6   4    2    4    9    5    4    9 
COM1     SADQT    8    6    3   3    4    7   11    7    8   10 
COM1     SADRA    9    4    1   3    6    4   19   12   16    9 
COM1     SADRD    2    2    2   1    5    1    4    7    5    9 
COM1     SADRY    4    6    1   6    2    3    7    6    2    7 
COM1     SADSA    5    5    7   5    5    4   10   10   10    6 
COM1     SADSD    9    2    1   0    1    2    8   13    7    5 
COM1     SADSE    4    0    0   2    1    1    0    0    0    2 
COM1     SADSF    3    2    2   3    3    0    2    2    5    0 
COM1     SADSH    3    2    5   1    2    4    4   11    6    3 
COM1     SADSI    4    2    1   3    0    3    5    4    7    9 
COM1     SADSK    3    1    2   1    3    1    0    4    4    3 
COM1     SADSM    5    2    3   2    3    2    8    5    2    2 
COM1     SADSN    2    5    2   3    0    5    3    4    6    2 
COM1     SADSP   10    5    8   1    4    7   12   12   20   16 
COM1     SADSR   10    6   12   0    8    6   15   19   18   11 
COM1     SADST    8    4    5   4   11    4    8   10    9    6 
COM1     SADSV    4    1    6   1    4    7    2    2    4    5 
COM1     SADSY    7    4    1   1    3    6    5    6    8    6 
COM1     SADTE    2    3    5   2    3    2    7    6    5    4 
COM1     SADTL   12    2    3   4    3    4    5    4    8    6 
COM1     SADTN    6    1    3   1    0    3    1    2    1    3 
COM1     SADTR   12    6    4   4    6    4   13    9   17    7 
COM1     SADTT    4    1    4   3    2    4    4    6    7    2 
COM1     SADTW    4    1    2   4    1    1    3    4    1    5 
COM1     SADVC    4    1    2   3    3    3    4    6   14    3 
COM1     SADVF    3    3    2   0    2    1    6   13    4    7 
COM1     SADVG    8    2    2   2    2    1    7    8   10    5 
COM1     SADVH    3    3    4   2    2    5    5    3   13    5 
COM1     SADVQ    5    4    6   3    3    2   12    9   13   11 
COM1     SADVS    9    6    4   4    9   12   22   16   13   12 
COM1     SADVT    1    3    3   2    1    2    5    2    7    4 
COM1     SADVY    4    3    2   2    3    3   10    5    8    5 
COM1     SADWA    1    2    3   0    2    1    6    4    5    1 
COM1     SADWD    0    0    1   1    1    0    0    1    0    0 
COM1     SADWE    0    1    0   0    0    1    5    3    3    1 
COM1     SADWK    0    2    0   1    2    1    1    0    1    3 
COM1     SADWM    1    2    1   1    0    0    1    2    0    0 
COM1     SADWQ    3    1    1   1    2    3    2    1    5    3 
COM1     SADWR    7    3    4   3    1    3    7    5   11    7 
COM1     SADWW    0    0    0   2    0    1    0    1    0    0 
COM1     SADYD    5    0    0   3    0    2    2    3    1    5 
COM1     SADYL    6    4    1   1    3    3    4    9    9   10 
COM1     SADYM    0    0    0   2    2    0    0    2    2    1 
COM1     SADYQ    0    4    0   1    2    1    6    2    5    5 
COM1     SADYR    2    6    4   2    2    1    7    9    7   11 
COM1     SADYS    3    2    1   3    0    3    8    3    6    3 
COM1     SAEAD    2    1    1   1    3    1    0    1    2    0 
COM1     SAEAF    2    5    2   2    0    1    3    4    3    4 
COM1     SAEAG    4    2    2   4    6    1    4    2    9    6 
COM1     SAEAH    3    3    3   2    4    4    7   12   10    6 
COM1     SAEAL    5    6    8   4    6    3    6    4    9    5 
COM1     SAEAN    0    1    1   0    2    1    1    0    1    0 
COM1     SAEAQ    4    4    3   1    9    4    6   11    5   11 
COM1     SAEAR    5    4    4   5    6    7    3   11    4   11 
COM1     SAEAS    8    6    3   1    8    3    3    7    6    3 
COM1     SAEAT    2    1    2   2    2    4    2    1    3    2 
COM1     SAEAV    4    3    4   3    2    3    5    8    7    3 
COM1     SAEAW    3    2    0   0    1    2    3    9    6    5 
COM1     SAEAY    4    0    2   2    1    1    0    1    2    3 
COM1     SAECD    4    0    0   2    2    1    2    1    0    0 
COM1     SAECG    3    3    1   2    2    3    4    5   12    5 
COM1     SAECH    3    1    1   0    0    1    1    4    3    1 
COM1     SAECK    1    2    1   0    0    2    0    0    1    0 
COM1     SAECP    3    0    4   2    1    1    0    1    2    1 
COM1     SAECS    4    2    3   3    1    3    1    1    2    4 
COM1     SAECV    1    5    2   1    0    1    7    7    8    4 
COM1     SAEDD    3    0    0   0    1    1    0    1    1    1 
COM1     SAEDH    1    1    0   2    0    1    1    2    1    5 
COM1     SAEDL    5    1    0   2    1    1    4    3    6    0 
COM1     SAEDQ    3    0    1   0    0    3    1    1    0    0 
COM1     SAEDR    5    3    3   2    0    1    3    4    4    1 
COM1     SAEDT    4    2    1   1    2    0    1    1    2    2 
COM1     SAEDW    0    2    1   0    2    1    3    2    2    1 
COM1     SAEDY    3    1    5   0    0    1    3    1    3    4 
COM1     SAEEC    1    0    2   1    2    1    0    1    1    0 
COM1     SAEEF    0    0    2   0    2    1    0    0    0    1 
COM1     SAEEH    0    2    1   0    1    0    1    1    1    0 
COM1     SAEEM    1    0    1   0    2    1    1    0    1    0 
COM1     SAEEN    2    3    4   0    1    0    7    5    7    9 
COM1     SAEEP    1    4    2   3    3    2    1    3    0    3 
COM1     SAEER    8    5    2   4    3    6    5    8    5    1 
COM1     SAEEY    4    0    1   1    0    1    1    3    3    3 
COM1     SAEFE    1    1    0   0    1    1    0    1    2    0 
COM1     SAEFG    1    0    0   0    1    1    3    1    2    1 
COM1     SAEFI    2    1    2   0    0    1    1    0    1    1 
COM1     SAEFP    2    0    2   1    1    1    0    1    1    0 
COM1     SAEFR    0    4    1   2    2    2    7    4    8   11 
COM1     SAEFS    7    2    3   4    1    1   12    5    9    6 
COM1     SAEFT    5    0    2   0    1    0    3    2    7    4 
COM1     SAEFV    1    1    1   0    0    2    1    0    0    0 
COM1     SAEFW    2    1    1   1    1    1    2    4    1    1 
COM1     SAEGA    8    3    4   0    3    2    9    7   10   12 
COM1     SAEGC    2    3    2   2    1    7    5    7    8    7 
COM1     SAEGE    2    0    3   1    1    0    0    0    1    1 
COM1     SAEGF    2    1    6   1    3    3    9    4    6    4 
COM1     SAEGI    0    3    2   4    4    1    0    3    3    2 
COM1     SAEGM    2    3    0   2    1    1    1    0    3    3 
COM1     SAEGW    2    1    0   1    2    0    1    0    0    1 
COM1     SAEGY    5    4    2   2    3    5    9   14   12   10 
COM1     SAEHA    1    1    3   0    1    2    0    0    1    2 
COM1     SAEHD    2    0    3   1    1    0    2    1    0    2 
COM1     SAEHE    1    1    0   1    1    2    0    0    2    1 
COM1     SAEHF    0    1    1   0    0    2    2    4    5    3 
COM1     SAEHI    1    1    1   0    0    2    2    0    0    0 
COM1     SAEHK    3    1    0   0    1    0    0    0    0    1 
COM1     SAEHL    4    1    1   2    2    1    1    6    2    3 
COM1     SAEHM    0    0    0   1    3    0    0    0    1    1 
COM1     SAEHN    3    4    1   0    1    0    3    1    3    2 
COM1     SAEHP    4    1    4   2    2    0    3    5    4    2 
COM1     SAEHR    2    2    0   4    4    3    2    4    4    1 
COM1     SAEHV    2    1    3   1    1    2    2    7    8    3 
COM1     SAEIH    1    0    1   1    1    2    1    0    0    0 
COM1     SAEIP    1    0    1   1    2    1    0    1    1    0 
COM1     SAEIR    0    1    0   3    0    3    2    1    2    2 
COM1     SAEIT    6    2    2   1    4    3    4    2    1    3 
COM1     SAEKC    2    1    2   1    3    1    1    1    1    2 
COM1     SAEKD    1    1    1   1    2    0    4    3    3    6 
COM1     SAEKE    1    1    0   2    0    0    0    1    0    0 
COM1     SAEKF    2    0    1   0    0    2    1    1    2    1 
COM1     SAEKG    1    2    1   0    1    1    0    0    0    1 
COM1     SAEKH    0    0    3   0    1    0    2    1    0    0 
COM1     SAEKI    0    0    4   1    1    0    0    0    1    0 
COM1     SAEKK    2    2    3   0    0    2    1    1    0    1 
COM1     SAEKL    0    0    3   1    5    1   12    2    5    8 
COM1     SAEKN    1    1    0   0    3    0    0    0    0    1 
COM1     SAEKP    1    1    1   0    0    1    1    0    0    0 
COM1     SAEKV    2    1    2   0    1    0    2    1    1    4 
COM1     SAEKY    0    1    1   2    3    1    0    0    2    1 
COM1     SAELA    4    3    5   8    3    6    7    3   11    8 
COM1     SAELD    5    3    1   2    1    3    7    3    0    1 
COM1     SAELE    2    2    3   1    2    3    1    3    1    1 
COM1     SAELF    3    0    5   0    4    1    3    1    0    1 
COM1     SAELH    6    4    4   2    3    5    6    4    8    5 
COM1     SAELI    5    2    3   2    6    7    7    3    5    6 
COM1     SAELL    7    9    9   5    3    5   13    9    7   10 
COM1     SAELM    1    2    4   0    1    1    2    6    4    4 
COM1     SAELN    2    2    6   1    4    2    0    4    5    4 
COM1     SAELP    5    5    3   3    3   11    7    3    7    3 
COM1     SAELQ    7    5    2   4    6    7    9   10   11    8 
COM1     SAELY    5    1    3   2    1    2    4    4    5    2 
COM1     SAEMD    0    0    1   1    2    2    0    1    0    0 
COM1     SAEME    3    1    1   0    1    1    0    0    1    3 
COM1     SAEMG    1    1    0   2    0    0    0    1    0    0 
COM1     SAEMI    2    0    1   0    1    1    1    2    4    1 
COM1     SAEMN    0    2    0   0    4    2    0    1    0    2 
COM1     SAEMP    1    1    2   1    2    0    1    3    0    2 
COM1     SAEMQ    3    2    2   1    3    3    3    0    2    3 
COM1     SAEMV    1    1    2   2    1    2    7    2    5    7 
COM1     SAENC    2    0    1   0    0    0    0    0    1    0 
COM1     SAENE    0    2    2   1    1    0    3    4    5    0 
COM1     SAENF    1    1    0   0    0    1    0    1    4    0 
COM1     SAENG    2    2    1   0    1    1    4    4    2    3 
COM1     SAENH    0    0    3   1    2    1    4    3    3    3 
COM1     SAENI    5    0    1   2    2    3    3    0    6    2 
COM1     SAENL    6    2    1   2    1    2    6    5    4    4 
COM1     SAENM    1    0    0   1    1    0    1    1    0    0 
COM1     SAENP    2    1    0   1    0    2    1    0    1    0 
COM1     SAENQ    3    1    1   0    1    2    0    0    1    1 
COM1     SAENR    1    2    1   0    7    2   10    2    4    4 
COM1     SAENS    4    2    2   2    2    2    0    3    3    2 
COM1     SAENV    1    1    1   1    2    3    1    2    3    1 
COM1     SAENY    2    0    1   0    1    0    0    0    3    1 
COM1     SAEPG    6    5    7   4    4    3   12   12   17   12 
COM1     SAEPH    2    5    1   1    1    1    3    3    3    1 
COM1     SAEPL    8    7    5   2    5    5    4    9   14   10 
COM1     SAEPR    9    8    8   7    7    5   17   12   19   13 
COM1     SAEPV    7    5    3   1    2    3    3    4    6    5 
COM1     SAEPY    5    1    1   3    1    4    6    7    6    7 
COM1     SAEQA    1    5    4   3    3    2    3    7    8    6 
COM1     SAEQK    4    1    3   2    1    2    4    5    0    4 
COM1     SAEQV    4    1    3   1    3    4    3    6    7    5 
COM1     SAEQW    1    1    1   0    0    2    0    2    3    1 
COM1     SAERE    3    1    1   0    2    3    3    2    3    5 
COM1     SAERF    3    2    3   2    1    0    3    1    5    2 
COM1     SAERH    6    5    2   2    0    0    8    7   10    8 
COM1     SAERL    7    5    4   7    3    7   10   12    6    7 
COM1     SAERM    4    2    4   2    1    2    5    3    2    2 
COM1     SAERN    7    3    7   0    6    3    6    7    5    5 
COM1     SAERQ    4    4    6   2    1    3    6    9   17    6 
COM1     SAERS   14    6    7   6    8    8    8   13   16   13 
COM1     SAERT    9    5    7   3    7    5    7   11   10    7 
COM1     SAERV   12    2    3   2    3    4   17   12   12   10 
COM1     SAERW    5    3    1   2    3    3    6    7   11    4 
COM1     SAERY    3    0    2   6    2    2    4    3    4    3 
COM1     SAESA   12    2    1   0    5    7    7    4    6    2 
COM1     SAESD    1    1    5   0    3    2    1    1    3    1 
COM1     SAESE    1    2    3   4    1    1    1    2    1    2 
COM1     SAESH    2    2    1   1    2    1    2    3    4    4 
COM1     SAESM    4    2    3   1    1    1    8    6    6    4 
COM1     SAESP    8    2    8   6    2    7    6    8    5    3 
COM1     SAESR    6    5    6   6    5    8    9   22   13   11 
COM1     SAESS   12    9    6   4    8    9   22   12   18   10 
COM1     SAEST    6    6    3   6    7    5    5    5    1   11 
COM1     SAESV    8    3    4   4    5    3    1    4    4    9 
COM1     SAESW    3    3    1   0    3    0    3    3    2    3 
COM1     SAETF    3    1    3   1    0    2    6    3    9    6 
COM1     SAETG    1    2    1   2    1    3    3    6    4    4 
COM1     SAETH    1    3    5   2    2    2    5    5    8    5 
COM1     SAETI    4    1    2   1    3    1    5    4    4    9 
COM1     SAETL    6    2    4   3    3    5    6   12   15    8 
COM1     SAETR    9    8    4   3    8    6    6    6   13    8 
COM1     SAETS    5    4    4   4    3    5    1    3    6    9 
COM1     SAETT    7    7    2   5    5    2    6    6   12    5 
COM1     SAEVA    3    3    2   0    4    2    4    6    2    4 
COM1     SAEVH    5    2    1   0    0    3   11    4    5    6 
COM1     SAEVN    6    4    3   4    2    2    5    8    6    4 
COM1     SAEVQ    2    2    4   2    3    4    3    1    3    4 
COM1     SAEVS    4    3    3   8    6    6    7    5   16    3 
COM1     SAEVT    2    4    5   1    3    3    3    4    4    5 
COM1     SAEVV    3    4    2   1    1    2    1    0    3    2 
COM1     SAEVW    1    0    3   0    0    1    2    4    2    2 
COM1     SAEVY    3    2    1   0    1    6    3    2    5    2 
COM1     SAEWC    1    2    3   0    0    1    3    0    3    2 
COM1     SAEWD    1    0    0   1    0    1    0    2    1    0 
COM1     SAEWE    0    0    1   1    1    0    0    0    0    1 
COM1     SAEWG    1    0    1   0    1    0    0    0    2    0 
COM1     SAEWL    8    1    4   1    2    1    3    7    4    6 
COM1     SAEWN    1    2    1   0    1    2    1    2    3    1 
COM1     SAEWQ    0    0    0   1    1    1    0    2    3    7 
COM1     SAEWT    7    3    2   0    3    1    3    3    0    3 
COM1     SAEWW    1    0    1   1    1    0    1    0    1    1 
COM1     SAEWY    2    0    2   0    2    0    3    0    0    0 
COM1     SAEYA    4    1    2   1    3    0    6    4    4    2 
COM1     SAEYC    2    1    1   3    2    1    3    4    2    1 
COM1     SAEYG    1    0    2   0    3    3    5    1    4    3 
COM1     SAEYL    1    1    2   1    3    1    3    6    3    0 
COM1     SAEYM    1    0    3   0    2    1    0    1    0    3 
COM1     SAEYR    4    0    3   1    2    6    5    2    2    2 
COM1     SAEYT    2    1    1   1    1    1    0    0    2    0 
COM1     SAEYW    0    0    0   0    3    0    0    4    0    0 
COM1     SAFAA    2    1    2   4    0    1   10    8    9    0 
COM1     SAFAD    1    1    1   1    1    0    4    5    3    2 
COM1     SAFAH    1    1    0   0    1    3    2    0    0    0 
COM1     SAFAP    2    0    6   4    2    6    4   15   20    5 
COM1     SAFAQ    4    3    0   0    0    0    2    1    1    3 
COM1     SAFAT    6    3    2   2    3    3    3    5    6    6 
COM1     SAFAY    3    3    0   1    1    1    5    2    4    3 
COM1     SAFCC    2    0    1   0    0    2    2    2    3    6 
COM1     SAFCE    0    1    1   0    1    1    2    0    4    3 
COM1     SAFCH    0    1    1   0    0    1    1    0    1    0 
COM1     SAFCI    1    1    0   0    0    0    0    1    0    0 
COM1     SAFCM    0    1    0   0    3    0    0    2    2    1 
COM1     SAFCN    1    0    0   0    0    0    0    1    1    0 
COM1     SAFCP    2    1    1   0    0    1    2    0    0    0 
COM1     SAFCQ    0    1    2   0    1    0    3    2    2    5 
COM1     SAFCS    1    0    2   0    1    5    3    2    2    0 
COM1     SAFCT    1    1    2   0    1    0    0    0    1    0 
COM1     SAFDC    2    1    1   0    0    0    1    0    1    0 
COM1     SAFDE    2    1    1   1    2    0    1    0    2    3 
COM1     SAFDG    2    0    0   1    3    2    0    1    0    1 
COM1     SAFDH    1    0    1   0    1    1    0    2    0    0 
COM1     SAFDI    0    2    0   0    1    0    0    0    0    1 
COM1     SAFDK    1    0    1   2    0    0    0    0    1    0 
COM1     SAFDL    1    1    1   1    1    0    0    2    1    1 
COM1     SAFDN    3    1    0   0    1    0    0    1    0    0 
COM1     SAFDQ    0    1    2   0    0    0    1    0    0    0 
COM1     SAFDR    4    0    4   1    2    0    8    5   10    6 
COM1     SAFDS    4    2    1   4    2    1    7    3    3    6 
COM1     SAFDV    3    1    2   2    0    1    1    1    2    3 
COM1     SAFDY    1    1    2   1    1    0    4    4    5    2 
COM1     SAFEA    1    1    1   0    2    2    1    3    1    3 
COM1     SAFEC    0    0    1   1    0    1    2    0    2    1 
COM1     SAFEG    0    1    1   1    1    0    0    0    3    0 
COM1     SAFEI    3    1    0   0    0    0    1    0    1    0 
COM1     SAFEL    3    1    1   3    0    2    0    1    1    1 
COM1     SAFEM    0    1    0   0    0    0    2    0    0    0 
COM1     SAFEN    2    0    1   0    1    0    2    1    2    1 
COM1     SAFER    1    4    2   0    1    1    4    2    2    2 
COM1     SAFES    2    2    3   3    3    1    4    5    9    7 
COM1     SAFET    1    2    0   0    2    0    4    3    1    5 
COM1     SAFEV    0    0    1   0    1    1    1    0    0    2 
COM1     SAFEW    1    0    0   1    2    0    5    2    3    1 
COM1     SAFFC    1    0    0   0    0    1    1    0    1    0 
COM1     SAFFE    0    0    0   0    0    1    0    0    0    1 
COM1     SAFFQ    2    0    0   0    0    0    0    0    1    1 
COM1     SAFFS    1    3    1   0    0    0    1    4    0    4 
COM1     SAFFT    1    3    0   0    0    0    0    1    0    2 
COM1     SAFFV    2    0    0   0    1    0    1    5    5    1 
COM1     SAFFW    1    0    0   1    0    0    1    1    1    1 
COM1     SAFFY    1    0    0   0    2    0    0    0    0    1 
COM1     SAFGA    1    2    0   0    0    2    0    1    0    1 
COM1     SAFGD    2    0    3   1    1    0    0    1    3    1 
COM1     SAFGE    0    1    1   1    0    2    3    1    0    1 
COM1     SAFGF    0    0    1   0    0    0    3    1    0    2 
COM1     SAFGH    2    2    0   2    0    1    0    1    1    0 
COM1     SAFGK    0    1    1   1    0    0    0    0    1    0 
COM1     SAFGN    6    3    0   0    0    0    8    3    4    3 
COM1     SAFGS    6    1    1   0    4    2    4    3    4    3 
COM1     SAFGV    4    2    0   1    1    2    1    4    2    3 
COM1     SAFGW    2    1    1   3    1    0    2    2    3    1 
COM1     SAFGY    2    2    2   1    3    3    6    4   10    9 
COM1     SAFHE    2    0    0   0    0    0    1    0    1    0 
COM1     SAFHF    0    0    3   0    0    0    3    3    5    3 
COM1     SAFHG    1    0    1   0    0    0    5    1    1    3 
COM1     SAFHH    1    1    0   1    0    0    0    0    0    1 
COM1     SAFHM    1    0    1   0    0    0    0    0    0    1 
COM1     SAFHQ    2    0    1   0    0    0    1    0    0    1 
COM1     SAFHS    0    1    3   0    1    0    1    6    1    3 
COM1     SAFHT    0    0    0   0    2    1    2    1    3    0 
COM1     SAFHV    0    2    0   0    1    0    0    0    0    1 
COM1     SAFHW    0    1    0   0    0    0    0    2    4    1 
COM1     SAFHY    1    0    0   2    0    3    2    4    1    1 
COM1     SAFIA    1    0    1   1    0    0    1    1    2    1 
COM1     SAFID    3    1    0   1    2    0    0    3    2    1 
COM1     SAFIH    0    0    0   0    1    0    1    0    0    0 
COM1     SAFII    1    0    0   1    0    1    1    1    1    3 
COM1     SAFIL    1    1    0   0    2    0    3    0    2    3 
COM1     SAFIM    2    0    1   0    0    0    0    0    0    1 
COM1     SAFIN    2    0    2   0    0    3    3    5    7    5 
COM1     SAFIQ    1    4    3   1    1    0    2    5    3    3 
COM1     SAFIV    1    0    0   0    1    0    3    1    0    2 
COM1     SAFKF    4    0    4   1    0    1    3    7    4    2 
COM1     SAFKH    1    1    1   2    1    0    0    1    1    0 
COM1     SAFKK    1    2    2   0    0    0    0    0    1    2 
COM1     SAFKL    3    2    1   3    0    2    2    0    4    2 
COM1     SAFKQ    5    1    1   1    2    0    1    5    3    4 
COM1     SAFKS    2    5    1   0    0    4    3    2    1    0 
COM1     SAFKV    1    1    1   0    2    0    2    6    4    5 
COM1     SAFKW    2    0    0   0    0    0    0    1    0    0 
COM1     SAFLD    4    1    2   0    0    2    0    0    3    0 
COM1     SAFLN    7    0    2   0    3    3    5    6   14   10 
COM1     SAFLS    5    3    2   0    4    6    8   12   12    7 
COM1     SAFLT    4    0    4   0    3    3    4    5    4    2 
COM1     SAFLY    7    1    1   1    0    2    4    5    9    5 
COM1     SAFMA    0    1    0   1    1    0    1    0    0    0 
COM1     SAFME    1    1    1   1    0    1    0    0    1    2 
COM1     SAFMK    2    0    1   0    0    0    0    0    0    2 
COM1     SAFMM    0    5    0   0    1    0    2    2    6    2 
COM1     SAFMS    1    4    1   0    0    3    0    0    2    1 
COM1     SAFMT    0    0    2   0    0    0    2    0    4    0 
COM1     SAFMV    0    1    2   1    0    0    3    2    2    0 
COM1     SAFMW    0    0    1   2    0    0    2    0    0    1 
COM1     SAFMY    2    0    1   2    1    0    2    0    1    2 
COM1     SAFNC    2    0    1   0    1    1    1    0    1    4 
COM1     SAFND    0    0    2   0    1    0    0    0    1    0 
COM1     SAFNE    1    0    0   0    0    0    1    0    1    0 
COM1     SAFNG    2    1    0   0    2    0    2    2    1    6 
COM1     SAFNH    0    0    1   0    0    1    1    3    0    0 
COM1     SAFNL    2    2    2   0    2    4    4    2    3    3 
COM1     SAFNM    2    1    0   0    0    0    0    0    1    0 
COM1     SAFNN    2    0    1   0    2    1    0    0    0    2 
COM1     SAFNP    1    2    1   0    0    1    2    3    0    4 
COM1     SAFNQ    3    1    0   0    0    2    3    1    0    0 
COM1     SAFNV    2    0    0   0    0    2    2    5    3    3 
COM1     SAFNW    1    0    2   2    0    0    0    1    1    1 
COM1     SAFNY    5    1    1   0    2    0    6    3   10    4 
COM1     SAFPC    0    0    1   0    1    3    1    1    1    0 
COM1     SAFPF    0    1    0   1    1    0    2    0    0    3 
COM1     SAFPG    1    2    2   3    2    0    5    3    6    4 
COM1     SAFPK    2    1    1   1    1    1    1    0    0    1 
COM1     SAFPL    3    2    1   4    2    3    3    4    5    3 
COM1     SAFPN    2    2    1   0    0    1    1    3    2    4 
COM1     SAFPP    8    2    6   3    8    5    6    8   10    8 
COM1     SAFPV    4    1    1   0    0    1    0    0    1    1 
COM1     SAFPY    4    0    1   1    0    2    0    0    3    2 
COM1     SAFQA    3    1    0   0    2    1    5    3    4    3 
COM1     SAFQD    0    1    0   0    3    2    0    1    1    4 
COM1     SAFQF    2    0    0   0    0    1    0    0    0    1 
COM1     SAFQI    4    1    1   0    1    0    7    5    1    8 
COM1     SAFQM    2    1    1   1    1    1    4    1    6    4 
COM1     SAFQN    1    2    0   0    0    0    3    2    0    2 
COM1     SAFQQ    2    2    3   0    1    3    0    2    1    1 
COM1     SAFQS    4    2    0   2    0    5    5    3    6    5 
COM1     SAFQV    1    1    0   0    3    1    6    4    4    5 
COM1     SAFRC    4    2    3   1    5    1    3    0    4    1 
COM1     SAFRD    1    1    2   0    0    0    1    2    0    4 
COM1     SAFRG    3    0    0   0    3    0    1    5    5    4 
COM1     SAFRH    0    1    0   1    1    0    0    0    2    0 
COM1     SAFRM    1    0    0   0    0    0    0    1    1    0 
COM1     SAFSA    5    1    0   2    4    4    8    7    4   14 
COM1     SAFSC    1    0    0   0    2    1    2    0    0    0 
COM1     SAFSD    3    0    1   1    2    1    3    7    4    1 
COM1     SAFSH    0    0    1   0    2    4    5    4    3    6 
COM1     SAFSI    2    1    1   1    0    2    2    4    5    3 
COM1     SAFSN    2    5    0   3    1    0    8    3    3    3 
COM1     SAFSP    5    2    3   1    1    2    5    6   10    7 
COM1     SAFSQ    4    2    1   0    3    2    3    1    4    1 
COM1     SAFSR    8    2    1   1    4    0    7    6   10    7 
COM1     SAFTA    2    1    2   2    1    2    1    1    5    2 
COM1     SAFTD    2    1    1   0    0    1    1    0    0    2 
COM1     SAFTE    0    0    1   0    0    0    0    0    0    1 
COM1     SAFTF    0    1    6   1    0    2    1    2    3    5 
COM1     SAFTK    1    1    1   1    3    2    1    3    0    1 
COM1     SAFTL    3    3    4   4    3    1    4    3    2    4 
COM1     SAFTQ    6    1    1   2    1    1    1    4    4    5 
COM1     SAFTV    2    1    1   1    0    0    2    2    3    3 
COM1     SAFVC    7    1    2   3    4    2    5    9    8   10 
COM1     SAFVD    1    1    0   3    0    1    3    0    1    1 
COM1     SAFVE    1    0    3   1    1    1    1    4    3    0 
COM1     SAFVG    2    1    1   1    4    1    3    3    0    2 
COM1     SAFVH    4    0    0   0    0    0    2    5    2    3 
COM1     SAFVI    2    1    0   1    1    2    0    0    3    0 
COM1     SAFVK    1    1    0   0    1    1    3    1    2    3 
COM1     SAFVL    3    1    5   1    6    1    4    2    2    4 
COM1     SAFVT    3    2    0   2    1    0    4    3    7    2 
COM1     SAFVV    1    0    1   1    0    0    0    0    0    1 
COM1     SAFVY    3    1    1   1    2    0    1    0    4    2 
COM1     SAFWD    0    1    0   0    1    1    0    0    1    0 
COM1     SAFWF    1    0    0   0    0    0    0    0    0    1 
COM1     SAFWG    0    1    0   0    0    1    2    0    1    3 
COM1     SAFWH    0    1    0   0    2    0    0    1    0    0 
COM1     SAFWK    0    2    0   0    1    0    0    0    0    2 
COM1     SAFWL    3    0    0   0    2    1    2    0    4    2 
COM1     SAFWT    1    2    1   0    0    0    1    1    0    1 
COM1     SAFWV    0    3    0   1    1    0    2    6    5    4 
COM1     SAFYA    2    0    0   1    4    1    2    1    2    1 
COM1     SAFYC    1    0    1   1    0    3    0    1    1    0 
COM1     SAFYD    0    0    0   1    1    0    4    1    1    1 
COM1     SAFYE    0    0    0   1    0    0    0    0    0    1 
COM1     SAFYF    0    0    0   1    1    0    0    0    0    3 
COM1     SAFYH    0    0    2   1    1    2    0    0    1    0 
COM1     SAFYK    0    1    0   0    1    0    1    4    1    4 
COM1     SAFYL    0    2    0   2    1    0    4    2    6    2 
COM1     SAFYM    2    0    1   1    1    1    1    2    0    4 
COM1     SAFYQ    0    0    0   1    0    2    2    6    2    1 
COM1     SAFYR    3    1    0   0    2    0    0    0    1    1 
COM1     SAFYS    1    0    2   0    4    0    3    1    4    3 
COM1     SAFYV    0    0    3   1    0    1    0    0    1    0 
COM1     SAFYY    0    1    2   0    0    1    0    0    1    0 
COM1     SAGAE    6    2    1   2    2    2    4    3    6    3 
COM1     SAGAG    5    4    2   3    8    4    6   11    6    7 
COM1     SAGAH    3    3    5   4    5    9   14   16   12   10 
COM1     SAGAM    8    5    2   0    1    6   10    8    6    6 
COM1     SAGAP   30   21   24  13   26   24   53   62   50   29 
COM1     SAGAT   15    7    8  10   10   11   28   28   26   23 
COM1     SAGAV    7    4    4   5    8    8   17   10   15   15 
COM1     SAGAY   11    6    2   4    5    2   10   12   15    8 
COM1     SAGCG    5    3    4   3    2    4    1    4    3    4 
COM1     SAGCH    3    1    0   2    1    0    2    0    3    1 
COM1     SAGCI    2    3    1   1    2    1    2    5    4    7 
COM1     SAGCL   14    4    5   1    6    3   11   14   17   11 
COM1     SAGCM    2    0    1   1    2    2    2    1    4    2 
COM1     SAGCT    3    3    5   1    2    7   10    9   11    8 
COM1     SAGCV    5    3    4   4    5    4   12    3    5    4 
COM1     SAGCW    3    1    3   1    2    1    1    2    2    0 
COM1     SAGDC    5    3    2   1    2    2    3    0    3    4 
COM1     SAGDD    5    1    6   2    2    4   12   12   14    7 
COM1     SAGDH    1    2    1   0    1    2    0    3    1    0 
COM1     SAGDK    2    3    1   1    6    1    7    6    7    6 
COM1     SAGDL    8    4    4   4    5    1    4    6    4    4 
COM1     SAGDM    2    0    0   2    2    0    2    4    4    4 
COM1     SAGDN    0    2    7   3    4    2    6    9    5    4 
COM1     SAGDS    6    8    3   3    9    4   10   17   10   15 
COM1     SAGDY    5    2    0   1    3    2    6    7    7    2 
COM1     SAGEE    4    2    1   0    2    0    2    1    0    3 
COM1     SAGEK    6    0    1   2    2    1    2    8    5    4 
COM1     SAGEL    7    2    3   1    4    4    3    3    9    2 
COM1     SAGEM    3    2    2   2    0    0    5    2   10    5 
COM1     SAGEQ    7    6    5   3    4    6    9   11   11    5 
COM1     SAGEW    1    2    0   0    0    0    3    0    0    0 
COM1     SAGEY    1    4    1   0    2    1    1    1    3    1 
COM1     SAGFA    7    2    4   2    5    1    2    1    4    7 
COM1     SAGFE    1    1    0   0    1    0    0    2    2    0 
COM1     SAGFI    2    2    2   1    0    0    1    4    2    3 
COM1     SAGFL    6    1    3   3    1    6    3    1    4    5 
COM1     SAGFN    3    3    3   2    1    1    4    3    3    3 
COM1     SAGFQ    4    1    2   1    5    3    3    3    7    5 
COM1     SAGFT    9    5    2   1    1    3    2    7    3    5 
COM1     SAGFW    2    0    1   0    0    1    1    2    4    2 
COM1     SAGGA    3    6    5   5    1    8    4    9   11   13 
COM1     SAGGC    3    4    0   4    7    2   16    6    9   11 
COM1     SAGGF    4    2    2   1    3    9    7   11    6    6 
COM1     SAGGH    8    2    2   1    8    3    5    6   11    4 
COM1     SAGGM    8    2    5   4    4    2   13    9    8    8 
COM1     SAGGP   20   12   12  14   12   12   22   20   36   20 
COM1     SAGGT   10    7    7   5    9    5   15   10   11    9 
COM1     SAGGV    6    5    3   4    3    8    8   10   16    6 
COM1     SAGGW    4    2    1   1    2    1    7    4    9    6 
COM1     SAGGY    6    1    5   4    7    3   16    6   17   10 
COM1     SAGHA    7    3    5   5    2    6    9    4   14   10 
COM1     SAGHC    2    1    3   2    1    0    2    2    3    0 
COM1     SAGHD    2    2    1   2    0    2    1    2    1    2 
COM1     SAGHE    4    0    2   3    1    1    2    3    6    4 
COM1     SAGHF    3    2    0   2    1    0    8    3    7    6 
COM1     SAGHG    4    6    3   4    5    6   18    9   20    9 
COM1     SAGHH    4    1    0   1    0    2    2    0    5    2 
COM1     SAGHM    1    2    1   3    3    4    2    2    4    3 
COM1     SAGHP   10    4    8   9    7    5   10    8   16   11 
COM1     SAGHR    7    5    6   4    4    6    9   12   19   13 
COM1     SAGHS   11    5    7   0    7    7    6   10    8    6 
COM1     SAGHT    5    3    2   5    0    8    6    7   11    7 
COM1     SAGHV    4    0    2   1    4    0    0    2    7    5 
COM1     SAGHY    3    1    2   1    1    1    7    2    7    5 
COM1     SAGIE    2    1    2   0    2    1    0    4    1    3 
COM1     SAGII    6    2    0   0    1    0    1    2    1    0 
COM1     SAGIK    3    0    0   1    6    1    1    3    2    5 
COM1     SAGIN    3    1    5   1    4    4    3    9    6    3 
COM1     SAGIP   10    3    4   1    4    4    4    7    8    1 
COM1     SAGIS    6    4    4   2    4    5    8    2    8    2 
COM1     SAGIV    2    3    2   3    4    3    5    5    7    3 
COM1     SAGKF    1    2    2   0    2    1    2    1    4    4 
COM1     SAGKH    2    2    0   4    2    3    4    8    3    7 
COM1     SAGKI    2    2    4   0    0    1    0    0    1    2 
COM1     SAGKM    2    1    3   0    1    0    0    1    1    0 
COM1     SAGKN    6    5    2   1    0    0    3    5    6    5 
COM1     SAGKT    4    1    4   0    4    6    5    6    9    2 
COM1     SAGKV    8    5    5   2    2    6    8    4    8    9 
COM1     SAGLA   18   12   12  11    9   12   18   15   13   20 
COM1     SAGLE    5    9    2   4    2    0   14    5   13   11 
COM1     SAGLF   10    6    2   5    1    5    2    6    8    6 
COM1     SAGLH   18    1    4   5    4    6   12   19   17   22 
COM1     SAGLI    7    2    9   4    1    6    9    8   10    3 
COM1     SAGLL   30   12    9   9   17    7   25   29   49   28 
COM1     SAGLM   11    8    3   4    0    5    9   11   12   14 
COM1     SAGLN    8    7    3   6    4    5   11   11   16   10 
COM1     SAGLP   39   28   19  14   23   24   31   35   62   27 
COM1     SAGLT    8    6   17  10    9   12   11   15   14    9 
COM1     SAGLV   16    9   10   6    6    7   22   19   12   10 
COM1     SAGME    0    1    3   0    1    0    1    0    1    0 
COM1     SAGMG    3   10    2   0    1    6   14   13   11    7 
COM1     SAGMH    3    5    1   3    2    0    4    5    7    7 
COM1     SAGMI    2    2    3   1    1    2    8    5    8    5 
COM1     SAGML    9    7    8   5    2    1    7    8   14   12 
COM1     SAGMP    5    5    2   5    8    2   10    3    8    2 
COM1     SAGMR    9    4    9   7    3    9   10   11   17    9 
COM1     SAGMS   11    3    6   4    4    6   13   17   10    8 
COM1     SAGMV    5    3    3   1    3    6    3    3    2    3 
COM1     SAGMW    3    0    1   1    1    0    1    0    0    0 
COM1     SAGMY    7    1    6   0    4    6    5   13    9   12 
COM1     SAGNA    7    3    0   2    3    6    7    5    7    8 
COM1     SAGNE    3    1    5   2    2    2    0    2    3    3 
COM1     SAGNF    1    0    0   0    1    3    5    2    3    5 
COM1     SAGNH    3    6    4   1    3    2    2    4    7    2 
COM1     SAGNR   13    7    5   1    3    3    8   14   13   10 
COM1     SAGNV    5    9    5   2    2    5    8   11    7    2 
COM1     SAGNY    6    0    2   6    5    3    2    5    4    1 
COM1     SAGPC   14    4   10   2    3    2    6    8   11    7 
COM1     SAGPL   16    8   15  14   13   18   30   30   35   23 
COM1     SAGPM    3    7    2   4    1    4    5    7    6    2 
COM1     SAGPN    5    3    8   1    1    3    8    7    8    3 
COM1     SAGPQ   14   10   13   8    6    8   12   12   20   16 
COM1     SAGPR   42   32   29  30   31   29   45   55   65   48 
COM1     SAGPW    6    2    5   7    6    2   18    9   20   11 
COM1     SAGQE    3    5    2   1    3    3    6    2    2    2 
COM1     SAGQG   19    3    4   5    8    7   10   16   11    9 
COM1     SAGQH    6    7    9   4    3    2    8    4   12    6 
COM1     SAGQK   10    4    7   3    3    8    5    4    6    8 
COM1     SAGQN    7    3    9   2    4    4    7    7    5    3 
COM1     SAGQP   10   17   16  13    9   12   37   22   35   24 
COM1     SAGQW    5    1    3   3    4    1    5    8   12    6 
COM1     SAGQY    6    3    3   5    4    4    9    7   10    8 
COM1     SAGRV    7   10    8   5    7    6   14   14   10   14 
COM1     SAGRY   10    6    5   6    6    8   12    6   12    9 
COM1     SAGSA   14   16   10  12   14   13   37   25   23   20 
COM1     SAGSE    4    2    1   2    2    2   10   10    6    7 
COM1     SAGSF    6    4    7   2    2    1    3    2    5    2 
COM1     SAGSG   17    7    7   5   10    3   18   17    9   15 
COM1     SAGSK    6    6    2   7    5    3   10    7   12    3 
COM1     SAGSM   10    6    6   0    5    6    6    6    6    8 
COM1     SAGSQ    9   11    8   4    6    7   11    7   10   12 
COM1     SAGSS   22   14   13  10   11   16   32   21   29   33 
COM1     SAGSV   17    7    5  10   10   10   27   20   30   24 
COM1     SAGSW    9    1    5   3    6    0    4    8    8    5 
COM1     SAGSY   14    4    6   6    8    9   11   14   18    9 
COM1     SAGTG   10    7    5   4    7    9   20   20   14   20 
COM1     SAGTS   15    9    7   8   14   11   12   20   21   22 
COM1     SAGTT   14    4    8   7   11    7   16   12   12   15 
COM1     SAGVA   15    4    6   7    7    5   17   19   27   12 
COM1     SAGVF    2    3    2   3    2    2    6    3    1    4 
COM1     SAGVL   15    8    7   8    7   13   19   15   28    9 
COM1     SAGVN    7    3    2   6    3    2   10   13   13   10 
COM1     SAGVR   17    7    5   6    8   13    6   18   14    5 
COM1     SAGVW    5    3    7   2    4    2   10   13   13    9 
COM1     SAGVY   13    4    4   3   10    6   11   14   17   12 
COM1     SAGWE    1    0    2   0    1    0    4    1    1    1 
COM1     SAGWG    1    2    1   1    1    1    2    2    5    2 
COM1     SAGWI    1    2    0   1    2    2    1    5    9    6 
COM1     SAGWK    4    3    2   1    2    3    3   10   10    5 
COM1     SAGWS    7    5    7   5    5    4    4    7   12    6 
COM1     SAGYA    4    4    1   2    0    2   11    7    9    6 
COM1     SAGYC    2    1    2   1    6    3    2    4    4    2 
COM1     SAGYD    3    3    3   2    2    3    1    1    4    2 
COM1     SAGYE    5    5    1   3    1    1    8    8    9   10 
COM1     SAGYF    4    2    0   0    2    0    1    1    3    2 
COM1     SAGYG    4    4    3   3    7    2    8    2    7    8 
COM1     SAGYI    0    4    1   1    7    1    5    3    3    0 
COM1     SAGYM    2    4    3   1    1    1    1    2    8    1 
COM1     SAGYQ    5    3    0   0    4    4    6    4    4    3 
COM1     SAGYT    4    3    8   2    7    6    6    5    5    5 
COM1     SAGYV    4    4    5   2    4    4    8    4    5    8 
COM1     SAGYY    4    0    2   1    4    4    4    3    2    1 
COM1     SAHAF    2    4    1   2    0    2    4    4    3   12 
COM1     SAHAH    5    5    2   1    1    1    6    3   10    6 
COM1     SAHAP   16   13   11   7   12   12   38   33   22   29 
COM1     SAHAQ    5    2    4   3    5    1    6    2    6    5 
COM1     SAHAR   13    3   14   8    8    8    8   16   12    5 
COM1     SAHAS   11    8    6   9    6    8   14   20   24   16 
COM1     SAHCA    0    4    0   1    0    1    2    1    1    1 
COM1     SAHCC    0    2    0   0    1    1    0    0    0    1 
COM1     SAHCF    0    0    1   1    3    0    1    0    0    0 
COM1     SAHCG    3    1    1   0    2    0    1    2    1    3 
COM1     SAHCH    0    0    0   1    2    0    1    1    0    0 
COM1     SAHCM    1    0    0   0    1    2    1    3    2    3 
COM1     SAHCP    4    3    1   2    1    2    5   14    3    3 
COM1     SAHCS    4    3    3   3    1    2    2    2    2    2 
COM1     SAHCT    4    4    3   1    2    0    0    1    4    2 
COM1     SAHCW    1    1    1   1    1    1    1    1    0    0 
COM1     SAHCY    0    0    1   1    2    1    0    0    0    2 
COM1     SAHDA    2    0    4   1    1    2    1    2    4    2 
COM1     SAHDE    1    2    1   3    1    1    7    5    6    6 
COM1     SAHDG    1    1    1   2    3    1    3    6    1    4 
COM1     SAHDH    0    1    0   0    3    0    1    0    1    0 
COM1     SAHDK    1    2    1   0    2    1    1    1    0    0 
COM1     SAHDM    1    0    2   2    0    0    0    1    0    0 
COM1     SAHDN    1    2    4   2    4    3    5    6    9    6 
COM1     SAHDW    2    1    0   0    3    1    2    0    0    0 
COM1     SAHDY    6    1    2   2    4    2    7    1   13    7 
COM1     SAHEC    3    1    1   0    0    3    1    4    1    2 
COM1     SAHEE    1    0    0   0    1    1    1    3    0    0 
COM1     SAHEF    1    0    1   1    0    6    0    1    0    3 
COM1     SAHEG    2    0    1   1    1    1    2    0    1    0 
COM1     SAHEL    5    3    4   5    1    2    6    1    5    1 
COM1     SAHEP    4    3    6   1    3    4    6    4    1    4 
COM1     SAHER    3    5    1   0    1    2    0    2    4    2 
COM1     SAHEW    3    1    0   2    0    0    1    3    2    1 
COM1     SAHEY    2    1    1   2    1    1    5    5    8    2 
COM1     SAHFC    1    1    0   0    0    1    1    1    2    1 
COM1     SAHFD    2    1    0   1    1    0    1    0    0    0 
COM1     SAHFG    2    1    2   0    0    1    4    0    7    6 
COM1     SAHFI    2    0    1   0    1    0    2    7    3    4 
COM1     SAHFK    2    0    2   1    0    2    3    2    2    4 
COM1     SAHFL    2    3    4   0    3    2    1    3    3    1 
COM1     SAHFQ    1    1    2   1    1    0    0    1    1    1 
COM1     SAHFS    1    1    2   2    5    6    6    5    8   10 
COM1     SAHFT    2    0    2   1    1    1    2    0    0    0 
COM1     SAHGC    3    1    2   3    3    2    1    4    4    1 
COM1     SAHGF    0    1    1   0    2    3    3    3    3    6 
COM1     SAHGK    1    5    1   1    0    1    4    3    8    5 
COM1     SAHGN    3    2    3   1    5    1    6   14   11    3 
COM1     SAHGQ    3    3    4   2    2    7    5    8    8    6 
COM1     SAHHD    1    0    0   0    1    0    1    0    1    0 
COM1     SAHHG    3    0    2   1    1    0    7    3    5    1 
COM1     SAHHI    0    2    1   0    2    0    0    3    3    2 
COM1     SAHHN    3    1    0   1    1    1    2    3    1    1 
COM1     SAHHP    5    3    5   0    7    6    7    7   10   11 
COM1     SAHHR    6    0    5   3    3    2    8    6    6    5 
COM1     SAHHS    6    4    4   5    2    2    9   11    9    8 
COM1     SAHHW    0    1    1   0    1    2    1    0    1    0 
COM1     SAHIA    1    1    1   1    0    2    0    1    0    0 
COM1     SAHID    3    1    0   0    2    1    4    2    9    5 
COM1     SAHIH    0    0    3   1    1    1    5    6    5    4 
COM1     SAHII    1    0    2   1    0    0    1    0    0    0 
COM1     SAHIK    1    1    0   0    1    2    1    1    1    0 
COM1     SAHIN    2    0    0   0    1    4    2    1    2    1 
COM1     SAHIP    1    0    1   2    4    2    5    5    5    4 
COM1     SAHIQ    1    0    1   0    3    2    1    0    0    1 
COM1     SAHIS    5    4    1   2    1    5    4    4    2    2 
COM1     SAHIT    5    0    1   1    3    1    1    3    4    3 
COM1     SAHIW    0    3    1   1    3    0    1    0    0    2 
COM1     SAHKA    1    7    1   2    1    1    5    4    7    5 
COM1     SAHKD    0    1    0   1    2    1    3    6    5    1 
COM1     SAHKF    1    1    1   3    3    0    2    1    1    0 
COM1     SAHKG    3    2    1   1    1    3    1    1    4    0 
COM1     SAHKI    0    1    2   1    1    0    3    2    2    2 
COM1     SAHKN    1    2    3   2    1    1    3    2    3    3 
COM1     SAHKW    3    0    1   1    0    0    1    0    1    0 
COM1     SAHKY    2    3    1   0    3    0   10    1    4    4 
COM1     SAHLC    7    1    3   2    4    3    7    3    7    6 
COM1     SAHLE    5    3    1   1    3    0    4    4    2    3 
COM1     SAHLL   11    7    6   6    9    8   15   26   18   21 
COM1     SAHLN    2    3    1   2    4    1    2    2    2    0 
COM1     SAHLP   12   16    8   5   10    7   27   29   25   18 
COM1     SAHLV    6    5    3   3    4    2   15   10   13   10 
COM1     SAHMC    2    1    0   0    1    0    2    0    0    0 
COM1     SAHMD    0    1    1   0    1    1    0    0    0    2 
COM1     SAHMH    1    3    1   0    1    0    0    0    1    0 
COM1     SAHML    2    2    2   1    3    2    2    3    4    2 
COM1     SAHMP    3    2    3   1    3    0    7    4    5    8 
COM1     SAHMQ    3    1    1   1    0    2    0    0    1    1 
COM1     SAHMR    3    5    1   3    0    4    4    4    7    6 
COM1     SAHMV    4    1    0   0    0    0    5    2    2    1 
COM1     SAHMW    1    0    3   2    1    0    0    1    1    3 
COM1     SAHNA    1    3    2   1    0    2    2    1    2    2 
COM1     SAHND    1    0    2   3    3    4    0    2    3    2 
COM1     SAHNE    0    0    0   0    1    0    2    3    1    1 
COM1     SAHNF    2    0    0   0    1    0    0    1    0    0 
COM1     SAHNG    2    1    2   1    5    1    7    2    4    1 
COM1     SAHNI    0    0    1   0    1    1    1    2    0    2 
COM1     SAHNL    5    2    3   2    1    1    4    5    2    6 
COM1     SAHNM    0    0    3   1    1    1    1    0    0    0 
COM1     SAHNW    3    2    3   0    1    0    2    2    0    2 
COM1     SAHNY    1    0    2   0    2    1    0    1    2    0 
COM1     SAHPA   18   12   14   7    7    8   29   29   32   25 
COM1     SAHPD    3    4    6   0    4    3    3    6   13    6 
COM1     SAHPG    5    2    2   3    5    3    9   10    8    6 
COM1     SAHPI    4    2    5   1    1    3    2    3    1    3 
COM1     SAHPM    4    1    1   2    1    2    6    1    3    2 
COM1     SAHPN    5    2    1   1    1    1    2    2    0    4 
COM1     SAHPP   31   22   23  16   20   27   44   48   61   43 
COM1     SAHPR   15   18    8   8   16   13   17   19   14   19 
COM1     SAHPV    9    6    3   4    4    5    8    3    7    2 
COM1     SAHQA   10    4    6   7    1    2    9   17   15    8 
COM1     SAHQE    3    0    2   1    0    2    1    1    2    1 
COM1     SAHQL    5    9    5   5    5    5   10    5    8    6 
COM1     SAHQM    1    1    2   0    0    0    4    1    2    2 
COM1     SAHQN    3    4    5   1    1    1    7    5    7    5 
COM1     SAHQT   11    2    6   3    2    3    3    3    8    9 
COM1     SAHRH    6    3    3   3    3    1    7   10   12   10 
COM1     SAHRS   13   17    7   5   14   11   25   21   17   19 
COM1     SAHRW    1    1    5   3    1    1    2    1    4    1 
COM1     SAHRY    7    6    8   2    1    5   10   10   13   11 
COM1     SAHSD    0    2    1   0    1    0    1    0    0    0 
COM1     SAHSH    6    2    5   0    1    2    1    6    5    0 
COM1     SAHSK    3    3    2   3    1    2    3    7    6    1 
COM1     SAHSP   12    7   13   7   12   11   22   25   30   25 
COM1     SAHSR    9    5   12   5    7    6    4   10   14    9 
COM1     SAHSV    5    3    5   1    4    3    6    8   11    8 
COM1     SAHTA    2    4    4   3    2    6   14   10   13    5 
COM1     SAHTC    3    2    4   0    5    2    4    7    2    3 
COM1     SAHTD    2    1    2   1    5    1    2    6    1    0 
COM1     SAHTE    4    0    2   1    1    3    4    4    2    1 
COM1     SAHTH    2    2    1   2    2    4    4    4    2    3 
COM1     SAHTI    0    1    2   2    0    4    4    5    5    2 
COM1     SAHTK    0    0    2   1    2    3    4    1    0    0 
COM1     SAHTM    1    2    4   1    1    1    1    3    0    2 
COM1     SAHTQ    2    5    5   3    4    2    9   10   14   11 
COM1     SAHTR    7    8    6   5    3    9    5    7    9    8 
COM1     SAHTT    7    4    8   3    5    2    6    5    8    6 
COM1     SAHTV    6    3    7   3    3    3    4   10    6    8 
COM1     SAHVA    5    1    2   1    6    3    9   12   14    7 
COM1     SAHVC    3    0    1   1    3    4    2    3    3    5 
COM1     SAHVD    2    1    7   4    1    3    0    3    4    5 
COM1     SAHVE    2    2    3   1    1    1    2    3    5    3 
COM1     SAHVF    4    3    1   1    5    1   15    6    8    7 
COM1     SAHVN    5    2    5   3    4    5    5    2    5    6 
COM1     SAHVP   10    5    7   5    7    8    4    9   11   10 
COM1     SAHVS    7    3    6   3    3    5   25    7   13   10 
COM1     SAHVT    8    5    3   2    2    6   11   18   16    9 
COM1     SAHVW    6    2    1   0    3    3    2    0    3    2 
COM1     SAHVY    1    3    2   1    3    5    4   11    9    3 
COM1     SAHWD    0    0    3   0    1    0    0    0    2    1 
COM1     SAHWF    0    0    1   0    0    1    1    0    0    1 
COM1     SAHWG    1    1    0   0    1    1    0    1    0    1 
COM1     SAHWM    0    0    1   1    2    1    1    0    0    0 
COM1     SAHWN    1    0    3   1    0    1    0    1    0    0 
COM1     SAHWP    4    1    2   3    4    4    3    9    6    5 
COM1     SAHWS    3    1    4   2    0    3    2    2    2    1 
COM1     SAHWW    0    0    2   0    0    1    1    0    0    0 
COM1     SAHYA    2    0    1   2    1    2    3    6    6    5 
COM1     SAHYC    0    0    2   2    1    1    0    0    0    1 
COM1     SAHYD    2    2    3   1    1    1    4    2    8    2 
COM1     SAHYE    2    0    1   3    0    0    0    0    0    1 
COM1     SAHYG    3    1    2   0    0    1    1    0    0    1 
COM1     SAHYI    1    3    2   0    1    1    0    0    1    1 
COM1     SAHYK    1    0    1   0    0    2    0    2    1    0 
COM1     SAHYL    5    1    1   1    2    5    6    4    3    5 
COM1     SAHYM    1    0    1   2    0    0    3    2    3    3 
COM1     SAHYV    3    2    4   0    6    1    4    4    5    4 
COM1     SAHYY    0    1    1   1    1    3    4    6    6    5 
COM1     SAIAA    4    1    2   3    3    3   12    7    6    3 
COM1     SAIAC    1    3    0   1    2    0    0    1    1    0 
COM1     SAIAE    1    0    3   1    0    1    1    5    4    5 
COM1     SAIAF    1    3    2   0    1    0    2    2    1    3 
COM1     SAIAG    3    4    2   0    3    1    1    1    6    5 
COM1     SAIAK    4    1    0   1    3    0    6    4    6    2 
COM1     SAIAM    3    1    0   1    1    2    1    1    2    1 
COM1     SAIAN    2    0    2   1    0    0    2    0    1    1 
COM1     SAIAV    4    0    4   3    2    4    6    6    8    4 
COM1     SAIAW    2    3    0   0    3    5    2    1    6    6 
COM1     SAIAY    3    2    1   0    3    2    2    1    1    1 
COM1     SAICA    2    0    1   0    1    1    1    0    0    0 
COM1     SAICC    2    0    0   0    4    0    3    1    2    2 
COM1     SAICD    1    2    1   0    2    3    2    1    1    0 
COM1     SAICF    1    0    1   0    1    1    0    1    2    3 
COM1     SAICL    5    4    2   2    2    1    1    1    2    3 
COM1     SAICM    1    1    1   0    1    0    2    0    1    1 
COM1     SAICP    2    2    0   1    0    1    1    0    0    0 
COM1     SAICQ    2    0    1   0    2    1    3    4    0    0 
COM1     SAICW    1    1    1   0    1    0    0    0    1    2 
COM1     SAICY    2    0    1   1    0    2    0    0    2    0 
COM1     SAIDF    1    0    0   1    0    1    3    3    1    2 
COM1     SAIDH    2    1    0   0    3    1    1    1    1    1 
COM1     SAIDN    0    3    0   1    3    1    1    1    3    0 
COM1     SAIDS    3    3    4   1    4    1   10    9    6    3 
COM1     SAIDT    3    1    4   1    0    2    2    2    5    8 
COM1     SAIDV    4    1    4   1    2    1    2    0    1    2 
COM1     SAIEI    1    2    2   0    1    2    1    5    9    4 
COM1     SAIEQ    3    1    3   0    2    3    2    3    3    1 
COM1     SAIER    4    5    0   0    2    2    2    3    9    6 
COM1     SAIEV    3    1    0   0    1    1    8    1    1    1 
COM1     SAIEW    1    1    1   0    1    1    1    0    3    0 
COM1     SAIEY    2    1    2   0    4    1    4    5    3    4 
COM1     SAIFA    1    1    1   0    1    0    0    1    1    0 
COM1     SAIFD    2    1    0   0    0    1    0    0    1    0 
COM1     SAIFE    3    0    1   1    0    0    2    1    2    1 
COM1     SAIFF    3    0    1   1    0    1    1    0    2    3 
COM1     SAIFI    0    1    2   0    1    2    4    2    4    7 
COM1     SAIFK    0    3    0   0    3    3    3    1    4    5 
COM1     SAIFN    2    1    0   1    1    1    0    1    0    0 
COM1     SAIFQ    0    1    2   0    0    1    0    0    0    1 
COM1     SAIFR    6    1    1   0    1    2    1    0    4    2 
COM1     SAIFT    5    2    1   0    2    1    3    6    7    4 
COM1     SAIFV    1    1    1   0    1    4    0    1    1    1 
COM1     SAIFW    1    0    0   0    0    0    1    0    3    1 
COM1     SAIGA    1    1    4   1    5    4    6    2    4    2 
COM1     SAIGF    1    2    2   3    4    1    1    3    1    0 
COM1     SAIGG    2    0    4   0    2    2    7    7    3    5 
COM1     SAIGH    5    2    2   1    2    0    4    2    6    3 
COM1     SAIGI    2    4    2   0    4    1    4    3    1    0 
COM1     SAIGL    6    1    3   5    5    4    6    2   10    7 
COM1     SAIGM    2    0    2   0    3    1    1    1    1    1 
COM1     SAIGP    6    5    3   2    4    4    6    2    9    8 
COM1     SAIGQ    2    2    0   2    4    2    3    0    2    0 
COM1     SAIGS    4    1    6   3    7    2    5    4    7    3 
COM1     SAIGY    6    1    5   3    1    1    2    5    3    2 
COM1     SAIHD    3    0    0   1    0    0    4    0    2    1 
COM1     SAIHF    1    1    0   0    1    3    0    1    1    0 
COM1     SAIHG    1    3    1   1    1    1    2    1    2    2 
COM1     SAIHH    0    0    0   2    1    1    4    3    4    4 
COM1     SAIHK    0    2    0   1    1    1    3    1    3    6 
COM1     SAIHM    1    0    4   1    1    1    3    2    5    7 
COM1     SAIHN    3    2    2   1    1    0    0    3    1    5 
COM1     SAIHS    1    4    0   1    5    3    2    2    4    1 
COM1     SAIHV    1    1    1   0    2    1    3    2    2    6 
COM1     SAIHW    1    1    1   0    1    0    0    0    1    1 
COM1     SAIHY    2    0    2   0    1    3    0    2    0    0 
COM1     SAIIA    1    0    0   2    1    2    0    1    0    4 
COM1     SAIIH    1    1    1   1    0    0    3    1    6    1 
COM1     SAIII    1    2    1   1    1    1    2    4    2    6 
COM1     SAIIM    1    0    0   0    2    1    4    3    3    0 
COM1     SAIIN    3    1    1   0    1    2    2    3    1    0 
COM1     SAIIR    4    2    3   3    3    1    7    6    9    9 
COM1     SAIIT    1    2    1   0    1    3    3    0    1    1 
COM1     SAIIY    1    1    1   0    1    0    4    4    3    4 
COM1     SAIKA    4    0    1   0    1    1    2    3    1    0 
COM1     SAIKC    1    2    3   1    0    1    3    2    3    2 
COM1     SAIKF    2    1    1   0    2    0    0    0    1    2 
COM1     SAIKG    0    2    2   2    1    1    5    4    8    3 
COM1     SAIKH    2    0    3   2    1    1    1    0    4    4 
COM1     SAIKL    4    5    2   6    3    4    8   14    9   13 
COM1     SAIKM    1    0    1   0    2    1    2    5    4    2 
COM1     SAIKS    6    2    3   2    3    1    7    4    3    1 
COM1     SAILC    2    2    2   2    1    2    4    2    3    0 
COM1     SAILD    2    1    2   2    1    0    1    3    4    3 
COM1     SAILE    2    2    2   0    1    3    4    3    4    0 
COM1     SAILF    2    1    3   2    0    1    7    3    9    3 
COM1     SAILM    2    3    3   0    4    2    5    7    9    4 
COM1     SAILT    6    8    9   4    3    1    4    3    6    7 
COM1     SAILW    1    2    2   1    2    0    1    1    0    0 
COM1     SAILY    2    2    1   2    1    1    6    4    9    4 
COM1     SAIMD    3    0    2   1    1    0    2    0    0    1 
COM1     SAIMG    2    1    0   1    1    0    6    3    1    5 
COM1     SAIMH    3    2    3   0    3    2    1    1    2    4 
COM1     SAIMI    1    0    1   2    3    1    2    3    0    1 
COM1     SAIMM    0    1    2   1    2    0    0    3    2    0 
COM1     SAIMP    2    0    3   1    3    1    4    1    5    0 
COM1     SAIMQ    1    3    1   1    1    1    4    7    6    5 
COM1     SAIMR    5    3    4   1    3    3    4    6    6    6 
COM1     SAIMS    2    2    2   4    5    1    1    4    4    1 
COM1     SAIMT    1    2    0   1    0    5    3    3    5    4 
COM1     SAIMW    1    0    0   1    0    2    2    1    1    0 
COM1     SAIMY    2    3    0   1    2    0    1    0    2    1 
COM1     SAIND    2    6    0   0    1    1    3    2    5    3 
COM1     SAINE    1    1    0   0    1    1    0    0    1    0 
COM1     SAINF    3    1    2   0    4    2    4    3    2    5 
COM1     SAING    3    1    1   1    7    1    2    3    1    4 
COM1     SAINK    3    3    2   1    0    0    0    2    3    4 
COM1     SAINN    6    2    1   1    1    2    4    2    7    2 
COM1     SAINQ    4    0    2   2    3    4    5    1    6    1 
COM1     SAINT    4    2    2   2    2    2    5    2    3    2 
COM1     SAINW    0    0    1   2    0    0    3    5    4    1 
COM1     SAIPD    3    2    1   2    2    0    3    3    3    2 
COM1     SAIPE    4    1    0   1    1    1    0    1    3    2 
COM1     SAIPF    5    3    0   1    1    2    6    7    5    6 
COM1     SAIPG    6    4    1   3    3    1    9    8    9    7 
COM1     SAIPH    3    1    4   0    3    1    6    5    5    7 
COM1     SAIPL    2    1    5   1    4    4    4    5   11    7 
COM1     SAIPM    2    0    2   0    2    1    6    3    5    5 
COM1     SAIPN    2    2    1   1    1    1    2    1    4    2 
COM1     SAIPQ    0    4    2   0    2    1    5    1    1    6 
COM1     SAIPS    4    2    3   2    4    2   12    9    7    3 
COM1     SAIQC    5    1    0   2    4    1    8    8   11    4 
COM1     SAIQE    1    1    0   3    1    0    1    1    2    2 
COM1     SAIQF    5    0    1   0    1    1    2    1    2    3 
COM1     SAIQI    0    0    0   0    5    1    0    0    1    1 
COM1     SAIQL    6    3    2   2    3    0    5    5   10   10 
COM1     SAIQM    3    1    2   0    2    2    5    3    4    5 
COM1     SAIQV    5    1    4   0    0    3    5    5   11    8 
COM1     SAIQW    4    0    1   0    1    4    2    3    4    2 
COM1     SAIQY    6    1    2   1    3    1    4    5    4    9 
COM1     SAIRD    5    2    2   1    5    2    3    2    2    3 
COM1     SAIRF    3    2    2   0    5    3    8   12    6    6 
COM1     SAIRG    5    7    2   2    4    1   11    4    6    5 
COM1     SAIRH    0    4    1   1    3    4    2    3    3    3 
COM1     SAIRN    8    1    7   2    3    1    4    9    3    7 
COM1     SAIRQ   10    1    3   4    7    7    6    7    6    8 
COM1     SAIRS    5    1    2   4    6    6    5   10    9    2 
COM1     SAISD    5    1    1   2    3    2    5    5    4    4 
COM1     SAISE    3    0    2   0    1    2    3    0    1    1 
COM1     SAISG    2    3    3   3    9    3    4   12    9   11 
COM1     SAISH    2    4    0   2    3    2    2    4    2    1 
COM1     SAISK    4    1    1   1    2    4    3    1    4    5 
COM1     SAISM    4    1    1   0    1    2    1    0    3    1 
COM1     SAISN    3    3    3   1    4    1    2    0    6    3 
COM1     SAISP    9    2    4   3    3    7    8    3    1    5 
COM1     SAISW    3    2    1   0    0    2    4    2    5    5 
COM1     SAITA    5    3    1   0    4    2    5    1    5    8 
COM1     SAITC    3    0    4   1    3    1    1    1    2    2 
COM1     SAITM    2    2    2   0    0    2    7    4    6    4 
COM1     SAITN    4    6    1   1    2    2    9   10   11    7 
COM1     SAIVC    7    0    0   2    5    3    7    7    6   10 
COM1     SAIVD    2    1    1   3    5    1    3    0    2    1 
COM1     SAIVE    2    1    0   0    0    3    0    1    0    0 
COM1     SAIVF    3    1    0   2    0    2    1    1    0    0 
COM1     SAIVG    4    4    4   2    0    4    7   10   11   12 
COM1     SAIVI    5    2    1   3    1    4    5    4    9    6 
COM1     SAIVK    2    1    4   0    2    4    1    2    5    4 
COM1     SAIVL    6    2    0   4    4    8    2    2    8    4 
COM1     SAIVP    9    2    2   2    3    3   11   11   11   11 
COM1     SAIVQ    3    3    6   2    5    2    2    0    6    4 
COM1     SAIVR    7    6    2   1    5    1    4    6    3    3 
COM1     SAIVS    6    5    5   5    6    9    9    7    9    5 
COM1     SAIWA    2    1    2   1    0    1    4    1    1    0 
COM1     SAIWC    3    0    2   0    1    2    5    6    4    3 
COM1     SAIWE    1    0    0   1    1    0    0    0    0    1 
COM1     SAIWF    2    1    0   0    0    0    0    0    0    1 
COM1     SAIWI    0    1    0   0    1    0    0    2    1    0 
COM1     SAIWP    2    2    0   1    1    0    2    7    2    2 
COM1     SAIWQ    1    1    0   1    0    1    0    1    1    0 
COM1     SAIWY    0    1    1   0    3    0    0    0    1    0 
COM1     SAIYD    0    1    3   0    0    2    2    2    2    1 
COM1     SAIYF    2    1    1   0    0    1    0    0    2    2 
COM1     SAIYH    1    1    2   0    3    1    3    4    4    7 
COM1     SAIYK    1    1    3   1    0    0    0    2    0    0 
COM1     SAIYL    5    1    1   0    0    1    1    2    3    1 
COM1     SAIYM    1    0    0   0    1    1    0    0    2    3 
COM1     SAIYP    0    0    3   0    3    0    0    0    1    0 
COM1     SAIYQ    1    2    0   1    1    1    0    0    2    0 
COM1     SAIYR    2    2    0   0    3    1    2    0    1    0 
COM1     SAIYW    0    1    1   1    1    2    1    2    4    0 
COM1     SAKAD    4    1    0   0    3    0    0    0    1    2 
COM1     SAKAE    2    2    1   0    0    2    0    1    0    1 
COM1     SAKAF    3    2    0   2    1    3    4    4    5    1 
COM1     SAKAG    6    1    4   4    3    3    9    3    4    2 
COM1     SAKAH    3    3    3   0    2    0    3    7   11    5 
COM1     SAKAI    4    2    4   1    3    3    0    2    2    6 
COM1     SAKAK    1    0    1   0    2    1    0    0    0    1 
COM1     SAKAM    0    1    1   0    4    1    3    4    0    1 
COM1     SAKAN    1    3    1   2    2    2    2    2    2    2 
COM1     SAKAP    4    6    1   0    2    7    4    3    8    6 
COM1     SAKAS    5    3    2   4    3    1    8    8   11    7 
COM1     SAKAT    6    5    2   4    2    6    4    5    8    4 
COM1     SAKCC    2    1    3   2    3    0    7    6    7    4 
COM1     SAKCF    1    1    3   1    0    2    3    8    5    8 
COM1     SAKCL    1    2    3   1    3    2    1    6    4    3 
COM1     SAKCV    3    2    0   0    1    2    4    3    9    4 
COM1     SAKCY    0    3    1   0    1    2    4    3    7    3 
COM1     SAKDA    2    4    2   0    1    3    3    8    5    3 
COM1     SAKDQ    5    3    2   0    2    3   11   14    6    6 
COM1     SAKDT    2    3    2   1    1    2    6    5    6    1 
COM1     SAKDW    0    2    0   0    1    3    0    0    0    1 
COM1     SAKEC    1    0    1   1    0    1    3    3    5    1 
COM1     SAKEG    0    1    2   0    4    2    1    2    2    2 
COM1     SAKEM    1    1    1   0    0    2    0    0    1    0 
COM1     SAKEQ    4    1    1   0    2    1    1    3    0    0 
COM1     SAKEV    3    1    0   0    0    0    3    0    1    2 
COM1     SAKEW    1    0    0   0    1    1    1    1    2    0 
COM1     SAKEY    2    5    0   0    2    3    0    4    1    1 
COM1     SAKFD    1    2    1   1    1    0    7    3    5    3 
COM1     SAKFE    1    1    0   3    2    0    2    6    4    2 
COM1     SAKFF    2    0    1   0    2    1    3    3    2    3 
COM1     SAKFG    3    0    0   1    1    0    0    0    1    0 
COM1     SAKFI    0    0    0   1    2    2    1    1    0    0 
COM1     SAKFK    4    3    0   1    2    0    1    1    1    1 
COM1     SAKFL    4    4    2   0    1    1    0    4    1    2 
COM1     SAKFN    2    1    2   0    1    2    2    2    0    2 
COM1     SAKFP    0    0    0   0    3    0    1    1    1    0 
COM1     SAKFQ    2    0    1   1    1    2    1    4    5    4 
COM1     SAKFW    2    1    0   0    2    0    1    2    0    0 
COM1     SAKFY    3    0    0   0    0    2    0    1    0    0 
COM1     SAKGC    6    4    1   1    2    2    4    0    2    3 
COM1     SAKGE    2    2    1   1    1    2    0    1    1    2 
COM1     SAKGM    0    0    0   1    1    1    3    1    2    4 
COM1     SAKGP    3    3    3   3    3    1    3    3    6    0 
COM1     SAKGT    4    4    2   2    1    3    2    4    3    3 
COM1     SAKGV    6    3    1   1    3    3    1    1    3    4 
COM1     SAKGW    2    1    2   0    0    2    1    0    1    1 
COM1     SAKHC    2    0    0   0    1    0    1    1    0    0 
COM1     SAKHF    3    0    2   0    2    0    1    1    5    4 
COM1     SAKHH    2    1    1   0    2    0    1    4    5    2 
COM1     SAKHI    2    0    1   0    1    0    0    1    1    1 
COM1     SAKHL    1    0    1   0    1    4    0    1    1    0 
COM1     SAKHP    0    4    0   0    4    0    3    1    4    1 
COM1     SAKHQ    3    1    2   0    3    2    5    5    7    5 
COM1     SAKHS    3    3    3   0    4    3    6    7   15    9 
COM1     SAKHW    0    1    0   2    0    2    6    7    3    2 
COM1     SAKIE    2    0    0   0    0    0    2    5    1    0 
COM1     SAKIF    3    0    0   0    2    1    3    5    7    5 
COM1     SAKII    0    1    0   0    0    1    0    0    2    1 
COM1     SAKIK    0    0    2   0    0    0    0    0    1    3 
COM1     SAKIL    2    2    1   1    4    1    4    0    1    1 
COM1     SAKIP    0    2    2   2    1    2    8    7    6    4 
COM1     SAKIQ    1    0    2   2    1    3    5    6    2    5 
COM1     SAKIR    4    3    4   1    4    1    2    3    1    2 
COM1     SAKIS    2    2    3   0    1    1    6    2    6    3 
COM1     SAKIV    1    1    2   2    0    0    0    0    1    0 
COM1     SAKIW    1    0    1   1    1    0    0    1    3    0 
COM1     SAKKE    0    0    1   0    1    0    0    0    0    1 
COM1     SAKKM    2    1    0   0    2    2    0    0    2    0 
COM1     SAKLA    4    0    5   2    4    6    6    7    6    3 
COM1     SAKLC    0    2    2   2    8    3    3    5    6    3 
COM1     SAKLD    7    1    1   2    2    1    1    1    3    3 
COM1     SAKLE    2    2    5   0    1    3    0    3    1    2 
COM1     SAKLN    6    3    4   1    4    5   17   10    9   13 
COM1     SAKLV    6    3    1   1    7    2    6    4    3    8 
COM1     SAKLY    5    4    3   0    4    4    2    3    3    3 
COM1     SAKMA    3    2    2   2    4    1    1    3    5    1 
COM1     SAKMC    2    0    1   0    0    0    0    2    4    1 
COM1     SAKME    0    0    1   0    1    1    1    0    0    0 
COM1     SAKMF    3    0    1   1    2    1    1    1    1    3 
COM1     SAKMG    3    2    0   1    4    3    2    1    0    2 
COM1     SAKMH    1    2    2   1    0    1    0    1    0    1 
COM1     SAKMK    2    1    1   1    0    1    7    3    2    1 
COM1     SAKMM    1    1    0   0    1    3    3    2    2    2 
COM1     SAKMN    4    1    2   2    2    0    0    1    3    3 
COM1     SAKMP    4    1    3   1    0    1    1    1    7    0 
COM1     SAKMQ    5    0    1   0    2    3    2    0    1    1 
COM1     SAKMV    1    2    2   4    1    2    4    4    1    3 
COM1     SAKMY    3    2    2   1    2    0    1    1    1    0 
COM1     SAKNC    1    0    1   0    2    2    1    0    1    0 
COM1     SAKND    0    1    5   1    1    1    3    1    5    4 
COM1     SAKNE    1    1    0   0    0    0    0    0    1    0 
COM1     SAKNF    2    0    2   0    0    0    0    0    0    1 
COM1     SAKNL    2    3    1   2    1    1    5    7    7    8 
COM1     SAKNM    0    1    1   0    1    1    0    0    2    3 
COM1     SAKNP    0    0    0   0    2    4    0    1    0    0 
COM1     SAKNQ    3    3    1   3    3    0    6    8    4    8 
COM1     SAKNS    4    3    1   1    0    2    0    5    1    2 
COM1     SAKNW    0    1    1   0    2    1    0    4    6    2 
COM1     SAKPC    5    5    1   0    0    3    5    3    5    3 
COM1     SAKPD    2    1    6   1    1    3    2    2    3    3 
COM1     SAKPH    2    1    3   2    0    2    0    1    5    4 
COM1     SAKPK    3    1    0   1    0    0    0    0    1    0 
COM1     SAKPL    5    6    4   2    3    4   10    5   10   14 
COM1     SAKPN    1    1    3   2    1    2    0    2    1    1 
COM1     SAKPS    8    6    6   5    3    5    5    7   10    3 
COM1     SAKPV    1    2    3   3    0    5    8    8    8    5 
COM1     SAKPY    4    0    3   0    2    0    1    4    5    1 
COM1     SAKQA    5    1    5   2    5    6    4    5   11    5 
COM1     SAKQH    2    1    5   2    4    4    1    5    4    2 
COM1     SAKQL    6    4    4   1    8    6    3    8    7    1 
COM1     SAKQP    6    0    5   1    5    0    7    4    4    5 
COM1     SAKQW    0    4    0   1    1    0    0    0    0    1 
COM1     SAKSD    2    1    1   4    3    1    4    8    5    4 
COM1     SAKSF    3    0    3   2    1    2    8    4    2    7 
COM1     SAKSG    6    6    5   4    8    6   11    2    8    3 
COM1     SAKSH    5    3    2   1    5    4    3    4    4    8 
COM1     SAKSN    7    2    4   4    0    5    2   11    9    8 
COM1     SAKSP    5    4    9   1    4    2   10    8   11   10 
COM1     SAKSS    7    4    4   4    7    7   14   10   17    7 
COM1     SAKST    6    3    6   0    3    3    4    9    5   12 
COM1     SAKSW    5    1    4   1    4    0    7    7   10    4 
COM1     SAKSY    4    5    2   2    6    0    4    9   10    4 
COM1     SAKTA    1    2    2   2    3    1    3    1    3    3 
COM1     SAKTF    3    3    2   3    2    1    4    2    1    3 
COM1     SAKTG    4    1    2   0    0    1    3    3    3    4 
COM1     SAKTI    4    1    4   1    7    2   12    6    9    7 
COM1     SAKTN    4    6    1   0    3    2    5    4    1    2 
COM1     SAKTW    1    2    0   1    4    1    3    2    1    4 
COM1     SAKVC    3    2    3   0    2    2    2    7    1    0 
COM1     SAKVD    3    3    1   3    1    3    4    7    5    3 
COM1     SAKVE    1    0    3   1    2    5    0    1    6    6 
COM1     SAKVH    4    0    0   0    3    5    1    1    2    1 
COM1     SAKVK    1    1    1   1    1    1    1    3    6    2 
COM1     SAKVL    5    5    1   1    2    1    6    3    5    3 
COM1     SAKVQ    5    4    2   0    5    1    9    6    7    7 
COM1     SAKVV    0    4    5   3    2    0    4    3    2    2 
COM1     SAKWE    1    0    0   0    1    1    0    4    2    1 
COM1     SAKWG    2    3    1   0    3    1    4    3    0    0 
COM1     SAKWH    0    1    0   0    0    0    0    0    0    1 
COM1     SAKWM    1    0    0   2    1    1    1    3    1    2 
COM1     SAKWP    3    2    0   1    1    1    2    3    7    3 
COM1     SAKWT    0    2    0   3    0    0    5    3    2    4 
COM1     SAKWY    1    0    2   0    3    2    1    2    0    1 
COM1     SAKYF    3    0    1   0    2    1    0    1    1    0 
COM1     SAKYK    4    1    0   1    1    1    0    1    2    0 
COM1     SAKYL    2    3    2   2    4    3    8    5    7    8 
COM1     SAKYS    3    1    1   3    4    3    8    4    6    8 
COM1     SAKYW    1    0    3   0    2    0    2    0    0    0 
COM1     SALAA   17   17   13  13   14   18   37   31   32   28 
COM1     SALAD    8    3    3   3    8    3    2    6   12    2 
COM1     SALAE    5    7    2   6    4    2    8    8    6    4 
COM1     SALAK    6    6    3   6    2    1    4    3    7   10 
COM1     SALAQ   14    8    6   5   10   13   19   18   11   14 
COM1     SALCA    4    2    7   3    5    1    8    9    5    6 
COM1     SALCD    3    3    3   3    4    3    5    2    6    3 
COM1     SALCM    4    2    2   0    1    3    5    4    5    3 
COM1     SALCN    5    4    1   4    4    2    4    3    9    2 
COM1     SALCP   12    3    6   4   12    6   10    6   15    4 
COM1     SALCY    5    3    6   0    2    2    3    2    2    2 
COM1     SALDF    3    1    2   1    2    6   10    6    8    8 
COM1     SALDG    3    2    3   2    4    4    9    7   12    4 
COM1     SALDH    6    3    6   2    4    7    5    9   10    6 
COM1     SALDI    3    1    4   1    5    1    2    3    7    6 
COM1     SALDK    3    2    0   1    1    2    4    3    5    1 
COM1     SALDM    5    1    1   2    4    3    2    5    5    2 
COM1     SALDN    6    2    2   5    1    6    3    2    8    2 
COM1     SALDS    8    6    5   3    7    5   17   16   14   13 
COM1     SALDT    7    5    5   3    8    2    4    4    2   10 
COM1     SALDY    4    1    3   1    6    4    1    2    9    4 
COM1     SALEC    5    3    6   1    1    2    2    2    5    3 
COM1     SALED    4    1    1   0    4    3    4    7    6    7 
COM1     SALEE    0    0    2   0    4    2    3    0    3    4 
COM1     SALEG    4   10    0   4    3    2    6    6    7    7 
COM1     SALEK    5    1    0   1    4    1    3    1    3    5 
COM1     SALEL    6    2    6   4    5    2   10    7   13    6 
COM1     SALER    8    6    4  11    9    6   22    8   14   12 
COM1     SALET    6    2    3   2    0    4    6    5   10    7 
COM1     SALEV    3    3    4   4    2    4    7    7    6    5 
COM1     SALFC    1    3    4   1    0    1    6    4    5    2 
COM1     SALFD    3    0    2   0    1    0    4    2    2    9 
COM1     SALFE    3    1    2   0    1    1    0    0    1    1 
COM1     SALFF    2    1    0   2    0    0    3    2    2    2 
COM1     SALFG    8    2    0   3    1    0    7    7    3    2 
COM1     SALFH    1    2    1   0    3    2    4    6    8    4 
COM1     SALFK    7    0    1   1    2    2    1    2    1    1 
COM1     SALFN    4    3    4   1    1    5    6    5    4    3 
COM1     SALFP    7    4    6   3    2    8   10   10   10   11 
COM1     SALFS   17    2    2   1    7    8    6    5   10   11 
COM1     SALFT    3    5    1   3    7    2    4    1    3    3 
COM1     SALFW    3    2    2   0    5    2    7    4    9    3 
COM1     SALFY    1    2    2   0    3    3    3    4    5    4 
COM1     SALGC    9   10    3   2    4    4    6    8   10    5 
COM1     SALGF    5    4    2   1    3    3    3    3    5    3 
COM1     SALGK    7    4    5   3    5    5   10   10   11    1 
COM1     SALGQ   10    6   14   8   11    5   13   14   21    6 
COM1     SALGS   13    8    7   5    9   15   22   20   28   18 
COM1     SALGW    7    2    4   4    3    3    5   11   13    5 
COM1     SALGY   14    5    7   7    3    4   15   20   14   20 
COM1     SALHA   11    4    6   3    3    8    6    6    8    9 
COM1     SALHD    1    4    2   3    5    0    6    5    6    1 
COM1     SALHF    9    0    1   1    1    0    7    7    6   10 
COM1     SALHG    3    6    1   4    6    5   11    7   18    9 
COM1     SALHI    1    1    1   2    5    0    1    0    2    0 
COM1     SALHQ    9    5    4   2    4    5    9    8    4    7 
COM1     SALHV    5    2    1   2    0    2    6    6    6    3 
COM1     SALHY    2    2    5   1    1    0    2    1    2    1 
COM1     SALIC    3    3    2   0    0    0    1    2    2    0 
COM1     SALIE    3    0    0   0    0    2    0    3    0    3 
COM1     SALIF    4    2    3   2    2    2    3    2    8    4 
COM1     SALIK    2    1    2   6    1    1    1    2    1    1 
COM1     SALIN    6    5    2   3    4    3   12    7   11   12 
COM1     SALIQ    6    5    1   1    1    5   11    5   15   11 
COM1     SALIR    7    5    8   2    4    6   13    5    9   19 
COM1     SALIS   11    5    4   4    3   10    3    7    5   14 
COM1     SALIT    6    6    3   4    4    2    8   11   18   15 
COM1     SALIW    6    1    3   3    0    3    5    4    4    5 
COM1     SALIY    4    3    3   0    3    4    3    5    4   13 
COM1     SALKA    7    5    2   1    7    0    7    6    6   12 
COM1     SALKE    3    0    2   2    1    2    1    5    5    2 
COM1     SALKG    7    1    8   6    4    3    9    8    3    7 
COM1     SALKH    2    0    6   1    4    1    8   12    3    7 
COM1     SALKK    5    1    2   0    4    2    9    3    3    6 
COM1     SALKL    9    2    2   8    5    5   12    6   26   14 
COM1     SALKM    6    2    4   3    2    6    2    8    8    3 
COM1     SALKQ    8    5    0   1    2    2    1    3    4    4 
COM1     SALKS   17    7    9   7    4    9    4   11   17   12 
COM1     SALKT    4    4    6   2    4    8    4    8   10    3 
COM1     SALLE    7    5    6   2    2    6   10   17    8    6 
COM1     SALLF   13    4    6   2    5    3    3    6    9    8 
COM1     SALLG   15    8    8   6   12   11   11   18   16   11 
COM1     SALLI   10    6    5   4    5    3   13   11   15   16 
COM1     SALLT   21   13    5   7   14   21   25   16   15   18 
COM1     SALLY   10    8   10   5    9    7   19   15   19   13 
COM1     SALMD    5    1    0   1    1    3    2    2    2    0 
COM1     SALME    3    1    2   1    2    0    3    1    3    1 
COM1     SALMK    3    2    2   1    2    3    6    3    9    4 
COM1     SALMP    5    4    8   3    8    4    6   10   11    5 
COM1     SALMW    1    3    2   1    2    4    9    1    6    6 
COM1     SALNA    3    3    7   3    4    4    5   10    4    5 
COM1     SALND    4    6    1   2    2    4    8    5   11    6 
COM1     SALNM    6    5    1   1    0    3    1    1    4    2 
COM1     SALNP   10    3    5   1    7    5    3    4    9    6 
COM1     SALNT    8    3    4   4    3    3   15   14   11    7 
COM1     SALNV    5    6    3   1    5    3    3    5    7    1 
COM1     SALPM    5    1    6   1    1    4    3    3    2    4 
COM1     SALPN    3    5    3   1    9    7   13   16   10    8 
COM1     SALPP  107   62   77  51   85   96  148  143  185  141 
COM1     SALPW    7    2    3   1    6    6   12   14   13   15 
COM1     SALPY    5    2    6   2    5    6    8    5    5    7 
COM1     SALQF    6    3    3   2    3    6    3    4   10    2 
COM1     SALQL   15   10    9  10    9    9   30   28   30   16 
COM1     SALQN    1    7    7   1    4    5    6   10   10    7 
COM1     SALQP   26   12   24   9   21   21   29   42   53   45 
COM1     SALQS   18    8   14   8    7   11   23   24   32   22 
COM1     SALQY   11    5    6   4    6    3   17    9   18   14 
COM1     SALRC   14    5    7   5    6    3   14   22   19   15 
COM1     SALRD    9    6    7   3    6    4   13   11   20   12 
COM1     SALRG   17   21   17   6    9   13   17   14   25   23 
COM1     SALRI    7    2    8   4   11    5    8    7   22   20 
COM1     SALRW    7    6    3   5    5    6    8   11   13    7 
COM1     SALRY   17    7   11   5   13    5   27   18   27   21 
COM1     SALSA   20    9   10   3    6   16   20   28   29   21 
COM1     SALSF   15    4    3   6    6    4   10    8    4    4 
COM1     SALSH    5    7    3   5    8    5   13   12   12   12 
COM1     SALSM   13    5    6   5    7    5   15   10   18   14 
COM1     SALSQ   12    9   10  10    7   12   18   15   19   10 
COM1     SALSR   28   20   21  12   19   28   29   32   41   34 
COM1     SALTG   16    9    8   9   15    9   16   11   22   25 
COM1     SALTP   26   21   20  14   26   23   42   50   54   53 
COM1     SALTQ   10    6   14   5   15    7   11   15   21   17 
COM1     SALTR   26    9   14  12   10   15   26   33   32   30 
COM1     SALTV   14   10   11   5    4    9   11   19   28   14 
COM1     SALTW    0    6    2   7    8    4    6    4    7    0 
COM1     SALVC    4    8    7   3    2    6    8    2    5    5 
COM1     SALVD    7    4    4   4    7    6    5   10   10    6 
COM1     SALVE    3    2    7   0    8    6   10   12   13    5 
COM1     SALVF    9    4    2   3    4    3    5    5    4    3 
COM1     SALVP   16   17   10  11    6   15   17   22   13   12 
COM1     SALVS   15   17   14  11    9    7   16   16   21   20 
COM1     SALVT   14    5    8   4   12    6    9   19   11   12 
COM1     SALVV    7    6    8   5    4    5   14   21   10   13 
COM1     SALVW    8    6    3   5    1    7    7   11    8    8 
COM1     SALWA    2    2    1   2    5    3    8    6   11    6 
COM1     SALWC    1    4    2   1    1    2    6    3    5    3 
COM1     SALWD    4    1    1   0    3    0    1    0    0    2 
COM1     SALWE    3    2    0   2    1    1    1    1    0    1 
COM1     SALWG    7    3    1   0    1    0    8    9    3    5 
COM1     SALWH    5    1    1   6    1    3    9   17    8    6 
COM1     SALWN    2    4    4   2    1    3    3    6    2    3 
COM1     SALWP    3    6    4   6    9    1   15    9   18   10 
COM1     SALWQ    4    4    5   4    3    7   14   12   19   11 
COM1     SALWW    2    2    2   0    2    4    7    7   10    4 
COM1     SALYI    3    0    1   3    2    3    3    6    5    3 
COM1     SALYM    4    3    2   1    3    3    2    6    4    5 
COM1     SALYV    7    7    2   5    6    6    5    4    6    7 
COM1     SAMAE    3    3    1   1    2    1    0    1    2    2 
COM1     SAMAF    2    2    0   0    6    1    3    6    3    4 
COM1     SAMAG    7    6    3   3    5    5    9   16   19   16 
COM1     SAMAI    1    4    2   2    3    1    1    3    0    2 
COM1     SAMAK    2    1    3   2    1    4    2    1    2    2 
COM1     SAMAL    2    4    4   2    2    2    5    5    7    6 
COM1     SAMAP    7    7    3   6    3    7    9    8    4    3 
COM1     SAMAQ    3    1    6   1    2    3    1    2   10    1 
COM1     SAMAR   12    3    8   6    8    8   17   28   15   23 
COM1     SAMAV    3    1    1   2    0    2    7    3    5    9 
COM1     SAMAW    2    3    5   2    3    3    5    4    7   12 
COM1     SAMAY    1    1    2   0    0    0    3    4    4    3 
COM1     SAMCH    1    2    1   0    2    2    6    3    5   10 
COM1     SAMCL    1    3    4   2    2    1    5    7    6    1 
COM1     SAMCR    5    2    1   3    0    1    2    1    2    0 
COM1     SAMCS    2    3    7   2    2    4    5    7    2    5 
COM1     SAMCT    3    2    4   0    2    1    3    7   10   10 
COM1     SAMDE    2    0    3   0    0    0    3    0    2    1 
COM1     SAMDM    1    0    0   0    1    2    0    0    1    0 
COM1     SAMDN    4    3    2   3    2    4    2    6    4    3 
COM1     SAMDQ    2    1    1   1    3    3    2    0    2    1 
COM1     SAMDS    3    0    0   3    5    7    5    6    8    3 
COM1     SAMDV    2    1    1   0    2    3    2    5    3    0 
COM1     SAMEH    2    1    2   0    1    2    3    0    3    1 
COM1     SAMEM    3    3    2   1    2    1    7    5    5    4 
COM1     SAMEN    1    0    2   0    2    1    0    0    1    0 
COM1     SAMEP    4    1    1   0    0    0    2    3    2    0 
COM1     SAMEW    0    0    1   1    3    1    2    0    2    2 
COM1     SAMEY    3    1    1   0    1    0    3    1    2    1 
COM1     SAMFE    5    0    1   0    1    1    0    1    3    3 
COM1     SAMFF    3    0    1   0    0    0    1    0    1    1 
COM1     SAMFG    3    0    1   3    2    2    1    3    5    2 
COM1     SAMFI    2    2    2   0    1    2    1    0    1    1 
COM1     SAMFL    6    3    0   2    1    1    7    6    8   12 
COM1     SAMFR    8    1    0   1    2    4    4    2    7    7 
COM1     SAMFV    3    0    4   2    1    1   11    5    3    4 
COM1     SAMFW    1    2    1   2    0    0    0    0    1    0 
COM1     SAMGA    4    2    2   4    0    2    2    2    3    0 
COM1     SAMGC    1    0    2   4    0    3    1    1    0    2 
COM1     SAMGE    0    1    1   1    0    0    1    0    0    1 
COM1     SAMGG    2    3    0   0    2    2    5    5    5    9 
COM1     SAMGK    3    1    3   2    1    2    6    2    2    4 
COM1     SAMGR    7    3    0   3    6    3    9   12    6    9 
COM1     SAMGT    2    3    2   1    3    3    1    5    2    2 
COM1     SAMHF    3    1    1   0    0    0    1    0    0    0 
COM1     SAMHH    3    1    0   1    0    0    4    2    7    4 
COM1     SAMHN    1    2    1   1    1    1    0    3    2    1 
COM1     SAMHP    2    5    1   0    2    2    7    8    9    7 
COM1     SAMHW    1    1    1   0    0    1    0    0    3    1 
COM1     SAMIA    2    2    1   1    2    3    4    4    5    3 
COM1     SAMIC    2    1    1   0    2    0    2    1    2    3 
COM1     SAMID    1    2    0   0    1    0    0    0    1    0 
COM1     SAMIG    2    1    2   2    0    2    1    1    1    2 
COM1     SAMIL    3    1    4   2    3    2    2    2    2    2 
COM1     SAMIP    1    3    0   2    1    1    0    1    1    0 
COM1     SAMIQ    1    2    2   0    1    2    3    5    8    8 
COM1     SAMIR    6    1    1   0    0    2    1    5    4    2 
COM1     SAMIS    4    1    3   1    4    1    1    2    5    2 
COM1     SAMIT    6    2    3   1    2    0    6    5    5    5 
COM1     SAMKD    4    0    3   0    2    1    3    3    2    2 
COM1     SAMKE    1    0    0   0    0    2    4    1    2    1 
COM1     SAMKF    3    1    1   1    1    1    1    0    1    2 
COM1     SAMKK    1    0    2   0    1    0    2    0    3    0 
COM1     SAMKS    3    0    9   1    7    4    3    3    6    2 
COM1     SAMKT    1    1    3   3    0    0    5    0    1    1 
COM1     SAMKW    1    0    0   0    1    0    0    0    0    1 
COM1     SAMLD    4    2    3   2    2    4    6    4    8    4 
COM1     SAMLF    4    3    1   1    0    2    3    4    5    0 
COM1     SAMLG    9    6    6   0    7    3    7    8   11    8 
COM1     SAMLH    5    3    6   1    2    1    6    5   10    1 
COM1     SAMLI    5    6    4   0    4    4   13    8    8    4 
COM1     SAMLK    3    1    2   2    3    0    9    8   10    2 
COM1     SAMLM    4    0    3   3    6    2    3    2    6    2 
COM1     SAMLN    6    3    5   1    1    2    9    5    8    3 
COM1     SAMLP    7    3    7   3    5    5    4    6    8    9 
COM1     SAMLW    6    4    1   2    3    1    5    3    8    6 
COM1     SAMME    3    1    0   0    1    0    2    1    1    0 
COM1     SAMMF    2    4    3   2    1    2    1    2    2    1 
COM1     SAMMI    1    3    2   0    3    3    4    3    6    2 
COM1     SAMMK    2    1    1   0    0    2    2    1    2    0 
COM1     SAMMP    2    1    5   0    0    2    4    1    5    0 
COM1     SAMMQ    2    2    4   1    2    2    2    3    5    3 
COM1     SAMMR    7    0    3   4    0    1    3    3    3    2 
COM1     SAMMS    7    4    6   4    4    3    3   10    8    7 
COM1     SAMMV    0    1    0   5    3    4    8    6    5    8 
COM1     SAMNA    2    3    1   0    1    1    2    0    0    1 
COM1     SAMNC    1    0    3   0    0    1    1    1    1    0 
COM1     SAMND    3    0    1   1    0    1    0    2    0    1 
COM1     SAMNF    0    1    1   2    1    3    0    0    1    1 
COM1     SAMNK    3    0    0   1    2    3    8    6    8    3 
COM1     SAMNM    2    0    2   0    3    1    0    2    1    1 
COM1     SAMNP    0    2    2   1    1    0    1    0    0    0 
COM1     SAMNQ    1    4    0   2    2    2    3    0    1    0 
COM1     SAMNR    7    2    3   1    5    4    0    7    2    3 
COM1     SAMNT    4    3    2   0    2    3    2    2    3    2 
COM1     SAMNV    8    3    1   1    0    1    3    2    4    1 
COM1     SAMNW    3    0    1   1    0    1    4    6    2    5 
COM1     SAMNY    3    0    1   3    1    0    2    1    1    1 
COM1     SAMPC    1    3    1   1    1    0    1    0    1    0 
COM1     SAMPD    2    6    2   0    1    0    4    2    1    3 
COM1     SAMPE    2    2    1   1    0    1    1    1    1    0 
COM1     SAMPF    0    1    1   0    2    5    4    1    2    3 
COM1     SAMPG    3    0    6   0    3    5    2    4    8    2 
COM1     SAMPM    1    1    0   3    2    2    6    6    7    6 
COM1     SAMPP   11    7   10   9    4   11   12   17   14   19 
COM1     SAMPR    4    2    5   4    6    8   13   13   11   15 
COM1     SAMPT   12    2    3   5    5    3    3    7   16    5 
COM1     SAMPV    3    5    4   5    3    4    8    8    8    5 
COM1     SAMPW    3    3    1   1    1    2    0    2    7    2 
COM1     SAMQC    3    1    1   1    5    7    1    4    0   10 
COM1     SAMQD    2    2    2   1    3    1   10    4    7    4 
COM1     SAMQE    2    0    2   1    1    3    1    0    4    2 
COM1     SAMQH    1    0    3   1    0    3    6    3    4    6 
COM1     SAMQK    2    2    3   2    0    1    4    4    3    4 
COM1     SAMQM    1    2    2   2    4    1    4    4    4    5 
COM1     SAMQQ    5    4    4   5    2    2    7    4    8    7 
COM1     SAMQW    4    2    3   2    3    3    4    7   15    4 
COM1     SAMRA    7    4    9   2    6    8   22   13   13   19 
COM1     SAMRF    3    4    4   4    2    2    6    9    7    8 
COM1     SAMRG    2    2    3   3    2    3    2    5    3    1 
COM1     SAMRH    2    5    6   2    2    3    7    8   15   10 
COM1     SAMRM    4    3    2   0    0    7    5    2    4    1 
COM1     SAMRP   17    5    5   2    7    1    6   14    9   10 
COM1     SAMRQ    8    2    3   4    2    8    6   10   13    7 
COM1     SAMRY    6    2    4   1    6    3    3    6    9    6 
COM1     SAMSA    2    4    8   2    6    4    5    4    7    2 
COM1     SAMSK    0    5    5   6    2    6    7    2    8    9 
COM1     SAMSN    7    3    2   4    2    6    6    6    9   12 
COM1     SAMSP    7    6    8   2    6    3    9    8   12   19 
COM1     SAMSR    9    5    5   3    4    2    8   11   13    5 
COM1     SAMSV    7    5    1   0    2    2    5    6    8   11 
COM1     SAMSW    4    4    3   2    3    3    8    6    7    7 
COM1     SAMSY    8    5    3   4    1    7    4    6    7    8 
COM1     SAMTA    2    3    4   3    5    4    2    3    8    6 
COM1     SAMTE    3    1    0   0    0    2    2    3    1    0 
COM1     SAMTG    3   10    6   2    0    3    8    6   13    4 
COM1     SAMTH    1    0    3   0    3    1    2    1    4    0 
COM1     SAMTN    3    2    4   2    6    4    3    4    5    5 
COM1     SAMTP    5    0    2   1    7    3    5    1    5    5 
COM1     SAMTR    7    2    5   2    4    4    4    6    4    3 
COM1     SAMTT    7    4    4   4    3    5    5    8   13    9 
COM1     SAMTV    2    3    1   2    1    4    1    3    5    0 
COM1     SAMTW    1    2    2   0    4    1    3    6    7   10 
COM1     SAMTY    2    1    0   3    2    5    0    2    3    1 
COM1     SAMVF    1    1    3   0    1    3    4    4    3    3 
COM1     SAMVH    1    2    0   0    2    1    0    1    1    0 
COM1     SAMVM    3    1    2   0    3    2    2    0    1    1 
COM1     SAMVN    3    6    1   1    4    2    2    8    2    3 
COM1     SAMVP    1    4    1   2    3    2    1    2    4    2 
COM1     SAMVQ    7    5    5   6    2    6    9    6    9    6 
COM1     SAMVR    5    2    7   6    3    5    5    4    9    8 
COM1     SAMVS   10    1    9   1    3    5    6    6   10   13 
COM1     SAMVT    6    4    3   4    5    1    7    3   10    5 
COM1     SAMVV    3    0    4   1    3    5    6    8   13    6 
COM1     SAMVW    3    1    0   2    0    0    2    2    2    4 
COM1     SAMVY    9    0    4   0    5    3    1    4    4    5 
COM1     SAMWA    0    3    2   1    0    0    0    1    1    1 
COM1     SAMWF    0    0    3   0    1    1    0    0    0    1 
COM1     SAMWP    3    3    2   0    2    1    5    9    7    4 
COM1     SAMWQ    4    0    2   3    1    0    4    1    1    2 
COM1     SAMWS    4    4    2   1    0    4    6    2    5    6 
COM1     SAMWV    0    1    0   0    2    5    2    2    2    3 
COM1     SAMYC    2    1    1   0    1    1    0    1    1    1 
COM1     SAMYD    2    3    0   3    2    1    4    3    4    4 
COM1     SAMYF    2    4    0   1    3    2    7    8    4    7 
COM1     SAMYG    4    1    3   2    1    3    2    2    2    0 
COM1     SAMYI    2    1    1   3    1    2    2    5    7    6 
COM1     SAMYK    1    5    2   2    1    2    2    1    1    2 
COM1     SAMYT    5    2    2   1    1    2    4    4   10    7 
COM1     SANAC    7    2    1   3    0    2    8    8   12    5 
COM1     SANAE    1    2    2   1    1    3    2    1    0    5 
COM1     SANAG    5    3    3   0    3    4    5    4    5    6 
COM1     SANAI    1    3    2   2    5    2    2    4    3    3 
COM1     SANAK    1    2    1   0    2    2    1    1    3    7 
COM1     SANAL    5    2    5   1    5    3    4    6    5    1 
COM1     SANAM    1    2    2   2    1    1    5    7    4    5 
COM1     SANAP    4    6    1   2    6    6    7   11   17   17 
COM1     SANAR    5    5    2   0    9    3    8   10    9    3 
COM1     SANAT    9    1    2   4    4    2    7    3    3    3 
COM1     SANAY    2    1    4   1    2    0    0    1    0    3 
COM1     SANCC    2    0    2   0    1    2    1    0    1    1 
COM1     SANCE    1    0    0   0    1    0    2    1    2    0 
COM1     SANCF    0    2    1   0    1    0    1    0    0    0 
COM1     SANCH    2    1    0   1    1    0    2    5    5    6 
COM1     SANCI    0    1    1   0    0    1    0    1    0    0 
COM1     SANCM    0    0    1   1    1    0    0    0    1    0 
COM1     SANCQ    0    3    0   1    2    2    1    0    0    1 
COM1     SANCR    2    3    1   3    3    2    5    3    3    2 
COM1     SANCT    1    0    1   3    0    2    0    1    1    1 
COM1     SANCV    2    1    2   0    2    1    4    1    7    3 
COM1     SANCW    0    1    1   0    0    0    1    1    1    2 
COM1     SANDA    4    1    1   0    0    1    0    1    1    0 
COM1     SANDD    3    3    2   2    0    1    6    1    6    4 
COM1     SANDE    0    0    0   2    3    0    0    1    0    0 
COM1     SANDF    4    0    1   0    1    2    1    1    1    2 
COM1     SANDH    2    0    0   1    1    2    3    2    5    1 
COM1     SANDI    2    1    0   0    3    0    0    0    2    1 
COM1     SANDL    8    3    3   3    1    2    5   11    6    9 
COM1     SANDP    3    2    1   2    1    2    5    3    6    2 
COM1     SANDQ    1    2    3   3    3    3    5    7    8    8 
COM1     SANDY    0    1    1   1    3    1    2    5    3    3 
COM1     SANEC    1    1    1   2    2    2    1    2    1    1 
COM1     SANED    1    0    1   3    0    1    4    2    4    1 
COM1     SANEE    1    1    0   0    1    0    0    1    0    0 
COM1     SANEG    5    2    0   1    2    1    4    5    5    2 
COM1     SANEI    1    0    1   2    2    2    2    4    2    4 
COM1     SANEL    3    4    2   1    4    1    3    2    1    1 
COM1     SANEN    0    1    0   0    1    0    1    0    0    0 
COM1     SANEQ    3    2    1   2    0    4    2    1    1    3 
COM1     SANEV    2    2    0   0    5    3    4    1    3    3 
COM1     SANEW    4    0    1   2    2    1    0    2    0    1 
COM1     SANFD    1    0    0   0    1    0    0    1    0    0 
COM1     SANFE    0    0    0   0    3    1    1    0    0    1 
COM1     SANFF    1    1    1   0    1    0    1    1    3    0 
COM1     SANFI    1    1    1   0    1    1    2    2    2    1 
COM1     SANFK    1    0    1   0    1    0    4    1    7    0 
COM1     SANFP    1    0    1   2    0    0    2    1    3    2 
COM1     SANFQ    5    1    1   1    0    0    5    6    4    4 
COM1     SANFV    2    2    1   1    0    0    3    1    2    3 
COM1     SANFY    1    0    0   4    1    1    2    4    1    2 
COM1     SANGA    2    0    2   2    1    6    7    2    8    4 
COM1     SANGG    2    2    2   1    2    1    1    4    7    4 
COM1     SANGI    5    1    7   3    1    3    3    7    9    1 
COM1     SANGK    1    1    0   0    0    1    0    2    1    0 
COM1     SANGM    4    4    0   2    2    0    4    7    3    6 
COM1     SANGP    2    4    2   4    2    6    2    4    5    1 
COM1     SANGW    1    0    1   2    1    3    3    2    2    1 
COM1     SANHA    2    2    1   1    3    0    1    0    1    2 
COM1     SANHG    1    2    2   1    0    1    3    5    5    5 
COM1     SANHP    3    0    0   0    0    3    0    0    0    1 
COM1     SANHS    4    4    5   1    1    3    2    5    1    3 
COM1     SANHW    0    1    0   0    0    0    0    0    1    0 
COM1     SANIH    0    0    0   1    0    3    3    5    4    3 
COM1     SANII    0    0    1   0    1    0    0    1    0    1 
COM1     SANIK    0    1    1   0    1    1    1    0    0    0 
COM1     SANIQ    6    0    1   0    3    2    0    2    4    0 
COM1     SANIS    8    2    2   1    1    4   13    5   14    9 
COM1     SANIT    4    3    1   1    2    1    2    4    5    3 
COM1     SANIV    2    1    3   0    1    4    4    1    2    3 
COM1     SANIW    0    0    1   0    0    0    0    0    0    1 
COM1     SANKG    1    1    0   0    1    3    0    1    3    1 
COM1     SANKL    4    3    3   1    2    3    3    5    6    7 
COM1     SANKN    0    2    2   1    1    3    2    1    2    2 
COM1     SANKP    4    2    0   1    2    2    4    9    7    4 
COM1     SANKS    1    3    1   2    1    5    2    5    1    2 
COM1     SANKT    3    3    3   3    0    0    7    4    5    0 
COM1     SANKV    0    6    2   1    3    3    1    7    8    3 
COM1     SANKW    0    1    0   1    0    3    1    1    5    2 
COM1     SANLC    5    2    3   2    2    0    3    2    0    1 
COM1     SANLF    1    0    6   1    1    2    3    2    1    2 
COM1     SANLH    3    1    2   2    4    3    6    4   13   14 
COM1     SANLN    3    1    4   2    0    5    2    1    9    3 
COM1     SANLP    9    2    5   2    2    9    7    2    9    4 
COM1     SANLR    5    4   11   3    2    8    7   15   18    9 
COM1     SANLS    9    6    7   4    6    5    9    8   20   13 
COM1     SANMA    1    0    1   1    1    0    0    0    0    1 
COM1     SANMD    0    0    1   0    0    1    2    1    2    3 
COM1     SANME    0    0    2   0    1    1    0    0    1    0 
COM1     SANMF    2    0    2   1    0    3    3    3    4    0 
COM1     SANMH    2    0    1   2    1    1    2    1    3    5 
COM1     SANMM    4    0    0   1    0    1    0    1    1    0 
COM1     SANMN    0    1    1   0    2    1    1    2    2    0 
COM1     SANMP    3    1    1   0    3    2    1    2    2    0 
COM1     SANMQ    1    2    2   1    1    3    3    5    2    0 
COM1     SANMS    2    3    0   3    2    4    8    5    4    3 
COM1     SANMT    6    3    2   1    1    1    4    7    7    5 
COM1     SANMV    3    2    1   0    0    2    6    8    3    4 
COM1     SANMY    1    1    0   1    4    2    2    1    6    7 
COM1     SANNC    2    2    0   0    5    1    4    8    6    3 
COM1     SANNE    1    1    2   1    0    0    0    1    0    2 
COM1     SANNF    4    1    1   0    1    1    0    2    0    0 
COM1     SANNI    4    1    1   0    0    1    0    1    2    3 
COM1     SANNL    5    5    1   0    2    3    8    8    6    4 
COM1     SANNM    2    2    3   0    2    0    0    1    0    4 
COM1     SANNN    4    3    2   2    2    1    4    4    3    3 
COM1     SANNP    3    0    0   0    6    4    3    8    7    4 
COM1     SANNT    0    4    3   2    3    2    0    1    4    8 
COM1     SANPA    3    0    1   3    4    5    8    8    8    2 
COM1     SANPC    3    1    1   2    1    3    0    2    2    0 
COM1     SANPF    3    0    0   0    1    2    4    1    3    5 
COM1     SANPK    1    0    2   0    1    3    2    5    1    6 
COM1     SANPL    6    6    3   3    2    4    5    5    9    9 
COM1     SANPM    1    0    3   0    0    1    0    1    0    0 
COM1     SANPN    4    2    3   2    1    0    5    3    5    1 
COM1     SANPQ    1    4    3   3    0    0    4    3    6    7 
COM1     SANPR    0    2    5   3    6   10    4    4    5    4 
COM1     SANPV    1    0    1   2    1    3    3    8    3    5 
COM1     SANQC    3    2    2   2    1    3    9    3    7    7 
COM1     SANQD    5    2    0   2    2    2    4    0    3    2 
COM1     SANQE    2    1    1   1    1    0    3    2    3    5 
COM1     SANQK    1    2    0   1    1    0    0    0    0    1 
COM1     SANQM    1    2    0   1    6    0    2    7    5    4 
COM1     SANQN    2    5    2   1    1    2    0    2    1    2 
COM1     SANQW    1    1    0   1    1    2    3    0    1    1 
COM1     SANQY    2    0    3   1    2    4    2    3    6    3 
COM1     SANRA    3    3    4   4    2    4    8    7    8    2 
COM1     SANRD    3    1    3   3    2    1    2    7    4    8 
COM1     SANRE    1    1    1   0    3    1    6    3    5    3 
COM1     SANRL    8    6    7   5    5    4   14   18   18   12 
COM1     SANRM    2    1    2   2    0    5    6    6    5    0 
COM1     SANRP    4    3    5   3    6    7    6    4    6    4 
COM1     SANRV    6    4    4   3    2    2   10    5    6    3 
COM1     SANSD    4    3    2   1    3    1    9    2    6    8 
COM1     SANSI    5    2    2   3    4    1    1    2    3    3 
COM1     SANSN    3    0    1   4    5    1    1    5    5    2 
COM1     SANSP    2    4    5   0    4    0    7    3    4    0 
COM1     SANSS    7    6    3   6    6    6    6    6   13   12 
COM1     SANSV    6    2    6   4   10    4    8    6    8    7 
COM1     SANTP    2    3    2   1    4    3    4    2    5    2 
COM1     SANTQ    3    0    2   1    1    2    4    0    5    4 
COM1     SANTS    5    6    5   4    4    3   15   13   14   15 
COM1     SANTV    2    2    2   1    3    4    8    7    9    2 
COM1     SANTY    5    0    2   3    0    4    3   10    4    8 
COM1     SANVA    6    2    4   1    2    2    9    4    5   11 
COM1     SANVC    4    1    1   2    0    2    7    6    2    1 
COM1     SANVF    5    4    2   0    1    2    4    4    1    2 
COM1     SANVG    6    2    6   2    2    1    7    7    4    3 
COM1     SANVH    3    2    2   1    0    2    1    2    2    3 
COM1     SANVK    3    1    1   0    3    1    2    5    5    3 
COM1     SANVM    3    1    2   1    1    1    3    2    0    3 
COM1     SANVR    7    4   12   3    5    3    8   12   15    8 
COM1     SANVS   11    8    7   9    8    7   21   17   23   27 
COM1     SANVV    5    6    1   4    2    5    2    8   15    9 
COM1     SANWF    3    2    1   0    0    1    3    2   10    2 
COM1     SANWH    1    0    0   0    2    1    3    2    3    4 
COM1     SANWI    3    0    0   1    2    0    0    0    3    6 
COM1     SANWL    1    1    3   1    0    2    0    0    5    1 
COM1     SANWM    0    1    2   1    2    2    4    0    0    1 
COM1     SANWP    2    2    1   3    2    0    1    1    1    3 
COM1     SANWQ    1    6    3   0    2    1    7    5    3    3 
COM1     SANWS    4    2    1   1    1    2    5    3    4    4 
COM1     SANWT    1    2    1   0    0    4    5    2    7    5 
COM1     SANWV    0    1    1   0    0    1    1    0    0    1 
COM1     SANWY    1    1    1   1    1    1    3    3    1    1 
COM1     SANYF    2    1    2   1    0    0    4    5    2    7 
COM1     SANYH    1    0    0   0    1    2    0    1    0    0 
COM1     SANYM    1    2    2   1    2    1    0    2    3    0 
COM1     SANYN    1    2    1   0    3    1    0    5    2    4 
COM1     SANYP    2    1    0   0    1    2    5    1    5    5 
COM1     SANYQ    0    0    2   2    0    2    0    0    1    1 
COM1     SANYS    2    5    1   2    2    1    0    4    1    2 
COM1     SANYY    6    0    0   1    0    0    0    1    1    1 
COM1     SAPAD    7    2    2   0    6    3    3    3    3    3 
COM1     SAPAE    5    3    6   2    2    5    3    9    4    6 
COM1     SAPAI    8    2    3   2    3    2   14   11   10    8 
COM1     SAPAM    2    2    5   3    4    2    3    4    5    1 
COM1     SAPAT   24   19   25  12   23   16   35   47   48   31 
COM1     SAPCC    3    1    4   2    4    0    5    9    6    6 
COM1     SAPCD    4    1    1   1    0    2    1    1    1    0 
COM1     SAPCF    3    1    0   1    1    2    5    3    4    2 
COM1     SAPCG    6    3    7   2    2    5    6    4    3    3 
COM1     SAPCH    4    1    5   3    3    3    2    2    4    2 
COM1     SAPCK    3    2    2   1    0    0    0    1    3    0 
COM1     SAPCL    9    2    6   1    3   10    7    4   10    4 
COM1     SAPCN    2    0    0   0    2    2    1    0    2    3 
COM1     SAPCP   25   11    9  10    8    4   15   21   10   13 
COM1     SAPCT    4    7    6   2    3    4   15    9    7   10 
COM1     SAPCV    4    2    5   2    1    2    2    1    7    1 
COM1     SAPCW    2    3    0   0    0    0    0    1    0    0 
COM1     SAPDC    0    2    0   1    3    1    3    0    1    0 
COM1     SAPDD    5    0    2   0    3    1    8    8    3    3 
COM1     SAPDS   14    7    7   4    4    8   16   14   10   14 
COM1     SAPDV    1    3    2   1    2    1    4    2    2    1 
COM1     SAPEA    3    7    8   2    6    8    6   12    9   12 
COM1     SAPEF    0    2    3   0    2    1    0    2    0    0 
COM1     SAPEH    6    1    4   2    8    1    1    6    4    2 
COM1     SAPEI    1    3    3   3    2    3    0    1    2    4 
COM1     SAPEM    4    4    3   2    0    3    1    6    1    1 
COM1     SAPEP   12    4    5   7   10    6   16   11   11   12 
COM1     SAPEW    3    2    2   3    2    4    8    7    9    4 
COM1     SAPFC    1    1    1   1    3    1    4    4    3    0 
COM1     SAPFE    1    1    2   0    1    0    1    0    0    0 
COM1     SAPFF    1    0    0   0    1    0    0    2    2    2 
COM1     SAPFG    5    4    3   0    1    2   10    4    2   10 
COM1     SAPFL    3    4    2   1    3    7    3    4    1    7 
COM1     SAPFP    7    9    8   2    4    8   14   17   13   14 
COM1     SAPFQ    2    2    0   2    4    1    1    4    3    2 
COM1     SAPFR   14    4   12   2    3    6    7    4   14   10 
COM1     SAPFT    3    7    4   1    4    3    7   12   15    7 
COM1     SAPGE    2    1    4   2    7    6    7    1    6    4 
COM1     SAPGG    8    5    8   4    5   12   11   12   23   16 
COM1     SAPGL   16   11   13   7   20   10   35   27   39   22 
COM1     SAPGM    6    1    5   3    4    1   10    9    8    7 
COM1     SAPGS   28   20   18  10   15   18   23   29   40   29 
COM1     SAPGT   10    9   15   7   12   11   26   19   36   16 
COM1     SAPHA   18   12   10   6    7    8   15   15   21   13 
COM1     SAPHC    5    4    4   2    3    2    6    3    2    2 
COM1     SAPHD    2    0    2   1    1    3    0    2    2    0 
COM1     SAPHE    3    1    2   2    1    0    1    4    6   11 
COM1     SAPHF    2    2    4   0    1    1    0    2    2    1 
COM1     SAPHG    6    6    5   3    5    3    7    4    7    5 
COM1     SAPHI    7    1    0   1    0    3    6    4    5    3 
COM1     SAPHQ    9    3    7   7   13    5   12   12   20   15 
COM1     SAPHR   22   15   13   5   15   11   28   32   38   22 
COM1     SAPIA   10    3    4   2    2    9   12   10   21   12 
COM1     SAPIF    1    0    3   1    3    1    0    2    1    1 
COM1     SAPIG    3    1    2   0    1    2    3    2    2    2 
COM1     SAPII    3    3    2   0    3    0    5    3    2    2 
COM1     SAPIK    4    3    1   0    0    0    3    5    8    2 
COM1     SAPIM    3    1    0   1    0    1    0    0    1    0 
COM1     SAPIN    3    0    2   3    1    3    4    7    6    4 
COM1     SAPIQ    4    1    1   1    1    5    5    2    3    4 
COM1     SAPIS    3    4    8   1    5    8    9   15   16   15 
COM1     SAPIT    6    7    1   5    2    5    9    9    9   16 
COM1     SAPIV    4    2    4   2    0    1    4    4    4    6 
COM1     SAPKA    1    1    6   5    3    5    4    2    5    4 
COM1     SAPKE    1    1    2   0    3    0    4    3    4    9 
COM1     SAPKF    5    2    5   0    3    0    3    4    3    2 
COM1     SAPKH    6    2    3   3    2    2    3    9    6    6 
COM1     SAPKL    6    1    2   2    4    3    5    8    9    1 
COM1     SAPKP    8    6    6   5    4   12   14   24   23   11 
COM1     SAPKS    8    5    3   2    5    7   16    9   18   11 
COM1     SAPKV    7    0    2   2    1    3    5    4    6    1 
COM1     SAPKY    5    3    2   1    2    0    2    1    0    2 
COM1     SAPLD   12    4    1   6    3    4    8   12   11   16 
COM1     SAPLK    5    3    4   1    5    6    9    8    2    2 
COM1     SAPLQ   18   17    6   8   14   11   10   20   22   21 
COM1     SAPMF    4    0    1   0    2    3    0    1    1    2 
COM1     SAPMH    5    2    4   1    2    1    9   11    9    5 
COM1     SAPMK    3    1    0   2    2    0    4    1    4    3 
COM1     SAPML    9    6    4   3   13    4    6   16   11    9 
COM1     SAPMM    2    3    1   2    3    2    7    5    5    3 
COM1     SAPMP    9    5    9   6   12    9   21   18   24   18 
COM1     SAPMQ    6    4    6   2    1    2    6    6    7    8 
COM1     SAPMR   11    7    7   7    8    2   19   18   16   12 
COM1     SAPMS    6    5    7   2    8    7    7   14   17   10 
COM1     SAPMV    1    4    1   0    3    4    2    5    5    1 
COM1     SAPNA    7    3    5   4    3    9    6    6   11    9 
COM1     SAPNC    5    1    0   3    7    0    5    5   11    2 
COM1     SAPNF    1    3    5   1    2    0    0    2    4    3 
COM1     SAPNP   16    7    6   9    3    9   14   12   19   23 
COM1     SAPNS    7    3    4   2    8    2    3    5    4    6 
COM1     SAPNW    2    0    3   2    1    3    7    6    4    1 
COM1     SAPPC    9    8    8   4    6    6    6    3   11   11 
COM1     SAPPD   10    6    5   2    7    6   10    7    9    8 
COM1     SAPPH   33   16   14  10   14    9   19   24   25   15 
COM1     SAPPI    4    1    0   3    2    5    8   10   10    9 
COM1     SAPPK    5    7    3   2    7    6   10    3    6    6 
COM1     SAPPL   41   36   37  19   52   40   85   67   99   83 
COM1     SAPPM    1    2    2   1    4    2    4    3    4    4 
COM1     SAPPP  409  255  331 147  312  325  517  514  616  515 
COM1     SAPPQ   27   16   30  23   31   30   38   42   42   39 
COM1     SAPPS   84   51   48  25   54   60   79   86   93   78 
COM1     SAPPT   50   42   28  20   38   50   72   68   72   64 
COM1     SAPPV   18   15   19   7   13   14   29   18   27   21 
COM1     SAPPY    9    6    4   1    4    3   10    7   11    7 
COM1     SAPQA   28   11   12   6   14   13   39   32   40   27 
COM1     SAPQF    9    3    9   1    5    4    6    4    4    6 
COM1     SAPQI    9    1    0   1    4    2    6   15   10    9 
COM1     SAPQK    5    2    3   2    1    1    3    0    1    2 
COM1     SAPQL   18   15   13  11   15   11   27   17   28   24 
COM1     SAPQW    8    5    5   4    3    3    6    3    4    5 
COM1     SAPQY    5    2    5   2    2    2   11    8    3    4 
COM1     SAPRF    5    1    7   3    8    4    4    7    9    6 
COM1     SAPRY    4    4    2   5    7    7   16   12   19   12 
COM1     SAPSD   10    6    3   7    5    3   13   12   14   17 
COM1     SAPSL   33   19   17  18   23   24   51   39   54   45 
COM1     SAPSQ   18    9   13  10   18   15    8   21   29   16 
COM1     SAPSR   57   27   28  22   25   39   65   51   54   45 
COM1     SAPST   29   15   19  18   31   22   51   47   48   36 
COM1     SAPTD   11    3    0   4    0    3    2    2    4    3 
COM1     SAPTE    0    3    5   2    6    7    5    9    7   11 
COM1     SAPTF   10    6    4   6    5    5    6    7   13   14 
COM1     SAPTI   10    3    2   1    6    7    8    5    7    3 
COM1     SAPTM    9    5    4   3    6    2   15   12   12   11 
COM1     SAPTN    5    6    2   2    2    4   11    7   12    9 
COM1     SAPTP   75   50   63  40   51   57   79   86  111   97 
COM1     SAPTQ   18   12    6   6   12   18   24   15   28   23 
COM1     SAPTT   32   19   19   6   19   15   26   32   32   17 
COM1     SAPVE    5    1    4   1    1    1    3    4    6    7 
COM1     SAPVG    7    4   11   6    6   10   16   14   18   15 
COM1     SAPVL   20    9   11   5    5   13   18   27   23   15 
COM1     SAPVM    5    2    4   0    2    2    4    3    2    5 
COM1     SAPVW    3    3    4   4    2    2   13    4    9    9 
COM1     SAPVY    9    4    3   1    3    4   14    9   10   11 
COM1     SAPWD    3    4    1   0    4    2    6    6    8   12 
COM1     SAPWH    2    3    2   0    2    2    3    1    1    1 
COM1     SAPWI    4    0    1   0    2    2    1    0    1    1 
COM1     SAPWQ    1    5    4   4    4    2   11    6   17    7 
COM1     SAPWS   12    9    7   4    5    7   19    9   14   11 
COM1     SAPWT   11    4    5   4    3    4   15    6   14   22 
COM1     SAPYA    7    4    6   4    5    4   10    7   20    7 
COM1     SAPYC    4    0    3   0    3    1    8    6    4    0 
COM1     SAPYF    3    0    3   2    1    0    0    4    2    3 
COM1     SAPYG    6    1    3   1    0    2    2    2    0    1 
COM1     SAPYH    2    0    3   3    4    6    1    3    6    4 
COM1     SAPYI    4    3    2   2    1    1   10    6   12    3 
COM1     SAPYL    9    2    1   1    2    3    6    4    5    4 
COM1     SAPYM    0    3    1   1    3    4    4    9    7    2 
COM1     SAPYP   20    7    9   3    8   12   21   20   36   18 
COM1     SAPYQ    4    1    2   1    4    2    4    1    3    1 
COM1     SAQAC    5    4    2   4    1    2    5    4    5    3 
COM1     SAQAE    3    2    4   2    4    6    2    4    4    1 
COM1     SAQAH    3    2    7   3    2    4    4    5   12    7 
COM1     SAQAM    4    2    3   1    0    5    4    2    4    6 
COM1     SAQAP   21   16   12  10   17   13   19   25   22   22 
COM1     SAQAQ    9   10    6   4    5    2   15   13   19   16 
COM1     SAQAV    8    3    4   2    8    3    3    2    8    7 
COM1     SAQAW    4    2    4   1    2    5    6    6    9    6 
COM1     SAQCF    1    2    4   3    1    4    2    2    0    4 
COM1     SAQCY    4    2    4   1    3    6    6    6    6    8 
COM1     SAQDA    4    2    4   2    1    2    5    2    3    2 
COM1     SAQDC    3    1    4   1    2    2    2    6    1    2 
COM1     SAQDV    6    4    2   2    5    2    7    5    3    9 
COM1     SAQDW    2    0    2   0    1    2    3    1    0    1 
COM1     SAQEH    2    3    2   0    3    1    4    7    2    3 
COM1     SAQEQ    0    3    2   1    4    5    8    6    4    2 
COM1     SAQEW    2    0    1   0    2    1    1    5    2    5 
COM1     SAQEY    5    1    3   2    0    6    6    8    2    1 
COM1     SAQFA    4    1    3   2    2    1    3    7    4    6 
COM1     SAQFC    2    1    1   1    1    1    1    1    1    0 
COM1     SAQFG    6    2    2   0    1    1    3    3    2    1 
COM1     SAQFH    5    3    2   0    0    0    3    6    6    5 
COM1     SAQFM    2    1    3   1    2    1    5    1    6    3 
COM1     SAQFV    4    1    2   2    1    2    7    4    9    7 
COM1     SAQFW    3    2    0   1    1    2    3    2    7    4 
COM1     SAQGD    5    4    4   1    2    2    4    3    3    3 
COM1     SAQGI   10    4    3   0    2    1   10    6    6    4 
COM1     SAQGM    3    2    2   3    0    2    4    5   13    9 
COM1     SAQGP   14    8    7   3   14    7   10   15   12   11 
COM1     SAQGW    5    1    3   0    2    1    4    5    5    1 
COM1     SAQHC    6    1    1   1    1    1    1    0    1    2 
COM1     SAQHE    4    0    0   0    1    1    1    0    0    0 
COM1     SAQHF    5    2    0   0    0    0    2    0    3    1 
COM1     SAQHK    1    1    0   1    1    2    0    1    0    0 
COM1     SAQHQ    5    5    1   2    2    6    7    8    5    8 
COM1     SAQHR    8    9    5   2    5    5   11   11   19   13 
COM1     SAQHS   10    3    6   5    3    4   13   13   20   12 
COM1     SAQHT    3    2    4   2    1    4    8    7    7   14 
COM1     SAQHW    1    1    2   0    1    2    1    0    1    1 
COM1     SAQIC    2    2    0   1    1    3    6    1    1    1 
COM1     SAQID    0    0    0   0    1    1    1    0    2    1 
COM1     SAQIE    1    0    3   1    3    0    4    3    3    8 
COM1     SAQIF    3    2    4   0    3    2    3    5    2    8 
COM1     SAQII    1    1    1   2    1    2    0    0    1    1 
COM1     SAQIK    2    1    0   1    1    2    0    0    1    1 
COM1     SAQIN    2    1    1   0    2    0    0    1    0    1 
COM1     SAQIT    5    3    5   4    4    3   11    8   22    7 
COM1     SAQIV    2    3    4   1    5    4    2    2    4    3 
COM1     SAQIW    1    0    0   0    0    1    0    0    0    1 
COM1     SAQKD    0    1    4   0    0    3    3    4    3    2 
COM1     SAQKE    3    1    3   3    1    2   10    6   12    1 
COM1     SAQKG    5    1    3   3    5    5    5    4    2    2 
COM1     SAQKL    6    4    6   4    3    3    6    4    6    7 
COM1     SAQKN    3    2    1   2    0    2    1    0    1    4 
COM1     SAQKV    3    4    3   0    3    3    1    1    3    2 
COM1     SAQLA    9    9    6  10   10    9   22   11   16    8 
COM1     SAQLD    8    4    4   1    3    2    4    2   11    4 
COM1     SAQLI    7    6    3   2    2    8   12    9    4    8 
COM1     SAQMC    1    1    1   5    1    1    5    3    7    4 
COM1     SAQMH    2    4    3   4    1    2    4    5   10    4 
COM1     SAQMK    4    1    1   3    1    1    5    2    2    1 
COM1     SAQMM    2    1    2   0    0    2    1    0    2    0 
COM1     SAQMQ    7    3    2   1    3    1    3    3    4    2 
COM1     SAQMS    8    4    7   4    7    5   10   13   14    7 
COM1     SAQMT    3    4    3   2    5    5    6    6    6    2 
COM1     SAQMW    3    1    3   0    0    2    2    1    5    5 
COM1     SAQNA    4    0    3   0    2    3    3    6    4    2 
COM1     SAQND    0    0    5   2    1    1    5    2    9    7 
COM1     SAQNF    1    1    1   0    0    2    1    2    5    4 
COM1     SAQNL    5    0    6   1    2    3    3    1    3    3 
COM1     SAQNM    0    4    0   2    1    2    2    2    2    1 
COM1     SAQNP    2    4    0   0    3    2    2    2    1    1 
COM1     SAQNQ    9    3    3   4    1    2    6    4   12   10 
COM1     SAQNY    8    1    2   1    0    2    3    3    2    2 
COM1     SAQPC    2    5    8   2    7    1    5    6   15    2 
COM1     SAQPD    4    4    1   0    3    3    3    1    6    2 
COM1     SAQPE    3    4    3   2    7    3    3    2    4    3 
COM1     SAQPI    3    0    2   2    1    4    3    2    1    1 
COM1     SAQPL   13   13   23  11    6    8   33   27   30   26 
COM1     SAQPQ   11    8   11   3    6    9   10   13   11   13 
COM1     SAQPW    6    4    4   3    5    6   11    6   12    4 
COM1     SAQQC    2    3    4   2    4    8    2    7    6    3 
COM1     SAQQI    8    6    3   5    3    5   12    9   10   11 
COM1     SAQQL   13    8   10   3    9   12   27   22   30   19 
COM1     SAQQM    5    3    8   1    4    5    6    5    3    6 
COM1     SAQRG    9   10    6   9    7   11   10    8   18   13 
COM1     SAQRH    9    6   10   9    7    5   16   21   18   19 
COM1     SAQRT   18    8   16  10   14    8   17   10   20   15 
COM1     SAQRW    2    3    8   1    4    5    2    8    2    2 
COM1     SAQSA   21   12    8   8   10   13   25   25   28   19 
COM1     SAQSE    2    2    2   2    2    4    4    6    5    2 
COM1     SAQSF    7    4    4   5    1    4    6    6    4    7 
COM1     SAQSH    9    5    5   1    9    2   16   12   12   14 
COM1     SAQSL   13   10    9   4   14   10   22   20   19   16 
COM1     SAQSN    6    5    4   5    6    5   16   22   15   10 
COM1     SAQSW    8    6    2   3    1    3    8   10    9    8 
COM1     SAQSY    8    3    3   4    5    3    5   17   11    9 
COM1     SAQTA   10    7   10   3    4    8   10   16    6    6 
COM1     SAQTC    7    4    5   3    3    3    8    4    9    5 
COM1     SAQTD    5    1    5   5    3    3    5    4    8    8 
COM1     SAQTH    3    1    2   1    4    4    1    6    8    3 
COM1     SAQTI    5    3    4   2    2    1    3    2    3    4 
COM1     SAQTM    4    5    2   1    4    2    4    8    5    8 
COM1     SAQTP   19    6    8  11    5   13   16   15   24   14 
COM1     SAQTR   14   12    9  11    8   17   16   19   26   29 
COM1     SAQVD    7    5    5   6    2    5    7    8   10   13 
COM1     SAQVF    4    0    4   2    1    1    0    2    6    2 
COM1     SAQVI    4    1    3   2    4    3    0    1    6    2 
COM1     SAQVN    2    4    5   1    6    3    6    4   11    2 
COM1     SAQVY    8    3    5   3    4    4    7    3    6    2 
COM1     SAQWC    4    2    1   3    0    3    2    1    4    2 
COM1     SAQWK    4    2    2   1    0    1    5    7    7    8 
COM1     SAQWQ    6    3    0   3    2    2    0    1    0    6 
COM1     SAQWV    4    1    3   0    0    1    2    1    2    0 
COM1     SAQYA    4    4    3   0    4    2    1    1    5    4 
COM1     SAQYF    4    0    1   3    2    1    3    6    7    7 
COM1     SAQYV    4    3    2   3    6    5    8    4    2    5 
COM1     SARAA   35   33   31  19   31   26   50   54   53   36 
COM1     SARAD    9   11    4   7    5    5   14   13   11   13 
COM1     SARAH   12   14    6   4    8   12   14   13   20   16 
COM1     SARAI    7    8    9   4    4    5    9   21   25   11 
COM1     SARAL   21   23   23  18   25   22   42   46   45   38 
COM1     SARAP  103   62   64  50   54   53  120  143  139  105 
COM1     SARAV   23    7   22   6   23   14   25   30   32   21 
COM1     SARAW    8    8    6   8   10   10   12    9   10    9 
COM1     SARCD    7    0    3   3    1    2    3    3    3    5 
COM1     SARCE    3    1    0   0    2    1    5    3    4    1 
COM1     SARCV    6    4    3   5    2    3    5    5    8    2 
COM1     SARDC    6    2    4   0    2    2    1    2    4    0 
COM1     SARDD    3    3    3   4    1    6    6    5    7    1 
COM1     SARDE    4    2    2   1    1    3    2    2    0    1 
COM1     SARDM    3    3    2   3    4    1    8    9    6    2 
COM1     SARDN    4    1    3   6    2    2    9    9    7    2 
COM1     SARDY    5    6    2   7    4    2   16    7   17   10 
COM1     SAREA    8    4    5   4    2    6    8   14   14    8 
COM1     SARED    3    4    3   1    3    0    5    0    4    1 
COM1     SAREE    1    0    2   3    2    0    0    1    0    1 
COM1     SAREI    3    2    3   2    4    1    4    1    1    1 
COM1     SAREN    3    4    2   2    3    2    4    3    2    2 
COM1     SAREP   19    7    8   6   10    9   16   18   16   17 
COM1     SAREW    3    1    0   0    2    2    2    4    3    1 
COM1     SARFD    2    4    0   0    4    4    2    3    5    1 
COM1     SARFE    3    3    4   2    3    4    3    8    4    5 
COM1     SARFG    6    4    3   2    6    4    2    7    8    2 
COM1     SARFH    2    1    2   1    2    3    7    8    8    7 
COM1     SARFI    1    2    3   1    4    1    4    4    8    1 
COM1     SARFM    2    1    4   2    1    1    8    7   12    2 
COM1     SARFN    5    0    6   6    2    1    6    2    4    6 
COM1     SARFP   11    6    8   2    6    7    9    8   13    9 
COM1     SARFQ   13    3    4   4    5    5    7    6    4    6 
COM1     SARFV    8    7    3   2    4    5    6    5    5    9 
COM1     SARGH   12    9    3   3    9    6    7   15   11    6 
COM1     SARHA   10   15    9   4   11    7   11   10   13   18 
COM1     SARHE    1    6    3   3    0    2    6    5    8    6 
COM1     SARHL   16    5    9  14    8    8   22   22   30   14 
COM1     SARHN    7    6    2   2    4    5    5    5    8    5 
COM1     SARHV   10    6    8   6    6    2   11    7   10    3 
COM1     SARHW    3    6    2   4    1    4    1    2    7    2 
COM1     SARII    4    3    6   3    4    1    9    8   10    5 
COM1     SARIM    4    2    5   2    3    4    7    4    5    6 
COM1     SARIP   10    7    7   5    6    9   13   17   14   18 
COM1     SARLA   30   27   29  23   14   28   40   41   52   42 
COM1     SARLE    9    4    3   3    5   10    7   12    6   10 
COM1     SARLG   25   12   20  13   16   15   34   41   52   29 
COM1     SARLI    9    7   11   6    3    7   12    8   20   10 
COM1     SARLN   18   15    8   7    7   11   11   17   18   11 
COM1     SARLV   30   18   11   6   19   11   22   20   23   22 
COM1     SARLY   15   15    7   7    5   11   11   14   18   21 
COM1     SARMD    7    1    3   3    3    4    9    6   12    9 
COM1     SARME    2    2    3   2    3    1    2    1    3    1 
COM1     SARMG    5    4    0   4    2    5    2    4    8    3 
COM1     SARMH    4    4    5   4    2    0    8    5    3    6 
COM1     SARMI    5    1    1   2    1    3    1    4    2    0 
COM1     SARMP   13    5    5   4   12    5    7    4   19    8 
COM1     SARMT    8    3    6   2    5    2    8    4    5    6 
COM1     SARMV    7    1    5   2    3    7    3    6    6    5 
COM1     SARND    4    1    4   0    1    4    8   10    7    6 
COM1     SARNI    6    2    2   5    6    2    6    5    8    4 
COM1     SARNV   10    1    3   6    2    7    4    7    7    8 
COM1     SARNW    3    2    2   2    3    1    9    6    5    0 
COM1     SARPE    9    5    6   1    4    4    5    5   11    6 
COM1     SARPF    9    2    6   2    3    6    7    2    6    9 
COM1     SARPH   14   10    9   6    9   11   17   23   25   15 
COM1     SARPI    7    4    4   3    4    3   15    9   16    7 
COM1     SARPP  124   79   84  58   92  104  145  154  190  138 
COM1     SARPV   18    8   14   7   16   15   16    9   28   19 
COM1     SARQE    6    2   11   2    0    1    4    5    6    4 
COM1     SARSE    6    4    5   4    2    4    3    6    4    4 
COM1     SARSV   18   12    9   5   17    8   15   28   26   20 
COM1     SARTD   11    4    5   5    6    8   12   22   16   16 
COM1     SARTV   16    6   11   7    6   12   14   26   29   19 
COM1     SARVF    8    5    2   0    6    7    4    5    5    6 
COM1     SARVM    9    4    4   5    4    3    7   14   13   11 
COM1     SARVN    8    7   11  10    9    4   14    9   12   10 
COM1     SARVT   16   21   13  11   10   10   25   24   21   26 
COM1     SARVW    6    3   11   2    4    4    5    8    8    9 
COM1     SARWE    4    1    5   1    3    2    6    7    4    8 
COM1     SARWL   14    5    6   3    6    5   13    8    4    5 
COM1     SARYA    7    4    2   5    2    4    9    5    8    8 
COM1     SARYE    2    2    1   2    2    0    2    0    4    0 
COM1     SARYI    8    7    7   3    4    4    9    7   13   13 
COM1     SARYM    4    2    6   2    2    1    5    8    9    1 
COM1     SARYN    6    2    7   2    4    0    3    5    7    2 
COM1     SASAA   26    9    9   6   11   15   26   18   30   16 
COM1     SASAF    3    3    8   1    3    6    8    7   12    9 
COM1     SASAG    9    4   14   7    8   10   10    9   25   11 
COM1     SASAI    3    6    1   6    5    2    0    2    6    6 
COM1     SASAL   21   10   16  12    6   11   30   32   36   27 
COM1     SASAN    4    5    4   3    6    5   14    5   10    5 
COM1     SASAP   42   16   19  23   32   32   57   51   64   40 
COM1     SASAQ   11    5   12   6    9    4    7   13   15    7 
COM1     SASAS   21   10   13  16   15   21   25   26   27   15 
COM1     SASAT   19    9   15   5    7    9   19   17   18   20 
COM1     SASAV   12   10    7  10    5    7   31   13   22   15 
COM1     SASAY    9    9    2   2    4    7   16   11   17   11 
COM1     SASCC    3    2    5   4    0    2    2    2    1    4 
COM1     SASCE    0    5    0   0    1    5    2    0    3    0 
COM1     SASCF    1    0    2   1    2    0    5    1    3    0 
COM1     SASCG    8    3    6   5    3    1    5    5    8    4 
COM1     SASCK    3    1    0   2    2    1    3    1    1    0 
COM1     SASCL   10    4    5   3    0    3    5    5    6    7 
COM1     SASCN    4    3    3   1    3    2    1    7    3    3 
COM1     SASCV    8    5    1   6    3    2    8    6    7    7 
COM1     SASDA    6    7    5   3    4    4    9    5    6    3 
COM1     SASDC    1    2    2   2    2    0    1    3    1    2 
COM1     SASDD    1    2    2   2    2    3    3    3    2    0 
COM1     SASDF    2    0    0   0    1    2    5    1    5    3 
COM1     SASDK    2    2    2   2    3    1    3    3    4    2 
COM1     SASDL   10    4    4   3    3    3   10    7    5    6 
COM1     SASDM    1    1    4   1    1    1    1    0    2    0 
COM1     SASDQ    5    5    0   5    2    5    7    3    9    4 
COM1     SASDS   12    6    3   5    7   10   11   11   15   13 
COM1     SASDW    6    2    2   0    3    1   12    5    5    4 
COM1     SASDY    4    5    2   2    4    1    6    1    7    5 
COM1     SASEA    5    8    2   3    5    5    8    6    6   10 
COM1     SASEC    1    4    2   0    4    2    2    1    3    0 
COM1     SASEE    2    1    1   1    1    1    1    2    3    1 
COM1     SASEG    3    2    0   2    6    5    2    1    5    7 
COM1     SASEH    3    0    3   3    2    2    4    5    2    3 
COM1     SASEI    0    5    2   0    1    1    4    4    5    5 
COM1     SASES    5    4    4   6    9    5    9   12   15    9 
COM1     SASEV    6    1    5   2    1    6    2    3    4    2 
COM1     SASEY    4    0    0   0    2    0    5    4    4    7 
COM1     SASFD    6    1    3   1    1    1    1    1    1    2 
COM1     SASFG    2    5    1   1    2    5    2    0    1    4 
COM1     SASFP    4    6    1   0    5    3    7    6   13    7 
COM1     SASFQ    8    3    0   0    4    2    8    3    5    8 
COM1     SASFS    6    1    4   3    3    3   13   12    9    9 
COM1     SASFT   10    3    5   2    5    2    6    5   13    7 
COM1     SASFY    2    0    2   2    3    0    3    3    2    1 
COM1     SASGF    4    3    2   2    1    2    6    9    8   10 
COM1     SASGG    5    5    4   7    5    1    5    4    4    5 
COM1     SASGI    7    4    5   2    4    2    4   12   12   12 
COM1     SASGP   26    8   14   8   14   21   32   28   42   27 
COM1     SASGS   20   18   13   6   13   10   23   19   24   22 
COM1     SASGW    6    1    5   3    4    6    7   10   11   16 
COM1     SASGY   14    1    6   7    4    7    4    6   15    7 
COM1     SASHA    6    6    6   3    2    4    9    5   15   13 
COM1     SASHF    0    3    3   0    2    2    2    0    0    4 
COM1     SASHG    9    3    4   4    1    1    5   10   15   11 
COM1     SASHP   16   11    7   6    7    9   17   22   23   21 
COM1     SASHT    7    4   12   6    6    3   13    9   18   18 
COM1     SASHW    1    1    2   3    0    3    6    3    5    2 
COM1     SASHY    3    0    2   1    3    1    2    3    1    0 
COM1     SASIA    0    4    2   5    6    1    9    8    7   10 
COM1     SASID    4    1    2   2    4    0    1    2    4    3 
COM1     SASIF    1    3    0   0    2    3    2    0    2    2 
COM1     SASIL    5    0    2   0    4    3    5    3    7    5 
COM1     SASIN    3    3    4   2    1    2    6    7    7    5 
COM1     SASIV    7    7    4   1   10    3    8   11    8    7 
COM1     SASIY    6    1    1   1    2    4    4    1    4    0 
COM1     SASKD    3    2    2   0    1    3    8    8    6    4 
COM1     SASKH    5    5    7   1    3    3   11    6   13    5 
COM1     SASKP    4    6    6   3    5    2    8   14   13   10 
COM1     SASKQ    5    1    5   2    6    3    7    3    6    2 
COM1     SASKY    6    4    7   1    2    1    7    3    8    8 
COM1     SASLD   10    8    5   3    9    7    9    5   11    7 
COM1     SASLE    6    3    5   3    2    3    7    4    7    5 
COM1     SASLH    9    7    2   5    7    9   16   12   22   10 
COM1     SASLI   11    4    2   6    4    5    6   13    6    8 
COM1     SASLL   14   20    8  12   17   10   34   26   43   30 
COM1     SASLN    8    5    6   6    5    9   14   20   26   10 
COM1     SASLP   23   26   21  23   27   19   50   52   50   53 
COM1     SASLQ   14    8   18   6   13   12   26   21   28   24 
COM1     SASLY   12    2   10   6    8    1   13   26   19   13 
COM1     SASMA    8    5    5   2    2   11    7    7    6    6 
COM1     SASMD    6    1    4   1    2    4    9   10   12    7 
COM1     SASMG    4    1    4   1    4    3    3    4    8    4 
COM1     SASMI    2    0    1   0    2    3    3    3    2    1 
COM1     SASMK    4    1    1   3    4    2    8    4    6    4 
COM1     SASMQ    7    7    4   5    5    4    4    5   11    4 
COM1     SASMR    5    4    9   2    8    5   12   15   13   11 
COM1     SASMV    4    1    3   3    4    1    7    8   14   10 
COM1     SASMW    2    0    3   0    1    1    2    6    4    2 
COM1     SASMY    4    5    3   4    5    2    7   12   10    6 
COM1     SASNC    4    2    3   0    2    4    3    1    8    1 
COM1     SASND    6    2    1   0    2    5    6    4    4    5 
COM1     SASNE    3    0    3   1    2    3   11    3    6    3 
COM1     SASNI    1    3    3   2    3    3    5    4    8    0 
COM1     SASNK    7    3    1   0    4    3   12   12    8    7 
COM1     SASNN    4    0    4   2    2    2    1    6    2    0 
COM1     SASNP   11    2    9   2    6    7    3    8    6    8 
COM1     SASNQ    4    1    8   4    3    4    1    5    6    3 
COM1     SASNT    4    6    2   6    3    4    8    4    5   10 
COM1     SASNV    8    5    1   1    4    4   11   11    6    6 
COM1     SASNY    3    2    1   1    3    3    2    2    2    3 
COM1     SASPC    8    4    4   4    5    3    4    5    6    3 
COM1     SASPD    8    5    5   2    4    5    3    5    5    6 
COM1     SASPI    5    2    3   3    4    2    7    1    5    2 
COM1     SASPK    6    6    3   2    2    1    7    3    6   10 
COM1     SASPM    1    4    1   4    2    3    0    6    5    4 
COM1     SASPP  106   67   60  44   57   72   81  109  128   99 
COM1     SASPR   40   26   28  16   27   26   67   54   67   59 
COM1     SASQA   12   11   11   5    8   10   12   17   14   14 
COM1     SASQE    4    1    2   2    5    3    7    4    6    4 
COM1     SASQG    7    5    5   0    3    5    4   10    9    7 
COM1     SASQK    3    3    3   2    4    3    3    5    6    3 
COM1     SASQM    4    1    3   4    2    6    7    3    3   10 
COM1     SASQS   15    9   10   8   13   15   18   15   15   11 
COM1     SASQY   10    7    0   4    6    5    3    3   12    9 
COM1     SASRD   10    5    3   3    7    4   12   12   11    8 
COM1     SASRH   13    3    5   4   12    7    7   11   12   17 
COM1     SASRI    7    8    4   6    4    3    9    6    5    5 
COM1     SASRL   20   14   20  17   22   19   40   30   55   34 
COM1     SASRP   33   21   28  17    9   23   37   34   52   35 
COM1     SASSA   18    7   13   5   10   12   13   15   17   12 
COM1     SASSC   10    4    7   2    5    9    7    6    8   11 
COM1     SASSD    6    4    5   5    7    4    3    7    5    6 
COM1     SASSE    8    5    3   2    7    4   18   13   13   13 
COM1     SASSF    8    4    7   4    6    5    9    9   13    6 
COM1     SASSG   14   10   12   4   10    7   16   13   21   10 
COM1     SASSI    6    1    6   4    5    4   11    9    8   11 
COM1     SASSK    7    2    6   4    3    5    4    5   10    7 
COM1     SASSL   21   11   15  13   16   13   33   31   41   38 
COM1     SASSM    5    5    2   4    4    5    4    9   14   15 
COM1     SASSP   37   27   21  12   18   24   45   40   42   40 
COM1     SASSS   26   18   13  13    7   17   30   27   40   30 
COM1     SASST   16   10    7   7    8    9   23   28   29   20 
COM1     SASSV   19    4    8   3    8   11    8   14   24   15 
COM1     SASSW    7    7    3   2    3    4    7    5   13    4 
COM1     SASTF    5    2    2   9    1    4   15    5    5    8 
COM1     SASTI    3    5    4   1    4    4    5    3    6    5 
COM1     SASTM    6    3    6   7    3    3   14    7   10    8 
COM1     SASTP   24   18   20   5   23   26   34   29   32   28 
COM1     SASTS   19    6   13  13    8   17   18   15   21   13 
COM1     SASTV   11    6    6   5    4    4   10   16   24   12 
COM1     SASTY    6    8   10   4    8    2   21   14   17   20 
COM1     SASVE    4    1    3   6    1    4    1    2    3    5 
COM1     SASVF    4    4    4   4    3    5    4   10    7    8 
COM1     SASVG   10    8    6   5    7   16   22   22   31   15 
COM1     SASVM    3    4    4   2    7    5   12    7   15    8 
COM1     SASVN    5   10    6   5   10    9   13   15   14   15 
COM1     SASVQ   13    8    9   4    8   12   10    9   18    8 
COM1     SASVR   14    7   11   9   15   11   22   26   33   24 
COM1     SASVV   11   11    3   3    8    7   11    9   16   10 
COM1     SASVW    3    4    3   2    2    3   10    5   12   10 
COM1     SASVY   11    6    8   0    6    2   11   11   10    7 
COM1     SASWD    7    0    0   0    3    1    1    2    2    0 
COM1     SASWG    4    1    1   1    4    2    2    1    3    4 
COM1     SASWK    3    2    2   0    3    2    1    3    0    3 
COM1     SASWL   12    5    7   1    3   11    5    9    7   10 
COM1     SASWN    4    3    0   3    0    4    4    1    1    2 
COM1     SASWR    8    8    6   8    4    8   17   12   13    7 
COM1     SASYE    0    2    2   2    2    1    6    3    9    6 
COM1     SASYF    0    2    0   0    2    1    1    0    1    1 
COM1     SASYG    6    3    6   2    7    3   13    7   10    8 
COM1     SASYH    6    3    3   1    2    3    6    3   13    6 
COM1     SASYI    4    0    2   1    2    1    5    3    5    4 
COM1     SASYK    5    2    2   5    2    3    3    4    3    4 
COM1     SASYM    4    2    0   3    3    3    1    4    4    6 
COM1     SASYN    4    2    2   2    3    3   12    7    6   11 
COM1     SASYR    7    8   10   0    3    8    7   13   15    6 
COM1     SASYV    3    1    1   1    2    6    5    3    7    4 
COM1     SATAC   11    4    3   2    3    5    4    5    6    4 
COM1     SATAE    2    4    4   6    3    0    6    5    5    8 
COM1     SATAG   10    5    7   6    8   13   13    9   16   11 
COM1     SATAH    8    7    8   1    7    7   15   14   32   12 
COM1     SATAM    4    6    3   5    2    4    7    1    4    5 
COM1     SATAN    4    7    6   2    6    3    4   15    6    6 
COM1     SATAQ    5    7    7   4    6   11    7    7   16    6 
COM1     SATAS   23    6   12   6   14   15   26   26   40   38 
COM1     SATAT   17   10   21  11   12   13   30   28   38   25 
COM1     SATCD    2    2    2   1    2    0    1    1    1    1 
COM1     SATCG    3    3    2   4    2    7    5    2    4    2 
COM1     SATCK    2    1    2   1    0    2    2    0    0    1 
COM1     SATCL   12    1    3   0    3    2    9   14   11    7 
COM1     SATCR    6    3    4   3    8    6    7   10   14   17 
COM1     SATCS    5    4    7   4    4   10    6    6    6    7 
COM1     SATCT    6    1    2   0    2    2    4    3    2    6 
COM1     SATCV    2    0    2   2    5    6    2    0    5    4 
COM1     SATCW    0    0    2   0    0    1    2    2    1    2 
COM1     SATCY    4    0    1   4    2    2    2    2    3    4 
COM1     SATDA    5    1    3   5    4    6    4    6   12    6 
COM1     SATDF    4    3    0   0    2    2    5    7    3    5 
COM1     SATDK    5    1    2   0    1    3    1    2    1    1 
COM1     SATDP    6    2    5   3    1    8   12    6   10    7 
COM1     SATDQ    7    3    5   4    8    6    5    6    5    6 
COM1     SATDV    4    2    3   1    5    2    1    4    3    3 
COM1     SATED    6    1    5   0    2    2    1    2    4    2 
COM1     SATEF    4    1    1   2    4    1    8    5    4    4 
COM1     SATEK    3    2    1   1    1    2    1    2    1    1 
COM1     SATEL    8    3   10   5    2    5    8   12    7    5 
COM1     SATEN    2    1    1   1    0    3    2    1    2    0 
COM1     SATER   12    7    5   3    9    6   14   10   16   12 
COM1     SATES    2   11    7   3    4    5    9    5   10    7 
COM1     SATFD    2    3    1   2    1    2    1    2    0    1 
COM1     SATFE    1    1    1   1    2    3    1    1    1    1 
COM1     SATFG    3    2    3   1    1    3    5    3    8    0 
COM1     SATFH    4    1    2   1    2    1    3    5    2    3 
COM1     SATFK    3    1    2   1    3    4    3    6    3    2 
COM1     SATFL    7    5    2   1    7    3    6   10    9    7 
COM1     SATFP    5    5    4   2    5    2    3    6    6    4 
COM1     SATFT    3    4    1   2    3    4    2    7    3    4 
COM1     SATGA    8    8    9   9    8   12   22   15   18    9 
COM1     SATGD    4    2    7   8    3    2    8   16   15    8 
COM1     SATGM    4    5    7   1    2    5   14   13    8   14 
COM1     SATGP   20   15   14   6   13   22   32   24   35   30 
COM1     SATGW    6    3    3   3    4    1    7   11   13    6 
COM1     SATHD    3    3    1   3    3    4    1    2    7    2 
COM1     SATHF    1    0    3   0    2    1    1    1    2    2 
COM1     SATHI    3    2    3   2    2    0    5    7   12    6 
COM1     SATHL    9    7    8   6    6    2    8   12   10   16 
COM1     SATHP   16   12   10  10    7   13   22   27   15   17 
COM1     SATHQ    4    5    5   1    6    2    6    0    3    4 
COM1     SATHS    9    8   10   3    8    6    7   18   19   18 
COM1     SATIA    3    6    3   2    2    6    6    3    8    3 
COM1     SATIC    1    0    1   1    4    1    2    2    1    2 
COM1     SATID    7    1    1   1    1    1    0    4    6    2 
COM1     SATIM    3    0    1   0    4    3    6    8    8    8 
COM1     SATIN    0    2    1   0    5    5    3    5    6    5 
COM1     SATIP    4    5    3   4    1    3    8    4    4    1 
COM1     SATIQ    7    5    1   2    1    4    4    7    5    1 
COM1     SATIR    6    3    2   3    5    3   12    5   16    7 
COM1     SATIT    4    4    2   4    4    3    4    9   12   14 
COM1     SATIW    5    1    2   0    3    0    3    2    0    3 
COM1     SATKC    3    3    2   3    2    1    1    1    3    1 
COM1     SATKH    4    2    2   1    7    3    3    3    3    3 
COM1     SATKL    5    1    4   5    0    4    3    9   14   14 
COM1     SATKQ    0    1    4   1    5    3    3    5    4    9 
COM1     SATKT    5    4    3   2    5    3    5    8    7    2 
COM1     SATKW    2    1    2   1    3    0    3    2    3    1 
COM1     SATLD    7    7    4   6    6    7    6   10    6   10 
COM1     SATLN   13    9    7   4    9    7   12   18   19   13 
COM1     SATLQ   14   13    6   8    9   14   16   18   22   17 
COM1     SATLS   12   19   19   8   16   11   21   19   37   28 
COM1     SATLV    9    8    7   7    6    8   17   15   20   19 
COM1     SATLW    7    3    6   3    7    4    9    8    9    8 
COM1     SATMA    3    2    2   3    4    5    9    4    9    6 
COM1     SATME    0    0    2   1    3    1    8    3    4    1 
COM1     SATMH    0    4    1   3    1    1    9    5   10    3 
COM1     SATMK    2    2    3   2    3    3    3    2    1    1 
COM1     SATMM    2    0    0   2    3    2    7    4    3    3 
COM1     SATMP   10    3    5   2    9    8   17   14   13    9 
COM1     SATMV    1    3    1   1    5    3    1    3    5    4 
COM1     SATMW    2    2    3   2    3    3    1    5    1    0 
COM1     SATNC    4    2    4   1    2    3    6    5    1    4 
COM1     SATND    0    5    4   1    3    4    0    3    1    4 
COM1     SATNE    2    3    3   4    1    4    5    8    5    8 
COM1     SATNF    1    0    3   1    2    4    5    3    3    3 
COM1     SATNH    3    2    1   1    2    0    0    0    3    2 
COM1     SATNL   13    4    2   2    7    3   10   13   14    5 
COM1     SATNM    4    1    0   0    1    2    2    1    3    0 
COM1     SATNT    4    3    3   3    5    3    5    2    3    6 
COM1     SATNV    2    1    5   2    4    1    2    3    7    6 
COM1     SATNW    1    4    0   1    4    1    5    4    5    3 
COM1     SATNY    6    2    1   4    3    2    3    3    4    5 
COM1     SATPF    7    1    4   1    5    3    9    8   19   10 
COM1     SATPG   19   14   12   7    4    9   14   11   17   18 
COM1     SATPH   14    5    5   7    7    6   24   11   26   22 
COM1     SATPK    4    2    6   0    4    3    4    3    4    1 
COM1     SATPL   41   22   21   9   13   14   42   51   52   45 
COM1     SATPM    4    1    4   1    3    8    2    4    5    6 
COM1     SATPP   92   74   75  45   84   69  120  157  174  138 
COM1     SATPR   30   27   32  20   35   32   41   51   64   48 
COM1     SATPV   17   11    7   9    7    5   23   12   24   20 
COM1     SATPW    5    8    5   4    3    8   17   12    9   12 
COM1     SATQD    5    3    9   3    3    5    3    4    4    8 
COM1     SATQF    6    7    3   1    4    1    6    5    8    5 
COM1     SATQN    3    5    3   0    3    5    9    4    7    8 
COM1     SATQR   18   11   22  10   10   17   31   35   42   31 
COM1     SATQS   13   12    8   6   17    6   24   15   26   13 
COM1     SATQV   12    3    9   5    6    5   17   18   17    7 
COM1     SATQW   10    5    3   3    3    3    7    5    7    2 
COM1     SATRD    5    5    8   2    5    5   11   10    8    6 
COM1     SATRF    8    4    4   3    7    4    4   10    8    8 
COM1     SATRG   13    7    8   5    8   10    7   18   14   12 
COM1     SATRI    7    6    9   2    6    8   15   14   24   16 
COM1     SATRM    4    6    6   5    5    5    7   17    8    5 
COM1     SATRP   38   23   19  12   28   25   35   39   44   34 
COM1     SATRS   20    8   24   9   20   21   29   38   27   23 
COM1     SATRT   16   14   11  11   16   15   23   20   22   11 
COM1     SATSA   23   18   15   9   12   17   19   21   18   26 
COM1     SATSD    6    6    3   2    6    7   12   14   16    5 
COM1     SATSE    0    2    3   1    4    2    4    3   11    3 
COM1     SATSF    7    6    4   3    4    4    8    6    5    6 
COM1     SATSG    9    7    9   3    6    8   12   15   10   15 
COM1     SATSK    6    2    6   3    1    4    7    6    8    3 
COM1     SATSN    7    6    7   6    6    5    7    9   14    6 
COM1     SATSP   36   27   25  20   28   25   39   54   63   54 
COM1     SATSY    6    4    5   0    4   11    5    2    6    9 
COM1     SATTA   10    9   16  13    5    9   19   20   24   20 
COM1     SATTF    5    4    4   0    0    1    2    3    2    4 
COM1     SATTG    7    9    5   3    1    7    7   13   20   11 
COM1     SATTI    1    5    3   1    4    2    4    5    4    4 
COM1     SATTL   15    9   15   5    8   13   21   23   24   16 
COM1     SATTM    3    3    4   1    2    3    2    0    2    3 
COM1     SATTN   10    4    1   1    6    1    3    3    4    3 
COM1     SATTP   27   25   16  13   22   24   34   38   42   43 
COM1     SATTQ    8    6    4   5    6   12   11   10   18   18 
COM1     SATTV    5   11    5   5    5    5    6   11   14   16 
COM1     SATVD    6    4    3   1    3    2    4    1    3    6 
COM1     SATVE    6    1    2   0    5    3    4    5    6    2 
COM1     SATVG    7    4    7   3    9    6   10   14    8   12 
COM1     SATVI    5    0    4   3    1    1    2    5    7    3 
COM1     SATVN    4    6    4   3    4    4    6   13    7    6 
COM1     SATVR   18   15   10  10    5    9   26   11   18   14 
COM1     SATVV    4    8    1   8    3    4    7   11    8    6 
COM1     SATVY   11    4    6   0    6   13    7   15   12   11 
COM1     SATWC    1    2    1   3    1    0    2    2    3    1 
COM1     SATWG    4    1    1   0    2    5    4    4    1    5 
COM1     SATWH    1    0    3   0    2    3    1    0    3    0 
COM1     SATWI    1    4    2   1    1    6    3    2    2    4 
COM1     SATWK    2    1    1   1    2    1    6    6    3    2 
COM1     SATWL    7    5    2   9    7    8   16   16   20   17 
COM1     SATWW    6    3    1   1    1    1    5    3    1    2 
COM1     SATYA    4    1    2   5    4    8   14    7   11   11 
COM1     SATYF    2    3    1   1    0    0    3    4    5    1 
COM1     SATYG    4    5    2   1    0    3    7    6   11    5 
COM1     SATYH    7    4    2   2    5    4    9   14   12    7 
COM1     SATYL    5    5    9   2    7    4   10    3   11    5 
COM1     SATYM    3    2    1   1    0    2    6    3    3    3 
COM1     SATYN    4    4    2   1    4    1    9    3    3    8 
COM1     SATYT    8    5    5   2    4    7    8   12   20   19 
COM1     SATYY    7    3    3   3    3    1    8    3    6    7 
COM1     SAVAD    3    4    6   4    1    2    3    2    7    7 
COM1     SAVAF    5    5    4   0    3    0   13    8    9   10 
COM1     SAVAH    6    4    6   2    3    7    8   15   22   14 
COM1     SAVAK    3    2    5   1    2    3    4    4    3    0 
COM1     SAVAL   11   15    6   4   10    4   24   19   14   28 
COM1     SAVAM    5    2    4   2    4    2    7    9    5    3 
COM1     SAVAN    7    4    4   1    6    3    4    6    3    2 
COM1     SAVAP   18   10   18   7   24   18   27   31   40   41 
COM1     SAVAQ    6   12    7  10    9    5   14   12   14   12 
COM1     SAVAR   17   16    4  10    6   22   23   18   29   26 
COM1     SAVAV    6    8   11   0    5    9    6   10    7   10 
COM1     SAVAW    2    1    2   1    3    2    4    5    6    4 
COM1     SAVCA    6    3    2   4    5    4    4    8    8    5 
COM1     SAVCD    1    2    1   1    0    0    3    0    0    0 
COM1     SAVCE    0    1    3   2    0    2    3    2    0    1 
COM1     SAVCF    2    2    0   0    0    4    0    0    1    2 
COM1     SAVCG    5    2    3   5    4    2    6   12   11    9 
COM1     SAVCH    3    0    1   1    3    0    2    7    6    7 
COM1     SAVCI    2    1    1   2    1    2    0    3    8    1 
COM1     SAVCL    4    7    4   4    1    7    5    5    5    2 
COM1     SAVCN    2    5    7   0    1    3    6    4    3    0 
COM1     SAVCP    5    2    2   0    4    6    3    4    2    2 
COM1     SAVCR    8    3    4   5    3    5    9    4    9    5 
COM1     SAVCV    1    1    2   2    6    2    3    2    5    2 
COM1     SAVDA   11    2    2   1    5    3   15    7   15    9 
COM1     SAVDE    1    2    1   1    3    1    1    6    6    2 
COM1     SAVDF    4    2    1   1    2    3    4    0    0    5 
COM1     SAVDG    9    3    2   3    4    4   12   16   12    7 
COM1     SAVDL   11    2    4   4    2    4    9    8   10    8 
COM1     SAVDR    8    2    6   8    2    5    6    5    9    7 
COM1     SAVDV    5    9    4   0    2    4    9    7   15   12 
COM1     SAVDY    2    4    5   3    5    1    6    8    2    6 
COM1     SAVEA    4    7    3   2    5    6   13    5   12    6 
COM1     SAVEE    2    0    1   0    2    0    0    0    0    3 
COM1     SAVEI    2    1    0   2    2    2    1    3    5    1 
COM1     SAVEN    4    1    0   3    2    1    3    9    4    4 
COM1     SAVEQ    7    4    1   1    3    7    3    8    6    5 
COM1     SAVER   10    3    3   4    4   12   14   15   17    9 
COM1     SAVEW    4    2    1   0    1    1    0    1    2    1 
COM1     SAVFD    3    2    3   0    1    0    3    3    3    3 
COM1     SAVFE    0    1    0   0    1    1    0    1    0    0 
COM1     SAVFK    4    1    1   0    1    2    4    3    5    4 
COM1     SAVFM    5    0    1   1    1    2    3    2    1    0 
COM1     SAVFS    3    1    6   1    2    1    4    4    4    2 
COM1     SAVFT    7    3    3   2    1    6   11    7   16   13 
COM1     SAVFY    1    1    0   3    4    1    7    4    7    4 
COM1     SAVGA    6    7    9   4    7   10   19   15   24   17 
COM1     SAVGF   10    1    1   0    2    1    8    6    5    8 
COM1     SAVGG    6    7    1   4    3    3    2    7    3    3 
COM1     SAVGH    5    4    3   2    1    3   13    6   15    6 
COM1     SAVGI    6    1    7  10    9    4   11    3   10   10 
COM1     SAVGL   15   13   10   8   10    7   14   22   37   26 
COM1     SAVGN    6    4    5   3    4    5    5    8    4    5 
COM1     SAVGP   13   12   10  10    4   13   12   13   18   19 
COM1     SAVGR   16   12   14   5   12   11   34   22   41   25 
COM1     SAVGV    7    2    3   3    5    3    2    5    3    3 
COM1     SAVGW    4    4    2   2    6    2   11   10   12    6 
COM1     SAVHD    4    2    0   0    1    1    2    1    0    0 
COM1     SAVHF    1    2    2   1    1    4    7    4    7    3 
COM1     SAVHG    8    2    2   3    4    3    3    8   12   10 
COM1     SAVHH    0    0    1   3    2    2    1    1    1    1 
COM1     SAVHL    2    3    7   3    3    6    6    2    5    8 
COM1     SAVHN    5    1    6   2    0    4    9    2   10    4 
COM1     SAVHT    4    1    3   1    6    3    6    6    3    3 
COM1     SAVHV    4    4    2   0    4    5    5    8    9    9 
COM1     SAVIC    4    1    2   1    4    2    2    4    0    1 
COM1     SAVID    3    2    5   0    0    1    1    0    1    2 
COM1     SAVIE    1    2    4   2    1    1    2    1    0    2 
COM1     SAVIF    3    2    3   0    2    0    6    3   10    3 
COM1     SAVIH    2    1    1   2    0    1    2    2    7    2 
COM1     SAVII    2    3    5   1    1    0    5    1    2    1 
COM1     SAVIK    4    2    3   1    0    2    1    0    3    2 
COM1     SAVIL    6    8    4   0    3    3    3    1    8    5 
COM1     SAVIN    6    4    4   2    1    4    9   14    9   13 
COM1     SAVIP    4    4    2   3    2    2    4    3    3    0 
COM1     SAVIQ    5    1    4   2    5    3    4    5    9    4 
COM1     SAVIS   11    6    6   4    6    8   10    9   11   10 
COM1     SAVIT    8    4    2   1    3    1    4    2   10    4 
COM1     SAVIV    5    0    4   2    2    2    6    2    8    3 
COM1     SAVIW    2    1    1   4    1    1    3    2    3    1 
COM1     SAVKC    2    1    2   1    6    1    2    3    2    4 
COM1     SAVKL   18    5    6   2    4    5    6    8    7    8 
COM1     SAVKN    8    5    4   3    2    2    4    3    7    7 
COM1     SAVKT    3    8    3   3    5    6    4    6    6    2 
COM1     SAVLD    3    4    4   3    6   11    7   10   14   10 
COM1     SAVLI    7    4    8   2    6    3    2    5    8    5 
COM1     SAVLK   10    6    4   1   15    4   12   11   12   23 
COM1     SAVLM    7    5    5   4    2    3    4    8    6    4 
COM1     SAVLT   21   10    9   5   13   11   22   20   26   21 
COM1     SAVMD    2    3    4   1    1    2    0    3    3    0 
COM1     SAVMF    3    4    1   0    0    6    1    3    5    3 
COM1     SAVMH    6    1    2   3    3    1    2    3    3    3 
COM1     SAVMN    3    2    4   1    4    5    7    8    5    4 
COM1     SAVMP    8    3    4   4    3    3    2    4    6    4 
COM1     SAVMV    5    2    4   1    3    3    6    7   10    5 
COM1     SAVMW    0    1    0   1    1    2    2    0    0    1 
COM1     SAVNA    4    3    0   3    6    4   11    6   12    9 
COM1     SAVND    5    1    0   2    1    1    3    1    5    7 
COM1     SAVNE    2    2    4   1    1    3    4    2    0    3 
COM1     SAVNH    0    1    1   2    4    3    5    7    3    6 
COM1     SAVNN    7    3    0   2    2    1    8    9    9    4 
COM1     SAVNP    8    0    6   1    2    2    3    8    4    8 
COM1     SAVNS   14   11    6   6    4    3   17   16   10   14 
COM1     SAVNT    6    8    3   2    5    2    5    4    6    2 
COM1     SAVNV    4    9    4   4    4    3    8    4    7    4 
COM1     SAVPA   27    9   22  13   10   23   27   29   32   21 
COM1     SAVPE    2    6    5   0    3    7   11   14   15    2 
COM1     SAVPF    5    4    4   2    0    5    7    5    3    5 
COM1     SAVPH    4    6    5   3    3    6   10   12   17   14 
COM1     SAVPI    5    2    5   1    3    1    8    3   10    4 
COM1     SAVPK    4    3    3   2    3    3    3    2    4    2 
COM1     SAVPM    3    2    4   1    3    1    4    2    8    3 
COM1     SAVPN   12    1    2   4    2    4    4    7    5    1 
COM1     SAVPS   31   16   18   8    8   12   23   33   40   21 
COM1     SAVQC    7    4    2   2    2    5    7    5    6    3 
COM1     SAVQK    3    4    0   2    8    2    9    9    6    5 
COM1     SAVQL   14   17    5   7   16    7   15   14   24   23 
COM1     SAVQR   17    8   12   5    8   17   27   31   19   28 
COM1     SAVRG   13    8    5   2    7    8   11   10   16   10 
COM1     SAVRI    9    5    7   3    2    6   11   10   11    5 
COM1     SAVRM    7    4    4   2    4    3   13   12   12   15 
COM1     SAVRP   32   22   20  13   12   18   27   18   41   20 
COM1     SAVSD    7    5    2   1    4    6    5    5    8    9 
COM1     SAVSE    2    6    6   1    7    4    7    6    8   11 
COM1     SAVSG   12    6    6   5   12   11   25   28   19   23 
COM1     SAVSM    7    6    5   4    4    5   11   11   14    6 
COM1     SAVSN   13    5    4   4    5    7   12   11   14   15 
COM1     SAVSP   25   19   17  10    8   20   18   28   29   23 
COM1     SAVST   11    6    8   5    6    6   10    9    5    9 
COM1     SAVSW    4    4    4   4    6    2   14    9   12   10 
COM1     SAVTH    8    4    6   1    9    3    8    2    4    7 
COM1     SAVTI    4    2    2   2    5    3    5    1    6    2 
COM1     SAVTM    5    2    2   3    3    2    6    8   12    7 
COM1     SAVTP   13    9    5  10   13   12   17   16   26   24 
COM1     SAVTS   20   15   14   7   10   12   31   18   29   25 
COM1     SAVTV    6    5    5   7    9    8   17   10   13   16 
COM1     SAVVA    7    9    4   3    7    7   11   16   19    9 
COM1     SAVVC    9    5    6   5    4    3    5    9    6    3 
COM1     SAVVD    5    7    2   2    6    3    2    5    2    6 
COM1     SAVVF    6    2    1   5    4    1    3    5    3    4 
COM1     SAVVG    7    5    7   4    4    9    7   14   10    6 
COM1     SAVVI    7    1    2   1    5    7   11   11   10    9 
COM1     SAVVK    8    2    4   1    4    4    6    6    4    3 
COM1     SAVVP    7   10    8  15    5    8   15   11   18   15 
COM1     SAVVQ   18    4    7   4    3    9   15    7   14   10 
COM1     SAVVW   10    4    5   1    1    3    3    4    2    5 
COM1     SAVWA    4    1    1   4    4    4    7    5   10    9 
COM1     SAVWF    1    2    2   1    0    1    4    6    6    4 
COM1     SAVWG    2    4    1   0    2    0    0    1    2    1 
COM1     SAVWH    4    3    2   3    0    1    6    6    5    7 
COM1     SAVWI    2    1    2   2    0    3    6    2    5    2 
COM1     SAVWK    2    1    1   3    0    1    1    2    2    2 
COM1     SAVWQ    6    4    4   1    0    5    2    3    5    6 
COM1     SAVWT    6    2    4   4    3    4   10    7   10   12 
COM1     SAVWV    4    3    4   1    0    2    1    2    2    1 
COM1     SAVWW    2    4    0   0    4    1    3    2    2    2 
COM1     SAVWY    5    3    0   1    0    3    0    5    4    3 
COM1     SAVYD    2    2    4   0    3    4    4    4    4    4 
COM1     SAVYE    2    0    5   2    3    2    2    0    1    5 
COM1     SAVYH    5    3    2   3    1    3    6    4    6    6 
COM1     SAVYI    4    2    5   2    2    4    1    2    4    3 
COM1     SAVYL   10    3    2   5    6    2    6    5    7    2 
COM1     SAVYQ    4    2    1   0    5    4    2    7    1    2 
COM1     SAVYY    4    1    2   2    3    2    7    3   12    8 
COM1     SAWAA    5    5    6   1    4    2   14   11    5    8 
COM1     SAWAC    3    0    0   3    1    1    1    4    1    3 
COM1     SAWAE    2    0    1   0    1    2    2    0    3    1 
COM1     SAWAF    3    1    1   0    0    1    1    0    0    0 
COM1     SAWAH    3    3    1   0    2    1    4    9    7    3 
COM1     SAWAI    2    2    0   0    4    0    0    2    0    0 
COM1     SAWAK    1    0    3   1    0    2    1    1    2    0 
COM1     SAWAN    3    1    2   2    2    1    0    1    5    0 
COM1     SAWAP    8    6    2   7    6    1   16    9   13   11 
COM1     SAWAS    6    2    4   2    3    2    5    9   15    6 
COM1     SAWAV    5    2    2   1    2    0    1    1    7    3 
COM1     SAWAW    1    2    4   0    1    3    3    4    3    2 
COM1     SAWCD    1    1    0   0    0    2    1    0    0    1 
COM1     SAWCG    1    2    0   0    1    2    1    0    0    0 
COM1     SAWCN    3    1    1   1    0    0    1    1    6    4 
COM1     SAWCQ    1    1    2   0    1    1    1    0    0    0 
COM1     SAWCR    1    2    1   1    1    0    0    1    1    1 
COM1     SAWCS    7    2    5   1    3    0    1    3    2    3 
COM1     SAWCT    2    0    2   0    1    1    0    1    0    0 
COM1     SAWCV    1    0    1   0    0    2    1    0    0    0 
COM1     SAWDA    4    1    1   2    1    2    1    3    1    2 
COM1     SAWDE    0    2    2   1    1    0    0    1    0    0 
COM1     SAWDG    0    3    1   1    2    0    2    1    1    0 
COM1     SAWDH    1    0    0   0    1    1    0    1    1    0 
COM1     SAWDI    0    0    1   2    1    0    4    2    2    1 
COM1     SAWDK    1    1    2   1    0    0    1    0    0    0 
COM1     SAWDL    0    1    0   2    0    1    0    0    0    2 
COM1     SAWDM    0    1    0   0    1    0    0    1    0    0 
COM1     SAWDQ    2    0    1   1    0    2    0    1    0    0 
COM1     SAWDT    1    0    1   1    1    2    4    7    4    4 
COM1     SAWDY    3    1    1   0    0    2    1    0    1    2 
COM1     SAWED    1    0    0   0    4    1    0    1    0    0 
COM1     SAWEE    2    2    1   0    1    0    1    2    1    1 
COM1     SAWEI    2    1    1   1    0    0    0    2    1    1 
COM1     SAWES    1    3    4   0    1    0    2    1    0    2 
COM1     SAWEV    1    2    0   1    1    1    1    2    2    0 
COM1     SAWEW    1    1    0   1    0    0    2    0    0    1 
COM1     SAWEY    0    0    0   1    0    2    0    1    3    0 
COM1     SAWFA    1    1    2   2    0    1    0    1    2    0 
COM1     SAWFF    0    0    1   0    0    0    1    2    1    0 
COM1     SAWFL    3    3    1   1    1    2    5    7   10    4 
COM1     SAWFM    1    1    2   1    1    1    3    3    6    8 
COM1     SAWFN    2    1    0   0    0    0    3    1    3    3 
COM1     SAWFP    5    0    1   0    2    2    3    5    4    3 
COM1     SAWFR    1    1    1   2    0    1    0    1    0    1 
COM1     SAWFS    4    1    2   1    2    2    3    4    2    4 
COM1     SAWFV    1    1    1   1    0    4    3    0    2    2 
COM1     SAWGE    0    2    0   0    1    2    4    3    3    1 
COM1     SAWGF    4    0    0   0    4    1    7    4    7    4 
COM1     SAWGG    2    1    1   0    1    2    1    2    1    0 
COM1     SAWGH    0    2    1   0    1    2    1    0    0    0 
COM1     SAWGI    1    3    1   0    0    1    2    1    1    0 
COM1     SAWGK    1    1    2   2    0    1    0    1    0    1 
COM1     SAWGL    5    3    2   2    1    3    5    7    8    8 
COM1     SAWGN    4    2    1   0    2    2    2    1    3    1 
COM1     SAWGQ    6    2    2   0    2    3    1    1    4    1 
COM1     SAWGS    7    3    3   0    5    7    5    7    5    7 
COM1     SAWGV    0    0    1   0    2    0    3    1    4    2 
COM1     SAWGW    1    0    1   2    1    2    0    0    2    1 
COM1     SAWGY    2    2    3   0    2    4    4    8    5    5 
COM1     SAWHA    1    0    3   3    1    0    1    2    1    1 
COM1     SAWHD    2    1    2   0    1    1    5    3    2    2 
COM1     SAWHI    1    1    0   0    1    0    1    0    0    0 
COM1     SAWHK    0    0    0   0    1    0    2    2    2    2 
COM1     SAWHS    2    2    1   0    1    7    2    3    1    3 
COM1     SAWID    1    0    1   0    3    0    3    4    0    0 
COM1     SAWIE    0    2    0   0    0    1    1    0    0    0 
COM1     SAWIG    0    1    0   1    1    3    3    4    5    3 
COM1     SAWIH    1    1    0   1    0    0    2    0    0    1 
COM1     SAWII    2    0    0   1    0    0    0    1    3    2 
COM1     SAWIL    2    4    0   1    1    0    5    6    2    3 
COM1     SAWIN    1    0    0   1    1    0    2    3    3    2 
COM1     SAWIR    2    0    0   0    0    0    2    2    1    1 
COM1     SAWIS    3    2    5   3    1    1    3    6    5    4 
COM1     SAWIW    0    1    1   0    0    0    0    4    4    2 
COM1     SAWIY    0    1    2   0    1    1    1    0    1    2 
COM1     SAWKC    0    0    1   0    1    2    0    4    2    2 
COM1     SAWKE    1    1    2   2    0    1    0    1    2    0 
COM1     SAWKG    1    2    0   1    1    1    1    0    0    0 
COM1     SAWKI    4    1    2   0    0    3    0    1    1    2 
COM1     SAWKP    1    0    2   0    0    0    0    0    1    0 
COM1     SAWKT    2    1    2   1    2    1    1    4    3    3 
COM1     SAWLA    5    6    2   4    6    5    5    8    4    5 
COM1     SAWLF    2    2    0   1    0    2    7    6    3    0 
COM1     SAWLH    4    1    3   2    3    1    7   11    4    8 
COM1     SAWLI    8    3    2   4    1    1    3    7   10    6 
COM1     SAWLK    4    3    1   1    3    2    6    6    7   13 
COM1     SAWLL   10    9    4   0    8    4   13   18   24   15 
COM1     SAWLN    5    2    1   2    0    0    1    1    3    1 
COM1     SAWLT    4    7    5   0    5    3    7    6    5    1 
COM1     SAWLW    3    1    1   1    1    4    3    1   10    5 
COM1     SAWME    2    1    0   0    0    0    0    0    0    1 
COM1     SAWMK    1    0    1   1    1    1    1    0    0    0 
COM1     SAWML    6    0    1   0    1    1    1    1    1    0 
COM1     SAWMM    1    1    1   2    0    0    3    7    0    1 
COM1     SAWMP    4    0    2   0    2    0    3    2    3    1 
COM1     SAWMQ    1    3    2   1    1    2    3    2    4    1 
COM1     SAWMT    4    1    1   0    2    2    5    3    1    3 
COM1     SAWMY    1    1    2   1    0    0    1    0    0    0 
COM1     SAWNA    1    1    1   0    0    1    2    1    2    0 
COM1     SAWNC    1    0    1   1    2    0    1    1    5    2 
COM1     SAWNH    0    1    0   0    0    1    0    0    0    1 
COM1     SAWNI    0    0    2   0    1    0    0    1    0    0 
COM1     SAWNM    3    0    0   0    1    1    0    3    5    5 
COM1     SAWNN    0    0    5   1    0    0    1    3    3    4 
COM1     SAWNR    3    1    1   1    3    0    3    6    7    6 
COM1     SAWNS    3    2    1   2    2    3    8    8    8    6 
COM1     SAWPA    4    3    4   3   11    6    6    3    5    7 
COM1     SAWPC    7    2    1   2    3    1    4    1    2    1 
COM1     SAWPD    1    0    1   0    2    0    4    4    5    1 
COM1     SAWPF    4    2    2   0    1    2    0    2    1    1 
COM1     SAWPN    2    3    1   0    0    3    1    0    3    1 
COM1     SAWPR    8    7   10   2    5    4    7    2    7    9 
COM1     SAWPS   10    2    5   6    6    3   11   12   16   14 
COM1     SAWPT   10    0    5   2    5    5    9    5    5    2 
COM1     SAWPV    3    4    7   1    1    3    3    4    6    5 
COM1     SAWPW    2    2    2   0    0    1    5    3    6    7 
COM1     SAWQS    6    5    1   1    2    1   11    9   10    9 
COM1     SAWQY    7    1    3   1    1    2    1    3    4    3 
COM1     SAWRA   11    9    9   3    6    5    8    9   14   12 
COM1     SAWRF    2    4    0   1    1    2    4    1    2    0 
COM1     SAWRK    3    1    3   0    2    0    0    1    0    2 
COM1     SAWRL    9    6    4   2   12    3    9    4    8    5 
COM1     SAWRQ    9    2    3   2    3    4    7    4    4    6 
COM1     SAWRT    7    6    5   2    4    7   15   10   17    9 
COM1     SAWRV    4    6    3   3    4    3    7    8    4    5 
COM1     SAWRW    1    4    1   4    5    3    6    6    6    6 
COM1     SAWRY    1    6    4   0    2    1    4    4    6    1 
COM1     SAWSA    4    5    2   1    1    4    2    1    2    7 
COM1     SAWSC    4    3    0   2    3    3    3    4   14   11 
COM1     SAWSE    3    2    2   3    4    1    4    5    4    4 
COM1     SAWSF    4    2    3   0    3    2   10   12    8    5 
COM1     SAWSI    1    1    2   0    2    0    3    2    3    1 
COM1     SAWSN    4    3    0   0    2    3    3    3    6    5 
COM1     SAWST    9    2    1   2    1    3    3    6    8    5 
COM1     SAWSW    4    1    3   2    2    1    5    2    0   10 
COM1     SAWTG    3    3    2   0    2    1    6    7    7    6 
COM1     SAWTI    3    1    0   0    2    2   10    4    5    5 
COM1     SAWTK    0    1    0   1    4    0    3    0    1    1 
COM1     SAWTL    5    6    3   4    4    4   10    6   12   14 
COM1     SAWTP    2    3    3   1    3    0    5    4    4    4 
COM1     SAWTY    3    2    2   0    2    4    1    5    6    6 
COM1     SAWVA    2    1    1   1    2    2    2    1    0    1 
COM1     SAWVG    7    0    4   1    1    0    6    3    8    5 
COM1     SAWVI    1    2    2   2    0    3    1    1    0    1 
COM1     SAWVP    7    3    1   2    3    2    4    4    6    3 
COM1     SAWVS    6    8    5   2    2    4    9    5   12    4 
COM1     SAWVT    4    2   10   0    2    3    6    7    2    6 
COM1     SAWWC    0    1    0   0    0    0    0    0    1    0 
COM1     SAWWG    0    0    0   1    2    0    1    2    0    0 
COM1     SAWWN    1    0    0   1    2    1    4    3    7    2 
COM1     SAWWP    2    4    0   1    1    2    4    3    3    3 
COM1     SAWWR    1    3    4   1    2    0    9    8    8    4 
COM1     SAWWS    2    1    0   2    2    2    8    3    5    9 
COM1     SAWWT    4    1    3   1    1    4    1    7    9    5 
COM1     SAWWY    1    2    1   0    1    2    3    5    4    6 
COM1     SAWYC    1    1    0   0    1    1    0    1    0    0 
COM1     SAWYD    1    2    1   0    0    1    0    1    0    1 
COM1     SAWYG    0    0    4   2    0    0    0    0    0    1 
COM1     SAWYH    1    1    1   0    0    2    1    1    1    0 
COM1     SAWYK    3    0    3   1    0    0    1    2    1    3 
COM1     SAWYL    3    4    1   2    2    1    2    6    6    4 
COM1     SAWYN    1    3    1   0    0    1    1    0    5    0 
COM1     SAWYS    3    1    3   0    1    2    1    0    1    1 
COM1     SAWYW    3    0    0   0    1    0    3    4    2    4 
COM1     SAYAA    5    0    3   3    3    5    6   12    8    6 
COM1     SAYAF    4    2    1   0    0    1    2    0    1    1 
COM1     SAYAG    3    2    3   2    4    0    4    4    1    1 
COM1     SAYAI    2    0    2   0    2    2    3    0    1    0 
COM1     SAYAK    2    1    0   0    3    3    4    7    6    8 
COM1     SAYAL    3    2    3   5    0    2    3    8    8    8 
COM1     SAYAM    3    0    2   2    1    2    2    1    1    1 
COM1     SAYAN    4    1    2   1    4    3    6    8    2    6 
COM1     SAYAP    2    4    3   3    6    6   16   10   15   11 
COM1     SAYAQ    3    4    2   3    2    0    3    0    4    1 
COM1     SAYAR    5    8    7   4    2    3    9    6    5    6 
COM1     SAYAS    3    5    6   5    2    5    4    7   14    6 
COM1     SAYAT    2    2    2   3    2    5    2    1    2    3 
COM1     SAYCA    2    1    0   0    3    2    5    4    4    2 
COM1     SAYCC    2    2    2   0    0    1    2    1    6    3 
COM1     SAYCE    0    0    0   0    2    1    1    0    0    1 
COM1     SAYCF    2    0    3   0    0    0    1    1    1    1 
COM1     SAYCG    1    3    2   0    1    1    3    2    3    4 
COM1     SAYCI    1    0    0   1    1    0    0    1    0    0 
COM1     SAYCK    0    2    2   0    0    2    0    1    0    0 
COM1     SAYCL    0    0    1   1    2    1    0    1    0    0 
COM1     SAYCM    1    0    0   2    1    0    1    0    3    1 
COM1     SAYCQ    3    0    0   2    0    2    1    0    0    2 
COM1     SAYCR    3    0    3   3    1    1    3    6    3    3 
COM1     SAYCT    2    2    0   3    0    0    2    2    1    2 
COM1     SAYCV    0    2    1   0    0    2    0    0    0    1 
COM1     SAYDA    3    3    0   1    5    4   13    9    8    6 
COM1     SAYDE    0    0    2   0    4    0    1    1    0    1 
COM1     SAYDF    1    1    0   0    0    2    1    0    0    0 
COM1     SAYDG    3    1    4   0    0    3    2    3    3    2 
COM1     SAYDH    0    3    1   0    0    0    1    0    0    0 
COM1     SAYDL    3    1    1   0    4    3    4    3    5    6 
COM1     SAYDQ    0    0    2   0    2    1    2    6    1    4 
COM1     SAYDS    3    1    3   3    2    5    7    6    7    8 
COM1     SAYEA    1    1    1   0    0    1    0    1    2    3 
COM1     SAYEE    0    1    0   1    1    1    3    0    4    1 
COM1     SAYEI    4    1    1   1    1    2    5    1    1    4 
COM1     SAYEK    1    3    2   0    3    0    0    0    2    2 
COM1     SAYEP    1    4    0   0    2    3    3    0    0    3 
COM1     SAYEW    0    0    0   0    1    2    4    0    3    4 
COM1     SAYEY    3    0    0   1    1    1    0    3    1    0 
COM1     SAYFC    4    2    1   0    1    0    2    0    0    0 
COM1     SAYFE    1    1    0   2    1    0    0    1    0    0 
COM1     SAYFH    0    2    0   1    0    1    0    0    0    1 
COM1     SAYFI    3    0    1   1    0    1    1    7    5    3 
COM1     SAYFK    1    0    0   0    0    1    1    0    0    3 
COM1     SAYFL    1    3    2   1    0    0    3    2    3    2 
COM1     SAYFM    0    0    0   0    2    0    2    1    0    1 
COM1     SAYFN    2    2    0   1    1    2    1    0    1    3 
COM1     SAYFP    1    0    0   1    1    0    3    0    6    5 
COM1     SAYFQ    2    1    0   1    0    1    0    0    1    0 
COM1     SAYFW    1    0    0   1    1    0    2    2    2    3 
COM1     SAYFY    1    2    0   2    0    1    2    5    5    7 
COM1     SAYGA    1    4    2   1    2    3    0    3    1    3 
COM1     SAYGD    1    2    2   0    2    2    1    2    0    0 
COM1     SAYGH    0    1    2   0    3    4    0    3    2    0 
COM1     SAYGI    1    3    0   1    2    2    0    0    0    3 
COM1     SAYGM    2    1    2   0    2    2    0    2    2    1 
COM1     SAYGS    3    3    0   1    4    1    3    3    6    3 
COM1     SAYGV    3    0    4   1    6    5    1    2    5    2 
COM1     SAYGW    2    2    1   4    0    1    9    6    9    4 
COM1     SAYGY    5    1    2   2    3    0    4    3    3    3 
COM1     SAYHA    1    3    0   0    1    0    1    0    1    1 
COM1     SAYHC    3    1    1   1    1    0    1    0    2    4 
COM1     SAYHI    1    1    3   0    0    1    1    0    1    0 
COM1     SAYHS    3    0    4   2    1    1    9    3    6   11 
COM1     SAYHV    1    1    0   2    0    0    2    0    1    2 
COM1     SAYHY    2    1    0   2    1    0    1    0    1    1 
COM1     SAYIG    1    0    3   2    2    1    1    2    0    0 
COM1     SAYIH    0    0    0   1    0    1    2    0    0    0 
COM1     SAYII    1    1    3   1    0    0    0    0    1    0 
COM1     SAYIK    1    0    1   0    0    1    0    0    0    1 
COM1     SAYIL    0    0    0   1    2    2    0    1    3    1 
COM1     SAYIM    2    0    1   0    1    1    0    0    1    0 
COM1     SAYIN    1    0    1   0    1    3    3    3    6    3 
COM1     SAYIP    1    1    0   0    2    1    1    0    0    2 
COM1     SAYIQ    1    0    3   0    1    3    4    3    3    1 
COM1     SAYIS    5    1    1   0    0    0    1    2    3    3 
COM1     SAYKA    2    1    0   2    1    1    2    2    1    1 
COM1     SAYKC    0    0    0   1    0    4    1    0    0    0 
COM1     SAYKD    3    0    0   2    0    0    5    2    3    3 
COM1     SAYKF    0    0    1   0    0    2    3    3    0    1 
COM1     SAYKG    2    2    0   0    4    3    1    2    2    1 
COM1     SAYKQ    0    1    1   1    2    4    5    3    1    9 
COM1     SAYKS    2    5    2   3    2    2    3    1    3    2 
COM1     SAYKT    2    1    0   1    2    0    4    1    6    2 
COM1     SAYKV    1    0    1   0    1    3    2    1    1    1 
COM1     SAYKW    0    0    0   1    3    1    0    1    0    0 
COM1     SAYLE    4    2    0   0    1    3    1   10    7    9 
COM1     SAYLH    2    1    4   1    2    4    2    2    8    5 
COM1     SAYLI    2    2    5   1    0    3    7    6    7    6 
COM1     SAYLK    3    2    2   0    0    2    4   11    2    3 
COM1     SAYLL    3    1    1   5    5    2    9    2    4    4 
COM1     SAYLN    7    4    0   0    5    6    7    4   12    8 
COM1     SAYLP    3    2    6   0    2    2    4    4    6    7 
COM1     SAYLQ    1    1    4   1    3    4    6    2    6    3 
COM1     SAYLW    0    1    0   0    2    0    2    3    1    4 
COM1     SAYLY    4    0    1   1    2    4    4    1    5    3 
COM1     SAYMA    1    1    1   0    1    0    2    1    3    1 
COM1     SAYMC    1    1    2   2    1    3    0    3    0    1 
COM1     SAYMF    2    3    3   1    1    2    3    6    5    7 
COM1     SAYMI    0    0    2   4    2    0    1    1    1    1 
COM1     SAYMM    1    3    0   0    2    0    0    1    0    0 
COM1     SAYMP    0    0    2   0    2    2    2    1    5    2 
COM1     SAYMR    4    1    1   1    3    2    1    3    1    1 
COM1     SAYMS    3    1    0   1    0    3    5    4    4    4 
COM1     SAYMT    1    1    2   1    0    5   12    7    3    3 
COM1     SAYMV    0    1    0   0    2    1    1    1    0    0 
COM1     SAYMW    1    1    0   1    0    1    0    0    1    3 
COM1     SAYND    4    0    2   1    1    0    1    2    1    1 
COM1     SAYNF    0    1    0   3    0    1    1    1    2    1 
COM1     SAYNH    2    0    0   0    2    1    6    4    4    3 
COM1     SAYNK    0    2    0   1    2    1    1    0    2    1 
COM1     SAYNL    2    2    0   0    1    2    1    0    1    2 
COM1     SAYNM    5    0    0   2    2    0    2    0    5    0 
COM1     SAYNN    3    2    2   0    2    0    2    5    3    0 
COM1     SAYNP    3    2    2   0    0    1    1    0    2    0 
COM1     SAYNR    5    0    3   1    2    2    3    3    2    3 
COM1     SAYNS    3    2    1   4    2    2    4    4    7    7 
COM1     SAYNV    2    0    1   2    1    1    5    3    2    1 
COM1     SAYNW    1    2    0   0    1    0    0    2    3    1 
COM1     SAYPA    4    0    3   4    4    2    6    5   15    8 
COM1     SAYPD    1    1    1   2    2    3    3    9    6    7 
COM1     SAYPF    4    0    1   0    0    1    4    0    3    1 
COM1     SAYPH    2    1    1   2    3    1    2    2    6    1 
COM1     SAYPI    3    3    0   0    2    0    1    0    1    1 
COM1     SAYPN    3    1    2   0    1    4    4    1    5    2 
COM1     SAYPS    7    6    7   1    6    3   10   12   14   14 
COM1     SAYPT    6    2    3   1    3    3    3    5    1    1 
COM1     SAYPV    3    1    2   3    0    2    3    5    1    3 
COM1     SAYQD    7    1    5   1    3    0    4    2    4    3 
COM1     SAYQF    2    1    1   2    0    0    1    0    0    0 
COM1     SAYQK    5    0    1   1    2    0    5    3    6    2 
COM1     SAYQS    5    5    3   3    4    3   15   12   13    9 
COM1     SAYQT    1    2    1   5    2    1    1    2    1    2 
COM1     SAYQV    2    4    2   1    1    1    2    1    2    3 
COM1     SAYRC    5    0    0   3    1    2    1    2    1    0 
COM1     SAYRD    3    0    5   2    2    1    3    2    7    4 
COM1     SAYRE    4    0    3   0    2    3    2    2    3    1 
COM1     SAYRG    3    2    0   1    1    0    1    1    1    0 
COM1     SAYRS    3    7    8   3    4    8    8   12   17   11 
COM1     SAYRT    4    5    4   4    1    5    2    6    5    9 
COM1     SAYRV    5    1    3   4    5    2   11    4    7   11 
COM1     SAYRW    2    2    3   2    2    1    7    4    6    8 
COM1     SAYRY    5    2    3   0    2    5    1    4    2    1 
COM1     SAYSA    2    4    2   1    7    3    5   13   15    9 
COM1     SAYSC    3    1    3   1    1    2    1    1    1    1 
COM1     SAYSD    2    0    2   0    2    0    2    1    1    2 
COM1     SAYSF    2    0    1   0    2    2    3    5    5    7 
COM1     SAYSH    2    0    1   5    3    1    4    3    9    3 
COM1     SAYSI    5    0    0   3    2    5    4    5    4    6 
COM1     SAYSM    0    3    1   1    0    0    4    4    3    7 
COM1     SAYSQ    1    6    4   2    3    5    4    3    4    8 
COM1     SAYSR    7    2    4   4    3    9    7    4    4    4 
COM1     SAYSV    5    2    4   0    4    0    3    4    0    5 
COM1     SAYSW    2    1    0   1    2    3    2    3    0    0 
COM1     SAYSY    5    5    2   1    1    2    2    8    7    4 
COM1     SAYTD    1    0    5   0    2    0    5    1    1    1 
COM1     SAYTE    2    2    1   1    0    0    9    5    6    0 
COM1     SAYTG    2    4    1   3    3    5    7    8   10   10 
COM1     SAYTK    0    0    2   0    1    0    1    0    2    1 
COM1     SAYTQ    0    7    4   1    1    1    6    4    5   10 
COM1     SAYTR    6    6    3   0    1    2    9   12    8    6 
COM1     SAYVA    4    1    0   0    3    4    4    3    5    2 
COM1     SAYVD    4    4    0   1    1    1    1    1    2    1 
COM1     SAYVE    3    1    2   0    0    1    1    1    0    0 
COM1     SAYVH    0    2    3   3    2    0    8    6    8    3 
COM1     SAYVL    5    4    1   3    9    7    5    4    5    4 
COM1     SAYVM    2    0    1   1    1    0    3    5    6    2 
COM1     SAYVN    2    2    2   3    2    4    6    8    9    8 
COM1     SAYVR    9    2    6   2    3    4    8    7   12    6 
COM1     SAYVV    3    2    1   1    0    2    0    5    4    3 
COM1     SAYVW    3    0    2   1    1    2    3    2    5    6 
COM1     SAYVY    6    2    3   3    1    3    6    7    6    8 
COM1     SAYWC    0    0    1   1    2    1    5    1    1    0 
COM1     SAYWD    0    0    0   0    1    0    0    4    0    0 
COM1     SAYWF    3    0    0   0    0    0    3    1    2    2 
COM1     SAYWI    1    1    1   0    2    0    1    2    1    1 
COM1     SAYWL    3    3    0   1    0    4    0    3    2    3 
COM1     SAYWM    1    0    1   0    1    0    1    3    4    2 
COM1     SAYWS    1    3    2   1    1    0    6    2    3    3 
COM1     SAYWT    0    1    2   0    0    3    4    2    5    4 
COM1     SAYYE    2    2    0   0    1    0    2    0    0    0 
COM1     SAYYI    0    0    0   2    4    1    1    0    1    1 
COM1     SAYYP    0    1    2   1    1    1    4    3    3    1 
COM1     SAYYV    2    2    1   0    2    2    2    3    1    0 
COM1     SCAAE    0    3    0   0    2    0    2    0    1    1 
COM1     SCAAL    3    1    1   4    1    4   10    6   11    8 
COM1     SCAAP    7    4    3   2    5    3    5    2    2    6 
COM1     SCAAQ    5    1    4   2    2    4    5    6    4    2 
COM1     SCAAS    7    5    6   1    5    6    5    3    8    9 
COM1     SCAAV    4    5    1   0    5    5    6    4    5    4 
COM1     SCACC    1    0    0   1    0    0    1    0    0    0 
COM1     SCACG    2    1    0   0    0    2    1    0    0    0 
COM1     SCACI    3    0    0   0    0    1    1    0    0    1 
COM1     SCACK    1    0    0   0    0    0    0    1    0    0 
COM1     SCACL    6    2    0   2    0    4    1    6    3    0 
COM1     SCACQ    1    3    2   2    0    2    6    4    6    2 
COM1     SCACY    1    1    3   1    1    1    2    1    0    2 
COM1     SCADF    2    0    0   0    1    0    4    2    5    1 
COM1     SCADI    0    2    1   1    1    0    1    0    1    0 
COM1     SCADM    1    0    2   0    1    1    0    0    1    0 
COM1     SCADN    2    0    0   1    1    2    0    1    3    0 
COM1     SCADP    3    2    0   0    2    0    0    4    0    0 
COM1     SCADR    5    2    4   1    2    0    5    2    7    5 
COM1     SCADV    2    2    1   0    1    3    4    2    6    4 
COM1     SCAEA    2    0    0   0    2    1    0    2    0    0 
COM1     SCAEF    0    1    2   0    1    1    1    0    1    0 
COM1     SCAEN    0    0    0   1    3    0    0    1    0    0 
COM1     SCAEP    1    2    3   1    3    2    4    7    3    0 
COM1     SCAER    3    1    2   0    1    1    1    0    0    2 
COM1     SCAET    2    2    0   1    0    1    0    0    1    0 
COM1     SCAEV    2    1    2   0    1    1    0    1    2    0 
COM1     SCAEY    0    0    0   2    0    0    1    0    1    0 
COM1     SCAFD    1    1    0   0    0    2    1    3    0    1 
COM1     SCAFG    2    0    1   0    1    2    3    2    0    2 
COM1     SCAFH    2    0    0   2    1    1    1    0    0    0 
COM1     SCAFI    1    3    1   0    0    1    1    0    1    0 
COM1     SCAFL    2    1    0   2    1    1    0    0    2    0 
COM1     SCAFM    2    1    1   1    1    0    1    0    0    0 
COM1     SCAFN    0    2    2   0    0    1    1    0    0    4 
COM1     SCAFQ    2    1    1   0    1    0    0    1    2    1 
COM1     SCAFW    2    0    0   1    2    0    1    2    1    2 
COM1     SCAGD    2    1    0   1    0    0    0    1    2    1 
COM1     SCAGE    2    1    1   0    0    0    1    0    1    1 
COM1     SCAGF    2    0    1   5    0    1    2    2    4    2 
COM1     SCAGG    5    3    2   1    3    0    2    6    3    5 
COM1     SCAGI    0    2    0   0    1    2    1    0    4    1 
COM1     SCAHA    1    2    0   0    2    1    1    3    5    3 
COM1     SCAHC    1    0    0   2    0    1    3    7    2    1 
COM1     SCAHD    0    1    1   1    1    0    0    0    0    1 
COM1     SCAHF    2    0    1   1    0    2    1    0    0    1 
COM1     SCAHL    4    2    1   0    1    2    6    4   10    7 
COM1     SCAHN    2    1    0   1    2    1    0    2    0    0 
COM1     SCAHR    2    1    2   0    0    0    0    0    0    1 
COM1     SCAHS    0    2    1   2    1    0    1    0    0    0 
COM1     SCAHT    2    2    1   0    2    0    1    1    2    1 
COM1     SCAHW    1    1    2   1    2    0    0    0    1    2 
COM1     SCAID    0    0    0   0    2    0    0    0    3    1 
COM1     SCAIH    1    0    2   0    0    1    0    0    0    2 
COM1     SCAIL    1    1    2   0    0    0    0    0    0    2 
COM1     SCAIT    1    2    2   1    2    1    1    2    4    1 
COM1     SCAIY    0    0    1   2    0    1    1    2    2    0 
COM1     SCAKA    2    1    3   1    0    0    2    2    8    0 
COM1     SCAKD    2    1    1   0    0    0    0    0    1    1 
COM1     SCAKE    2    1    1   0    1    0    4    0    0    2 
COM1     SCAKG    0    0    0   2    2    3    0    1    2    1 
COM1     SCAKH    1    0    0   1    0    2    1    0    0    0 
COM1     SCAKM    1    1    1   0    1    2    6    7    3    4 
COM1     SCAKN    0    1    0   1    1    0    1    0    2    0 
COM1     SCAKP    3    1    3   2    3    0    3    2    2    0 
COM1     SCAKT    3    1    0   1    2    1    1    0    4    2 
COM1     SCAKW    1    0    0   1    1    1    0    1    0    1 
COM1     SCALA    5    0    3   1    2    2    2    4    1    3 
COM1     SCALD    2    0    0   2    2    5    3    4    2    2 
COM1     SCALH    0    1    1   2    1    1    2    2    0    0 
COM1     SCALK    7    0    2   1    3    4    0    5    3    3 
COM1     SCALR    4    5    3   3    7    6    2    7    8    2 
COM1     SCALY    1    2    2   2    1    2    1    1    0    1 
COM1     SCAMD    0    1    0   0    0    0    1    0    1    0 
COM1     SCAME    0    0    0   2    0    1    1    0    0    0 
COM1     SCAMI    2    0    2   0    2    0    1    1    3    3 
COM1     SCAMM    1    1    1   0    1    1    0    1    0    0 
COM1     SCANA    0    0    1   0    2    0    0    1    0    0 
COM1     SCANC    0    1    1   0    0    1    0    1    0    0 
COM1     SCANE    1    0    0   0    0    1    2    0    1    2 
COM1     SCANI    0    1    1   0    4    3    2    1    1    1 
COM1     SCANK    0    0    1   0    0    0    1    0    1    0 
COM1     SCANL    7    3    0   1    1    3    4    1    5    1 
COM1     SCANP    4    0    1   1    2    1    1    2    2    1 
COM1     SCANW    0    1    0   0    0    0    1    0    0    1 
COM1     SCANY    3    0    1   0    2    1    0    2    0    1 
COM1     SCAPA    2    0    2   0    1    1    3    6    2    4 
COM1     SCAPC    4    1    1   1    0    0    1    1    1    0 
COM1     SCAPD    1    0    1   0    3    2    1    2    2    0 
COM1     SCAPG    2    1    0   0    0    3    1    0    0    1 
COM1     SCAPH    1    1    0   4    1    1    3    1    1    1 
COM1     SCAPK    2    0    1   1    0    0    0    3    0    2 
COM1     SCAPQ    3    4    2   2    1    2    1    2    4    1 
COM1     SCAPV    1    2    2   2    5    2    2    6    4    3 
COM1     SCAQC    3    2    4   3    1    1    2    1    3    1 
COM1     SCAQE    0    0    3   0    1    2    0    1    1    0 
COM1     SCAQM    0    0    1   1    1    1    1    0    1    0 
COM1     SCAQN    1    2    3   2    2    1    0    2    1    1 
COM1     SCAQS    3    3    5   4    7    0    6    3    6    3 
COM1     SCAQV    5    3    2   1    3    1    5    7    7    3 
COM1     SCARM    3    2    0   2    4    2    5    7    6    8 
COM1     SCARV    3    3    2   3    6    0    7    6   12   11 
COM1     SCARW    0    2    1   0    2    1    2    1    3    3 
COM1     SCASA    2    2    5   0    1    1    2    0    2    1 
COM1     SCASD    1    1    3   3    2    2    2    2    1    2 
COM1     SCASE    4    3    1   3    3    0    7    3    3    2 
COM1     SCASF    3    1    2   2    1    2    8    4    3    5 
COM1     SCASL    2    5    3   0    4    2    6    5    7    3 
COM1     SCASM    1    1    3   2    0    0    5    5    6    4 
COM1     SCASN    1    2    1   2    4    2    1    0    3    3 
COM1     SCASP    6    2    2   2    1    3    3    5    3    3 
COM1     SCASR    6    4    5   1    7    5   11    8    7    4 
COM1     SCASS    8    3    2   0    4    6   10   11   10    5 
COM1     SCAST    6    3    3   2    5    5   10    6   10    1 
COM1     SCASW    0    0    1   0    0    2    3    1    4    1 
COM1     SCASY    3    1    3   1    2    2    1    5    4    5 
COM1     SCATA    6    3    2   2    4    3    4    3    4    9 
COM1     SCATC    1    1    2   1    1    0    2    3    2    2 
COM1     SCATE    2    0    1   3    0    0    0    1    0    0 
COM1     SCATF    0    1    2   0    0    0    1    2    0    0 
COM1     SCATG    3    1    1   1    1    2    0    0    3    0 
COM1     SCATH    3    2    3   1    0    4    3    0    3    1 
COM1     SCATL    3    1    6   1    5    0    5    7    3    4 
COM1     SCATM    1    0    1   1    1    0    0    4    2    1 
COM1     SCATN    3    1    1   2    1    1    4    2    2    6 
COM1     SCATS    5    4    4   5    6    3    6    5    5    5 
COM1     SCATT    6    1    6   2    3    3    3    3    4    4 
COM1     SCATV    3    2    2   3    2    4    1    3    2    2 
COM1     SCATW    1    1    0   0    1    0    0    0    1    0 
COM1     SCATY    4    2    2   1    1    1    2    2    0    0 
COM1     SCAVC    4    0    0   1    1    3    1    2    1    1 
COM1     SCAVF    4    0    0   0    1    0    1    0    1    0 
COM1     SCAVL    4    4    1   4    1    1    4    4    5    3 
COM1     SCAVR    4    4    3   1    4    5    6    7    4    3 
COM1     SCAVY    2    2    1   0    2    1    0    0    0    2 
COM1     SCAWE    3    0    0   0    1    0    4    2    0    1 
COM1     SCAWF    2    1    1   2    2    0    1    3    3    1 
COM1     SCAWS    1    3    1   1    4    4    6    1    4    4 
COM1     SCAWT    3    2    1   2    1    1    0    1    1    1 
COM1     SCAWV    3    0    0   0    2    0    0    2    0    0 
COM1     SCAYA    0    2    4   1    1    1    4    0    3    4 
COM1     SCAYG    1    1    3   1    2    1    2    1    0    2 
COM1     SCAYI    2    2    1   1    0    0    0    1    0    1 
COM1     SCAYK    0    1    2   0    0    0    0    1    0    0 
COM1     SCAYM    2    0    0   0    0    0    1    1    3    1 
COM1     SCAYT    2    1    1   1    0    2    0    1    0    1 
COM1     SCAYW    0    0    0   1    1    0    0    1    0    0 
COM1     SCCAA    1    1    2   1    1    2    1    1    0    1 
COM1     SCCAD    2    0    0   2    0    1    1    0    0    1 
COM1     SCCAF    1    2    0   0    0    1    2    0    1    0 
COM1     SCCAH    0    1    1   1    1    2    0    0    3    1 
COM1     SCCAL    1    1    1   0    0    1    2    0    1    2 
COM1     SCCAS    3    3    1   1    0    1    3    0    0    1 
COM1     SCCAV    3    1    1   1    1    0    0    1    0    1 
COM1     SCCCC    1    1    1   0    1    0    0    0    2    1 
COM1     SCCCL    0    0    0   0    1    1    0    1    1    1 
COM1     SCCCM    0    0    1   0    1    0    1    0    0    0 
COM1     SCCCT    1    1    1   0    0    1    0    0    1    0 
COM1     SCCDG    1    0    0   0    0    2    1    2    0    3 
COM1     SCCDI    1    0    0   0    1    0    0    0    2    0 
COM1     SCCDM    0    0    0   1    0    0    2    1    1    2 
COM1     SCCDR    0    1    0   1    3    0    2    3    2    1 
COM1     SCCDS    1    0    1   0    2    2    1    2    2    2 
COM1     SCCDT    1    0    0   0    1    0    0    1    2    3 
COM1     SCCDV    4    0    0   0    0    1    1    0    2    0 
COM1     SCCDY    3    0    1   0    0    0    1    0    0    0 
COM1     SCCEI    0    0    0   0    1    1    2    0    2    2 
COM1     SCCEN    1    0    1   0    2    0    4    2    8    2 
COM1     SCCEP    0    0    0   0    1    0    1    0    2    0 
COM1     SCCER    1    2    0   0    0    0    1    2    1    1 
COM1     SCCEY    1    2    0   0    2    0    3    4    2    3 
COM1     SCCFH    0    0    1   0    1    0    2    0    3    1 
COM1     SCCFV    0    0    0   0    1    0    0    1    1    2 
COM1     SCCGD    0    0    1   1    1    1    0    1    1    0 
COM1     SCCGE    0    0    1   0    0    0    2    3    2    1 
COM1     SCCGG    0    0    0   0    1    0    2    1    0    1 
COM1     SCCGH    0    1    1   0    1    0    3    0    5    2 
COM1     SCCGI    1    0    3   1    1    1    2    0    3    2 
COM1     SCCGQ    1    0    1   0    1    0    1    0    1    2 
COM1     SCCGR    2    0    0   2    4    2    1    6    4    1 
COM1     SCCGS    0    1    0   1    3    0    0    0    1    0 
COM1     SCCGT    2    1    0   0    0    1    1    3    1    3 
COM1     SCCGY    0    0    3   1    1    0    1    5    1    0 
COM1     SCCHD    1    0    0   0    0    0    1    1    2    1 
COM1     SCCHH    0    1    0   1    0    0    0    0    3    2 
COM1     SCCHN    0    1    1   0    1    0    4    3    2    2 
COM1     SCCHQ    1    0    1   1    0    0    2    0    0    0 
COM1     SCCHT    1    0    0   0    2    0    1    0    1    2 
COM1     SCCHY    0    0    1   1    0    0    4    0    0    2 
COM1     SCCID    1    0    0   0    0    0    0    2    2    0 
COM1     SCCIL    2    0    0   2    0    1    1    1    1    1 
COM1     SCCIN    0    1    1   0    0    0    0    1    0    0 
COM1     SCCIP    1    1    0   0    0    0    0    0    0    1 
COM1     SCCIQ    1    0    0   0    0    0    0    1    3    2 
COM1     SCCIS    2    1    0   1    0    0    1    0    4    3 
COM1     SCCKD    2    0    0   0    0    0    0    1    1    1 
COM1     SCCKE    0    0    0   1    0    1    1    1    1    1 
COM1     SCCKG    1    0    1   0    0    0    0    1    1    1 
COM1     SCCKL    1    2    0   2    1    0    4    1    1    6 
COM1     SCCKT    0    1    1   0    0    1    1    2    1    5 
COM1     SCCKV    3    1    2   0    0    0    0    0    1    1 
COM1     SCCKY    0    0    1   0    0    0    0    2    3    0 
COM1     SCCLH    1    2    0   0    2    1    1    1    0    0 
COM1     SCCLI    0    0    0   0    1    0    0    2    1    1 
COM1     SCCLM    1    1    2   2    2    1    1    0    2    1 
COM1     SCCLN    2    0    0   1    2    1    0    1    2    2 
COM1     SCCLP    1    1    1   0    1    3    1    1    6    3 
COM1     SCCLR    4    1    1   0    0    1    3    2    7    0 
COM1     SCCLV    0    1    0   0    3    0    3    0    4    2 
COM1     SCCLW    0    0    0   0    2    1    0    1    0    2 
COM1     SCCLY    0    2    0   0    0    0    0    1    0    2 
COM1     SCCMD    1    0    0   0    0    0    0    1    0    0 
COM1     SCCMI    0    0    0   0    0    1    1    4    3    1 
COM1     SCCMN    0    2    0   0    0    1    0    2    1    1 
COM1     SCCMR    1    4    0   1    2    1    1    0    4    1 
COM1     SCCNN    0    1    2   1    0    0    0    0    2    0 
COM1     SCCNP    1    1    0   1    2    0    6    3    5    3 
COM1     SCCNR    2    3    0   0    0    0    3    1    0    2 
COM1     SCCNT    0    0    0   0    0    1    0    4    3    2 
COM1     SCCNV    1    0    0   0    1    0    0    0    3    2 
COM1     SCCPF    2    0    0   0    0    2    0    0    1    0 
COM1     SCCPI    1    0    1   0    0    0    3    3    2    1 
COM1     SCCPL    0    0    1   2    2    0    2    1    3    0 
COM1     SCCPP    0    2    2   0    0    1    0    1    0    0 
COM1     SCCPS    0    2    2   1    1    1    1    1    0    4 
COM1     SCCPT    1    0    0   1    2    0    0    2    0    1 
COM1     SCCQA    0    0    3   2    0    0    0    0    0    1 
COM1     SCCQE    0    0    1   0    1    0    0    0    0    1 
COM1     SCCQN    3    0    1   1    0    0    0    0    0    1 
COM1     SCCQP    3    1    0   0    0    0    0    1    4    0 
COM1     SCCQR    4    2    2   1    0    1    3    2    2    4 
COM1     SCCQT    0    1    0   0    0    1    2    1    0    2 
COM1     SCCRA    1    1    2   0    2    0    0    1    1    1 
COM1     SCCRD    2    0    2   0    2    0    0    2    3    3 
COM1     SCCRL    3    1    1   0    0    4    1    0    2    4 
COM1     SCCRT    0    2    1   0    4    3    0    2    1    1 
COM1     SCCRV    0    1    4   2    1    2    3    7    6    0 
COM1     SCCRW    0    0    1   2    1    1    2    1    2    1 
COM1     SCCSA    1    1    1   0    0    0    0    2    0    0 
COM1     SCCSH    1    2    2   0    2    1    2    3    1    1 
COM1     SCCSI    2    0    0   0    1    1    1    0    3    0 
COM1     SCCSM    1    0    0   0    0    0    1    2    0    1 
COM1     SCCSN    0    0    1   1    0    0    0    1    0    1 
COM1     SCCSQ    0    0    2   0    1    0    0    0    0    1 
COM1     SCCSS    3    2    0   1    1    3    2    6    5    2 
COM1     SCCSY    2    0    1   1    1    1    2    0    1    0 
COM1     SCCTA    2    1    1   0    0    2    1    2    0    0 
COM1     SCCTE    0    1    1   0    0    0    0    1    0    1 
COM1     SCCTF    0    0    1   2    0    2    1    1    3    1 
COM1     SCCTH    0    1    0   1    2    0    3    3    4    3 
COM1     SCCTI    2    1    0   0    1    0    1    1    1    0 
COM1     SCCTL    1    2    2   0    1    3    0    2    3    0 
COM1     SCCTN    1    0    3   0    2    0    1    0    2    0 
COM1     SCCTR    2    1    0   1    1    1    3    1    0    0 
COM1     SCCTV    1    1    0   1    1    0    2    2    1    5 
COM1     SCCVC    1    0    1   0    0    0    0    1    0    0 
COM1     SCCVG    1    1    2   0    1    1    1    2    5    6 
COM1     SCCVN    1    3    0   1    0    1    0    1    1    2 
COM1     SCCVP    3    1    0   1    2    0    5    4    1    4 
COM1     SCCVQ    5    1    1   0    1    1    0    0    3    1 
COM1     SCCVR    3    3    2   0    0    2    4    5   10    4 
COM1     SCCVT    0    1    0   1    2    1    2    1    2    1 
COM1     SCCWL    0    0    0   1    0    0    0    0    0    1 
COM1     SCCYD    1    1    0   1    0    1    0    1    0    0 
COM1     SCCYQ    0    1    0   2    0    0    1    0    0    0 
COM1     SCCYR    0    1    0   1    0    0    0    1    0    0 
COM1     SCCYV    0    0    0   0    1    0    1    0    0    0 
COM1     SCDAD    1    1    1   0    1    2    0    0    1    0 
COM1     SCDAH    2    2    2   2    0    0    1    1    0    0 
COM1     SCDAK    0    1    1   1    0    3    0    1    0    1 
COM1     SCDAL    4    1    2   1    5    2    4    5    2    2 
COM1     SCDAM    1    0    0   1    0    1    1    0    2    1 
COM1     SCDAN    2    1    1   1    0    0    0    0    1    0 
COM1     SCDAQ    2    3    2   0    2    2    1    3    3    3 
COM1     SCDAR    3    3    0   1    2    3    3    4    1    4 
COM1     SCDAY    4    0    1   1    0    1    2    0    0    0 
COM1     SCDCG    1    0    1   0    0    1    0    0    0    1 
COM1     SCDCI    1    0    0   2    0    1    3    2    0    0 
COM1     SCDCQ    3    0    1   1    1    0    0    0    1    0 
COM1     SCDCV    0    0    0   1    0    0    0    2    1    1 
COM1     SCDCY    1    0    0   0    0    1    0    1    2    0 
COM1     SCDDF    0    0    1   0    2    1    1    0    0    0 
COM1     SCDDQ    4    0    0   2    1    0    0    2    0    0 
COM1     SCDDT    1    0    0   0    3    0    2    2    2    0 
COM1     SCDDV    0    2    1   0    0    0    2    0    0    1 
COM1     SCDEC    0    0    1   1    0    1    0    1    0    0 
COM1     SCDEH    0    0    0   0    0    1    0    0    0    1 
COM1     SCDEI    0    0    2   0    0    1    1    0    2    0 
COM1     SCDEN    2    0    1   0    0    1    0    1    0    1 
COM1     SCDEQ    1    2    0   0    2    0    2    2    0    1 
COM1     SCDFD    0    0    1   1    0    0    0    1    1    1 
COM1     SCDFK    1    0    0   0    1    0    0    2    0    1 
COM1     SCDFL    1    0    0   0    0    0    0    0    0    1 
COM1     SCDFM    0    0    0   0    1    0    0    0    1    0 
COM1     SCDFP    0    0    2   0    0    0    0    0    0    1 
COM1     SCDFT    1    2    0   0    0    0    1    2    2    0 
COM1     SCDFW    0    0    0   1    0    0    0    1    0    0 
COM1     SCDGA    1    5    0   1    2    1    1    2    2    2 
COM1     SCDGC    2    3    1   0    1    0    2    6    5    2 
COM1     SCDGD    2    0    0   1    0    2    0    0    1    0 
COM1     SCDGE    0    0    0   1    0    1    1    1    0    0 
COM1     SCDGL    3    3    1   4    1    2    0    3    3    2 
COM1     SCDGR    3    1    1   0    1    1    0    0    2    0 
COM1     SCDGS    4    1    2   4    1    0    1    2    1    3 
COM1     SCDGT    2    3    2   1    0    2    2    2    2    2 
COM1     SCDHF    0    0    0   1    0    0    0    0    2    0 
COM1     SCDHK    0    0    0   1    1    2    0    1    0    1 
COM1     SCDHL    0    1    1   0    1    1    1    0    1    0 
COM1     SCDHM    0    0    1   1    0    0    0    0    1    0 
COM1     SCDHN    2    0    0   1    0    0    1    1    1    0 
COM1     SCDHP    2    1    1   0    1    0    0    0    0    1 
COM1     SCDHS    2    1    2   0    0    0    0    0    2    0 
COM1     SCDHY    1    0    0   0    2    0    1    1    1    0 
COM1     SCDIA    0    1    0   0    0    1    0    0    0    1 
COM1     SCDIC    0    0    1   0    1    0    0    0    1    0 
COM1     SCDID    0    0    0   0    1    2    1    0    0    0 
COM1     SCDIE    0    0    0   0    0    1    0    1    0    2 
COM1     SCDIH    1    0    0   0    1    0    1    0    1    1 
COM1     SCDIL    1    0    1   1    1    0    0    0    2    2 
COM1     SCDIN    1    1    0   0    0    0    0    0    0    1 
COM1     SCDIQ    1    0    2   0    2    1    2    1    1    1 
COM1     SCDIT    0    0    1   0    0    2    0    1    0    0 
COM1     SCDIV    1    1    0   0    2    2    0    0    0    1 
COM1     SCDIY    0    2    1   0    1    1    0    0    3    0 
COM1     SCDKH    2    1    0   1    1    0    1    0    0    1 
COM1     SCDKL    3    3    1   0    3    1    3    0    3    3 
COM1     SCDKN    2    0    1   0    0    1    0    3    2    4 
COM1     SCDKP    1    0    0   0    0    1    2    0    1    2 
COM1     SCDKQ    1    0    0   0    0    2    1    0    0    1 
COM1     SCDKS    0    0    2   1    1    1    2    2    3    1 
COM1     SCDLA    1    0    2   2    1    0    0    0    2    0 
COM1     SCDLC    0    1    1   0    2    1    0    0    1    0 
COM1     SCDLG    2    1    1   2    0    0    0    2    3    0 
COM1     SCDLI    1    0    3   0    2    0    0    0    1    0 
COM1     SCDLK    2    0    2   1    2    0    0    1    0    1 
COM1     SCDLL    4    2    1   3    2    1    3    0    0    5 
COM1     SCDLM    3    0    2   0    1    0    0    2    2    1 
COM1     SCDLR    1    4    2   1    4    5    1    7    3    0 
COM1     SCDLS    2    4    1   1    1    3    1   11    3    6 
COM1     SCDLT    1    0    1   0    4    4    1    0    2    0 
COM1     SCDLV    0    2    5   2    2    3    1    2    3    3 
COM1     SCDMF    0    0    0   0    1    0    1    1    1    1 
COM1     SCDMK    1    1    3   0    0    1    8    2    2    5 
COM1     SCDML    3    2    0   1    1    1    0    2    0    0 
COM1     SCDMS    2    0    0   0    2    1    0    0    0    3 
COM1     SCDMV    0    2    4   0    1    0    2    2    2    3 
COM1     SCDMY    2    0    0   0    1    0    0    0    1    0 
COM1     SCDNA    0    0    0   0    1    0    0    1    1    0 
COM1     SCDNC    1    1    2   1    0    2    1    2    1    0 
COM1     SCDNE    0    1    0   0    0    2    3    2    2    1 
COM1     SCDNL    1    0    0   0    4    1    0    0    3    0 
COM1     SCDNM    2    0    0   0    1    0    1    1    0    0 
COM1     SCDNP    2    1    1   0    3    1    2    1    1    0 
COM1     SCDNY    0    2    1   1    0    0    1    0    1    0 
COM1     SCDPH    0    0    1   0    0    0    1    0    0    0 
COM1     SCDPL    1    1    2   0    0    0    0    2    1    1 
COM1     SCDPN    0    0    1   1    1    0    0    1    0    1 
COM1     SCDPR    3    0    4   0    0    0    1    1    2    0 
COM1     SCDPT    1    1    0   1    0    1    0    1    0    0 
COM1     SCDPY    3    0    0   0    0    0    1    3    1    0 
COM1     SCDQF    0    2    0   1    1    0    0    0    1    3 
COM1     SCDQN    3    0    0   0    5    2    1    2    1    0 
COM1     SCDQR    2    4    1   1    2    2    0    3    0    2 
COM1     SCDQS    1    2    2   0    0    2    5    3    5    4 
COM1     SCDQT    3    1    2   0    0    1    3    3    2    5 
COM1     SCDQV    2    0    0   0    2    2    0    2    1    0 
COM1     SCDQW    1    2    0   0    0    0    0    1    2    0 
COM1     SCDQY    1    0    4   0    0    0    0    1    2    0 
COM1     SCDRF    1    0    0   0    0    1    0    0    0    1 
COM1     SCDRH    1    0    1   1    3    0    2    1    1    2 
COM1     SCDRI    3    0    0   1    1    0    0    2    4    2 
COM1     SCDRK    1    0    1   1    2    2    0    1    1    0 
COM1     SCDRL    1    3    1   0    4    0    1    0    1    2 
COM1     SCDRM    1    0    1   2    1    1    1    0    0    0 
COM1     SCDRN    2    1    1   0    0    1    1    1    0    1 
COM1     SCDRP    1    0    0   0    2    1    0    1    0    0 
COM1     SCDRV    3    2    0   1    0    3    0    1    1    3 
COM1     SCDSA    2    0    0   0    1    1    0    1    1    0 
COM1     SCDSC    1    1    1   1    1    1    0    0    0    1 
COM1     SCDSD    2    1    0   1    1    2    1    1    1    2 
COM1     SCDSF    3    0    1   1    1    3    1    1    0    1 
COM1     SCDSH    3    1    0   0    0    1    0    1    0    0 
COM1     SCDSI    2    0    0   1    2    0    0    0    0    1 
COM1     SCDSK    1    2    0   3    0    2    5    3    0    4 
COM1     SCDSL    2    2    1   1    1    3    3    1    4    1 
COM1     SCDSP    2    1    1   0    1    1    0    0    1    0 
COM1     SCDSR    2    3    3   2    2    3    3    6    1    7 
COM1     SCDST    1    2    0   0    1    3    0    1    1    1 
COM1     SCDSV    3    1    0   0    1    1    1    0    0    0 
COM1     SCDTD    1    0    2   1    2    0    0    0    1    0 
COM1     SCDTF    1    1    1   1    0    1    2    0    0    0 
COM1     SCDTI    0    3    0   0    0    0    1    3    0    0 
COM1     SCDTM    2    0    2   0    0    1    3    2    0    0 
COM1     SCDTN    1    2    2   0    0    2    4    3    1    0 
COM1     SCDTP    3    1    0   0    1    0    2    1    0    1 
COM1     SCDVC    1    0    0   1    2    1    2    4    7    5 
COM1     SCDVD    1    2    1   0    1    2    1    2    1    0 
COM1     SCDVF    1    1    1   0    0    1    0    0    0    3 
COM1     SCDVG    1    1    0   0    2    2    0    2    4    1 
COM1     SCDVH    0    1    0   1    1    2    1    0    0    0 
COM1     SCDVI    2    2    0   1    0    0    0    0    1    0 
COM1     SCDVK    3    1    2   0    3    1    0    3    2    2 
COM1     SCDVL    4    5    3   5    1    0    2    3    4    5 
COM1     SCDVN    0    0    1   0    0    3    1    0    2    1 
COM1     SCDVP    4    2    0   1    0    0    0    4    2    0 
COM1     SCDVS    2    0    3   0    3    1    2    1    4    1 
COM1     SCDVV    0    1    2   0    4    1    4    2    1    1 
COM1     SCDVY    1    1    0   0    0    0    0    0    3    2 
COM1     SCDWD    0    1    0   0    0    0    2    1    1    0 
COM1     SCDWF    0    0    1   0    1    0    1    0    0    0 
COM1     SCDWP    0    0    0   2    1    1    2    0    0    0 
COM1     SCDWV    1    1    0   2    0    0    0    2    1    0 
COM1     SCDYC    0    1    0   0    2    2    1    1    0    1 
COM1     SCDYG    1    0    0   3    0    0    3    1    0    1 
COM1     SCDYI    0    0    1   0    0    1    2    5    1    2 
COM1     SCDYL    3    0    0   1    0    0    2    1    3    0 
COM1     SCDYN    2    2    0   0    1    0    0    1    0    0 
COM1     SCDYQ    0    1    1   0    0    1    3    1    6    4 
COM1     SCDYR    0    0    0   1    1    1    1    0    1    1 
COM1     SCDYT    1    0    1   3    0    1    1    0    0    0 
COM1     SCEAD    1    1    0   0    0    1    0    0    1    2 
COM1     SCEAH    0    0    0   1    0    1    0    0    1    0 
COM1     SCEAS    4    0    2   3    0    3    2    2    5    1 
COM1     SCEAT    1    0    2   2    1    3    2    3    1    2 
COM1     SCEAV    2    1    0   0    2    2    1    0    3    1 
COM1     SCEAW    2    0    0   0    0    1    0    0    0    1 
COM1     SCECA    2    1    0   0    0    2    0    1    0    0 
COM1     SCECL    2    1    0   0    0    1    0    0    1    0 
COM1     SCECP    0    0    0   0    1    1    0    0    1    0 
COM1     SCECR    5    0    0   1    1    3    0    1    2    0 
COM1     SCECS    2    1    2   0    0    2    5    5    5    3 
COM1     SCECT    0    3    0   2    2    0    2    1    0    2 
COM1     SCECY    0    0    2   0    1    0    0    1    0    0 
COM1     SCEDA    0    0    2   1    0    0    0    1    0    0 
COM1     SCEDC    1    1    1   0    0    2    0    0    1    0 
COM1     SCEDG    1    1    2   1    2    0    0    1    1    1 
COM1     SCEDL    0    0    1   0    2    0    1    1    2    0 
COM1     SCEDQ    2    2    1   1    1    1    1    4    6    3 
COM1     SCEDT    1    0    1   0    0    1    1    0    0    0 
COM1     SCEDW    1    0    0   0    0    0    0    1    3    1 
COM1     SCEDY    1    0    0   2    1    1    1    4    2    3 
COM1     SCEEN    0    0    1   0    1    0    0    1    1    2 
COM1     SCEEW    0    0    0   0    0    1    1    0    0    0 
COM1     SCEFG    0    0    0   1    0    1    0    0    0    1 
COM1     SCEFK    2    0    0   0    0    0    0    2    0    1 
COM1     SCEFT    0    0    0   0    1    0    0    0    0    1 
COM1     SCEFY    1    0    0   0    0    0    2    2    2    0 
COM1     SCEGC    1    1    0   0    0    0    0    3    1    1 
COM1     SCEGE    1    0    0   0    0    1    2    0    1    1 
COM1     SCEGI    0    0    0   0    0    1    0    0    0    1 
COM1     SCEGL    0    1    1   0    2    2    2    1    0    1 
COM1     SCEGN    2    0    0   1    0    1    2    0    2    0 
COM1     SCEGP    3    0    1   1    0    1    1    2    3    0 
COM1     SCEGT    0    0    1   2    1    0    2    2    2    2 
COM1     SCEGV    2    1    0   1    1    0    2    0    0    0 
COM1     SCEGW    1    1    1   0    0    0    1    0    0    0 
COM1     SCEHC    1    0    1   0    0    0    2    3    4    2 
COM1     SCEHF    0    0    0   2    0    0    1    1    1    0 
COM1     SCEHG    1    0    1   1    0    3    0    0    1    0 
COM1     SCEHI    0    0    0   0    1    2    1    0    0    0 
COM1     SCEHL    1    3    0   0    0    3    1    2    1    1 
COM1     SCEHP    0    1    1   0    0    1    1    1    3    2 
COM1     SCEHR    0    1    1   1    1    2    1    0    0    0 
COM1     SCEHT    1    2    0   0    0    0    1    1    0    0 
COM1     SCEIA    1    0    0   0    2    1    1    0    0    0 
COM1     SCEIC    1    1    1   0    0    0    0    0    0    1 
COM1     SCEIH    1    0    0   0    0    2    0    0    1    0 
COM1     SCEIK    2    2    1   0    0    0    2    1    2    0 
COM1     SCEIM    1    0    0   0    1    0    0    0    1    0 
COM1     SCEIR    2    0    1   0    2    1    2    1    2    1 
COM1     SCEIS    0    0    1   2    0    1    0    1    1    0 
COM1     SCEIT    1    0    1   2    1    0    1    0    0    0 
COM1     SCEKC    1    0    1   0    2    0    1    0    0    0 
COM1     SCEKD    0    0    0   1    0    2    2    0    0    0 
COM1     SCEKE    1    0    1   0    0    1    0    1    2    0 
COM1     SCEKH    0    2    0   1    0    1    0    0    1    0 
COM1     SCEKI    2    0    0   2    1    1    2    1    1    0 
COM1     SCEKL    2    1    1   0    1    1    0    1    0    1 
COM1     SCEKY    0    0    0   1    2    0    1    0    0    0 
COM1     SCELA    4    2    1   0    0    0    3    1    0    1 
COM1     SCELC    2    1    1   0    0    0    3    2    4    3 
COM1     SCELF    1    0    0   1    2    1    1    1    1    1 
COM1     SCELK    3    2    2   1    0    1    1    1    2    2 
COM1     SCELM    2    1    1   0    0    1    1    0    1    0 
COM1     SCELN    1    2    1   0    2    3    1    2    1    2 
COM1     SCELQ    2    1    1   1    0    1    1    1    1    0 
COM1     SCELS    3    2    2   3    3    0    4    2    4    0 
COM1     SCELT    2    0    1   3    1    5    2    1    4    1 
COM1     SCELY    2    2    0   0    2    0    3    2    0    0 
COM1     SCEMG    1    0    0   0    2    1    2    0    0    0 
COM1     SCEML    0    1    1   2    0    1    4    2    1    1 
COM1     SCEMV    2    1    1   0    1    0    2    0    0    6 
COM1     SCENG    0    1    0   1    1    0    1    1    0    0 
COM1     SCENH    1    1    0   1    0    0    3    2    3    0 
COM1     SCENK    0    0    0   1    0    1    0    0    1    0 
COM1     SCENR    0    0    1   0    0    1    0    0    1    0 
COM1     SCENV    0    1    1   0    0    2    4    0    4    0 
COM1     SCEPA    3    1    1   0    0    0    1    0    1    5 
COM1     SCEPC    1    1    0   0    1    1    0    0    1    0 
COM1     SCEPL    0    0    0   1    1    1    0    0    0    2 
COM1     SCEPN    1    1    1   1    1    0    1    0    0    0 
COM1     SCEPS    2    1    0   1    1    0    3    5    4    4 
COM1     SCEQC    1    0    1   0    3    2    2    4    2    3 
COM1     SCEQD    1    0    2   1    0    0    1    0    0    0 
COM1     SCERC    0    0    3   1    1    0    3    2    3    3 
COM1     SCERD    1    0    3   0    0    3    2    2    4    1 
COM1     SCERG    2    0    2   1    0    0    4    4    1    3 
COM1     SCERH    1    1    0   0    0    0    1    1    1    1 
COM1     SCERL    3    2    1   0    3    4    2    2    3    3 
COM1     SCERN    1    0    1   0    2    0    0    0    1    0 
COM1     SCERP    3    1    2   2    3    3    1    2    2    1 
COM1     SCERW    2    0    1   0    1    2    2    0    1    1 
COM1     SCESD    1    3    2   0    1    0    2    0    1    0 
COM1     SCESI    3    0    1   1    1    1    1    0    2    0 
COM1     SCESL    1    1    0   0    1    2    5    5    2    3 
COM1     SCESP    4    0    0   2    0    0    0    0    1    0 
COM1     SCESR    1    6    3   0    2    1    1    3    1    6 
COM1     SCESS    2    5    0   1    1    1    0    3    2    0 
COM1     SCESW    2    1    1   0    0    2    0    1    0    1 
COM1     SCESY    2    0    1   1    3    2    1    0    1    2 
COM1     SCETA    0    0    0   2    0    0    1    0    4    2 
COM1     SCETF    1    1    1   0    1    0    0    0    1    0 
COM1     SCETH    1    0    0   0    1    1    0    0    0    1 
COM1     SCETK    0    1    3   1    2    0    1    1    1    1 
COM1     SCETN    3    2    1   0    0    0    1    0    0    0 
COM1     SCETR    3    0    5   1    0    2    1    1    2    1 
COM1     SCETV    0    1    1   1    0    1    3    1    2    3 
COM1     SCEVA    1    0    0   1    1    2    0    3    0    2 
COM1     SCEVC    4    1    1   2    4    0    4    1    3    2 
COM1     SCEVD    0    2    1   1    1    0    0    0    0    1 
COM1     SCEVF    2    2    0   0    2    0    0    1    0    0 
COM1     SCEVM    1    0    1   0    2    0    3    1    0    0 
COM1     SCEVV    2    0    1   1    0    1    1    0    2    2 
COM1     SCEWA    2    0    0   1    0    0    0    0    3    1 
COM1     SCEWD    0    0    0   0    1    0    0    0    0    1 
COM1     SCEWF    0    0    1   0    0    0    1    1    0    0 
COM1     SCEWH    0    0    0   0    1    0    2    2    1    1 
COM1     SCEWN    1    0    0   1    0    1    0    0    2    2 
COM1     SCEWQ    0    1    1   0    1    1    0    1    0    1 
COM1     SCEWT    0    0    0   0    0    1    0    1    0    0 
COM1     SCEWW    2    1    0   1    0    1    1    0    2    0 
COM1     SCEWY    2    0    0   0    1    0    0    0    1    0 
COM1     SCEYA    1    2    1   0    1    1    0    1    0    0 
COM1     SCEYD    1    1    0   0    1    2    1    1    1    2 
COM1     SCEYG    2    1    1   1    0    1    5    4    5    0 
COM1     SCEYI    0    0    0   0    0    2    1    0    0    0 
COM1     SCEYK    0    0    1   0    0    0    0    0    1    0 
COM1     SCEYN    2    0    0   0    0    1    1    0    0    0 
COM1     SCEYS    1    1    1   2    2    0    2    0    3    1 
COM1     SCEYT    1    0    0   0    0    2    0    1    0    0 
COM1     SCEYW    1    0    1   1    0    0    1    0    0    0 
COM1     SCFAD    2    0    0   0    0    1    1    2    3    1 
COM1     SCFAE    1    0    0   0    0    0    1    0    0    0 
COM1     SCFAH    0    1    0   0    2    0    0    0    1    0 
COM1     SCFAK    1    1    0   0    1    0    1    3    3    3 
COM1     SCFAL    0    1    0   0    1    0    4    3    0    1 
COM1     SCFAR    0    0    0   1    0    0    0    0    0    1 
COM1     SCFAS    0    0    0   0    0    2    1    1    1    0 
COM1     SCFAY    2    0    0   0    1    0    0    0    1    1 
COM1     SCFCL    2    0    0   0    0    0    0    0    0    1 
COM1     SCFDR    1    0    1   0    0    0    0    0    0    1 
COM1     SCFDV    1    0    0   0    0    0    0    0    0    2 
COM1     SCFEA    0    0    0   2    0    0    2    3    1    2 
COM1     SCFEG    0    0    0   0    1    1    3    1    4    2 
COM1     SCFER    1    0    0   0    2    0    1    0    2    1 
COM1     SCFFH    0    0    0   0    0    1    0    1    0    0 
COM1     SCFGA    1    0    0   0    1    0    0    1    0    0 
COM1     SCFGE    1    0    0   0    0    0    2    1    0    1 
COM1     SCFGI    3    0    0   0    2    1    0    0    1    0 
COM1     SCFGP    0    0    0   0    0    1    1    0    0    0 
COM1     SCFGR    0    1    0   1    0    1    1    1    0    0 
COM1     SCFGS    0    1    1   1    0    0    0    0    0    3 
COM1     SCFHT    0    0    0   0    1    0    0    0    1    0 
COM1     SCFHW    0    1    0   0    0    0    0    0    0    1 
COM1     SCFIE    1    0    0   0    0    0    0    1    0    0 
COM1     SCFIN    0    0    1   0    0    0    0    1    0    1 
COM1     SCFKF    0    1    0   0    0    0    0    0    1    2 
COM1     SCFKH    1    0    0   0    1    0    1    2    0    1 
COM1     SCFKI    1    2    0   0    0    0    0    0    0    1 
COM1     SCFKL    0    1    0   0    0    0    1    0    1    2 
COM1     SCFKQ    1    1    0   0    1    0    3    0    2    0 
COM1     SCFKS    2    1    2   0    0    0    0    1    0    0 
COM1     SCFLA    2    0    0   0    0    1    2    2    0    3 
COM1     SCFLD    1    0    0   0    0    0    0    2    3    0 
COM1     SCFLG    0    1    0   0    0    0    1    0    4    2 
COM1     SCFLK    1    0    0   0    0    0    2    0    1    1 
COM1     SCFLM    0    1    0   0    0    1    0    0    1    0 
COM1     SCFLS    2    0    1   0    0    4    1    1    0    1 
COM1     SCFLT    0    0    0   2    2    0    1    0    0    1 
COM1     SCFMK    0    0    1   0    0    1    1    1    2    0 
COM1     SCFMM    0    0    1   0    0    0    0    0    2    0 
COM1     SCFMR    0    0    1   0    2    2    0    0    1    0 
COM1     SCFNH    0    0    1   0    0    1    0    0    0    1 
COM1     SCFNS    0    1    0   0    0    1    0    1    0    0 
COM1     SCFNT    0    0    0   0    1    0    0    0    1    1 
COM1     SCFNV    0    1    0   0    0    0    2    0    3    1 
COM1     SCFPL    1    1    0   0    0    0    0    0    2    1 
COM1     SCFQA    2    1    0   0    0    1    0    0    0    1 
COM1     SCFQS    3    1    0   0    0    0    0    0    0    1 
COM1     SCFQV    1    0    2   0    0    0    0    0    1    0 
COM1     SCFQY    0    0    1   0    0    0    0    0    0    1 
COM1     SCFRC    2    0    0   0    0    0    0    0    1    2 
COM1     SCFRD    1    0    0   0    0    0    0    0    4    1 
COM1     SCFRG    1    0    1   0    1    0    0    1    1    3 
COM1     SCFRH    1    0    0   0    0    0    0    1    0    0 
COM1     SCFRL    2    1    1   0    0    0    1    1    1    0 
COM1     SCFRS    2    2    0   0    0    1    0    4    0    1 
COM1     SCFSA    0    2    2   1    0    1    1    0    0    0 
COM1     SCFSC    0    0    0   0    1    1    1    2    1    2 
COM1     SCFSE    0    0    0   0    1    0    0    1    1    0 
COM1     SCFSG    1    2    0   0    0    0    0    1    0    0 
COM1     SCFSM    0    0    0   0    2    0    1    1    0    0 
COM1     SCFSR    0    0    2   0    0    0    0    0    0    1 
COM1     SCFSS    0    0    2   1    0    0    0    3    2    1 
COM1     SCFST    1    0    1   0    0    0    0    1    0    0 
COM1     SCFSV    0    0    0   0    1    1    2    0    1    0 
COM1     SCFSW    0    0    1   1    0    1    0    1    0    0 
COM1     SCFTG    1    0    0   1    0    0    2    0    2    1 
COM1     SCFTL    2    0    0   0    1    1    1    0    0    0 
COM1     SCFTP    1    1    0   0    0    0    0    1    0    1 
COM1     SCFTR    0    0    1   0    0    1    1    0    0    1 
COM1     SCFTS    0    0    1   0    0    1    4    0    2    1 
COM1     SCFTV    0    0    0   1    0    0    1    0    1    1 
COM1     SCFVD    0    0    0   1    1    0    0    0    0    1 
COM1     SCFVE    0    0    0   0    1    0    0    0    0    1 
COM1     SCFVR    0    0    0   0    0    2    0    0    1    0 
COM1     SCFVS    1    0    0   0    0    0    1    2    1    1 
COM1     SCFVV    2    0    0   0    0    0    1    0    0    0 
COM1     SCFYL    0    0    1   0    0    0    0    1    0    0 
COM1     SCFYR    0    1    0   1    0    0    1    0    0    0 
COM1     SCFYS    0    0    0   1    0    0    0    0    2    3 
COM1     SCFYW    0    0    0   0    1    0    0    0    0    1 
COM1     SCGAA    6    2    3   1    1    4    1    1    7    4 
COM1     SCGAC    3    1    0   1    2    2    0    1    1    2 
COM1     SCGAD    4    1    1   1    1    5    1    0    2    2 
COM1     SCGAF    3    3    1   0    0    2    0    1    1    2 
COM1     SCGAG    6    2    3   1    1    1    4    1    1    1 
COM1     SCGAH    3    1    1   1    1    1    0    1    1    2 
COM1     SCGAN    0    3    3   1    1    0    5    4    5    2 
COM1     SCGCL    0    0    3   2    0    2    1    2    2    1 
COM1     SCGDH    4    0    2   0    1    0    6    5    6    1 
COM1     SCGDP    3    0    2   0    0    0    3    1    0    0 
COM1     SCGDS    1    2    0   2    2    1    3    0    1    0 
COM1     SCGDV    2    1    0   0    1    1    1    4    3    1 
COM1     SCGEC    2    0    2   0    1    1    0    0    1    0 
COM1     SCGED    1    1    0   0    1    0    1    0    0    0 
COM1     SCGEE    0    1    0   0    4    0    1    1    0    1 
COM1     SCGEN    1    2    1   1    3    1    0    1    1    1 
COM1     SCGEQ    2    1    0   3    1    2    0    1    2    1 
COM1     SCGER    3    2    0   2    1    0    0    0    1    1 
COM1     SCGES    5    2    0   0    3    3    2    6    4    0 
COM1     SCGEY    2    0    1   0    1    2    3    2    1    4 
COM1     SCGFA    1    0    0   0    0    0    1    1    4    1 
COM1     SCGFF    2    0    0   0    0    1    0    0    0    1 
COM1     SCGFK    1    1    0   0    0    0    0    0    1    1 
COM1     SCGFP    1    0    0   1    0    0    2    0    4    3 
COM1     SCGFY    1    0    2   0    0    0    1    0    0    0 
COM1     SCGGC    1    2    0   2    0    2    0    2    3    0 
COM1     SCGGD    1    1    1   0    2    2    0    0    1    1 
COM1     SCGGF    2    1    1   1    1    0    2    1    1    0 
COM1     SCGGH    0    4    0   0    3    3    1    1    1    0 
COM1     SCGGK    3    1    2   0    0    2    1    1    0    0 
COM1     SCGGL    5    4    2   0    3    6    3    6    2    4 
COM1     SCGGM    0    1    1   1    0    0    0    1    1    0 
COM1     SCGGN    2    0    0   3    4    1    2    3    9    4 
COM1     SCGGS    7    5    3   5    6    3    4    7    2    5 
COM1     SCGGW    3    0    1   1    1    1    0    1    1    1 
COM1     SCGHD    2    2    2   0    1    1    1    1    0    0 
COM1     SCGHE    1    0    0   0    3    2    1    1    0    0 
COM1     SCGHF    1    0    0   1    0    0    0    0    1    0 
COM1     SCGHG    1    1    1   4    1    2    1    2    0    0 
COM1     SCGHI    1    1    0   0    1    0    1    0    1    0 
COM1     SCGHM    0    0    0   1    0    0    3    0    3    2 
COM1     SCGHN    1    2    1   0    0    0    0    1    0    0 
COM1     SCGHP    3    0    2   2    0    0    0    2    1    0 
COM1     SCGHQ    1    1    1   0    0    0    1    0    3    1 
COM1     SCGHR    3    0    2   0    1    1    6    4    1    3 
COM1     SCGHS    3    2    2   1    1    2    1    7    9    5 
COM1     SCGIA    1    0    2   0    0    1    0    0    2    0 
COM1     SCGID    0    0    1   1    1    0    1    0    1    0 
COM1     SCGIL    2    1    3   0    1    3    1    0    2    0 
COM1     SCGIM    2    0    2   0    0    1    1    1    1    0 
COM1     SCGIP    1    1    2   1    1    1    0    1    0    1 
COM1     SCGIQ    5    0    0   0    1    2    0    0    1    1 
COM1     SCGIR    7    0    3   0    0    1    0    3    2    1 
COM1     SCGIS    4    1    3   2    0    0    0    1    0    2 
COM1     SCGIT    0    1    2   2    2    2    1    3    1    0 
COM1     SCGIV    0    1    0   2    5    0    0    1    1    0 
COM1     SCGKA    4    2    1   0    0    1    1    4    5    1 
COM1     SCGKD    1    1    1   0    2    0    2    0    2    0 
COM1     SCGKN    1    2    2   1    1    1    0    4    3    4 
COM1     SCGKV    1    0    1   0    1    1    1    1    0    0 
COM1     SCGKW    1    1    0   1    1    1    0    1    0    0 
COM1     SCGLD    3    2    3   0    2    0    1    1    2    2 
COM1     SCGLL    2    7    3   4    5    4    6    3    3    4 
COM1     SCGLP    9    2    3   3    3    0    2    4    6    2 
COM1     SCGLS    9    7    2   3    5    1    7    9    8    5 
COM1     SCGLT    3    1    5   3    3    5    8    5   12    5 
COM1     SCGLV    4    2    8   0    3    9    4    4    6    3 
COM1     SCGLY    4    1    2   3    1    2    2    5    2    3 
COM1     SCGMD    1    1    1   0    0    2    5    1    3    1 
COM1     SCGME    1    1    0   0    2    2    2    0    0    1 
COM1     SCGMH    1    0    0   0    1    0    0    1    0    0 
COM1     SCGMI    0    0    0   3    0    0    1    0    0    2 
COM1     SCGMP    1    0    0   0    0    2    1    0    0    0 
COM1     SCGMQ    1    1    1   1    3    1    4    6    9    3 
COM1     SCGMT    6    4    0   1    1    1    4    1    4    1 
COM1     SCGMY    3    0    1   0    0    1    0    1    1    0 
COM1     SCGND    4    1    2   1    0    2    2    3    4    3 
COM1     SCGNE    0    0    1   0    0    1    0    0    1    1 
COM1     SCGNF    0    1    0   0    2    2    0    0    0    1 
COM1     SCGNI    4    3    2   0    0    1    2    0    1    0 
COM1     SCGNK    1    0    1   0    1    0    0    0    0    1 
COM1     SCGNL    6    0    0   0    3    3    6    4    0    2 
COM1     SCGNS    5    1    1   1    1    3    6    1    1    4 
COM1     SCGNT    3    2    2   1    1    1    1    1    1    0 
COM1     SCGNV    3    2    1   2    2    5    1    1    5    1 
COM1     SCGNY    3    2    1   0    2    0    2    0    0    0 
COM1     SCGPG    4    1    2   1    1    3    4    5    1    3 
COM1     SCGPH    1    0    1   1    4    1    5    6    6    7 
COM1     SCGPN    0    2    2   1    2    3    0    1    0    2 
COM1     SCGPQ    4    1    0   1    2    2    2    1    1    0 
COM1     SCGPV    2    3    4   1    0    1    2    2    0    1 
COM1     SCGQC    2    1    2   1    4    0    1    2    1    2 
COM1     SCGQR    5    2    3   3    5    2    7    4    7    1 
COM1     SCGRD    5    1    1   0    0    1    0    1    0    2 
COM1     SCGRM    2    4    2   0    3    1    0    3    4    1 
COM1     SCGSA    3    1    2   3    1    1    0    2    2    1 
COM1     SCGSD    5    0    3   3    2    1    1    5    7    0 
COM1     SCGSE    4    0    2   0    0    0    2    3    2    0 
COM1     SCGSF    2    3    2   1    1    1    2    1    1    1 
COM1     SCGSH    8    4    3   3    2    1    4    4    6    5 
COM1     SCGSM    5    2    0   1    0    1    1    3    2    1 
COM1     SCGSN    2    3    1   0    3    0    3    2    0    0 
COM1     SCGSW    3    2    0   0    2    0    0    0    2    2 
COM1     SCGTC    5    4    3   1    3    0    0    2    4    3 
COM1     SCGTE    0    0    2   1    0    3    1    1    1    0 
COM1     SCGTF    1    0    0   0    2    0    1    0    0    0 
COM1     SCGTG    4    2    3   0    2    2    2    7    5    5 
COM1     SCGTL    8    1    1   2    3    0    2    4    7    3 
COM1     SCGTQ    7    3    1   0    3    1    2    1    1    3 
COM1     SCGTT    4    2    0   0    3    0    2    2    7    2 
COM1     SCGTW    1    2    1   0    1    1    2    0    0    0 
COM1     SCGVC    2    3    1   2    1    3    7    9    6    6 
COM1     SCGVD    2    1    0   1    0    1    4    0    0    1 
COM1     SCGVE    1    0    0   0    2    1    0    0    1    0 
COM1     SCGVF    0    0    0   1    3    3    0    1    3    0 
COM1     SCGVH    2    0    2   2    0    1    6    5    3    3 
COM1     SCGVK    4    2    2   2    5    1    4    1    2    2 
COM1     SCGVN    4    0    1   3    4    2    3    0    3    1 
COM1     SCGVP    6    2    3   0    1    2    4    6    2    4 
COM1     SCGVQ    4    1    3   2    3    1    1    3    2    1 
COM1     SCGVV    1    1    1   2    3    3    4    6    9    5 
COM1     SCGVW    0    3    1   0    1    1    1    1    2    0 
COM1     SCGWA    1    0    2   0    0    1    2    2    9    3 
COM1     SCGWD    2    1    1   0    0    0    1    0    2    0 
COM1     SCGWH    2    2    1   1    0    0    2    1    3    1 
COM1     SCGYD    1    1    1   0    1    1    0    0    0    1 
COM1     SCGYF    2    0    0   0    1    0    0    0    1    0 
COM1     SCGYI    0    1    0   0    0    0    0    1    1    0 
COM1     SCGYK    2    1    2   1    0    0    0    0    3    1 
COM1     SCGYR    3    2    3   0    3    2    2    2    0    1 
COM1     SCGYS    1    0    4   1    1    2    5    2    4    1 
COM1     SCGYV    3    1    1   1    2    1    4    5    5    5 
COM1     SCGYW    2    1    0   0    1    1    1    1    1    0 
COM1     SCHAA    3    1    0   0    2    1    0    0    3    1 
COM1     SCHAC    1    1    0   1    1    0    4    0    2    1 
COM1     SCHAF    0    1    0   0    2    1    1    0    0    0 
COM1     SCHAG    1    0    2   0    0    1    0    0    1    0 
COM1     SCHAI    2    0    0   0    0    0    2    0    1    2 
COM1     SCHAL    3    2    0   1    2    0    2    0    0    1 
COM1     SCHAM    1    1    0   0    1    1    0    0    1    0 
COM1     SCHAN    0    2    0   0    0    1    0    1    0    0 
COM1     SCHAP    0    0    0   0    1    3    1    0    0    1 
COM1     SCHAS    3    3    0   0    1    1    1    2    2    2 
COM1     SCHAT    0    2    2   0    1    0    1    1    0    1 
COM1     SCHAV    0    0    1   1    0    0    1    0    0    0 
COM1     SCHCK    2    0    1   0    0    0    0    0    0    1 
COM1     SCHCL    2    1    0   0    1    0    0    0    0    1 
COM1     SCHCR    0    1    1   0    0    4    0    0    1    0 
COM1     SCHCT    0    1    0   1    1    1    0    3    1    1 
COM1     SCHDA    0    0    3   3    0    0    0    0    1    0 
COM1     SCHDE    2    0    2   0    0    0    3    2    2    0 
COM1     SCHDG    0    0    0   1    1    0    1    4    3    1 
COM1     SCHDI    0    2    2   0    2    0    0    1    0    0 
COM1     SCHDK    1    0    0   0    0    1    1    0    2    0 
COM1     SCHDL    1    0    0   1    1    1    1    0    1    2 
COM1     SCHDN    3    0    2   0    0    0    0    0    1    0 
COM1     SCHDQ    0    0    2   0    0    1    0    1    0    0 
COM1     SCHDR    2    2    0   0    0    1    2    1    1    0 
COM1     SCHDS    0    2    1   1    0    4    3    4    2    3 
COM1     SCHDY    0    2    1   1    1    0    2    0    0    2 
COM1     SCHEA    2    1    0   0    0    1    0    0    1    0 
COM1     SCHEE    1    1    1   0    0    0    1    0    0    0 
COM1     SCHEL    0    1    1   0    0    2    1    0    1    0 
COM1     SCHEN    1    0    0   0    0    1    3    2    0    1 
COM1     SCHEQ    0    1    0   1    0    0    0    0    1    0 
COM1     SCHER    0    1    1   0    3    1    1    0    2    0 
COM1     SCHES    2    0    2   0    1    0    1    0    0    0 
COM1     SCHET    1    0    0   0    1    1    1    0    1    0 
COM1     SCHEV    2    1    1   0    0    1    1    0    0    0 
COM1     SCHFF    1    0    0   1    1    0    0    0    1    0 
COM1     SCHFN    1    0    1   0    0    0    0    3    0    1 
COM1     SCHFP    3    1    0   0    1    0    0    0    0    1 
COM1     SCHFS    1    0    1   0    0    0    0    1    0    1 
COM1     SCHGC    1    0    0   0    1    1    2    2    0    1 
COM1     SCHGD    0    1    0   0    1    2    1    0    0    0 
COM1     SCHGG    1    0    1   1    2    0    3    2    1    3 
COM1     SCHGN    2    1    0   0    2    1    0    0    0    1 
COM1     SCHGP    3    0    0   0    0    0    2    3    6    2 
COM1     SCHGR    3    0    0   0    3    1    3    2    8    0 
COM1     SCHGS    1    1    1   1    1    0    1    1    0    0 
COM1     SCHGT    1    1    2   1    1    1    2    0    1    1 
COM1     SCHGV    1    0    0   0    0    1    1    3    0    2 
COM1     SCHGY    2    1    0   1    2    2    1    1    0    0 
COM1     SCHHK    0    0    2   0    1    0    0    0    0    2 
COM1     SCHHL    0    0    0   2    1    1    0    0    1    0 
COM1     SCHHQ    1    0    0   0    0    0    0    0    1    1 
COM1     SCHHR    1    1    0   0    0    0    1    1    0    1 
COM1     SCHHV    0    0    0   0    0    1    2    2    1    1 
COM1     SCHIC    0    1    0   0    0    1    0    0    0    1 
COM1     SCHIE    0    0    0   0    1    0    1    0    1    1 
COM1     SCHIK    0    0    2   0    1    1    0    1    0    0 
COM1     SCHIN    1    0    0   1    0    0    0    1    1    0 
COM1     SCHIW    1    0    0   1    1    1    0    2    0    1 
COM1     SCHIY    0    0    0   0    0    1    1    1    3    0 
COM1     SCHKA    2    2    0   0    1    0    0    1    1    0 
COM1     SCHKL    1    2    2   0    0    1    1    0    2    0 
COM1     SCHKT    1    1    1   2    1    1    0    0    3    1 
COM1     SCHKV    2    0    1   0    1    1    3    1    7    1 
COM1     SCHKY    2    0    0   0    0    2    0    0    1    0 
COM1     SCHLC    1    0    1   0    0    0    1    1    0    2 
COM1     SCHLD    1    0    1   2    0    2    0    0    0    1 
COM1     SCHLF    3    0    2   0    0    0    2    2    2    1 
COM1     SCHLK    1    4    2   1    0    1    1    2    4    2 
COM1     SCHLL    0    1    6   2    3    0    0    3    2    2 
COM1     SCHLR    1    4    1   2    2    1    5    6   13    6 
COM1     SCHLS    1    3    1   0    4    3    2    4    3    1 
COM1     SCHLT    1    0    0   1    2    2    0    1    0    0 
COM1     SCHLY    2    0    1   0    1    1    0    1    1    0 
COM1     SCHML    2    1    0   0    1    0    1    0    1    0 
COM1     SCHMN    2    0    1   0    1    2    0    0    0    2 
COM1     SCHMQ    1    1    0   0    0    1    0    1    0    0 
COM1     SCHMV    0    1    0   0    1    0    0    0    2    1 
COM1     SCHMY    1    0    1   1    0    0    0    0    1    1 
COM1     SCHNA    1    0    1   0    0    0    0    0    0    1 
COM1     SCHNC    1    0    0   0    1    0    1    2    0    3 
COM1     SCHNM    0    0    1   0    0    2    0    0    1    0 
COM1     SCHNN    1    0    1   2    1    0    2    0    2    0 
COM1     SCHNR    0    4    0   0    1    0    0    1    0    0 
COM1     SCHNS    4    2    2   0    3    2    0    2    2    2 
COM1     SCHNT    1    1    0   0    0    1    0    0    0    1 
COM1     SCHNY    0    0    2   3    0    2    0    0    1    1 
COM1     SCHPA    3    0    0   2    0    4    4    0    4    2 
COM1     SCHPD    0    0    0   0    1    1    0    1    1    1 
COM1     SCHPN    0    1    0   1    1    1    1    2    1    2 
COM1     SCHPT    4    0    0   0    0    0    2    2    1    2 
COM1     SCHPY    2    0    2   1    0    0    1    0    1    2 
COM1     SCHQA    3    0    0   1    0    0    0    0    0    2 
COM1     SCHQE    1    0    1   0    0    0    1    0    1    1 
COM1     SCHQF    0    0    0   0    0    1    0    0    0    1 
COM1     SCHQL    1    0    0   2    0    1    0    1    0    0 
COM1     SCHQP    0    2    2   0    0    0    0    0    1    0 
COM1     SCHQW    2    0    0   0    1    0    0    1    0    1 
COM1     SCHRC    1    3    0   0    1    1    2    1    1    0 
COM1     SCHRF    0    1    1   1    0    3    1    0    0    2 
COM1     SCHRT    1    3    2   2    1    2    2    0    0    2 
COM1     SCHRV    3    1    0   0    1    2    0    0    1    2 
COM1     SCHRW    0    0    0   0    1    1    0    0    0    1 
COM1     SCHSA    2    0    1   1    0    1    1    0    0    0 
COM1     SCHSC    1    1    0   1    1    0    0    1    2    1 
COM1     SCHSD    2    1    0   0    1    0    2    0    0    1 
COM1     SCHSH    1    0    0   0    1    1    1    1    2    1 
COM1     SCHSI    0    0    0   0    1    0    2    1    0    0 
COM1     SCHSL    4    1    0   1    2    1    2    1    4    2 
COM1     SCHSM    0    1    0   0    0    0    2    0    2    1 
COM1     SCHSP    2    0    1   0    1    2    1    0    0    0 
COM1     SCHSS    3    1    2   0    1    2    0    3    2    7 
COM1     SCHST    2    0    2   0    2    1    4    3    1    4 
COM1     SCHSV    1    1    1   0    1    2    2    0    1    0 
COM1     SCHSY    0    1    0   0    0    1    0    1    1    0 
COM1     SCHTA    1    2    2   1    1    0    3    6    1    0 
COM1     SCHTD    0    0    0   2    1    0    0    1    0    0 
COM1     SCHTE    2    0    0   0    1    0    0    0    1    0 
COM1     SCHTG    0    3    1   0    0    1    1    0    0    0 
COM1     SCHTI    2    0    0   1    2    1    0    1    1    0 
COM1     SCHTK    0    1    1   0    0    2    0    0    1    1 
COM1     SCHTR    1    1    1   3    2    0    1    3    2    0 
COM1     SCHTT    3    2    1   0    0    0    1    0    0    0 
COM1     SCHVF    1    0    0   0    0    0    0    0    0    1 
COM1     SCHVM    0    1    0   0    3    1    0    0    0    1 
COM1     SCHVP    0    0    4   1    1    1    2    1    2    2 
COM1     SCHVR    2    0    1   3    0    0    4    2    5    4 
COM1     SCHVS    2    2    1   1    2    0    0    2    3    0 
COM1     SCHVW    1    0    0   0    0    0    0    1    0    0 
COM1     SCHWA    1    0    0   0    1    0    1    0    0    0 
COM1     SCHWL    2    0    0   0    0    0    2    0    0    0 
COM1     SCHWN    0    0    1   0    0    0    0    0    0    1 
COM1     SCHYG    0    0    0   0    0    1    0    1    0    0 
COM1     SCHYI    0    0    1   0    0    2    0    1    0    0 
COM1     SCHYL    3    1    1   0    2    0    0    2    2    0 
COM1     SCHYN    0    0    0   1    0    0    1    0    0    2 
COM1     SCHYP    1    0    0   0    1    1    0    0    1    0 
COM1     SCHYR    0    1    3   0    0    2    1    2    2    0 
COM1     SCHYS    2    0    1   0    3    0    1    2    2    1 
COM1     SCHYW    2    0    0   0    0    0    1    1    0    0 
COM1     SCIAA    4    1    0   1    0    1    0    2    0    0 
COM1     SCIAE    0    0    1   1    1    0    0    0    0    1 
COM1     SCIAG    1    1    0   1    2    0    1    0    1    3 
COM1     SCIAI    1    1    0   0    1    1    2    3    0    0 
COM1     SCIAK    2    0    1   1    0    0    0    0    3    1 
COM1     SCIAR    3    2    0   0    1    2    0    1    1    1 
COM1     SCIAS    2    1    1   0    1    1    1    0    1    0 
COM1     SCIAT    2    0    0   0    0    3    0    2    0    0 
COM1     SCIAV    2    0    0   0    1    0    4    1    1    3 
COM1     SCIAW    2    1    2   0    0    0    0    0    0    1 
COM1     SCIAY    0    1    3   0    0    1    0    1    0    0 
COM1     SCICD    1    0    0   0    0    0    0    0    0    1 
COM1     SCICH    1    0    1   0    0    1    0    0    0    1 
COM1     SCIDC    0    0    1   0    0    0    2    2    1    1 
COM1     SCIDF    0    1    1   0    1    0    0    1    1    0 
COM1     SCIDM    1    1    1   0    1    0    0    2    0    3 
COM1     SCIDN    0    1    1   0    1    3    1    0    1    1 
COM1     SCIDS    0    2    0   0    1    1    1    2    0    1 
COM1     SCIDY    1    0    0   0    0    1    0    0    0    1 
COM1     SCIEI    2    0    0   1    1    0    1    0    0    1 
COM1     SCIEM    0    0    1   0    0    0    1    1    0    0 
COM1     SCIEP    1    0    0   0    0    0    0    0    0    1 
COM1     SCIFD    1    0    0   0    1    0    2    3    0    1 
COM1     SCIFQ    2    1    0   0    2    1    0    1    0    0 
COM1     SCIFS    1    0    1   1    0    0    0    0    1    0 
COM1     SCIFT    2    0    0   0    0    0    0    0    0    1 
COM1     SCIFY    0    0    1   0    0    0    1    0    0    0 
COM1     SCIGC    1    0    3   0    0    0    1    0    0    0 
COM1     SCIGF    4    0    0   1    0    0    2    0    1    2 
COM1     SCIGG    0    1    0   0    1    1    0    0    0    1 
COM1     SCIGI    1    0    0   0    0    0    0    2    0    0 
COM1     SCIGL    2    1    1   1    2    2    2    1    3    3 
COM1     SCIGN    2    2    1   2    2    0    0    1    1    1 
COM1     SCIGQ    2    0    2   0    2    2    1    1    1    0 
COM1     SCIGS    3    0    0   0    2    1    0    1    0    1 
COM1     SCIGT    4    0    0   0    0    1    1    1    0    2 
COM1     SCIGY    3    0    1   0    0    2    0    3    1    2 
COM1     SCIHF    2    2    1   0    1    0    1    0    0    0 
COM1     SCIHR    0    0    3   0    0    1    4    4    5    3 
COM1     SCIHS    1    0    0   0    0    0    0    0    1    0 
COM1     SCIHV    1    0    0   0    0    0    0    1    1    0 
COM1     SCIHW    0    0    1   0    0    0    0    0    1    0 
COM1     SCIIA    1    1    0   0    0    0    1    0    1    1 
COM1     SCIIE    0    0    1   0    0    1    0    0    3    1 
COM1     SCIIN    0    0    0   1    0    0    1    1    0    0 
COM1     SCIIS    2    0    1   4    1    0    3    0    4    4 
COM1     SCIIY    3    0    0   0    1    0    0    3    1    3 
COM1     SCIKG    0    1    0   0    1    0    0    2    0    0 
COM1     SCIKH    1    0    0   1    0    0    1    0    0    0 
COM1     SCIKI    0    0    1   2    1    0    0    0    0    1 
COM1     SCIKM    2    0    0   0    0    0    1    1    0    0 
COM1     SCIKN    1    1    0   0    0    0    1    4    2    1 
COM1     SCIKP    1    0    0   0    0    1    0    0    1    0 
COM1     SCIKQ    1    1    1   0    1    2    0    1    0    0 
COM1     SCIKT    0    1    0   0    1    1    2    3    1    0 
COM1     SCIKV    1    0    1   0    0    2    1    1    2    1 
COM1     SCIKY    2    1    0   0    1    0    1    0    0    0 
COM1     SCILD    3    0    0   1    0    0    1    1    0    0 
COM1     SCILI    1    0    1   0    2    0    2    1    0    1 
COM1     SCILK    0    0    1   2    1    0    1    3    2    4 
COM1     SCILL    1    1    1   1    1    1    1    0    1    0 
COM1     SCILM    1    2    0   1    0    1    2    0    1    1 
COM1     SCILP    4    2    0   0    0    2    2    1    0    1 
COM1     SCIMC    2    0    0   0    2    0    0    1    1    0 
COM1     SCIMD    1    0    2   0    0    0    1    0    2    0 
COM1     SCIMK    0    0    1   1    0    0    0    0    0    2 
COM1     SCIMM    0    0    0   0    1    0    1    0    1    0 
COM1     SCIMP    0    0    2   0    1    0    0    0    1    0 
COM1     SCIMS    0    2    0   0    1    1    1    2    2    3 
COM1     SCIMT    0    1    2   1    1    0    0    0    1    1 
COM1     SCINA    2    0    0   1    1    1    1    0    0    0 
COM1     SCINC    0    0    0   0    1    0    1    0    1    0 
COM1     SCING    2    1    0   0    1    3    0    0    2    2 
COM1     SCINK    0    0    0   1    0    0    0    0    3    0 
COM1     SCINM    0    0    1   0    1    0    0    0    1    0 
COM1     SCINN    0    0    0   1    0    1    0    0    2    0 
COM1     SCINQ    2    0    0   1    0    0    0    0    1    0 
COM1     SCINR    1    1    1   0    1    0    1    1    2    0 
COM1     SCINT    1    0    1   0    0    0    1    5    2    4 
COM1     SCINV    1    0    1   0    1    0    1    3    1    1 
COM1     SCINY    2    1    0   0    2    1    0    0    1    1 
COM1     SCIPC    3    0    0   2    0    0    1    0    0    0 
COM1     SCIPE    1    0    2   0    0    0    0    0    1    0 
COM1     SCIPF    1    0    0   0    1    0    2    2    3    0 
COM1     SCIPH    0    1    0   0    0    0    0    0    0    1 
COM1     SCIPS    2    2    1   0    1    0    0    1    0    1 
COM1     SCIQC    2    0    1   1    1    1    1    1    2    0 
COM1     SCIQF    2    0    0   0    0    0    0    1    0    0 
COM1     SCIQI    1    0    0   0    1    0    0    1    0    0 
COM1     SCIQQ    2    1    2   0    1    1    1    2    3    1 
COM1     SCIQS    5    0    2   0    3    1    1    2    3    2 
COM1     SCIQT    3    1    0   1    1    0    0    1    1    0 
COM1     SCIRD    5    0    0   1    0    1    0    2    0    1 
COM1     SCISH    2    2    1   0    2    0    1    0    0    1 
COM1     SCISI    1    0    1   0    0    2    1    1    0    3 
COM1     SCISM    0    0    1   0    0    1    0    2    2    1 
COM1     SCIST    3    1    1   0    0    0    3    2    4    3 
COM1     SCISV    2    0    0   0    1    2    2    2    0    0 
COM1     SCITA    1    2    1   0    1    1    1    0    0    0 
COM1     SCITK    1    1    0   0    1    0    4    2    3    3 
COM1     SCITM    0    0    0   0    1    2    1    0    2    0 
COM1     SCITN    2    0    2   0    1    1    0    0    0    1 
COM1     SCITP    1    0    2   0    1    1    0    0    2    1 
COM1     SCITQ    3    1    0   0    1    1    0    0    1    0 
COM1     SCITR    3    2    0   0    1    2    4    2    1    4 
COM1     SCITS    2    1    2   2    0    3    0    1    0    2 
COM1     SCITV    0    0    1   1    0    1    0    0    0    1 
COM1     SCITW    1    0    0   0    0    0    1    0    0    0 
COM1     SCITY    2    2    0   1    0    0    0    0    0    2 
COM1     SCIVC    4    0    0   2    0    0    1    1    0    1 
COM1     SCIVE    1    0    0   2    2    1    0    0    1    0 
COM1     SCIVG    0    1    0   1    0    0    0    0    0    1 
COM1     SCIVH    1    0    2   0    2    1    2    0    0    0 
COM1     SCIVN    4    2    1   1    2    1    0    1    0    3 
COM1     SCIVP    5    3    0   0    2    1    2    4    1    3 
COM1     SCIVQ    1    1    0   2    2    3    2   10    2    5 
COM1     SCIVR    2    1    2   0    3    0    2    0    0    0 
COM1     SCIVV    1    0    0   1    2    0    6    3    3    2 
COM1     SCIVW    0    2    0   0    2    1    0    0    1    0 
COM1     SCIVY    3    1    0   0    0    0    0    1    1    2 
COM1     SCIWC    2    0    0   0    1    0    1    4    3    1 
COM1     SCIWD    1    0    0   0    0    0    0    0    1    0 
COM1     SCIWS    1    2    0   2    1    0    0    0    1    1 
COM1     SCIYA    0    0    0   1    0    0    1    0    0    1 
COM1     SCIYG    2    0    0   0    0    1    0    0    1    1 
COM1     SCIYK    0    0    0   0    0    1    0    0    0    1 
COM1     SCIYN    1    0    1   0    0    1    0    1    1    0 
COM1     SCIYS    0    1    0   1    1    1    0    1    0    0 
COM1     SCIYV    1    1    0   0    0    0    0    1    0    0 
COM1     SCIYY    0    0    0   1    0    0    1    0    0    0 
COM1     SCKAC    0    1    0   0    0    0    1    0    0    0 
COM1     SCKAD    1    1    3   0    1    1    0    3    1    0 
COM1     SCKAG    0    3    1   0    0    2    1    0    0    0 
COM1     SCKAH    0    0    0   1    0    0    0    0    1    0 
COM1     SCKAQ    2    2    2   0    0    0    0    1    0    2 
COM1     SCKAS    0    2    2   0    2    1    4    0    2    0 
COM1     SCKAY    4    1    1   0    1    1    0    1    2    1 
COM1     SCKCD    1    0    0   0    0    0    1    1    3    0 
COM1     SCKCG    0    2    0   0    0    0    1    0    0    0 
COM1     SCKCL    2    1    2   0    0    1    1    3    0    0 
COM1     SCKDH    2    0    0   0    1    1    1    0    4    0 
COM1     SCKDL    2    0    3   2    2    2    0    0    2    2 
COM1     SCKDQ    2    0    0   2    0    2    3    2    1    6 
COM1     SCKDS    4    0    0   0    2    0    0    1    0    0 
COM1     SCKDT    1    1    2   1    0    0    0    0    1    0 
COM1     SCKDV    2    3    1   0    0    2    5    1    2    1 
COM1     SCKEC    1    0    0   0    1    1    1    0    1    1 
COM1     SCKEI    0    0    0   0    1    1    0    1    0    0 
COM1     SCKEN    0    0    1   0    1    1    5    0    2    2 
COM1     SCKEP    3    0    0   0    1    0    0    0    1    2 
COM1     SCKET    0    1    0   1    2    0    0    2    0    0 
COM1     SCKEY    0    1    1   1    0    2    0    1    0    0 
COM1     SCKFA    0    0    0   0    0    1    0    0    2    0 
COM1     SCKFF    1    0    1   0    0    1    0    1    0    0 
COM1     SCKFG    0    0    1   1    0    2    0    1    0    0 
COM1     SCKFL    1    1    0   0    0    0    0    0    1    0 
COM1     SCKFM    1    1    0   0    1    0    0    0    1    0 
COM1     SCKFS    0    0    2   0    0    2    0    0    1    0 
COM1     SCKFW    0    2    0   0    0    0    0    1    0    0 
COM1     SCKFY    1    1    0   0    1    0    1    0    1    1 
COM1     SCKGA    0    2    3   1    1    2    0    1    3    1 
COM1     SCKGD    1    0    1   0    1    1    1    1    1    2 
COM1     SCKGH    1    2    0   0    0    0    0    2    8    4 
COM1     SCKGI    0    0    2   0    1    0    2    2    3    4 
COM1     SCKGP    1    0    0   0    0    3    1    0    2    0 
COM1     SCKHI    2    2    0   0    0    2    0    1    0    0 
COM1     SCKHM    1    0    1   1    0    0    0    0    1    0 
COM1     SCKHV    3    0    2   0    0    0    1    4    1    6 
COM1     SCKIC    2    0    1   0    2    0    5    3    5    4 
COM1     SCKIF    1    0    0   0    0    0    0    0    0    1 
COM1     SCKII    0    0    1   1    0    0    0    1    0    0 
COM1     SCKIK    1    1    0   0    0    0    0    0    0    1 
COM1     SCKIP    0    2    1   0    1    1    0    0    1    0 
COM1     SCKIR    2    2    0   1    2    0    0    5    6    6 
COM1     SCKIW    1    1    0   0    2    0    0    1    0    0 
COM1     SCKLD    4    1    1   2    2    0    6   10    5    7 
COM1     SCKLE    0    1    1   0    1    0    2    0    0    0 
COM1     SCKLM    4    1    1   2    1    2    4    8    7    5 
COM1     SCKLN    6    2    4   1    0    1    0    1    3    3 
COM1     SCKLV    3    3    3   2    0    3    2    0    3    1 
COM1     SCKMG    1    0    0   0    1    1    0    0    1    1 
COM1     SCKMI    5    0    0   0    1    0    0    0    0    1 
COM1     SCKMP    0    1    0   0    0    0    1    1    0    0 
COM1     SCKMQ    1    0    2   1    2    0    0    0    1    0 
COM1     SCKMS    2    1    1   3    0    1    1    0    1    0 
COM1     SCKMT    2    3    1   0    3    0    0    1    1    1 
COM1     SCKMW    2    0    0   1    2    0    6    4    3    5 
COM1     SCKMY    1    1    0   0    1    1    2    0    0    1 
COM1     SCKNA    1    1    0   0    0    0    0    0    1    0 
COM1     SCKND    1    0    0   0    1    1    2    0    3    0 
COM1     SCKNG    1    0    0   3    0    0    1    0    1    0 
COM1     SCKNH    2    1    0   1    1    0    0    0    1    0 
COM1     SCKNL    2    0    1   0    1    1    1    0    3    4 
COM1     SCKNN    1    2    1   0    1    1    1    0    0    0 
COM1     SCKNS    0    1    1   0    1    0    0    0    0    1 
COM1     SCKPF    1    1    1   0    0    0    2    2    3    2 
COM1     SCKPM    0    0    1   0    1    1    0    0    1    0 
COM1     SCKPS    2    1    0   1    2    3    1    3    5    3 
COM1     SCKQE    2    3    2   0    1    0    1    2    5    7 
COM1     SCKQL    8    4    3   2    1    4   15    5   12    4 
COM1     SCKQM    3    0    0   0    0    1    0    0    0    1 
COM1     SCKQV    2    2    1   0    1    2    1    0    0    1 
COM1     SCKSA    2    0    1   0    1    0    1    0    1    1 
COM1     SCKSG    0    1    0   2    2    0    0    1    0    0 
COM1     SCKSI    0    1    0   1    1    2    1    0    0    0 
COM1     SCKSL    1    1    2   0    1    3    2    1    3    6 
COM1     SCKSM    4    2    1   0    0    2    0    2    0    2 
COM1     SCKSN    2    2    1   3    1    1    3    0    1    0 
COM1     SCKST    1    0    4   0    0    2    0    1    1    0 
COM1     SCKSV    3    0    0   2    1    1    3    3    1    0 
COM1     SCKSW    3    0    0   0    0    0    0    0    1    1 
COM1     SCKSY    2    1    0   0    1    0    0    0    0    1 
COM1     SCKTD    0    1    0   0    1    0    3    1    1    2 
COM1     SCKTF    1    1    0   1    0    0    1    0    1    0 
COM1     SCKTH    4    0    2   0    0    2    1    2    1    1 
COM1     SCKTS    3    2    2   1    0    3    6    6    6    5 
COM1     SCKTV    1    1    0   0    2    1    1    1    1    0 
COM1     SCKTW    1    0    0   0    0    2    2    5    6    1 
COM1     SCKTY    1    0    0   2    1    0    1    1    0    0 
COM1     SCKVC    3    0    1   3    0    0    2    2    0    0 
COM1     SCKVD    0    1    1   2    1    0    1    1    0    0 
COM1     SCKVF    1    0    0   0    2    1    0    0    1    2 
COM1     SCKVH    1    1    1   2    1    0    2    0    0    0 
COM1     SCKVI    2    0    1   1    3    1    2    3    3    2 
COM1     SCKVL    2    1    2   0    1    3    1    1    1    1 
COM1     SCKVM    2    2    1   0    1    1    3    4    2    2 
COM1     SCKVT    2    1    3   0    3    2    0    0    1    4 
COM1     SCKVW    1    0    1   1    0    1    2    0    0    0 
COM1     SCKWF    0    0    1   1    0    0    0    2    0    0 
COM1     SCKWG    0    0    2   1    0    0    0    1    1    0 
COM1     SCKWI    0    1    1   0    3    0    1    2    7    3 
COM1     SCKWQ    0    0    0   0    3    1    1    0    1    0 
COM1     SCKWT    2    1    0   1    0    1    3    1    2    1 
COM1     SCKWY    0    0    1   0    1    0    0    0    1    1 
COM1     SCKYE    2    1    0   0    0    0    0    1    0    1 
COM1     SCKYF    0    0    0   0    1    0    2    0    1    2 
COM1     SCKYL    3    0    1   0    1    0    0    0    1    2 
COM1     SCKYM    0    0    0   1    0    0    0    2    2    0 
COM1     SCKYN    0    0    1   1    2    1    2    1    1    0 
COM1     SCKYS    4    1    1   0    0    3    3    0    2    1 
COM1     SCKYY    1    2    0   1    0    0    0    2    0    0 
COM1     SCLAG    1    2    2   4    6    3    4    2    4    0 
COM1     SCLAH    3    1    1   1    0    0    3    4    2    1 
COM1     SCLAI    3    1    1   0    2    3    3    2    0    0 
COM1     SCLAL    7    2    1   1    3    1   10    7    6    4 
COM1     SCLAM    0    2    0   0    1    0    0    0    1    0 
COM1     SCLAN    3    1    0   0    2    5    1    1    4    1 
COM1     SCLAP    3    3    4   4    2    3    9   14    6   13 
COM1     SCLAS    1    1    3   3    0    0    0    2    1    0 
COM1     SCLAV    3    0    1   1    1    0    0    0    0    2 
COM1     SCLAW    1    0    1   2    1    0    0    1    0    0 
COM1     SCLCD    1    0    2   0    2    0    2    0    0    1 
COM1     SCLCE    0    0    1   0    0    0    2    0    0    1 
COM1     SCLCH    0    0    1   2    1    2    1    0    4    0 
COM1     SCLCI    3    2    1   0    0    0    1    1    0    1 
COM1     SCLCN    1    0    1   0    1    2    0    1    2    1 
COM1     SCLCP    2    1    0   0    0    2    0    1    0    0 
COM1     SCLCV    2    1    0   0    0    0    0    1    0    2 
COM1     SCLCY    0    0    0   0    1    0    0    0    1    0 
COM1     SCLDC    0    1    1   0    0    0    1    0    1    1 
COM1     SCLDG    1    0    1   2    1    1    0    2    1    0 
COM1     SCLDL    3    1    2   2    1    0    0    0    4    0 
COM1     SCLDM    1    2    0   0    2    1    0    1    0    0 
COM1     SCLDQ    3    1    0   0    0    0    1    0    2    0 
COM1     SCLDR    1    3    1   2    0    5    1    4    1    2 
COM1     SCLDS    1    1    0   1    5    2    2    0    2    0 
COM1     SCLDT    1    3    0   2    0    0    0    0    0    1 
COM1     SCLDV    1    0    6   0    0    2    1    1    4    4 
COM1     SCLEA    0    2    0   2    0    1    2    3    3    0 
COM1     SCLEC    1    1    0   0    0    1    2    4    1    1 
COM1     SCLED    0    0    0   1    1    1    0    0    1    0 
COM1     SCLEE    1    0    0   0    0    0    0    1    0    0 
COM1     SCLEH    2    0    3   0    0    0    0    0    2    0 
COM1     SCLEK    2    1    0   1    2    0    4    1    2    0 
COM1     SCLEL    1    0    1   1    2    0    0    1    1    0 
COM1     SCLEN    3    2    0   1    0    0    1    4    4    0 
COM1     SCLEQ    1    1    0   2    1    1    1    1    0    1 
COM1     SCLES    1    0    2   2    0    5    0    2    1    2 
COM1     SCLET    2    1    1   0    1    0    1    0    2    2 
COM1     SCLEV    0    0    2   1    0    1    2    1    2    1 
COM1     SCLFA    0    4    1   0    1    0    1    1    0    0 
COM1     SCLFE    1    0    0   0    0    0    1    0    0    0 
COM1     SCLFF    0    1    0   0    0    1    2    1    0    1 
COM1     SCLFG    3    0    0   0    1    2    0    0    0    1 
COM1     SCLFM    0    0    1   0    0    0    1    1    1    0 
COM1     SCLFP    1    1    2   0    0    1    0    0    0    1 
COM1     SCLFQ    2    0    0   0    1    0    0    0    1    0 
COM1     SCLFT    1    0    1   1    1    1    0    3    5    3 
COM1     SCLFY    3    0    0   0    1    0    0    1    0    0 
COM1     SCLGA    3    2    2   0    0    2    2    0    3    1 
COM1     SCLGC    3    0    2   0    2    1    3   11    6    3 
COM1     SCLGD    2    1    0   0    3    1    1    0    0    3 
COM1     SCLGF    0    0    1   0    2    1    1    1    0    0 
COM1     SCLGG    1    0    1   1    1    0    2    3    4    3 
COM1     SCLGK    0    0    1   0    1    1    0    0    1    3 
COM1     SCLGL    2    3    3   1    6    2    1    2    3    3 
COM1     SCLGM    0    0    0   1    1    2    1    0    0    0 
COM1     SCLGN    0    0    4   2    2    1    0    4    2    0 
COM1     SCLGQ    2    0    2   1    0    1    0    2    1    0 
COM1     SCLGR    6    2    5   3    2    0    3    2    3    4 
COM1     SCLGS    4    5    0   2    4    0    7    7   10    8 
COM1     SCLGT    2    1    4   2    2    1    4    2    7    6 
COM1     SCLGV    2    0    1   0    2    0    2    0    3    0 
COM1     SCLGW    0    1    3   0    0    0    0    1    2    0 
COM1     SCLGY    2    2    1   0    2    1    3    0    1    3 
COM1     SCLHA    2    1    1   0    1    0    2    1    1    2 
COM1     SCLHC    1    1    0   0    0    0    0    2    3    2 
COM1     SCLHE    2    0    0   0    0    0    1    0    0    0 
COM1     SCLHG    2    0    2   0    0    0    0    1    0    0 
COM1     SCLHI    1    1    0   1    0    1    2    1    3    4 
COM1     SCLHK    3    0    2   0    3    1    2    1    2    0 
COM1     SCLHM    1    1    0   0    0    0    4    0    0    1 
COM1     SCLHR    3    0    2   1    3    2    0    2    2    1 
COM1     SCLHT    4    0    1   0    1    0    0    1    0    1 
COM1     SCLHV    3    0    1   0    0    1    0    0    2    1 
COM1     SCLIA    0    0    4   0    0    1    0    0    0    1 
COM1     SCLIF    0    0    0   2    0    0    0    0    1    0 
COM1     SCLIG    1    0    0   0    3    0    0    0    1    0 
COM1     SCLII    0    1    1   1    1    1    1    0    1    2 
COM1     SCLIK    0    3    0   0    0    0    0    0    0    1 
COM1     SCLIL    1    3    0   2    1    1    2    2    0    0 
COM1     SCLIM    0    0    0   0    1    0    0    0    0    1 
COM1     SCLIP    1    1    1   1    0    0    0    0    1    0 
COM1     SCLIR    1    1    2   0    3    0    1    2    4    2 
COM1     SCLIT    3    3    2   1    0    0    0    1    3    0 
COM1     SCLIV    1    1    2   1    2    3    1    3    0    3 
COM1     SCLIW    4    0    0   1    0    0    2    0    0    1 
COM1     SCLKC    0    0    1   1    1    2    0    1    1    0 
COM1     SCLKF    4    2    0   0    0    1    0    0    1    1 
COM1     SCLKK    4    1    1   0    0    0    1    1    0    1 
COM1     SCLKL    2    1    2   1    2    1    0    0    3    1 
COM1     SCLKM    3    0    0   0    0    1    1    0    0    0 
COM1     SCLKN    3    1    0   1    2    0    0    0    1    1 
COM1     SCLKP    2    1    3   2    2    1    3    5    5    2 
COM1     SCLKQ    2    0    1   0    0    3    0    1    0    0 
COM1     SCLKV    2    1    1   0    2    0    0    0    2    0 
COM1     SCLKY    1    0    0   1    3    1    3    3    3    3 
COM1     SCLLC    2    3    3   2    3    0    7    7    6   13 
COM1     SCLLE    2    1    1   1    0    1    1    1    0    0 
COM1     SCLLK    2    1    2   0    2    0    1    0    1    0 
COM1     SCLLL    5    2    3   1    6    0    5    5    9    4 
COM1     SCLLN    2    0    3   2    0    0    1    1    0    3 
COM1     SCLLP   10    2    3   0    1    1    6    2    3    4 
COM1     SCLLR    6    6    3   3    2    2    4    4    2    3 
COM1     SCLLS    3    3    3   5    2    6    3    5    7    4 
COM1     SCLLY    4    3    0   1    2    2    0    3    2    1 
COM1     SCLMC    0    0    1   0    0    1    1    1    3    0 
COM1     SCLMF    0    1    1   0    1    0    0    1    0    0 
COM1     SCLML    3    1    1   0    1    3    2    0    2    1 
COM1     SCLMM    0    1    0   0    3    1    0    0    1    0 
COM1     SCLMN    4    0    0   0    1    1    1    0    0    1 
COM1     SCLMS    4    3    3   1    0    1    2    2    0    2 
COM1     SCLMV    0    1    1   0    0    0    1    1    3    1 
COM1     SCLMY    1    0    0   0    0    1    0    1    0    3 
COM1     SCLNC    1    0    1   0    1    0    0    0    2    0 
COM1     SCLNE    1    2    4   0    1    0    3    1    1    1 
COM1     SCLNF    1    0    0   0    2    1    1    0    1    0 
COM1     SCLNG    2    5    0   0    0    1    2    5    3    1 
COM1     SCLNH    0    0    0   0    3    0    0    3    4    0 
COM1     SCLNL    3    2    1   0    1    0    1    1    1    3 
COM1     SCLNM    0    0    0   0    2    1    0    0    0    1 
COM1     SCLNN    2    1    1   2    1    2    1    2    2    1 
COM1     SCLNR    4    1    2   0    0    1    2    2    1    1 
COM1     SCLNS    2    2    2   1    1    0    1    1    4    2 
COM1     SCLNT    1    1    0   0    2    1    1    0    0    0 
COM1     SCLNW    2    0    1   0    1    1    0    0    1    0 
COM1     SCLNY    2    1    1   0    0    1    0    1    1    0 
COM1     SCLPC    2    2    1   0    4    3    2    3    2    1 
COM1     SCLPF    1    0    0   0    0    0    3    0    1    1 
COM1     SCLPN    5    1    1   0    2    1    6    3    5    2 
COM1     SCLPR    6    4    3   2    3    3    3    4    0    5 
COM1     SCLPS    3    3    2   2    4    2    0    6    6    4 
COM1     SCLPV    3    2    0   0    1    0    0    3    1    1 
COM1     SCLPW    3    2    1   0    2    1    1    0    1    1 
COM1     SCLQA    3    3    1   1    0    3    3    1    4    0 
COM1     SCLQE    0    0    1   0    0    0    0    0    1    0 
COM1     SCLQG    3    0    0   1    2    3    2    0    2    3 
COM1     SCLQQ    4    0    3   1    2    1    1    0    2    1 
COM1     SCLRC    3    1    3   2    1    1    3    6    7    4 
COM1     SCLRE    3    1    2   1    0    0    1    0    1    0 
COM1     SCLRG    1    0    3   1    5    3    0    0    3    2 
COM1     SCLRH    3    2    3   2    2    0    0    0    3    2 
COM1     SCLRL    7    4    1   1    2    4    2    6    4    2 
COM1     SCLRP    5    2    1   1    4    1    2    2    1    1 
COM1     SCLRS    9    6    5   9    1    5   10   10    9    5 
COM1     SCLRT    3    2    3   3    2    4    2    1    6    3 
COM1     SCLRY    1    2    0   1    4    0    3    0    5    1 
COM1     SCLSA    3    2    1   0    2    2    0    2    3    0 
COM1     SCLSC    2    1    2   0    2    0    1    4    3    2 
COM1     SCLSD    2    0    1   1    0    2    2    0    2    0 
COM1     SCLSE    1    1    0   0    2    1    0    3    5    4 
COM1     SCLSF    0    0    0   1    2    0    1    0    0    1 
COM1     SCLSH    3    3    1   1    0    0    0    2    2    1 
COM1     SCLSK    2    3    3   0    3    1    1    4    2    2 
COM1     SCLSL    5    2    0   1    4    3    2    4    3    4 
COM1     SCLSM    2    2    1   3    0    3    3    3    2    4 
COM1     SCLSS    3    2    5   1    4    0    1    5    3    3 
COM1     SCLSW    2    0    2   2    0    0    0    1    1    0 
COM1     SCLTA    3    5    1   1    1    2    3    0    1    5 
COM1     SCLTD    1    1    0   4    2    1    1    1    4    1 
COM1     SCLTE    3    1    2   1    0    2    1    1    2    3 
COM1     SCLTF    0    1    0   0    0    0    0    0    0    1 
COM1     SCLTG    2    1    2   0    1    2    0    0    0    2 
COM1     SCLTH    3    0    1   0    1    0    2    3    2    3 
COM1     SCLTK    2    0    2   1    1    0    1    3    7    2 
COM1     SCLTM    2    3    0   0    0    0    0    0    1    0 
COM1     SCLTP    5    2    2   2    3    1    4    2    2    3 
COM1     SCLTT    2    2    2   1    1    3    1    1    2    0 
COM1     SCLTV    1    0    0   0    2    2    1    0    0    1 
COM1     SCLTW    2    0    0   0    0    0    0    1    0    3 
COM1     SCLTY    2    1    1   0    2    1    1    1    1    0 
COM1     SCLVC    3    4    2   1    0    1    1    3    1    3 
COM1     SCLVD    3    1    0   1    2    1    3    0    2    2 
COM1     SCLVF    1    0    0   1    0    2    1    0    1    1 
COM1     SCLVG    2    0    1   3    2    3    1    4    6    1 
COM1     SCLVH    2    0    5   1    3    2    1    2    3    1 
COM1     SCLVI    3    0    0   1    1    1    0    0    1    0 
COM1     SCLVK    2    0    1   0    2    2    1    1    0    0 
COM1     SCLVM    0    0    1   1    1    1    1    0    0    0 
COM1     SCLVN    2    1    1   2    0    2    0    1    3    0 
COM1     SCLVV    2    2    3   5    2    0    0    3    3    2 
COM1     SCLVW    1    2    1   0    1    2    3    3    1    1 
COM1     SCLWA    0    0    0   0    2    0    1    0    3    1 
COM1     SCLWC    1    1    0   0    0    0    0    1    0    0 
COM1     SCLWG    0    0    1   0    1    0    1    0    1    0 
COM1     SCLWK    1    1    0   1    0    2    1    0    1    0 
COM1     SCLWL    4    0    0   1    0    1    8    5    3    4 
COM1     SCLWM    1    1    0   0    1    0    2    1    0    1 
COM1     SCLWS    3    3    3   1    0    2    0    3    3    1 
COM1     SCLWT    2    1    0   1    2    0    0    0    1    0 
COM1     SCLWW    0    1    0   0    0    0    0    1    4    1 
COM1     SCLWY    0    1    0   1    1    0    1    0    0    0 
COM1     SCLYA    4    1    0   0    0    1    0    0    1    0 
COM1     SCLYC    1    0    0   1    2    0    2    2    2    0 
COM1     SCLYD    0    2    0   0    3    0    2    0    2    1 
COM1     SCLYE    1    0    1   0    1    1    1    4    0    2 
COM1     SCLYF    3    1    0   0    0    0    0    0    0    2 
COM1     SCLYG    0    0    0   1    0    2    1    2    1    2 
COM1     SCLYI    1    2    0   1    0    1    2    3    0    2 
COM1     SCLYK    1    1    0   0    1    0    0    2    5    2 
COM1     SCLYQ    4    1    0   0    0    0    0    0    0    1 
COM1     SCLYS    3    1    0   2    3    5    4    6    6    1 
COM1     SCLYT    5    1    1   0    1    0    1    1    0    0 
COM1     SCLYV    3    0    3   0    1    0    3    6    3    2 
COM1     SCLYW    1    1    1   1    0    1    1    0    1    0 
COM1     SCMAA    2    0    0   1    0    1    4    4    6    1 
COM1     SCMAF    0    3    0   0    0    0    0    0    1    0 
COM1     SCMAG    1    1    2   0    1    0    1    2    1    0 
COM1     SCMAH    1    1    0   1    1    0    1    1    0    1 
COM1     SCMAM    1    0    0   2    0    0    0    0    1    0 
COM1     SCMAN    3    0    1   0    0    0    2    0    3    1 
COM1     SCMAS    3    0    0   2    3    2    1    0    1    1 
COM1     SCMAT    3    1    0   1    0    0    1    0    0    0 
COM1     SCMAV    1    0    1   1    0    1    1    0    0    0 
COM1     SCMCL    2    1    0   1    0    1    0    2    1    0 
COM1     SCMCM    2    0    0   0    1    0    0    0    0    1 
COM1     SCMCT    1    1    0   0    0    0    0    1    1    2 
COM1     SCMCV    3    1    2   0    0    0    0    0    1    0 
COM1     SCMDC    1    0    0   1    2    0    0    0    1    0 
COM1     SCMDF    2    0    0   0    0    0    1    1    1    1 
COM1     SCMDL    2    1    0   0    1    0    0    0    0    1 
COM1     SCMDM    2    0    0   0    0    1    0    0    0    1 
COM1     SCMDQ    2    1    1   0    0    0    0    1    0    3 
COM1     SCMDT    0    1    0   0    0    1    1    0    0    0 
COM1     SCMEK    1    0    0   0    0    0    0    0    2    0 
COM1     SCMEL    1    0    0   2    0    0    0    0    1    0 
COM1     SCMER    2    1    1   0    0    2    2    0    0    0 
COM1     SCMET    2    1    1   0    0    0    1    0    0    1 
COM1     SCMEV    1    1    1   0    0    1    0    0    1    1 
COM1     SCMFA    0    0    1   0    2    1    1    1    0    1 
COM1     SCMFL    3    0    0   1    0    1    0    0    1    0 
COM1     SCMFN    2    0    0   0    0    0    0    0    0    1 
COM1     SCMFP    0    0    1   0    1    0    0    0    2    0 
COM1     SCMFT    1    0    1   0    1    2    2    2    0    0 
COM1     SCMFV    4    0    0   0    0    0    0    1    0    0 
COM1     SCMGE    0    1    1   1    1    0    1    0    0    0 
COM1     SCMGF    1    1    0   0    1    1    0    0    0    1 
COM1     SCMGH    1    0    2   0    1    1    0    0    0    1 
COM1     SCMGI    1    1    0   0    2    0    4    4    3    3 
COM1     SCMGK    1    0    0   0    1    2    0    0    0    1 
COM1     SCMGN    2    0    3   1    1    1    0    1    1    4 
COM1     SCMGS    1    2    1   2    1    1    2    1    0    0 
COM1     SCMGV    1    1    1   0    2    0    1    1    1    0 
COM1     SCMGW    1    0    0   0    0    0    0    0    1    0 
COM1     SCMHC    0    0    0   0    1    0    2    1    0    0 
COM1     SCMHE    0    1    0   0    0    0    1    0    0    0 
COM1     SCMHL    1    0    0   1    1    1    1    0    0    1 
COM1     SCMHP    1    0    1   1    0    3    0    0    0    1 
COM1     SCMHR    1    1    2   0    0    0    0    1    0    1 
COM1     SCMHS    2    1    2   0    0    1    4    2    4    6 
COM1     SCMIK    1    1    1   0    0    3    0    2    2    1 
COM1     SCMIN    0    1    1   0    1    1    0    0    0    1 
COM1     SCMIP    0    1    1   1    3    0    0    1    1    0 
COM1     SCMIR    0    2    1   0    1    0    1    1    0    0 
COM1     SCMIT    2    0    0   0    0    0    0    0    0    2 
COM1     SCMIV    1    0    1   1    1    0    0    1    0    0 
COM1     SCMIW    0    1    0   0    0    0    1    0    0    0 
COM1     SCMKA    3    1    0   1    0    0    0    1    0    1 
COM1     SCMKF    0    1    0   0    1    1    1    2    2    0 
COM1     SCMKH    0    1    0   0    0    0    0    1    1    1 
COM1     SCMKK    1    0    0   0    1    0    0    0    0    1 
COM1     SCMKL    2    2    1   1    0    0    1    0    2    1 
COM1     SCMKP    2    1    0   0    2    2    1    0    6    0 
COM1     SCMKS    1    0    1   2    0    2    0    1    2    3 
COM1     SCMKT    1    0    0   2    0    0    1    3    0    0 
COM1     SCMKY    1    1    0   0    1    1    1    0    0    0 
COM1     SCMLD    1    4    0   0    2    1    0    1    1    0 
COM1     SCMLE    3    0    0   1    0    0    0    1    0    1 
COM1     SCMLF    1    1    4   2    1    0    2    0    0    1 
COM1     SCMLH    1    0    0   1    0    1    1    1    0    2 
COM1     SCMLK    4    1    1   3    1    2    3    2    4    1 
COM1     SCMLL    1    2    1   1    4    1    7    4    4    2 
COM1     SCMLQ    1    2    2   1    0    6    2    1    3    1 
COM1     SCMLY    3    2    2   0    1    1    1    1    2    0 
COM1     SCMMD    1    1    0   0    0    0    0    0    1    0 
COM1     SCMMF    2    0    0   1    1    0    3    3    0    1 
COM1     SCMMK    1    1    0   0    0    2    0    1    0    0 
COM1     SCMMM    2    1    0   1    0    1    0    1    2    1 
COM1     SCMMP    2    2    0   1    0    0    4    3    1    6 
COM1     SCMMQ    1    1    1   0    0    0    0    2    0    3 
COM1     SCMMS    2    1    2   0    1    0    2    1    6    0 
COM1     SCMMV    0    1    0   0    1    0    1    1    1    0 
COM1     SCMMY    1    1    3   1    0    0    1    0    3    1 
COM1     SCMNC    1    0    0   1    0    0    0    0    1    0 
COM1     SCMNG    0    2    1   1    2    0    0    0    1    0 
COM1     SCMNI    0    0    1   0    1    1    0    0    3    1 
COM1     SCMNN    0    1    1   1    0    0    0    0    1    0 
COM1     SCMNP    1    0    0   0    0    0    0    0    0    1 
COM1     SCMNQ    2    1    1   0    1    0    0    1    2    1 
COM1     SCMNR    0    0    1   2    0    1    0    1    0    2 
COM1     SCMNV    1    1    0   0    1    1    0    0    0    1 
COM1     SCMNY    2    0    1   1    0    0    1    1    0    0 
COM1     SCMPA    2    2    1   0    2    2    1    1    2    1 
COM1     SCMPC    1    1    0   0    0    1    0    0    1    0 
COM1     SCMPD    4    1    0   1    0    0    0    0    1    0 
COM1     SCMPK    1    0    1   0    1    0    0    1    1    1 
COM1     SCMPP    3    0    1   0    1    0    1    0    0    2 
COM1     SCMPT    2    0    1   0    1    0    2    0    4    3 
COM1     SCMPV    1    0    1   1    1    0    0    0    0    3 
COM1     SCMQA    1    0    0   1    1    2    2    3    2    1 
COM1     SCMQK    1    1    0   0    0    2    2    2    1    0 
COM1     SCMQN    3    0    1   0    1    0    0    1    0    1 
COM1     SCMQT    3    0    1   2    1    1    0    0    2    0 
COM1     SCMRC    1    2    2   0    0    0    2    0    2    0 
COM1     SCMRE    1    0    0   1    1    1    0    1    1    2 
COM1     SCMRG    0    2    0   1    1    2    3    2    8    3 
COM1     SCMRI    1    2    1   1    1    1    0    2    1    3 
COM1     SCMRP    0    2    1   3    1    0    0    0    2    0 
COM1     SCMRT    2    1    1   2    0    1    0    2    1    2 
COM1     SCMSK    2    1    1   0    0    2    0    2    2    0 
COM1     SCMSM    2    2    1   0    0    2    0    1    2    1 
COM1     SCMSN    0    1    1   2    1    5    2    2    2    2 
COM1     SCMSP    3    1    1   0    1    3    0    1    2    0 
COM1     SCMSR    1    2    4   1    0    2    0    1    1    1 
COM1     SCMSS    3    5    2   1    2    3    5    3    3    3 
COM1     SCMST    1    1    4   1    2    0    2    1    1    0 
COM1     SCMSV    2    1    1   2    1    1    1    0    0    1 
COM1     SCMSW    3    0    1   1    0    0    0    0    1    0 
COM1     SCMTE    0    0    1   0    0    3    2    0    0    0 
COM1     SCMTF    0    0    1   0    2    0    2    0    0    1 
COM1     SCMTK    1    0    1   0    0    1    2    0    1    0 
COM1     SCMTL    2    0    1   1    1    0    1    0    1    4 
COM1     SCMTN    2    0    2   1    1    0    1    1    1    1 
COM1     SCMTP    1    0    0   0    0    0    0    0    1    0 
COM1     SCMTY    1    0    1   0    1    2    1    1    0    0 
COM1     SCMVA    1    0    1   0    0    0    3    1    0    2 
COM1     SCMVD    4    0    1   0    0    0    0    1    0    0 
COM1     SCMVE    4    1    0   0    0    0    2    0    0    0 
COM1     SCMVF    3    0    1   2    0    0    0    0    1    1 
COM1     SCMVH    1    1    1   1    1    0    1    0    0    0 
COM1     SCMVK    2    0    1   1    1    1    5    5    4    3 
COM1     SCMVL    2    2    2   2    1    1    2    0    1    2 
COM1     SCMVM    1    1    3   0    2    1    0    1    1    0 
COM1     SCMWC    1    2    0   0    0    0    0    3    2    1 
COM1     SCMWK    2    0    1   1    1    0    1    1    0    1 
COM1     SCMWL    1    1    1   1    3    0    3    2    5    3 
COM1     SCMWM    0    0    1   2    0    1    1    0    0    0 
COM1     SCMWY    0    0    1   0    1    0    0    2    2    1 
COM1     SCMYA    1    1    0   0    0    0    2    4    4    1 
COM1     SCMYC    0    0    1   1    0    1    2    3    0    0 
COM1     SCMYD    2    0    1   1    1    1    2    0    2    1 
COM1     SCMYG    0    2    1   0    2    0    1    0    0    0 
COM1     SCMYI    3    2    1   0    0    2    1    0    0    1 
COM1     SCMYK    0    0    1   0    0    2    1    0    3    1 
COM1     SCMYL    2    0    1   1    0    2    2    2    2    1 
COM1     SCMYM    0    0    0   0    1    0    0    0    2    0 
COM1     SCMYS    1    3    0   0    1    0    6    0    0    1 
COM1     SCMYV    1    0    0   0    1    1    1    0    0    0 
COM1     SCNAC    3    1    0   0    1    2    1    4    1    2 
COM1     SCNAF    0    2    1   0    1    0    0    0    1    0 
COM1     SCNAG    2    1    1   1    1    0    1    1    3    0 
COM1     SCNAP    2    1    1   1    0    0    3    7    1    1 
COM1     SCNAR    0    3    1   1    1    4    2    4    3    4 
COM1     SCNAT    3    2    3   0    0    2    2    0    2    0 
COM1     SCNAW    1    0    1   0    1    1    0    0    0    1 
COM1     SCNCA    1    0    0   0    1    0    4    1    2    4 
COM1     SCNCD    0    1    0   0    1    0    0    1    1    0 
COM1     SCNCE    0    1    1   0    0    0    1    0    1    0 
COM1     SCNCL    3    0    1   1    1    0    0    0    1    0 
COM1     SCNCN    2    0    0   0    0    1    2    0    1    0 
COM1     SCNCR    0    2    0   1    2    0    1    0    1    0 
COM1     SCNCS    2    1    0   0    0    0    0    0    1    0 
COM1     SCNCT    2    1    1   1    1    0    0    1    0    0 
COM1     SCNCW    0    0    0   0    1    0    1    0    2    0 
COM1     SCNDD    3    2    0   1    0    0    1    1    0    0 
COM1     SCNDF    0    1    0   0    1    1    1    0    0    0 
COM1     SCNDH    1    0    0   0    0    0    3    0    1    1 
COM1     SCNDL    1    2    0   0    0    1    0    2    1    0 
COM1     SCNDP    1    1    0   0    1    2    0    0    1    0 
COM1     SCNDS    2    1    2   1    0    1    0    2    0    1 
COM1     SCNDT    2    0    1   0    2    1    0    0    1    0 
COM1     SCNDV    3    1    0   2    1    3    1    3    0    3 
COM1     SCNDW    2    0    0   0    0    0    0    1    0    1 
COM1     SCNEA    1    1    0   1    1    0    0    0    0    2 
COM1     SCNEC    1    0    1   0    0    0    4    3    2    2 
COM1     SCNEE    0    1    4   1    0    0    0    0    1    0 
COM1     SCNEF    1    1    0   1    1    0    0    1    0    0 
COM1     SCNEH    1    1    0   1    0    1    2    3    0    0 
COM1     SCNEM    0    0    1   0    0    1    0    0    1    0 
COM1     SCNEN    0    0    1   1    0    0    0    0    2    0 
COM1     SCNEP    2    1    0   0    2    0    1    0    0    0 
COM1     SCNET    0    2    1   0    0    0    0    0    0    1 
COM1     SCNEV    1    0    0   2    2    0    2    0    0    1 
COM1     SCNEY    3    0    0   1    2    0    0    0    1    0 
COM1     SCNFD    1    1    0   0    0    0    0    0    1    1 
COM1     SCNFG    1    0    0   0    2    2    0    0    1    0 
COM1     SCNFL    2    0    1   0    1    0    1    2    0    0 
COM1     SCNFM    1    2    1   0    0    0    2    2    5    1 
COM1     SCNFP    0    1    0   0    0    0    1    0    0    0 
COM1     SCNFQ    1    0    1   0    0    2    0    0    1    0 
COM1     SCNFR    1    0    0   0    0    2    0    0    1    0 
COM1     SCNFY    0    1    0   0    0    0    0    0    4    5 
COM1     SCNGA    2    1    1   0    0    1    2    1    0    1 
COM1     SCNGC    3    1    1   0    1    2    9    3    4    5 
COM1     SCNGD    2    0    3   0    0    0    0    1    1    3 
COM1     SCNGE    0    0    0   0    1    0    4    0    4    1 
COM1     SCNGI    0    2    0   0    1    0    4    5    1    3 
COM1     SCNGK    2    0    0   0    2    1    1    1    2    1 
COM1     SCNGP    4    1    1   2    0    0    2    0    0    0 
COM1     SCNGS    3    4    4   3    0    2    3    2    9    4 
COM1     SCNGV    4    0    1   4    3    1    0    4    2    1 
COM1     SCNGW    0    0    1   1    0    0    0    1    1    2 
COM1     SCNGY    3    0    1   1    0    1    1    1    0    0 
COM1     SCNHF    1    0    1   0    0    0    0    1    0    0 
COM1     SCNHG    0    1    0   1    0    0    1    0    1    0 
COM1     SCNHR    0    0    0   0    1    0    2    1    1    3 
COM1     SCNIA    0    0    0   1    0    1    1    0    0    1 
COM1     SCNIG    2    2    0   0    0    0    2    3    5    2 
COM1     SCNIK    2    0    1   1    0    2    3    1    5    2 
COM1     SCNIP    0    1    0   0    0    2    1    0    0    1 
COM1     SCNIQ    0    0    0   1    1    0    0    1    0    0 
COM1     SCNIR    0    0    1   0    4    0    1    0    2    2 
COM1     SCNIS    3    0    3   0    2    1    0    1    2    1 
COM1     SCNIT    2    1    1   0    1    1    0    1    1    0 
COM1     SCNIY    1    0    0   0    0    1    0    2    0    0 
COM1     SCNKA    1    0    1   0    1    0    0    1    0    0 
COM1     SCNKC    0    2    0   1    2    0    0    2    2    1 
COM1     SCNKE    0    0    1   0    0    0    0    4    1    2 
COM1     SCNKH    1    0    1   3    0    0    0    1    1    0 
COM1     SCNKI    1    0    1   0    2    1    0    1    1    0 
COM1     SCNKL    2    1    1   2    1    3    3    0    6    1 
COM1     SCNKP    1    0    1   0    0    1    1    1    0    0 
COM1     SCNKW    0    1    2   0    1    3    0    1    1    1 
COM1     SCNKY    1    0    2   1    0    0    0    0    1    0 
COM1     SCNLA    2    1    1   1    0    0    0    0    0    1 
COM1     SCNLC    2    1    0   1    2    0    0    0    1    1 
COM1     SCNLD    2    0    1   0    0    2    3    0    2    0 
COM1     SCNLF    0    1    1   0    0    2    0    1    1    0 
COM1     SCNLG    2    2    1   3    1    0    3    0    3    1 
COM1     SCNLH    1    2    0   1    1    0    0    1    1    0 
COM1     SCNLI    1    0    0   0    1    0    2    2    1    4 
COM1     SCNLK    2    1    1   0    2    0    1    1    1    0 
COM1     SCNLL    6    3    5   1    1    0    1    2    3    3 
COM1     SCNLM    1    2    1   0    0    0    4    1    3    3 
COM1     SCNLN    2    0    0   0    4    0    1    0    0    0 
COM1     SCNLR    1    0    3   2    5    2    1    2    2    2 
COM1     SCNLT    6    3    1   0    2    3    5    1    4    2 
COM1     SCNLV    2    1    2   0    0    0    0    0    0    1 
COM1     SCNLY    2    2    2   0    1    2    1    4    2    4 
COM1     SCNMC    1    0    0   2    1    0    0    1    0    0 
COM1     SCNMF    0    2    0   2    1    0    1    0    1    0 
COM1     SCNMK    1    0    1   0    0    1    4    1    2    2 
COM1     SCNML    1    1    1   0    2    0    0    0    1    0 
COM1     SCNMM    1    2    0   0    0    0    1    1    2    0 
COM1     SCNMN    1    0    2   0    0    1    0    1    0    1 
COM1     SCNMR    0    0    1   4    0    0    1    2    1    2 
COM1     SCNMS    0    0    0   0    3    0    0    0    0    1 
COM1     SCNMY    1    1    0   0    0    1    0    0    0    1 
COM1     SCNNF    1    2    0   0    0    0    1    1    0    1 
COM1     SCNNK    0    0    1   0    0    0    1    1    0    2 
COM1     SCNNM    1    0    0   0    0    0    0    0    0    1 
COM1     SCNNP    1    1    0   1    0    1    0    0    0    1 
COM1     SCNNT    0    0    0   0    0    2    1    1    4    2 
COM1     SCNNW    0    0    0   1    0    0    0    0    1    2 
COM1     SCNPA    1    2    1   1    1    2    1    0    1    0 
COM1     SCNPF    1    0    0   0    0    0    3    0    0    0 
COM1     SCNPG    1    0    0   0    1    0    1    0    1    0 
COM1     SCNPK    0    1    0   1    2    1    0    1    0    0 
COM1     SCNPL    1    0    0   0    1    1    0    1    0    0 
COM1     SCNPM    0    1    0   0    0    1    2    0    3    0 
COM1     SCNPR    2    0    0   0    1    2    5    1    4    3 
COM1     SCNPS    1    0    1   0    0    0    0    0    0    1 
COM1     SCNQF    1    0    1   0    1    1    0    1    0    0 
COM1     SCNQN    2    1    1   0    0    1    0    2    1    1 
COM1     SCNQR    1    0    1   3    1    0    0    0    1    0 
COM1     SCNRA    2    0    0   1    1    2    0    1    0    0 
COM1     SCNRC    4    0    1   1    2    0    4    6    3    4 
COM1     SCNRD    2    2    0   0    0    0    3    2    3    2 
COM1     SCNRF    2    0    1   0    2    2    0    2    0    0 
COM1     SCNRN    0    0    5   1    0    2    1    2    0    0 
COM1     SCNRT    4    0    1   1    2    1    3    0    4    1 
COM1     SCNSA    3    0    1   3    1    0    0    3    3    4 
COM1     SCNSD    3    0    0   0    1    1    1    0    1    1 
COM1     SCNSE    0    1    0   1    2    0    6    0    1    1 
COM1     SCNSF    1    0    1   1    1    1    1    0    0    0 
COM1     SCNSG    7    0    1   2    0    0    1    3   10    7 
COM1     SCNSK    0    2    0   1    1    2    2    4    4    0 
COM1     SCNSL    2    1    1   1    3    4    4    4    6    5 
COM1     SCNSM    1    3    1   0    0    2    2    1    0    0 
COM1     SCNSQ    3    1    0   1    1    0    0    0    1    0 
COM1     SCNST    3    1    1   1    0    1    1    0    2    3 
COM1     SCNSY    3    1    0   1    0    0    2    2    3    1 
COM1     SCNTA    2    0    0   1    1    2    1    0    1    0 
COM1     SCNTC    2    2    1   1    0    1    6    5    6    5 
COM1     SCNTG    2    1    0   0    1    0    0    0    1    0 
COM1     SCNTH    0    2    0   0    0    0    2    1    1    2 
COM1     SCNTI    0    0    0   0    1    1    0    0    1    1 
COM1     SCNTM    2    0    0   0    0    1    5    1    3    2 
COM1     SCNTP    2    0    0   1    0    0    1    2    1    1 
COM1     SCNTW    1    2    2   0    1    0    1    0    0    0 
COM1     SCNVE    0    0    1   0    0    1    2    1    0    1 
COM1     SCNVG    1    1    1   0    1    2    1    0    1    0 
COM1     SCNVH    1    0    1   2    2    1    1    1    3    4 
COM1     SCNVI    2    1    1   0    0    0    1    0    1    1 
COM1     SCNVK    2    2    2   1    0    2    3    6    4   10 
COM1     SCNVL    3    1    1   0    3    0    0    0    1    1 
COM1     SCNVM    0    1    0   0    0    0    3    0    1    2 
COM1     SCNVP    4    0    1   0    2    1    2    1    2    0 
COM1     SCNVQ    4    3    1   0    1    3    1    0    3    1 
COM1     SCNVT    3    1    1   1    0    2    1    1    3    2 
COM1     SCNVW    1    1    1   0    0    1    1    1    3    0 
COM1     SCNVY    2    1    3   1    1    3    2    3    1    1 
COM1     SCNWC    1    1    0   1    2    0    0    0    1    1 
COM1     SCNWG    2    0    0   0    0    1    1    4    1    0 
COM1     SCNWL    0    1    0   3    0    2    9    1    3    4 
COM1     SCNWM    0    0    0   0    0    1    1    0    1    0 
COM1     SCNWN    0    0    0   0    2    0    5    0    2    0 
COM1     SCNWP    1    0    0   0    1    0    0    0    1    0 
COM1     SCNWS    0    1    2   0    0    1    0    0    2    2 
COM1     SCNYA    0    0    0   1    0    0    0    0    0    1 
COM1     SCNYD    1    1    2   1    1    2    5    1    2    5 
COM1     SCNYG    1    2    3   1    0    0    1    2    0    1 
COM1     SCNYI    3    0    0   0    1    0    1    0    0    0 
COM1     SCNYR    3    0    2   0    1    0    0    0    3    1 
COM1     SCNYS    2    1    1   0    2    1    2    3    3    2 
COM1     SCNYW    1    1    0   0    0    0    0    0    0    1 
COM1     SCPAC    0    2    1   1    1    3    3    2    6    7 
COM1     SCPAD    1    0    2   0    2    0    0    0    1    0 
COM1     SCPAF    1    1    0   0    1    0    0    0    0    1 
COM1     SCPAI    1    2    3   2    0    0    0    0    1    2 
COM1     SCPAN    1    3    0   0    1    0    1    0    0    0 
COM1     SCPAV    1    2    1   0    3    3    2    0    1    4 
COM1     SCPAY    0    0    4   2    1    1    0    3    4    0 
COM1     SCPCD    0    1    0   1    0    4    0    0    0    1 
COM1     SCPCG    2    1    1   2    0    2    3    3    2    4 
COM1     SCPCK    0    1    0   1    0    0    0    3    1    2 
COM1     SCPCL    3    3    1   0    0    1    1    3    1    0 
COM1     SCPCQ    0    0    0   0    1    0    0    1    0    0 
COM1     SCPCR    0    0    0   0    2    1    0    0    0    1 
COM1     SCPCS    4    3    3   2    2    2    1    2    3    2 
COM1     SCPCV    2    0    2   0    0    2    1    3    2    0 
COM1     SCPCY    1    0    1   0    0    0    0    1    0    0 
COM1     SCPDA    2    0    1   0    0    2    1    0    0    0 
COM1     SCPDD    0    1    1   2    1    1    0    1    0    1 
COM1     SCPDF    0    0    0   0    1    0    2    1    2    0 
COM1     SCPDG    2    1    0   0    0    0    1    0    0    2 
COM1     SCPDH    2    0    1   0    0    0    1    0    0    0 
COM1     SCPDI    0    1    0   0    2    1    3    2    1    0 
COM1     SCPDL    3    0    0   0    1    2    1    0    3    1 
COM1     SCPDM    1    0    0   0    0    0    0    0    1    0 
COM1     SCPDN    0    0    2   1    1    0    0    1    0    1 
COM1     SCPDS    4    0    2   1    3    0    2    2    5    6 
COM1     SCPDT    3    0    1   2    1    2    5    2    4    2 
COM1     SCPDV    0    2    0   0    1    2    0    2    1    2 
COM1     SCPDW    1    2    0   2    1    1    0    0    1    1 
COM1     SCPEA    0    1    1   3    0    0    0    1    0    0 
COM1     SCPEE    2    0    0   0    0    0    0    0    1    1 
COM1     SCPEH    0    0    0   1    1    0    1    0    0    0 
COM1     SCPEK    2    0    0   0    0    0    4    3    3    1 
COM1     SCPEL    0    4    1   0    0    0    2    0    1    2 
COM1     SCPEN    0    0    0   0    0    1    0    0    1    0 
COM1     SCPER    1    0    2   1    1    1    3    3    3    3 
COM1     SCPEW    0    0    1   0    1    0    1    0    1    0 
COM1     SCPFH    0    1    1   1    0    0    0    1    3    0 
COM1     SCPFN    0    0    0   0    1    0    1    0    0    2 
COM1     SCPFS    1    1    0   0    0    1    0    0    0    2 
COM1     SCPFV    1    1    0   0    2    0    0    0    0    1 
COM1     SCPGC    2    2    1   2    0    2    0    1    2    0 
COM1     SCPGE    1    0    0   1    0    0    0    1    1    0 
COM1     SCPGF    2    0    1   0    0    0    0    1    1    2 
COM1     SCPGK    0    0    2   1    1    1    0    3    0    0 
COM1     SCPGL    3    0    0   2    1    0    2    1    2    4 
COM1     SCPGN    2    1    0   0    2    0    3    2    2    2 
COM1     SCPGP    6    5    2   3    3    4    5    7    1    2 
COM1     SCPGW    1    0    1   0    3    0    1    0    0    0 
COM1     SCPHA    1    2    2   2    1    0    1    0    1    0 
COM1     SCPHD    1    1    1   0    0    0    1    0    0    1 
COM1     SCPHF    1    0    0   0    0    1    0    1    0    1 
COM1     SCPHG    3    1    0   1    1    1    0    0    3    0 
COM1     SCPHH    0    0    0   0    0    1    0    0    0    1 
COM1     SCPHK    1    0    0   0    1    1    1    1    1    1 
COM1     SCPHL    2    1    0   2    0    0    0    0    1    0 
COM1     SCPHN    2    0    0   0    2    0    1    0    0    0 
COM1     SCPHR    2    0    2   0    1    0    3    2    2    1 
COM1     SCPHT    1    1    0   0    0    2    2    3    2    0 
COM1     SCPHV    0    1    0   1    0    2    0    0    1    0 
COM1     SCPHW    1    0    2   1    0    0    0    2    1    0 
COM1     SCPII    1    0    0   0    1    0    2    1    2    6 
COM1     SCPIK    0    0    0   2    1    0    2    5    3    3 
COM1     SCPIL    0    1    0   1    0    1    0    0    1    0 
COM1     SCPIP    2    1    0   1    0    0    1    1    1    0 
COM1     SCPIQ    1    1    0   0    0    0    3    2    4    1 
COM1     SCPIR    2    2    0   1    0    1    0    0    1    0 
COM1     SCPIS    1    3    2   2    0    0    1    3    2    3 
COM1     SCPIV    0    1    0   1    0    0    2    0    1    0 
COM1     SCPIW    1    1    0   1    0    0    0    0    0    1 
COM1     SCPIY    0    0    1   0    3    1    0    2    1    0 
COM1     SCPKC    1    1    2   0    0    0    1    0    2    0 
COM1     SCPKH    3    2    0   0    1    0    1    1    4    4 
COM1     SCPKL    1    2    2   0    2    2    7    4    6    3 
COM1     SCPKW    0    0    0   0    2    1    2    0    2    1 
COM1     SCPKY    2    2    0   2    0    1    0    1    1    0 
COM1     SCPLC    3    1    2   0    2    1    2    1    0    2 
COM1     SCPLE    1    1    1   0    0    1    2    0    2    1 
COM1     SCPLF    4    3    1   0    1    2    1    1    1    2 
COM1     SCPLG    4    0    1   2    3    0    0    1    0    2 
COM1     SCPLH    5    2    1   2    4    5    4    4    4    3 
COM1     SCPLI    3    1    0   0    0    2    0    1    1    0 
COM1     SCPLK    0    4    1   0    0    1    0    0    0    1 
COM1     SCPLM    0    2    1   0    0    2    0    0    0    1 
COM1     SCPLN    0    0    4   1    1    1    0    3    2    2 
COM1     SCPLV    3    0    0   0    0    2    1    0    2    1 
COM1     SCPLW    0    1    3   1    0    2    1    2    0    1 
COM1     SCPME    0    1    0   0    0    0    2    1    0    1 
COM1     SCPMF    2    2    1   0    1    1    0    0    1    1 
COM1     SCPML    4    0    2   0    1    1    1    1    2    0 
COM1     SCPMN    0    0    1   0    2    0    1    0    0    0 
COM1     SCPMP    3    1    0   0    0    2    0    1    0    1 
COM1     SCPMY    3    1    0   3    0    0    1    0    1    1 
COM1     SCPNA    3    0    0   1    0    1    0    1    1    1 
COM1     SCPNE    0    1    1   0    0    0    1    0    1    1 
COM1     SCPNF    0    1    1   1    1    1    1    1    0    0 
COM1     SCPNI    2    0    0   0    1    1    0    0    0    1 
COM1     SCPNN    0    0    1   2    2    0    0    0    0    1 
COM1     SCPNR    1    1    1   0    1    0    1    0    1    1 
COM1     SCPNV    3    2    0   0    0    2    0    0    3    0 
COM1     SCPNY    1    1    0   0    1    0    1    1    0    0 
COM1     SCPPC    3    2    1   0    0    2    0    2    2    3 
COM1     SCPPD    1    0    1   0    1    2    0    1    0    0 
COM1     SCPPF    0    2    1   0    0    2    0    1    0    0 
COM1     SCPPG    5    0    1   4    2    2    7    8    7    6 
COM1     SCPPH    1    2    0   0    3    2    1    0    2    0 
COM1     SCPPI    1    0    0   1    1    0    0    0    0    1 
COM1     SCPPW    2    0    0   1    1    1    8    2    2    3 
COM1     SCPPY    2    1    1   2    2    0    2    0    1    0 
COM1     SCPQC    1    2    1   1    0    2    2    5    2    3 
COM1     SCPQD    2    2    0   2    1    1    0    1    1    0 
COM1     SCPQK    0    0    1   1    1    1    0    0    0    1 
COM1     SCPRA    4    4    6   3    3    6   10    5    8    3 
COM1     SCPRD    1    4    1   0    1    3    2    1    1    0 
COM1     SCPRE    2    2    0   0    2    1    1    1    1    1 
COM1     SCPRL    9    4    6   3    5    2    3    5    6    8 
COM1     SCPRP   13    7   14   7    3    5   14   17   13   13 
COM1     SCPRS    6    4    5   4    8    5    5    8    8    7 
COM1     SCPRV    3    1    2   1    3    0    1    1    1    0 
COM1     SCPRW    3    1    1   0    2    0    0    1    3    3 
COM1     SCPSC    2    0    0   1    0    1    2    0    0    0 
COM1     SCPSI    3    1    0   0    0    3    0    2    0    0 
COM1     SCPSK    1    2    1   1    1    2    3    2    8    2 
COM1     SCPSL    6    1    3   2    4    2    1    1    6    5 
COM1     SCPSM    2    2    0   1    1    1    1    0    0    2 
COM1     SCPSN    0    0    0   2    1    3    2    0    3    1 
COM1     SCPSP   12    2    3   3    6    3    5    5    3    8 
COM1     SCPSQ    1    1    2   0    3    0    1    0    4    0 
COM1     SCPST    7    2    0   4    2    2    4    3    5    3 
COM1     SCPSV    2    0    1   1    1    1    0    1    4    0 
COM1     SCPSW    2    0    1   1    0    0    1    0    0    1 
COM1     SCPTC    1    0    1   0    1    1    0    1    0    1 
COM1     SCPTF    3    0    0   1    1    0    0    0    2    0 
COM1     SCPTK    1    1    1   1    1    1    0    0    0    2 
COM1     SCPTL    6    1    3   1    3    2    0    1    6    1 
COM1     SCPTM    1    0    1   1    1    1    0    0    1    0 
COM1     SCPTN    1    1    0   2    1    0    2    4    2    2 
COM1     SCPTW    2    0    0   2    1    1    1    0    0    0 
COM1     SCPTY    1    1    0   1    1    0    1    0    0    0 
COM1     SCPVE    1    3    0   0    0    1    0    0    1    0 
COM1     SCPVF    3    2    1   0    1    1    0    0    1    1 
COM1     SCPVP    4    4    2   1    3    1    1    7    3    1 
COM1     SCPVQ    5    0    1   0    2    1    3    3    5    7 
COM1     SCPVT    3    2    3   0    3    5    0    2    7    2 
COM1     SCPVW    2    0    0   2    1    0    0    0    0    1 
COM1     SCPVY    4    0    2   3    2    0    1    0    2    2 
COM1     SCPWA    1    0    0   1    1    1    0    1    1    0 
COM1     SCPWC    2    0    0   0    1    2    0    3    2    1 
COM1     SCPWE    1    0    1   0    0    0    1    1    0    0 
COM1     SCPWG    1    1    0   0    1    2    2    0    6    1 
COM1     SCPWI    0    0    0   2    0    0    0    0    2    2 
COM1     SCPWK    1    0    0   0    0    0    0    1    0    0 
COM1     SCPWN    3    1    0   2    0    0    0    1    2    1 
COM1     SCPWQ    0    2    0   1    1    1    0    1    0    1 
COM1     SCPWT    0    0    1   2    1    1    3    4    1    3 
COM1     SCPYA    0    0    0   1    0    0    0    0    5    0 
COM1     SCPYC    2    1    1   2    0    1    2    1    1    2 
COM1     SCPYF    0    1    1   1    0    0    0    0    2    1 
COM1     SCPYG    1    0    1   0    0    1    0    0    1    0 
COM1     SCPYI    0    2    0   0    0    0    0    1    1    0 
COM1     SCPYL    0    0    1   1    1    2    0    4    0    1 
COM1     SCPYP    3    1    4   0    1    0    0    2    2    3 
COM1     SCPYS    1    1    2   1    0    1    0    0    0    1 
COM1     SCQAF    3    0    0   1    0    1    0    1    0    0 
COM1     SCQAS    3    0    1   0    2    2    1    1    3    2 
COM1     SCQAY    2    0    0   0    1    1    0    1    0    0 
COM1     SCQCK    1    0    1   2    2    0    0    0    0    1 
COM1     SCQCQ    1    3    1   0    0    1    0    0    1    1 
COM1     SCQDI    1    0    1   1    0    0    1    0    0    0 
COM1     SCQDL    2    1    0   0    2    1    1    0    0    0 
COM1     SCQDP    0    2    3   0    1    0    0    0    1    0 
COM1     SCQDQ    1    0    0   1    0    0    1    0    1    0 
COM1     SCQDT    3    1    0   1    0    1    0    1    0    0 
COM1     SCQEA    1    1    1   0    0    0    2    0    0    0 
COM1     SCQED    1    0    1   0    0    3    1    5    0    1 
COM1     SCQEF    0    0    0   0    2    0    0    0    1    1 
COM1     SCQEI    2    1    0   1    2    1    0    2    0    0 
COM1     SCQEP    1    1    0   1    0    2    2    1    1    4 
COM1     SCQEQ    0    2    1   0    0    0    0    0    0    1 
COM1     SCQET    0    0    1   1    0    2    0    1    0    0 
COM1     SCQFF    0    0    0   2    1    1    4    2    1    1 
COM1     SCQFG    2    1    2   0    1    0    1    3    0    0 
COM1     SCQFK    1    1    1   1    1    1    0    0    0    1 
COM1     SCQFN    1    0    0   1    0    0    1    0    0    0 
COM1     SCQFS    1    2    3   0    1    1    2    1    0    1 
COM1     SCQGE    2    0    0   0    0    0    1    0    1    2 
COM1     SCQGF    2    0    0   1    0    0    0    3    0    1 
COM1     SCQGL    4    2    3   3    2    0    1    4    8    3 
COM1     SCQGP    6    1    1   1    4    0    5    2    5    3 
COM1     SCQGV    1    2    1   1    2    1    2    0    0    1 
COM1     SCQHL    1    0    1   0    2    0    1    0    0    0 
COM1     SCQHN    3    1    1   2    1    0    1    0    1    0 
COM1     SCQHQ    2    0    0   0    1    0    2    3    1    2 
COM1     SCQIA    1    0    1   0    1    0    1    1    5    0 
COM1     SCQIF    0    0    0   0    1    0    1    0    0    0 
COM1     SCQIK    1    1    0   1    0    0    0    0    1    2 
COM1     SCQIM    2    1    2   0    0    0    2    1    1    0 
COM1     SCQIN    1    0    1   4    0    0    0    0    1    0 
COM1     SCQIP    1    0    2   0    0    1    0    2    1    1 
COM1     SCQIW    0    1    0   0    0    0    0    1    0    0 
COM1     SCQIY    3    0    0   0    0    0    1    2    2    1 
COM1     SCQKG    2    1    0   1    1    0    1    0    0    0 
COM1     SCQKH    0    1    2   0    0    0    0    1    0    0 
COM1     SCQKI    1    1    0   0    0    1    0    1    0    0 
COM1     SCQKN    0    1    3   1    0    0    1    2    1    2 
COM1     SCQKP    0    1    0   0    1    0    1    1    0    0 
COM1     SCQKT    2    2    2   1    2    1    0    2    0    1 
COM1     SCQLA    3    1    2   1    1    2    2    1    0    2 
COM1     SCQLP    6    2    3   0    1    3    8    2    3    0 
COM1     SCQLV    3    0    0   3    3    1    1    1    0    3 
COM1     SCQMA    2    0    1   0    1    2    0    1    0    0 
COM1     SCQMD    0    0    1   1    0    1    1    1    0    0 
COM1     SCQMG    2    0    0   0    2    0    0    0    1    1 
COM1     SCQMH    2    0    0   0    1    0    1    1    0    2 
COM1     SCQMK    2    0    2   1    0    1    1    3    1    1 
COM1     SCQMN    1    1    2   2    1    0    0    1    1    0 
COM1     SCQMP    1    1    0   0    0    1    0    0    2    0 
COM1     SCQMR    4    0    0   1    1    2    1    1    3    2 
COM1     SCQMT    3    1    1   0    0    3    0    1    1    0 
COM1     SCQMW    0    0    0   0    1    0    0    1    0    0 
COM1     SCQNA    0    1    0   0    0    0    1    1    0    1 
COM1     SCQND    1    1    0   0    0    1    2    0    2    2 
COM1     SCQNE    2    0    0   2    0    0    0    0    1    0 
COM1     SCQNF    0    1    0   0    0    0    0    0    0    1 
COM1     SCQNH    0    0    0   2    0    1    0    1    0    0 
COM1     SCQNL    2    3    2   1    0    2    1    1    3    0 
COM1     SCQNM    0    0    2   0    1    0    0    0    0    1 
COM1     SCQNN    2    1    0   2    1    0    1    0    0    0 
COM1     SCQNP    1    0    2   1    0    2    0    1    0    0 
COM1     SCQNT    2    3    0   1    3    1    1    2    0    1 
COM1     SCQNV    3    0    1   0    1    1    0    0    1    0 
COM1     SCQPC    0    0    3   1    0    1    1    0    1    0 
COM1     SCQPT    1    1    2   2    2    2    0    1    2    1 
COM1     SCQPV    4    1    0   1    1    0    1    0    2    1 
COM1     SCQPW    0    1    0   0    0    1    1    2    3    1 
COM1     SCQQC    3    0    0   0    0    1    1    0    1    0 
COM1     SCQRA    1    0    0   2    1    2    0    0    2    0 
COM1     SCQRD    2    3    1   2    2    1    1    0    2    1 
COM1     SCQRL    5    0    6   1    2    4   11    9   11    6 
COM1     SCQRS    6    2    1   4    5    8    7    3    5    4 
COM1     SCQRW    0    3    1   1    0    2    2    0    0    1 
COM1     SCQSE    0    0    0   0    1    3    0    1    0    0 
COM1     SCQSF    3    2    0   0    0    0    3    0    0    1 
COM1     SCQSI    0    1    0   2    3    1    0    0    1    1 
COM1     SCQSM    0    1    0   0    1    1    1    0    0    0 
COM1     SCQSN    4    1    0   0    0    4    5    3    0    3 
COM1     SCQSQ    3    1    5   0    1    2    1    2    4    1 
COM1     SCQTA    2    0    4   1    3    1    1    3    4    3 
COM1     SCQTC    1    3    0   1    3    3    7    6    4    5 
COM1     SCQTD    1    3    1   2    2    0    1    4    6    4 
COM1     SCQTF    0    0    0   0    0    1    0    0    1    0 
COM1     SCQTG    2    2    0   1    0    3    0    0    0    2 
COM1     SCQTI    2    0    0   0    1    1    1    2    0    1 
COM1     SCQTP    3    2    1   1    2    0    3    1    4    1 
COM1     SCQTS    4    1    3   0    1    2    0    0    1    3 
COM1     SCQTW    0    1    0   2    1    1    0    0    1    0 
COM1     SCQTY    2    1    1   0    1    1    0    0    0    1 
COM1     SCQVC    3    0    1   1    0    1    0    0    1    0 
COM1     SCQVD    3    1    0   0    2    0    1    0    0    1 
COM1     SCQVE    2    1    3   0    1    0    0    4    1    2 
COM1     SCQVH    3    1    0   0    1    1    1    0    1    0 
COM1     SCQVI    1    0    0   0    0    1    1    0    0    0 
COM1     SCQVP    1    1    1   1    1    1    0    1    0    0 
COM1     SCQVV    2    0    1   1    2    0    3    0    3    0 
COM1     SCQVW    3    0    2   0    2    1    0    2    1    1 
COM1     SCQVY    0    2    1   0    2    2    1    3    2    2 
COM1     SCQWC    2    0    2   0    0    0    0    1    0    0 
COM1     SCQWD    2    0    0   1    0    0    1    0    1    0 
COM1     SCQWG    2    1    0   1    0    0    0    0    0    1 
COM1     SCQWL    2    1    2   0    0    1    1    1    3    0 
COM1     SCQWN    1    1    0   0    0    0    1    1    2    0 
COM1     SCQWS    2    0    4   0    1    5    1    0    2    5 
COM1     SCQYD    0    1    1   1    0    1    0    0    0    1 
COM1     SCQYI    0    0    1   1    0    0    0    1    0    0 
COM1     SCQYK    2    0    0   0    0    2    0    0    1    0 
COM1     SCQYM    2    0    2   0    0    0    1    2    0    1 
COM1     SCQYN    2    1    1   1    0    1    1    0    0    0 
COM1     SCQYR    1    0    5   1    0    0    2    0    0    1 
COM1     SCQYY    4    1    0   0    2    2    2    1    0    1 
COM1     SCRAC    2    1    0   3    2    0    4    0    3    2 
COM1     SCRAH    1    0    3   0    4    2    1    1    0    3 
COM1     SCRAM    4    1    2   0    2    4    6    6    7    3 
COM1     SCRDE    2    0    0   0    1    1    0    0    0    1 
COM1     SCRDF    1    0    1   0    0    0    1    1    2    2 
COM1     SCRDG    0    2    4   1    2    1    7    3    9    5 
COM1     SCRDH    2    0    1   1    0    1    3    1    0    1 
COM1     SCRDM    3    1    1   1    3    0    3    2    1    0 
COM1     SCRDT    1    0    1   0    0    0    0    0    0    1 
COM1     SCRDV    5    1    0   2    3    2    1    4    1    2 
COM1     SCRDY    0    0    2   0    2    1    1    0    0    1 
COM1     SCREA    4    0    2   0    0    1    1    1    2    1 
COM1     SCREC    4    2    1   1    0    2    0    3    0    1 
COM1     SCREV    1    1    1   0    3    0    1    0    0    0 
COM1     SCRFA    1    0    0   0    0    1    0    1    0    2 
COM1     SCRFG    2    0    0   2    2    1    0    0    1    1 
COM1     SCRFI    1    1    0   0    2    1    0    0    1    0 
COM1     SCRGH    3    1    0   2    0    1    1    1    1    3 
COM1     SCRGV    4    5    2   1    3    1    4    5    3    3 
COM1     SCRHC    3    1    0   1    0    1    2    0    2    0 
COM1     SCRHL    1    1    1   1    4    2    1    3    4    5 
COM1     SCRHV    2    1    0   0    3    0    0    0    2    0 
COM1     SCRIA    4    4    3   0    1    1    5    5    8    8 
COM1     SCRIC    2    0    1   0    0    0    4    1    5    2 
COM1     SCRIE    1    0    0   0    1    4    0    0    1    0 
COM1     SCRIF    3    0    1   0    0    2    1    0    0    0 
COM1     SCRIH    0    2    0   0    1    2    1    0    0    0 
COM1     SCRIN    2    1    2   0    0    1    0    0    1    0 
COM1     SCRIQ    2    1    2   0    1    2    1    1    0    1 
COM1     SCRLA    7    6    3   4    0    5    7   11    4    4 
COM1     SCRLD    4    3    2   0    1    6    4    6    3    3 
COM1     SCRLS   12    6    4   4    7    5   10   14   24   20 
COM1     SCRLT    6    3    4   0    6    2    6    9    3    7 
COM1     SCRLV    7    2    5   2    7    4    9    6    8    3 
COM1     SCRMC    4    0    2   1    1    0    0    0    2    0 
COM1     SCRMM    3    0    1   0    1    1    0    3    1    1 
COM1     SCRMV    1    0    2   2    2    0    0    1    1    0 
COM1     SCRPD    3    2    1   0    4    0    0    2    1    0 
COM1     SCRTD    2    2    0   1    2    3    3    3    7    5 
COM1     SCRTF    1    1    3   0    1    1    0    0    2    0 
COM1     SCRTI    1    0    2   5    0    2    1    0    0    2 
COM1     SCRVC    6    1    3   3    5    2    3    4    4    2 
COM1     SCRVE    4    1    0   0    0    3    1    0    1    0 
COM1     SCRVG    1    0    1   0    1    4    0    1    1    0 
COM1     SCRVI    0    1    1   1    2    1    2    5    0    3 
COM1     SCRVV    3    2    0   0    2    3    4    3    9    2 
COM1     SCRWG    0    0    1   1    1    0    0    1    0    0 
COM1     SCRYM    2    0    0   1    1    2    0    1    0    0 
COM1     SCRYT    1    1    1   0    2    2    1    0    1    0 
COM1     SCSAD    2    1    1   1    2    1    1    1    0    1 
COM1     SCSAL    6    0    4   0    0    2    0    2    4    2 
COM1     SCSAP    4    2    2   0    1    3    0    1    7    0 
COM1     SCSAQ    4    2    3   1    3    2    2    3    2    2 
COM1     SCSAT    4    1    4   2    3    0    2    9    6    7 
COM1     SCSCA    2    0    0   1    0    0    0    0    1    0 
COM1     SCSCD    1    0    1   0    0    2    1    1    0    0 
COM1     SCSCF    2    0    2   0    2    0    2    1    7    2 
COM1     SCSCG    0    1    1   0    0    0    1    0    0    0 
COM1     SCSCI    3    0    2   0    0    0    1    4    1    3 
COM1     SCSCK    1    0    3   0    1    1    0    0    2    0 
COM1     SCSCL    5    0    1   1    4    1    2    0    3    0 
COM1     SCSCM    3    0    0   1    0    1    1    2    0    0 
COM1     SCSCN    2    0    0   0    4    3    2    0    3    0 
COM1     SCSCP    1    0    0   0    0    2    0    0    0    1 
COM1     SCSCS    2    4    0   1    0    1    1    2    0    0 
COM1     SCSCT    2    1    2   0    1    2    0    1    1    0 
COM1     SCSCY    2    1    1   0    0    0    0    1    0    2 
COM1     SCSDA    0    0    2   1    1    2    0    4    1    0 
COM1     SCSDD    1    1    0   0    0    2    0    0    0    1 
COM1     SCSDH    4    0    0   0    0    0    1    0    3    0 
COM1     SCSDM    0    1    2   0    0    1    1    0    0    0 
COM1     SCSDN    3    2    0   0    1    1    0    1    1    0 
COM1     SCSDP    0    1    0   0    1    1    0    1    0    0 
COM1     SCSDQ    2    0    2   0    0    1    0    0    1    0 
COM1     SCSEE    0    0    0   0    2    3    2    0    1    0 
COM1     SCSEK    0    0    0   0    2    1    0    0    0    1 
COM1     SCSEP    1    1    1   0    4    0    1    0    1    1 
COM1     SCSER    2    0    0   1    6    3    8    6    8    8 
COM1     SCSES    1    2    1   0    1    1    1    1    2    0 
COM1     SCSET    0    2    3   0    2    1    1    0    1    1 
COM1     SCSFD    0    1    0   0    1    1    0    2    0    0 
COM1     SCSFH    2    0    1   1    0    0    1    1    3    0 
COM1     SCSFI    1    0    0   0    0    1    0    0    1    1 
COM1     SCSFK    1    0    0   1    1    2    0    0    1    0 
COM1     SCSFL    2    0    0   1    0    0    0    0    1    0 
COM1     SCSFN    1    0    1   1    0    1    0    1    1    1 
COM1     SCSGA    2    1    3   1    0    4    2    4    5    4 
COM1     SCSGF    2    0    0   0    2    1    1    2    0    1 
COM1     SCSGG    5    1    0   1    0    2    2    2    2    4 
COM1     SCSGL    5    3    4   1    0    4    8    3    6    4 
COM1     SCSGN    6    0    2   0    3    2    2    4    2    3 
COM1     SCSGP    3    4    0   0    1    1    1    1    2    0 
COM1     SCSGQ    4    2    2   2    0    3    2    1    2    0 
COM1     SCSGS    8    3    5   3    0    2    7    7    6    8 
COM1     SCSGT    7    4    2   0    3    5    2    5    2    2 
COM1     SCSHA    2    1    0   0    1    0    1    0    1    1 
COM1     SCSHD    1    0    0   0    1    0    0    0    0    2 
COM1     SCSHG    3    0    0   1    0    2    0    1    0    0 
COM1     SCSHH    2    0    0   0    0    1    1    2    1    2 
COM1     SCSHI    0    1    0   1    0    2    1    0    0    0 
COM1     SCSHP    1    0    1   0    1    0    0    1    2    0 
COM1     SCSHR    1    1    2   1    2    0    3    1    0    1 
COM1     SCSHS    5    1    1   2    3    2    1    3    3    1 
COM1     SCSHT    2    2    1   1    0    2    0    1    1    0 
COM1     SCSIA    2    2    1   0    3    1    1    2    1    0 
COM1     SCSIC    0    0    1   1    0    1    3    1    3    1 
COM1     SCSID    1    0    0   0    1    0    0    0    2    0 
COM1     SCSIE    1    0    0   0    0    0    0    0    0    1 
COM1     SCSIF    3    0    0   1    0    0    0    0    0    2 
COM1     SCSIG    1    0    1   1    0    1    0    0    1    1 
COM1     SCSIK    2    1    0   0    0    0    0    4    1    3 
COM1     SCSIL    4    0    1   0    0    1    0    0    0    1 
COM1     SCSIM    2    0    1   0    2    0    1    3    1    1 
COM1     SCSIN    2    1    0   0    0    2    0    0    1    1 
COM1     SCSIR    1    1    1   3    1    0    3    4    5    5 
COM1     SCSIS    3    2    1   1    0    0    5    0    4    2 
COM1     SCSIW    2    0    2   0    0    0    0    0    1    0 
COM1     SCSIY    5    0    0   0    0    0    0    1    0    1 
COM1     SCSKH    1    2    2   2    3    3    1    0    0    4 
COM1     SCSKM    0    0    1   0    1    1    0    1    0    0 
COM1     SCSKP    5    0    5   1    1    2    1    3    1    4 
COM1     SCSKV    2    1    1   1    0    1    1    1    0    1 
COM1     SCSKW    0    0    2   0    2    1    0    0    0    1 
COM1     SCSKY    3    0    0   0    0    0    0    1    0    1 
COM1     SCSLC    2    2    2   1    2    0    2    2    1    4 
COM1     SCSLE    2    0    1   0    0    0    2    1    3    1 
COM1     SCSLF    3    1    2   0    1    3    1    1    1    1 
COM1     SCSLG    3    1    2   0    1    0    2    0    2    2 
COM1     SCSLL    4    3    1   2    3    3    7    5    3   10 
COM1     SCSLN    2    1    1   2    3    0    3    2    4    2 
COM1     SCSLP    6    4    4   1    0    6    3    3    8    9 
COM1     SCSLT    2    1    4   0    4    2    6   10    6    4 
COM1     SCSLV    5    0    2   0    1    2    3    1    2    1 
COM1     SCSMA    2    3    0   0    0    1    4    0    4    2 
COM1     SCSMF    0    1    1   0    1    2    0    0    1    0 
COM1     SCSMH    1    0    3   1    1    0    1    1    0    0 
COM1     SCSMI    1    1    1   0    1    0    1    1    1    1 
COM1     SCSMM    3    0    1   0    0    0    0    0    0    1 
COM1     SCSMN    5    0    3   2    3    1    1    0    2    3 
COM1     SCSMP    4    1    2   1    1    1    3    4    1    4 
COM1     SCSMT    2    0    0   0    2    2    1    1    0    1 
COM1     SCSMW    0    0    0   0    0    1    0    0    1    0 
COM1     SCSMY    2    2    0   0    0    1    0    1    1    0 
COM1     SCSNA    0    0    2   1    0    0    0    0    1    0 
COM1     SCSNC    1    0    2   0    0    1    1    1    2    0 
COM1     SCSNG    2    2    3   0    1    3    3    2    3    1 
COM1     SCSNH    2    0    2   0    1    0    0    3    1    3 
COM1     SCSNL    1    1    2   3    3    1    2    0    0    3 
COM1     SCSNM    2    0    2   1    0    1    3    1    2    4 
COM1     SCSNS    5    1    1   3    1    3    2    3    2    1 
COM1     SCSNT    5    2    0   1    1    2    0    1    3    1 
COM1     SCSNV    1    0    2   0    0    0    0    0    1    1 
COM1     SCSNW    2    1    0   1    0    0    0    1    1    1 
COM1     SCSNY    2    0    1   2    2    2    4    1    5    1 
COM1     SCSPA    3    3    2   0    2    4    2    2    4    0 
COM1     SCSPC    3    0    3   0    2    2    4    5    2    0 
COM1     SCSPD    2    1    0   0    0    0    2    2    0    0 
COM1     SCSPK    0    1    3   1    0    0    2    2    1    0 
COM1     SCSPS    4    5    2   5    1    1    5    5    5    3 
COM1     SCSPW    1    0    0   0    1    1    4    3    1    1 
COM1     SCSQA    2    1    1   2    0    1    0    1    2    1 
COM1     SCSQE    0    2    1   1    2    0    0    1    0    0 
COM1     SCSQH    3    0    2   2    0    1    1    1    3    0 
COM1     SCSQQ    3    1    2   2    2    3    8    7   10    3 
COM1     SCSRE    2    1    2   1    0    2    0    2    2    0 
COM1     SCSRH    3    2    1   2    1    2    2    1    0    1 
COM1     SCSSA    4    3    3   3    1    2    8    4   10    2 
COM1     SCSSC    1    1    1   6    1    0    1    5    2   10 
COM1     SCSSE    2    2    1   0    2    1    0    3    4    1 
COM1     SCSSF    2    0    0   2    1    1    2    3    2    4 
COM1     SCSSG    2    4    2   1    2    2    7    8    4    2 
COM1     SCSSH    0    2    0   0    1    1    0    0    1    0 
COM1     SCSSL    1    3    2   1    2    8    8    6    6    6 
COM1     SCSSM    5    1    1   1    2    1    1    3    4    6 
COM1     SCSSN    7    2    3   3    3    2    9    3   14    9 
COM1     SCSSP    3    0    5   2    2    4    1    2    2    2 
COM1     SCSSS    5    7    8   3    4    5    7    6   10    5 
COM1     SCSST    4    3    5   1    4    2    3    6    2    4 
COM1     SCSSV    5    1    2   0    3    1    3    0    2    1 
COM1     SCSSW    4    0    2   1    0    0    0    0    2    0 
COM1     SCSTA    1    1    3   1    2    2    2    1    1    2 
COM1     SCSTE    0    1    0   1    3    3    2    0    0    0 
COM1     SCSTM    2    5    1   0    0    1    2    5    2    2 
COM1     SCSTN    2    0    1   1    1    2    4    1    1    1 
COM1     SCSTP    2    2    4   1    1    1    0    1    1    3 
COM1     SCSTV    4    0    2   1    2    1    1    1    0    2 
COM1     SCSTW    4    1    2   0    2    2    2    3    3    4 
COM1     SCSVC    4    1    3   0    2    4    2    1    1    2 
COM1     SCSVD    1    2    1   0    1    1    0    1    0    0 
COM1     SCSVF    2    1    1   1    3    2    7    2    3    2 
COM1     SCSVH    2    0    1   1    0    2    5    6    6    3 
COM1     SCSVK    3    0    0   0    0    3    3    1    4    4 
COM1     SCSVL    6    2    2   1    1    1    1    3    1    2 
COM1     SCSVM    3    1    0   0    0    2    1    0    1    0 
COM1     SCSVN    3    3    1   3    1    2    0    1    6    3 
COM1     SCSVP    3    3    3   2    1    2    1    2    1    3 
COM1     SCSVW    1    0    2   0    1    1    0    1    0    1 
COM1     SCSVY    2    0    1   1    1    0    3    2    0    0 
COM1     SCSWA    2    1    0   1    0    2    0    0    2    0 
COM1     SCSWH    1    0    0   0    1    0    2    2    0    1 
COM1     SCSWI    0    1    1   0    0    0    0    0    1    0 
COM1     SCSWK    2    1    0   0    3    0    2    1    1    1 
COM1     SCSWL    3    0    1   1    0    1    0    1    0    1 
COM1     SCSWS    5    1    0   1    2    1    0    4    3    0 
COM1     SCSWT    0    2    2   1    1    1    1    1    2    0 
COM1     SCSWV    0    2    1   0    1    0    1    0    2    1 
COM1     SCSWW    2    0    0   0    2    0    0    0    1    0 
COM1     SCSYC    0    0    1   0    1    0    2    2    4    1 
COM1     SCSYD    6    2    0   1    2    1    0    2    2    3 
COM1     SCSYH    2    1    0   0    0    0    1    5    2    3 
COM1     SCSYI    0    1    0   1    2    1    2    1    0    1 
COM1     SCSYK    2    1    3   0    0    2    1    0    1    0 
COM1     SCSYQ    2    2    0   1    0    0    3    1    3    3 
COM1     SCSYS    1    2    2   1    5    1    4    8    5    3 
COM1     SCSYT    2    0    1   1    0    1    0    0    1    0 
COM1     SCSYW    1    0    1   0    1    3    1    0    0    0 
COM1     SCSYY    1    0    0   1    0    1    0    1    0    1 
COM1     SCTAA    3    2    3   4    1    1    1    2    1    2 
COM1     SCTAD    3    3    0   1    2    0    2    2    0    1 
COM1     SCTAF    1    0    0   0    0    1    0    0    4    0 
COM1     SCTAG    2    4    1   1    1    2    4    0    2    2 
COM1     SCTAH    3    0    2   1    3    0    0    1    2    1 
COM1     SCTAM    4    0    1   1    3    1    2    2    1    1 
COM1     SCTAN    2    1    3   1    2    1    2    0    5    0 
COM1     SCTAS    1    2    2   2    3    4    4    2    4    2 
COM1     SCTAV    0    0    1   1    2    2    0    0    1    0 
COM1     SCTAW    1    1    0   0    1    0    0    0    3    0 
COM1     SCTCC    1    0    0   0    3    0    1    1    0    0 
COM1     SCTCG    0    0    2   1    1    1    0    0    0    1 
COM1     SCTCL    2    1    1   4    0    0    1    1    3    4 
COM1     SCTCN    0    1    0   0    0    0    2    0    1    0 
COM1     SCTCV    1    0    0   0    0    3    0    2    0    0 
COM1     SCTCW    0    0    3   0    1    1    0    0    1    0 
COM1     SCTDA    0    2    0   0    1    1    2    0    3    1 
COM1     SCTDC    2    0    2   1    2    0    4    7    5    4 
COM1     SCTDH    1    1    3   0    3    1    2    1    1    1 
COM1     SCTDK    2    0    0   1    2    0    0    0    0    3 
COM1     SCTDL    3    1    0   3    2    0    0    4    3    0 
COM1     SCTDS    5    2    0   1    4    0    2    6    6    3 
COM1     SCTDV    3    3    2   0    1    0    0    3    5    7 
COM1     SCTED    2    0    0   0    0    0    1    0    1    0 
COM1     SCTEG    1    1    0   1    0    1    4    1    2    3 
COM1     SCTER    3    2    2   0    1    3    2    1    2    1 
COM1     SCTFA    1    1    1   1    0    0    0    2    1    0 
COM1     SCTFC    0    1    1   0    2    0    2    0    1    2 
COM1     SCTFH    2    0    0   0    0    2    0    1    0    0 
COM1     SCTFK    2    1    0   0    0    2    0    3    7    2 
COM1     SCTFM    0    0    0   0    0    2    1    0    0    0 
COM1     SCTFQ    0    1    2   1    3    1    0    2    0    0 
COM1     SCTFS    4    4    0   0    1    2    2    0    2    2 
COM1     SCTFW    0    0    1   0    0    0    0    1    0    0 
COM1     SCTFY    0    1    0   0    1    1    0    1    0    0 
COM1     SCTGC    5    1    3   2    2    3   12    7    9    7 
COM1     SCTGD    0    1    2   1    3    2    0    1    2    1 
COM1     SCTGH    3    0    0   0    0    2    1    1    1    0 
COM1     SCTGI    2    3    0   1    1    1    3    1    1    0 
COM1     SCTGL    4    3    2   3    5    0    1    0    2    5 
COM1     SCTGM    1    0    0   0    1    2    1    3    4    4 
COM1     SCTGN    4    1    1   0    3    2    2    1    2    1 
COM1     SCTGQ    4    5    1   2    1    1    4    1    4    4 
COM1     SCTGT    4    3    2   0    1    3    1    3    2    4 
COM1     SCTHF    1    0    1   0    0    0    2    2    0    1 
COM1     SCTHI    1    1    0   0    1    0    1    0    1    0 
COM1     SCTHN    1    3    0   2    1    3    0    1    2    1 
COM1     SCTHY    1    0    1   2    1    1    2    3    5    2 
COM1     SCTIA    3    0    1   0    1    1    1    0    0    0 
COM1     SCTID    0    1    1   0    1    3    0    1    2    1 
COM1     SCTIE    0    1    0   0    0    0    0    1    0    0 
COM1     SCTIG    1    1    1   1    3    0    0    2    1    0 
COM1     SCTIH    0    1    3   0    1    0    1    0    0    0 
COM1     SCTIM    1    1    0   1    1    0    0    1    1    0 
COM1     SCTIN    2    1    0   0    1    1    0    3    1    1 
COM1     SCTIP    1    0    1   0    0    0    1    2    0    0 
COM1     SCTIQ    2    0    0   2    0    1    1    0    0    0 
COM1     SCTIY    0    0    1   0    0    0    0    1    1    1 
COM1     SCTKG    3    4    0   1    1    2    1    2    1    2 
COM1     SCTKI    0    2    2   0    0    1    3    0    3    0 
COM1     SCTKL    2    0    1   2    3    0    3    1    1    2 
COM1     SCTKM    0    0    4   1    1    0    0    0    1    2 
COM1     SCTKN    4    0    2   0    0    2    0    3    3    1 
COM1     SCTKV    3    0    4   3    0    0    5    4    7    4 
COM1     SCTLF    1    1    0   2    5    0    4    0    4    4 
COM1     SCTLH    2    2    1   0    1    0    0    1    0    2 
COM1     SCTLI    2    3    1   0    1    2    1    1    0    1 
COM1     SCTLM    2    0    2   0    1    3    0    1    1    1 
COM1     SCTLR    9    6    4   2    6    5    5    7    9    2 
COM1     SCTLS    4    6    2   1    1    4    2    1    6    5 
COM1     SCTMC    3    1    0   1    1    1    0    1    1    1 
COM1     SCTMF    0    0    1   0    1    0    0    0    1    0 
COM1     SCTMG    1    0    1   0    3    4    2    8    4    7 
COM1     SCTMM    2    1    0   0    1    1    1    0    0    0 
COM1     SCTMP    3    0    0   0    1    2    2    0    0    1 
COM1     SCTMV    0    2    0   0    1    2    1    0    1    0 
COM1     SCTMW    1    0    1   0    0    0    0    0    1    0 
COM1     SCTMY    1    2    1   1    1    2    0    3    2    1 
COM1     SCTNC    2    1    4   1    1    0    1    1    1    0 
COM1     SCTNE    0    0    1   1    0    1    0    1    1    0 
COM1     SCTNG    1    1    2   2    0    1    0    0    1    2 
COM1     SCTNH    0    0    0   1    0    0    1    0    0    0 
COM1     SCTNI    2    1    0   1    1    0    0    0    0    2 
COM1     SCTNN    5    2    0   0    2    2    0    3    0    1 
COM1     SCTNQ    1    1    2   0    0    4    1    1    0    1 
COM1     SCTNR    0    4    0   1    1    4    1    0    1    2 
COM1     SCTNS    3    1    3   2    3    0    2    2    5    2 
COM1     SCTPA    3    2    2   3    2    7    5    6    5    1 
COM1     SCTPH    4    1    2   0    2    2    7   11    5    4 
COM1     SCTPI    0    1    0   0    2    1    0    1    0    0 
COM1     SCTPK    3    0    1   1    1    2    1    1    0    1 
COM1     SCTPL    7    3    4   1    1    2    2    4    2    1 
COM1     SCTPY    4    1    2   0    1    3    4    9    7    5 
COM1     SCTQC    2    1    2   0    0    3    5    7    7    1 
COM1     SCTQD    0    1    2   0    3    1    2    0    1    1 
COM1     SCTQG    1    2    1   1    0    1    1    1    3    1 
COM1     SCTQH    2    2    4   0    1    1    1    3    0    0 
COM1     SCTRC    1    2    2   2    0    3    1    2    0    0 
COM1     SCTRF    1    0    2   2    0    2    0    0    2    0 
COM1     SCTRM    4    1    0   1    2    3    1    0    2    3 
COM1     SCTRV    5    0    1   3    5    1    2    1    2    4 
COM1     SCTSA    4    2    2   0    4    2    2    3    2    2 
COM1     SCTSC    2    3    0   2    1    1    3    8    6    7 
COM1     SCTSD    0    0    1   1    3    0    2    2    3    1 
COM1     SCTSF    2    0    3   2    0    1    2    0    1    2 
COM1     SCTSI    3    2    2   0    0    3    0    1    1    1 
COM1     SCTSP    3    4    2   1    1    1    0    2    2    1 
COM1     SCTSS   10    2    5   2    4    4    7    7    9    1 
COM1     SCTST    4    5    3   2    4    0    8    8    5    1 
COM1     SCTTA    2    3    2   0    1    2    2    5    1    3 
COM1     SCTTF    5    2    0   1    1    1    6    3    5    7 
COM1     SCTTG    2    2    2   0    4    0    1    0    2    0 
COM1     SCTTK    1    5    1   0    2    1    1    3    0    0 
COM1     SCTTM    1    1    1   0    1    0    3    0    1    2 
COM1     SCTTR    4    4    1   5    2    3    3    2    4    4 
COM1     SCTTY    3    1    2   1    5    0    3    4    3    2 
COM1     SCTVD    4    2    1   0    1    2    1    2    2    0 
COM1     SCTVE    3    1    1   0    1    2    1    1    3    2 
COM1     SCTVG    4    3    1   1    2    0    0    2    3    1 
COM1     SCTVI    8    2    1   2    2    0    1    2    2    3 
COM1     SCTVQ    4    2    1   0    6    2    1    5   11    1 
COM1     SCTVV    3    3    2   2    1    1    2    7    2    7 
COM1     SCTVY    1    1    0   4    1    4    1    1    1    2 
COM1     SCTWA    0    1    0   1    1    2    1    0    0    0 
COM1     SCTWC    1    1    0   2    0    3    2    2    0    3 
COM1     SCTWH    2    0    1   1    1    1    0    0    1    0 
COM1     SCTWN    1    0    0   0    1    0    1    0    1    0 
COM1     SCTWS    5    2    1   0    0    1    6    0    1    1 
COM1     SCTWT    2    2    0   0    0    2    2    0    2    1 
COM1     SCTYC    2    2    1   0    0    1    2    1    2    2 
COM1     SCTYG    3    1    2   1    1    3    3    1    3    1 
COM1     SCTYH    1    1    1   0    2    0    0    4    1    1 
COM1     SCTYI    1    0    1   0    1    0    1    2    1    1 
COM1     SCTYM    1    0    0   1    1    1    0    0    0    1 
COM1     SCTYP    2    1    0   1    2    0    0    0    1    0 
COM1     SCTYT    2    3    1   0    3    3   11    7    9    4 
COM1     SCTYW    0    0    2   0    1    1    1    0    0    0 
COM1     SCTYY    3    2    2   0    0    1    0    2    1    1 
COM1     SCVAA    4    2    1   1    1    1    1    1    1    1 
COM1     SCVAC    2    2    1   2    3    0    0    1    2    5 
COM1     SCVAD    3    0    0   3    3    0    2    1    3    0 
COM1     SCVAE    0    0    1   1    3    1    0    1    0    0 
COM1     SCVAH    1    2    0   3    2    2    7    2    2    5 
COM1     SCVAI    2    2    0   1    0    0    0    0    2    0 
COM1     SCVAR    7    0    3   0    7    4    6    5   12    7 
COM1     SCVAT    6    3    2   4    1    2    3    3    3    4 
COM1     SCVAW    1    0    0   3    2    2    2    0    0    1 
COM1     SCVCM    0    1    1   0    0    1    2    0    5    2 
COM1     SCVCQ    0    0    0   1    0    0    0    1    1    0 
COM1     SCVCT    2    0    1   0    1    3    0    0    2    0 
COM1     SCVDA    0    1    0   0    1    1    2    1    4    3 
COM1     SCVDG    0    2    3   0    3    1    0    0    1    2 
COM1     SCVDI    0    0    3   0    2    0    0    1    0    1 
COM1     SCVDN    1    0    0   1    2    1    0    1    0    0 
COM1     SCVDY    3    1    1   0    1    0    0    1    0    1 
COM1     SCVEA    1    1    1   0    1    0    0    2    4    3 
COM1     SCVEC    2    1    0   0    0    1    0    0    1    1 
COM1     SCVEN    2    1    1   0    1    0    0    0    1    0 
COM1     SCVEP    0    2    0   0    0    1    1    1    1    4 
COM1     SCVET    4    1    0   1    1    1    3    1    1    0 
COM1     SCVFA    0    3    0   0    1    2    0    0    1    0 
COM1     SCVFC    0    0    1   1    2    0    3    1    0    3 
COM1     SCVFD    2    0    1   0    0    0    0    0    1    1 
COM1     SCVFG    1    1    0   1    2    1    1    1    1    2 
COM1     SCVFH    3    0    1   0    0    0    0    0    1    1 
COM1     SCVFL    5    0    1   0    2    0    2    0    1    1 
COM1     SCVFN    0    1    1   1    1    1    1    1    3    0 
COM1     SCVFP    2    0    1   0    0    0    1    0    2    1 
COM1     SCVFV    3    0    0   2    2    0    2    2    0    2 
COM1     SCVGC    3    1    3   2    2    2    4    4    5    3 
COM1     SCVGD    1    1    0   0    2    2    0    1    2    0 
COM1     SCVGF    1    1    1   0    2    1    0    0    1    0 
COM1     SCVGG    2    0    0   1    1    2    0    0    3    0 
COM1     SCVGH    1    1    1   3    0    0    5    3    2    3 
COM1     SCVGK    2    0    2   1    1    3    0    1    1    1 
COM1     SCVGL    7    5    3   4    1    3   12    8   12   12 
COM1     SCVGM    3    1    0   0    2    0    0    2    1    0 
COM1     SCVGW    1    1    0   0    2    2    0    0    2    1 
COM1     SCVHA    0    0    0   1    0    1    1    0    0    0 
COM1     SCVHC    1    0    1   0    0    0    1    1    1    0 
COM1     SCVHD    0    3    0   0    0    0    0    1    0    1 
COM1     SCVHE    0    0    0   0    3    1    1    0    0    1 
COM1     SCVHF    1    1    0   0    0    0    0    3    2    4 
COM1     SCVHQ    2    1    2   1    0    1    0    1    1    0 
COM1     SCVHR    0    2    2   2    0    2    0    1    1    0 
COM1     SCVHS    0    1    1   0    1    1    2    2    1    3 
COM1     SCVHV    2    0    0   1    2    1    0    0    0    1 
COM1     SCVHY    0    0    0   1    0    0    0    0    1    0 
COM1     SCVID    0    1    1   0    0    0    0    0    0    1 
COM1     SCVIE    0    1    0   1    1    0    1    0    0    0 
COM1     SCVIL    4    0    0   0    1    2    0    0    1    2 
COM1     SCVIN    3    0    1   0    2    2    0    2    1    1 
COM1     SCVIS    1    2    2   1    0    1    0    0    3    0 
COM1     SCVIY    0    0    0   0    0    1    1    1    0    0 
COM1     SCVKC    3    1    0   1    2    1    5    3    4    1 
COM1     SCVKD    0    1    1   0    1    3    1    4    0    1 
COM1     SCVKE    2    0    0   0    1    1    1    3    4    1 
COM1     SCVKL    1    1    2   0    1    0    4    3    4    1 
COM1     SCVKM    2    0    1   0    1    0    2    3    6    4 
COM1     SCVKP    1    1    0   1    0    0    2    5    4    3 
COM1     SCVKV    3    0    0   4    2    1    1    2    3    1 
COM1     SCVLD    3    2    1   0    0    2    1    2    3    1 
COM1     SCVLE    4    2    0   0    2    1    1    1    2    0 
COM1     SCVLF    0    1    2   1    0    1    1    0    1    2 
COM1     SCVLH    3    1    5   1    0    0    1    3    0    1 
COM1     SCVLI    7    0    1   1    0    2    1    1    1    1 
COM1     SCVLK    2    2    1   0    1    4    2    1    3    1 
COM1     SCVLM    1    1    0   1    3    0    1    0    0    1 
COM1     SCVLN    2    0    1   4    3    4    7    1    3    2 
COM1     SCVLW    3    1    2   3    0    0    1    1    1    0 
COM1     SCVMC    2    0    3   0    1    1    0    4    0    1 
COM1     SCVMF    1    0    1   0    0    0    1    5    0    3 
COM1     SCVMH    0    0    1   0    1    1    0    0    1    0 
COM1     SCVMM    0    1    0   0    0    0    0    1    0    0 
COM1     SCVMN    2    0    0   1    0    1    1    4    1    1 
COM1     SCVMP    1    2    0   2    1    0    1    0    1    0 
COM1     SCVMR    3    1    4   1    3    2    2    2    3    6 
COM1     SCVMT    2    0    0   0    2    4    5    6    2    4 
COM1     SCVMY    2    0    0   1    1    1    1    2    0    1 
COM1     SCVND    3    0    2   0    3    1    3    1    4    1 
COM1     SCVNH    3    0    1   1    0    1    1    0    0    0 
COM1     SCVNK    0    0    1   0    1    0    1    0    0    0 
COM1     SCVNM    3    0    3   3    2    0    1    3    1    3 
COM1     SCVNN    2    0    0   1    1    1    0    1    0    0 
COM1     SCVNR    2    0    4   2    1    3    2    1    1    1 
COM1     SCVNS    1    1    1   2    2    1    1    1    1    0 
COM1     SCVNT    0    4    1   0    0    1    1    0    0    0 
COM1     SCVNV    3    2    1   1    0    0    1    1    0    1 
COM1     SCVNW    2    1    1   0    2    0    0    1    1    1 
COM1     SCVNY    2    1    0   2    1    0    1    0    0    1 
COM1     SCVPA    3    2    3   0    1    1    5    3    4    3 
COM1     SCVPC    3    2    2   0    0    1    0    3    5    4 
COM1     SCVPE    0    3    1   0    0    0    0    0    1    0 
COM1     SCVPF    1    0    3   1    1    2    0    0    0    2 
COM1     SCVPI    1    0    0   1    0    1    0    0    0    1 
COM1     SCVPL    2    0    1   0    0    1    1    0    1    2 
COM1     SCVPP    6    2    3   1    1    3    1    1    5    5 
COM1     SCVPT    1    2    1   4    0    4    0    2    4    4 
COM1     SCVQA    9    4    2   2    1    0    3    5    1    1 
COM1     SCVQC    0    1    1   0    0    0    0    4    3    0 
COM1     SCVQI    5    0    0   0    1    2    1    1    0    0 
COM1     SCVQM    1    0    1   0    0    1    2    2    1    1 
COM1     SCVQN    1    1    3   1    0    3    2    1    1    0 
COM1     SCVQP    2    1    2   1    3    1    1    0    1    1 
COM1     SCVQQ    7    3    1   1    3    0    7    2    7    2 
COM1     SCVQR    1    1    2   3    4    2    4    2    1    1 
COM1     SCVQV    3    2    2   2    1    3    4    8    4    4 
COM1     SCVRA    5    1    2   1    3    2    5    6    9    8 
COM1     SCVRG    5    3    3   2    4    5    3    7    1    9 
COM1     SCVRI    1    1    4   0    2    1    3    4    1    5 
COM1     SCVRM    3    4    1   3    1    2    2    7   10    8 
COM1     SCVRN    4    1    1   1    1    3    6    4    5    1 
COM1     SCVRT    7    2    3   2    4    3    5    4    6    4 
COM1     SCVRV    8    4    1   5    1    3    1    4    3    4 
COM1     SCVRW    3    1    1   2    1    2    1    3    0    0 
COM1     SCVSA    3    2    2   2    0    2    0    0    2    2 
COM1     SCVSE    1    3    1   1    2    0    3    2    1    1 
COM1     SCVSF    3    0    2   0    1    2    0    1    1    0 
COM1     SCVSG    1    0    4   0    3    7    9    6    7    6 
COM1     SCVSH    2    0    1   2    1    2    0    2    1    1 
COM1     SCVSK    5    2    5   2    1    2    3    3    7    6 
COM1     SCVSM    2    1    2   1    1    0    3    0    0    1 
COM1     SCVSN    2    0    3   3    3    4    5   10    7    9 
COM1     SCVSS    6    5    3   3    6    2    6    4    8    6 
COM1     SCVTC    2    1    2   0    3    3    6    6    7    5 
COM1     SCVTE    1    1    0   2    2    2    0    1    2    6 
COM1     SCVTG    3    2    1   0    2    2    1    2    3    0 
COM1     SCVTH    3    2    0   0    1    1    0    2    3    0 
COM1     SCVTK    2    2    0   3    0    1    0    3    1    3 
COM1     SCVTL    4    4    2   2    3    2    1    3    2    3 
COM1     SCVTR    7    4    3   2    4    2    5    1    5    4 
COM1     SCVVG    0    3    2   1    2    0    1    1    0    0 
COM1     SCVVK    2    1    3   0    3    1    1    2    8    2 
COM1     SCVVR    6    5    0   2    5    1    2    7    6    1 
COM1     SCVVS    2    4    1   5    2    8    2    4    3    3 
COM1     SCVVT    3    1    1   1    5    0    4    1    2    3 
COM1     SCVWA    0    1    0   0    3    2    0    1    0    0 
COM1     SCVWC    4    1    1   0    0    0    2    0    0    2 
COM1     SCVWD    1    1    0   0    0    0    0    0    2    1 
COM1     SCVWK    0    0    2   1    0    0    0    0    0    1 
COM1     SCVWN    1    1    1   1    1    0    0    0    0    1 
COM1     SCVWP    1    1    0   1    0    1    1    0    2    0 
COM1     SCVWV    0    1    1   0    1    1    0    1    0    0 
COM1     SCVWY    2    0    2   1    0    1    1    0    0    1 
COM1     SCVYA    1    2    2   1    4    5    1    1    5    3 
COM1     SCVYC    1    3    0   0    3    0    3    3    4    4 
COM1     SCVYI    5    1    1   1    2    1    2    5    2    1 
COM1     SCVYK    1    1    1   0    1    2    2    3    4    1 
COM1     SCVYL    4    2    2   1    1    3    3    2    1    1 
COM1     SCVYP    0    0    1   0    0    0    0    0    1    0 
COM1     SCVYW    1    0    0   0    1    0    3    0    0    2 
COM1     SCWAE    0    0    1   0    1    0    0    0    1    0 
COM1     SCWAG    1    0    1   1    3    0    0    0    0    1 
COM1     SCWAI    0    0    1   0    0    0    0    0    1    0 
COM1     SCWAK    2    1    1   0    0    0    1    0    0    0 
COM1     SCWAR    0    1    3   0    2    1    1    2    2    0 
COM1     SCWAS    3    1    0   0    0    2    0    0    1    0 
COM1     SCWAT    1    0    1   1    0    3    0    1    0    0 
COM1     SCWCC    0    0    0   0    0    1    0    1    0    0 
COM1     SCWCR    1    1    0   0    1    0    0    1    1    1 
COM1     SCWDN    1    1    0   0    0    2    3    2    4    2 
COM1     SCWDR    4    0    2   1    1    0    1    0    1    1 
COM1     SCWDS    3    0    0   0    0    0    3    0    2    0 
COM1     SCWDY    2    0    0   0    1    0    2    0    1    0 
COM1     SCWEK    0    0    0   1    0    3    1    1    1    0 
COM1     SCWEM    2    1    0   0    1    1    2    0    0    0 
COM1     SCWER    1    0    2   1    0    0    0    1    1    1 
COM1     SCWES    1    1    1   2    0    1    1    0    0    0 
COM1     SCWFA    1    1    0   1    1    0    0    0    0    1 
COM1     SCWFD    0    0    0   1    0    0    0    0    1    0 
COM1     SCWFG    1    2    1   1    0    0    0    0    1    0 
COM1     SCWFL    2    2    0   0    0    1    0    0    0    1 
COM1     SCWFM    1    1    0   0    0    0    0    0    0    1 
COM1     SCWGL    1    0    1   0    0    0    1    0    0    0 
COM1     SCWGN    0    1    0   1    0    0    0    0    1    0 
COM1     SCWGR    1    0    1   1    2    0    1    0    0    0 
COM1     SCWGW    1    0    0   0    0    0    0    0    1    0 
COM1     SCWHH    0    2    0   0    0    3    1    3    7    1 
COM1     SCWHI    1    0    0   1    0    0    0    0    0    1 
COM1     SCWHL    3    0    0   0    2    0    0    1    0    0 
COM1     SCWHQ    0    1    0   0    1    0    1    0    1    0 
COM1     SCWHS    2    0    1   0    0    0    0    0    2    0 
COM1     SCWIA    0    0    0   1    0    0    1    2    0    2 
COM1     SCWIR    1    0    0   0    0    2    0    1    0    0 
COM1     SCWKD    0    1    0   0    0    1    4    3    4    1 
COM1     SCWKG    0    1    2   0    2    1    1    0    2    1 
COM1     SCWKI    2    0    0   0    0    0    0    0    1    0 
COM1     SCWKL    0    0    0   0    1    1    0    0    3    0 
COM1     SCWKQ    1    0    1   1    0    0    1    1    1    0 
COM1     SCWKV    1    1    0   0    0    1    1    1    0    0 
COM1     SCWKY    4    0    0   0    0    0    1    0    0    1 
COM1     SCWLE    1    2    0   0    1    0    1    0    0    2 
COM1     SCWLF    2    2    1   2    1    0    1    0    1    0 
COM1     SCWLH    1    0    0   1    1    2    1    0    0    0 
COM1     SCWLI    1    0    0   0    0    1    0    1    0    0 
COM1     SCWLK    0    0    0   0    1    1    1    0    1    1 
COM1     SCWLM    0    1    0   0    1    2    0    1    2    0 
COM1     SCWLP    1    1    1   0    0    0    0    3    1    1 
COM1     SCWLT    0    2    1   0    2    0    2    1    0    0 
COM1     SCWMC    2    0    1   0    0    0    1    0    0    1 
COM1     SCWMF    0    0    2   0    0    0    0    1    1    0 
COM1     SCWML    2    0    0   1    0    0    1    0    0    0 
COM1     SCWMT    1    0    2   0    0    0    0    0    0    1 
COM1     SCWNE    1    0    1   1    0    0    0    1    3    0 
COM1     SCWNF    2    0    0   0    0    0    0    1    1    0 
COM1     SCWNM    1    0    0   1    0    0    0    0    0    1 
COM1     SCWNT    1    0    0   1    0    0    1    0    0    0 
COM1     SCWPA    2    1    0   0    2    0    1    1    1    1 
COM1     SCWPH    0    2    0   1    2    2    2    3    1    1 
COM1     SCWPL    1    0    2   0    0    0    0    0    1    0 
COM1     SCWPM    0    0    0   0    1    1    0    0    1    0 
COM1     SCWPW    1    1    0   0    0    1    0    0    1    0 
COM1     SCWQA    0    0    2   0    0    0    0    1    0    0 
COM1     SCWQC    2    2    0   0    2    1    1    1    2    2 
COM1     SCWQG    3    0    0   0    0    3    1    1    0    0 
COM1     SCWQH    1    0    0   1    1    0    0    0    1    0 
COM1     SCWQK    2    1    0   0    0    1    0    1    0    2 
COM1     SCWQL    2    1    2   1    0    3    1    2    0    1 
COM1     SCWQP    0    0    1   0    0    1    0    1    1    2 
COM1     SCWQT    3    2    0   0    0    1    3    0    2    0 
COM1     SCWQV    0    0    0   0    1    1    0    0    0    1 
COM1     SCWQY    1    0    0   0    0    2    0    1    2    1 
COM1     SCWRH    1    0    2   0    0    2    5    2    1    2 
COM1     SCWRP    1    0    0   0    1    4    0    0    0    1 
COM1     SCWRT    3    3    1   0    2    0    3    1    9    3 
COM1     SCWRY    0    1    2   0    2    1    1    0    0    0 
COM1     SCWSA    1    1    0   0    1    0    2    0    0    0 
COM1     SCWSC    4    0    1   1    1    1    1    1    0    1 
COM1     SCWSH    1    1    0   2    1    1    1    0    0    0 
COM1     SCWSP    0    1    0   1    1    0    0    2    4    2 
COM1     SCWSW    1    0    0   1    2    0    3    1    1    2 
COM1     SCWTC    0    0    2   0    0    0    3    3    5    0 
COM1     SCWTE    0    0    0   0    0    1    0    1    0    0 
COM1     SCWTI    1    0    1   0    0    1    0    0    1    0 
COM1     SCWTP    1    1    0   0    0    1    0    0    0    1 
COM1     SCWTQ    1    1    0   0    0    1    1    1    0    0 
COM1     SCWTS    3    1    2   2    2    0    1    0    2    0 
COM1     SCWTT    0    1    3   1    1    0    3    0    4    2 
COM1     SCWTV    2    0    0   0    1    0    1    0    1    0 
COM1     SCWTW    0    0    1   0    1    0    2    2    3    0 
COM1     SCWVD    0    0    0   0    0    1    3    2    0    0 
COM1     SCWVK    1    0    0   2    0    1    1    1    1    4 
COM1     SCWVL    1    1    0   2    0    1    0    1    0    0 
COM1     SCWVP    1    0    1   1    1    0    0    0    1    0 
COM1     SCWVR    3    3    1   1    1    1    4    3    3    1 
COM1     SCWVT    2    0    0   0    1    0    1    1    0    0 
COM1     SCWVY    1    0    0   0    0    3    0    3    3    3 
COM1     SCWWI    2    1    1   0    0    0    0    0    1    0 
COM1     SCWWL    1    0    0   1    0    0    1    1    0    0 
COM1     SCWWY    0    2    0   0    0    1    0    0    0    1 
COM1     SCWYI    2    0    1   0    0    2    1    0    0    0 
COM1     SCWYR    0    0    0   0    1    0    1    0    0    1 
COM1     SCWYS    0    0    1   0    2    1    1    2    1    0 
COM1     SCYAA    2    0    0   0    1    1    0    0    0    1 
COM1     SCYAD    2    1    0   1    0    1    0    0    0    1 
COM1     SCYAI    0    0    1   0    0    0    2    0    2    2 
COM1     SCYAK    1    1    0   0    0    3    0    0    1    0 
COM1     SCYAP    2    0    1   0    0    2    0    3    3    2 
COM1     SCYAT    1    0    1   0    0    0    0    0    0    2 
COM1     SCYAW    0    0    1   0    0    0    0    0    0    1 
COM1     SCYAY    4    0    1   0    1    3    0    2    0    2 
COM1     SCYCG    2    0    0   0    1    0    3    0    2    1 
COM1     SCYCS    1    0    1   2    1    0    0    2    0    0 
COM1     SCYCW    1    0    0   0    0    0    0    1    1    2 
COM1     SCYDE    1    0    2   0    0    1    0    1    0    0 
COM1     SCYDF    1    0    1   2    0    1    0    1    3    1 
COM1     SCYDN    2    0    1   0    1    1    1    0    0    2 
COM1     SCYDP    0    0    0   0    1    0    0    1    0    0 
COM1     SCYDQ    1    0    3   1    0    1    0    0    1    1 
COM1     SCYDS    5    0    2   1    0    0    0    0    2    1 
COM1     SCYDY    0    0    0   0    1    0    1    0    1    0 
COM1     SCYEC    0    0    1   0    0    0    0    0    1    1 
COM1     SCYEG    0    1    0   0    0    1    1    0    0    0 
COM1     SCYEL    1    0    0   1    0    0    0    0    2    0 
COM1     SCYEN    1    2    1   1    1    0    1    0    0    0 
COM1     SCYES    2    1    2   0    0    0    0    0    1    0 
COM1     SCYET    0    0    0   1    0    1    0    0    0    1 
COM1     SCYFC    0    0    1   0    0    0    0    0    1    1 
COM1     SCYFR    1    0    0   0    1    0    0    0    1    0 
COM1     SCYFT    0    0    1   0    0    0    0    0    1    1 
COM1     SCYGC    1    1    1   1    0    0    1    0    0    0 
COM1     SCYGD    0    0    0   0    0    1    0    0    1    1 
COM1     SCYGG    0    0    0   1    1    1    0    0    1    0 
COM1     SCYGI    2    0    1   1    0    0    0    0    1    0 
COM1     SCYGK    0    0    1   0    0    1    0    0    0    1 
COM1     SCYGM    0    2    0   2    4    1    2    2    2    2 
COM1     SCYGV    0    0    0   0    1    0    2    4    1    2 
COM1     SCYHF    1    0    0   0    1    0    3    4    0    4 
COM1     SCYHG    1    0    0   0    0    1    1    0    1    1 
COM1     SCYHR    2    1    0   1    0    0    1    2    1    3 
COM1     SCYHS    0    2    1   2    0    0    0    0    0    1 
COM1     SCYID    1    0    0   0    0    0    1    2    2    1 
COM1     SCYIF    2    0    0   0    0    0    0    0    1    0 
COM1     SCYIG    0    0    0   0    0    2    0    1    0    0 
COM1     SCYIP    0    0    0   0    0    1    0    1    0    1 
COM1     SCYIT    1    1    0   2    0    0    0    1    0    0 
COM1     SCYKA    0    0    2   0    1    0    1    0    0    0 
COM1     SCYKC    2    0    0   0    2    1    0    0    0    1 
COM1     SCYKE    1    0    0   2    2    0    3    0    0    1 
COM1     SCYKH    0    1    0   0    1    0    2    4    0    2 
COM1     SCYKM    0    0    1   0    0    0    1    0    0    0 
COM1     SCYKQ    1    1    1   0    0    0    0    1    0    0 
COM1     SCYKS    3    0    1   0    2    0    0    0    1    0 
COM1     SCYKV    0    1    2   0    0    0    1    1    0    0 
COM1     SCYKY    1    0    0   0    0    1    2    5    3    2 
COM1     SCYLA    1    1    1   1    1    0    0    0    1    0 
COM1     SCYLD    2    1    1   1    0    0    0    0    1    0 
COM1     SCYLF    1    1    0   1    0    0    0    0    0    2 
COM1     SCYLH    0    0    1   0    1    0    0    1    1    1 
COM1     SCYLI    0    1    0   0    2    0    0    0    1    0 
COM1     SCYLK    1    0    0   0    1    0    0    1    2    0 
COM1     SCYLN    1    1    0   0    0    2    0    0    1    0 
COM1     SCYLS    2    1    0   0    1    1    0    1    0    0 
COM1     SCYLV    5    0    0   1    0    0    0    0    0    1 
COM1     SCYMN    1    0    0   0    0    0    1    0    0    1 
COM1     SCYMS    2    0    2   0    1    0    0    1    0    0 
COM1     SCYMT    1    0    0   0    0    0    1    0    2    0 
COM1     SCYMV    2    0    1   0    1    0    1    0    0    0 
COM1     SCYND    2    0    0   0    1    0    0    0    2    2 
COM1     SCYNE    0    0    0   1    0    0    0    1    0    0 
COM1     SCYNI    1    0    0   1    2    0    0    0    1    0 
COM1     SCYNL    2    1    1   1    0    0    0    1    0    0 
COM1     SCYNN    0    0    0   1    2    0    2    0    1    0 
COM1     SCYNR    1    0    1   0    0    0    1    0    0    1 
COM1     SCYNS    1    0    1   0    0    0    0    0    1    0 
COM1     SCYNV    1    0    1   0    0    1    1    1    0    0 
COM1     SCYNW    0    0    0   0    1    1    2    3    1    2 
COM1     SCYPG    1    0    1   0    0    0    0    2    2    0 
COM1     SCYPM    1    0    1   0    1    1    1    0    0    0 
COM1     SCYPN    1    0    0   0    1    0    0    0    0    1 
COM1     SCYPS    2    1    0   1    0    0    1    1    0    0 
COM1     SCYPT    2    0    1   0    1    0    0    0    1    0 
COM1     SCYQA    1    0    0   0    1    0    0    0    0    2 
COM1     SCYQH    0    0    2   0    1    0    4    1    3    0 
COM1     SCYQL    0    0    1   2    0    1    1    0    0    0 
COM1     SCYQN    1    1    1   0    0    1    5    2    3    3 
COM1     SCYRA    2    0    2   1    0    1    0    2    5    2 
COM1     SCYRC    1    0    0   1    0    2    0    0    1    0 
COM1     SCYRD    0    1    0   0    0    1    3    1    2    1 
COM1     SCYRE    1    0    2   0    1    1    0    0    1    1 
COM1     SCYRT    1    1    0   0    1    2    1    0    2    0 
COM1     SCYRV    2    1    0   0    0    0    0    0    1    0 
COM1     SCYSC    1    0    1   0    1    0    5    0    4    3 
COM1     SCYSF    0    0    2   0    1    0    0    1    0    1 
COM1     SCYSH    3    0    1   1    0    0    0    0    1    0 
COM1     SCYSK    2    0    2   0    0    0    1    1    4    2 
COM1     SCYSN    2    0    2   0    0    1    1    0    0    0 
COM1     SCYSP    2    0    1   0    0    3    0    0    1    0 
COM1     SCYSQ    1    0    2   0    2    0    1    2    0    0 
COM1     SCYSR    5    2    1   1    1    1    2    1    1    0 
COM1     SCYSS    1    1    2   1    1    2    0    0    2    0 
COM1     SCYSV    2    1    1   0    0    1    4    4    3    7 
COM1     SCYTA    3    1    0   0    0    2    1    0    2    0 
COM1     SCYTD    1    1    0   0    0    0    1    0    1    0 
COM1     SCYTF    1    0    2   1    0    0    1    0    0    0 
COM1     SCYTG    1    0    0   0    0    0    0    1    0    1 
COM1     SCYTK    0    1    0   1    0    2    0    1    7    3 
COM1     SCYTN    1    0    0   2    0    1    0    0    1    1 
COM1     SCYTQ    2    2    1   0    1    0    0    0    0    1 
COM1     SCYVE    0    0    0   0    0    2    1    0    0    0 
COM1     SCYVI    1    0    0   0    1    0    0    1    0    0 
COM1     SCYVN    1    0    0   0    0    1    2    3    4    3 
COM1     SCYWI    0    0    0   0    1    1    1    0    0    0 
COM1     SCYWL    1    0    1   0    0    1    0    0    1    0 
COM1     SCYWQ    2    0    1   0    0    0    1    0    0    0 
COM1     SCYWR    0    1    0   0    0    2    0    1    0    0 
COM1     SCYYA    3    0    0   0    0    1    0    1    0    0 
COM1     SCYYN    0    0    1   0    1    0    1    1    0    0 
COM1     SCYYS    2    0    0   1    0    1    1    1    1    1 
COM1     SDAAD    1    5    1   1    3    5    4    2    3    1 
COM1     SDAAI    2    0    0   2    2    3    4    6    4    5 
COM1     SDACA    1    1    1   0    5    0    0    0    3    5 
COM1     SDACC    1    0    0   1    0    2    1    1    1    0 
COM1     SDACH    2    0    2   1    0    1    0    0    1    0 
COM1     SDACI    2    0    1   1    0    1    0    0    1    0 
COM1     SDACK    3    2    3   1    0    1    2    3    3    5 
COM1     SDACR    3    1    4   2    1    1    2    4    3    3 
COM1     SDACV    4    1    2   1    0    0    0    1    3    2 
COM1     SDACW    1    3    2   0    0    0    0    0    1    0 
COM1     SDADH    2    0    0   0    1    1    1    0    0    0 
COM1     SDADI    1    1    2   1    3    2    0    2    1    0 
COM1     SDADK    1    1    0   3    0    0    0    0    3    3 
COM1     SDADL    7    4    2   2    2    2   12   11    8    8 
COM1     SDADM    0    0    1   0    0    2    2    0    1    3 
COM1     SDADQ    1    4    4   2    3    1    2    0    5    0 
COM1     SDADR    1    1    3   3    5    2    5    3    3    3 
COM1     SDADS    6    1    5   3    7    2   14   10    8    5 
COM1     SDAEE    4    2    3   0    0    0    3    0    1    0 
COM1     SDAEF    1    2    1   0    0    0    0    1    2    3 
COM1     SDAEG    2    1    0   2    3    2    4    9    4    7 
COM1     SDAEH    0    1    4   0    1    1    1    1    1    2 
COM1     SDAER    4    1    0   3    3    3    3    2    6    1 
COM1     SDAET    3    1    0   0    2    5    4    5    4    2 
COM1     SDAEW    3    1    0   1    0    0    0    0    0    1 
COM1     SDAFA    2    3    0   1    3    1    0    3    4    5 
COM1     SDAFD    0    1    0   1    0    0    4    1    1    1 
COM1     SDAFE    2    0    0   1    1    0    1    0    1    0 
COM1     SDAFF    2    0    0   0    0    2    1    1    0    0 
COM1     SDAFG    4    0    1   3    2    0    0    0    1    2 
COM1     SDAFI    1    1    4   0    1    2    0    2    1    0 
COM1     SDAFK    1    3    0   1    0    0    0    0    1    0 
COM1     SDAFQ    2    1    1   1    1    3    2    0    1    2 
COM1     SDAFT    1    2    2   2    1    0    2    0    0    0 
COM1     SDAFV    3    0    0   0    0    1    3    1    3    1 
COM1     SDAGG    3    2    2   6    2    4    4    4    7    2 
COM1     SDAGH    3    1    0   1    1    1    3    1    3    2 
COM1     SDAGL    2    4    4   1    8    3    9    7    6    9 
COM1     SDAGP    4    5    9   2    4    0    4    4    5    3 
COM1     SDAGS    4    6    7   4    4    3    9    7    9    8 
COM1     SDAGT    5    3    2   2    2    1    5    2    1    1 
COM1     SDAGV    9    0    5   2    5    2    5   10   13    5 
COM1     SDAGW    4    0    1   1    4    1    1    3    5    1 
COM1     SDAHA    7    3    0   2    1    0    0    1    3    1 
COM1     SDAHC    1    0    2   1    2    2    4    0    1    0 
COM1     SDAHL    4    0    8   1    2    2    9    6   12    5 
COM1     SDAHN    4    0    1   1    1    1    2    2    0    3 
COM1     SDAHQ    2    0    2   1    2    2    3    5   10    5 
COM1     SDAHR    2    3    1   1    2    5    4    5    4    6 
COM1     SDAHS    3    2    0   3    3    1    5    8    7   10 
COM1     SDAHT    5    1    2   1    1    3    2    3    4    2 
COM1     SDAIC    0    2    2   0    0    2    0    0    0    1 
COM1     SDAIF    3    1    2   0    1    0    4    4    3    7 
COM1     SDAIL    1    2    2   1    1    1    1    2    3    1 
COM1     SDAIM    0    1    0   0    1    0    0    0    1    0 
COM1     SDAIP    1    2    1   1    2    0    0    1    3    4 
COM1     SDAIS    6    0    1   2    2    2    1    3    1    0 
COM1     SDAIT    1    0    1   2    1    4    4    1    7    2 
COM1     SDAKA    3    1    2   0    2    0    1    3    2    0 
COM1     SDAKC    4    0    1   0    0    4    1    0    1    1 
COM1     SDAKH    2    1    1   0    2    1    2    0    3    0 
COM1     SDAKM    1    2    0   1    0    1    6    2    5    1 
COM1     SDAKR    2    3    4   0    1    3    1    2    0    2 
COM1     SDAKS    7    5    2   2    6    6    4    8   14    9 
COM1     SDAKV    2    0    2   2    1    7    2    4    5    1 
COM1     SDALC    1    1    5   4    6    0    3    4    2    0 
COM1     SDALE    1    0    0   0    1    3    2    3    4    1 
COM1     SDALG    4    6    4   0    1    6    3    9   19    9 
COM1     SDALL   14    7    7   4    6    9    8   15    9   13 
COM1     SDALQ    6    1    5   5    5    6    1    5    5    7 
COM1     SDALR   12    8    4   7    1   11   17   15   20   12 
COM1     SDALS   18   10    4   3    5    4    9   14   17   14 
COM1     SDALY   10    1    3   2    4    3    8   12   10   10 
COM1     SDAMD    2    1    0   0    0    1    3    1    3    2 
COM1     SDAMG    6    2    2   5    1    3    7    2    9    8 
COM1     SDAMK    1    2    0   0    0    1    0    0    1    1 
COM1     SDAMN    4    3    0   1    1    3    1    1    5    0 
COM1     SDAMQ    2    3    2   2    1    5    2    2    6    2 
COM1     SDAMR    4    1    1   3    1    3    2    2    2    1 
COM1     SDAMT    5    2    0   1    1    1    1    0    1    2 
COM1     SDAMW    2    0    0   1    0    1    2    3    3    1 
COM1     SDANC    3    2    0   0    2    0    1    0    1    1 
COM1     SDANI    0    0    0   2    3    1    2    5    1    3 
COM1     SDANK    3    1    0   0    0    1    1    1    0    0 
COM1     SDANL    5    3    1   0    3    4   15    4   15    4 
COM1     SDANN    2    4    3   2    1    2    3    0    4    2 
COM1     SDANQ    6    1    1   1    1    3    2    7    5    8 
COM1     SDANV    1    1    3   0    1    1    2    1    1    4 
COM1     SDANY    7    0    2   0    3    2   10    3   10    9 
COM1     SDAPH    3    1    1   0    0    0    3    2    5    3 
COM1     SDAPK    1    1    0   1    1    3    1    4    0    0 
COM1     SDAPL    7    4    2   2    7    3    7    8    8   10 
COM1     SDAPQ    3    3    1   3    2    5    3    5    7    2 
COM1     SDAPS   10    5    6   4    8    2   15   15   16   10 
COM1     SDAPY    3    2    4   0    1    1    2    3    2    2 
COM1     SDAQF    3    2    0   4    3    0    5    5    9    1 
COM1     SDAQK    1    0    1   0    2    1    1    0    0    2 
COM1     SDAQM    3    1    1   3    1    1    5    5    4    7 
COM1     SDAQS    4    3    3   6    4    4    8    4    5    7 
COM1     SDAQV    6    1    5   1    2    3    6    4    6    5 
COM1     SDARD    3    2    3   2    1    1    2    8    4    3 
COM1     SDARE    0    3    2   2    1    0    1    0    1    1 
COM1     SDARF    3    4    2   1    0    0    1    2    3    4 
COM1     SDARG    5    4    7   1    1    6    3    1    9    3 
COM1     SDARK    6    2    0   0    2    2    4    9    3    4 
COM1     SDARL    9    6    9   9    7   12   11   17   14    8 
COM1     SDARM    3    0    1   0    2    2    1    2    0    0 
COM1     SDARP   14    7    6   1    7    5    5    8   10   17 
COM1     SDARQ   13    4    5   4    8    5    8    6   11    6 
COM1     SDARV    5    3    4   1    9    3    5    7   13   12 
COM1     SDASA    6    3    5   3    2    2    6    6    5    7 
COM1     SDASC    4    3    3   1    3    3    1    5    3    8 
COM1     SDASE    3    0    1   0    2    1    0    1    2    1 
COM1     SDASG    5    3    3   5    6    4    8    7    9    3 
COM1     SDASK    4    4    1   1    3    0    3    4    1    4 
COM1     SDASN    5    5    3   2    4    1    4    4    5    4 
COM1     SDASP    8    6    5   7    5    5    9   11   12    3 
COM1     SDAST    8    4    5   3    8   10   12   19   24   11 
COM1     SDASW    2    2    2   1    3    0    3    2    8    3 
COM1     SDASY    6    2    3   0    4    5    7    8    8    2 
COM1     SDATE    2    1    1   3    0    0    1    0    1    1 
COM1     SDATF    0    0    2   1    1    0    0    3    1    0 
COM1     SDATK    2    1    5   2    2    0    2    4    2    7 
COM1     SDATL    2    7    2   4    4    8    4    7    4    3 
COM1     SDATM    2    1    1   2    1    4    5    3    4    4 
COM1     SDATR    3    2    5   6    5    2    9    4    6    4 
COM1     SDATW    2    1    2   1    2    4    6    7    6    6 
COM1     SDATY    1    2    4   2    4    3    3    2    4    3 
COM1     SDAVC    1    0    1   1    3    0    2    3    3    4 
COM1     SDAVD    1    1    1   2    3    4    3    4    5    3 
COM1     SDAVM    4    4    2   1    4    1    5    3   14    8 
COM1     SDAVN    6    4    3   2    3    4   13   12   10    9 
COM1     SDAVP    6    1    1   6    4    4   10    3    7    4 
COM1     SDAVR    6    8    7   6    5    4    6    8   12    9 
COM1     SDAVS   11    5    4   6    5    5   10    7    6    8 
COM1     SDAVV    3    2    2   2    8    4    8   11   18    9 
COM1     SDAVY    8    1    2   0    6    8    5    9    7    6 
COM1     SDAWI    1    4    1   0    0    1    2    0    0    1 
COM1     SDAWM    0    2    1   2    0    1    0    0    1    0 
COM1     SDAWN    1    1    2   0    2    0    1    0    0    1 
COM1     SDAWQ    2    1    3   0    2    2    6    2    3    3 
COM1     SDAWS    1    2    7   3    2    4   11    7    5   10 
COM1     SDAWT    4    0    3   3    3    4    3    3    3    3 
COM1     SDAWV    0    2    3   1    0    3    7    4    1    4 
COM1     SDAYF    0    1    1   0    2    2    1    1    2    2 
COM1     SDAYG    2    1    0   0    2    3    1    0    1    1 
COM1     SDAYI    2    0    2   0    1    3    0    0    1    1 
COM1     SDAYK    2    2    0   2    1    2    7    3    6    3 
COM1     SDAYN    3    5    0   1    3    2    2    3    2    9 
COM1     SDAYR    5    1    1   3    2    5    2    3    3    2 
COM1     SDAYW    2    1    0   0    0    1    4    1    2    2 
COM1     SDCAA    0    1    1   1    1    2    1    0    0    0 
COM1     SDCAC    2    1    1   0    1    0    2    2    3    0 
COM1     SDCAD    2    0    1   0    2    1    0    1    0    2 
COM1     SDCAH    3    0    2   0    0    1    0    0    1    0 
COM1     SDCAI    0    1    2   0    1    2    6    2    6    3 
COM1     SDCAN    1    0    0   2    2    1    2    5    5    7 
COM1     SDCAP    1    0    0   0    0    1    1    1    2    2 
COM1     SDCAQ    3    1    1   1    1    3    3    0    3    2 
COM1     SDCAT    0    1    5   1    1    1    3    1    1    2 
COM1     SDCAW    0    1    0   1    1    0    0    0    3    1 
COM1     SDCCL    2    0    0   1    0    0    0    1    0    0 
COM1     SDCCM    1    0    2   1    0    0    0    1    0    0 
COM1     SDCCN    2    0    0   0    2    2    3    4    5    5 
COM1     SDCCP    2    0    0   1    0    0    0    3    0    0 
COM1     SDCCV    0    0    1   0    0    1    1    0    1    2 
COM1     SDCDH    2    0    1   0    1    0    3    1    0    0 
COM1     SDCDV    2    1    1   0    0    0    2    2    6    6 
COM1     SDCDW    0    0    2   0    0    0    4    1    0    0 
COM1     SDCEA    2    0    1   0    0    1    0    0    1    0 
COM1     SDCEH    1    1    0   2    0    0    0    0    0    1 
COM1     SDCEN    0    0    1   1    2    2    5    0    3    3 
COM1     SDCER    4    0    0   0    2    0    3    1    0    0 
COM1     SDCFE    0    0    1   0    0    1    1    4    2    1 
COM1     SDCFH    0    0    0   1    0    0    0    0    1    0 
COM1     SDCFI    0    0    1   0    1    1    1    0    1    3 
COM1     SDCFK    1    1    0   0    0    0    1    0    2    1 
COM1     SDCFM    0    1    0   0    0    0    0    0    0    3 
COM1     SDCFN    3    0    0   1    0    1    1    0    0    0 
COM1     SDCFP    2    1    0   0    0    0    2    0    2    0 
COM1     SDCFR    0    0    0   0    0    1    0    0    1    0 
COM1     SDCFT    1    0    0   0    1    0    1    0    0    0 
COM1     SDCFY    1    0    1   0    0    0    0    3    1    0 
COM1     SDCGC    1    1    2   0    1    1    0    1    0    0 
COM1     SDCGE    1    0    0   0    2    1    0    0    0    2 
COM1     SDCGK    2    0    2   0    3    1    4    2    4    3 
COM1     SDCGT    2    0    1   2    2    0    3    1    2    1 
COM1     SDCGW    2    1    1   0    0    1    1    1    1    2 
COM1     SDCGY    3    1    0   0    1    1    0    1    0    0 
COM1     SDCHA    1    0    2   0    0    0    2    1    3    0 
COM1     SDCHE    1    0    0   0    0    0    0    0    2    0 
COM1     SDCHF    1    1    0   0    0    0    2    0    0    1 
COM1     SDCHG    0    0    1   1    0    0    0    0    0    1 
COM1     SDCHI    0    0    1   0    1    0    1    2    2    2 
COM1     SDCHS    2    0    2   0    0    0    0    2    0    0 
COM1     SDCHT    0    0    0   0    1    1    0    0    0    1 
COM1     SDCIA    2    1    4   0    0    1    0    1    3    4 
COM1     SDCIP    1    0    0   1    0    0    0    0    1    0 
COM1     SDCIR    3    2    1   0    0    1    2    4    1    3 
COM1     SDCIS    0    2    2   0    0    0    0    3    1    5 
COM1     SDCIY    1    1    0   0    1    0    0    1    1    0 
COM1     SDCKI    2    1    0   0    0    0    0    1    0    0 
COM1     SDCKP    1    2    1   0    1    1    1    0    0    0 
COM1     SDCKQ    0    1    2   0    1    3    0    2    0    0 
COM1     SDCKR    2    1    2   1    1    1    1    1    2    2 
COM1     SDCKS    2    4    0   1    0    1    0    1    1    0 
COM1     SDCKY    0    1    1   0    0    0    0    1    0    2 
COM1     SDCLA    2    1    0   1    4    0    2    0    8    0 
COM1     SDCLD    0    1    0   0    2    1    1    0    0    0 
COM1     SDCLE    1    0    1   0    1    0    1    0    0    0 
COM1     SDCLG    1    1    0   0    0    1    1    0    2    3 
COM1     SDCLI    2    1    0   0    1    1    0    1    1    2 
COM1     SDCLP    0    2    2   0    1    0    3    1    0    3 
COM1     SDCLQ    2    0    0   0    3    0    1    0    0    3 
COM1     SDCLS    6    4    2   1    2    0    4    0    2    2 
COM1     SDCLT    1    2    1   1    1    0    1    0    1    0 
COM1     SDCMC    0    1    0   0    0    1    2    0    1    0 
COM1     SDCMF    1    1    0   0    0    0    0    3    1    1 
COM1     SDCMG    0    1    1   0    1    0    1    0    1    0 
COM1     SDCMI    0    1    0   1    0    0    0    1    0    0 
COM1     SDCMK    0    0    0   2    2    0    4    2    4    4 
COM1     SDCML    1    2    0   1    1    1    0    1    0    0 
COM1     SDCMN    1    1    0   2    0    1    1    0    0    0 
COM1     SDCMP    0    1    0   1    0    1    4    1    3    1 
COM1     SDCMQ    2    0    1   1    0    0    0    0    3    1 
COM1     SDCMS    3    0    0   2    2    0    1    1    2    2 
COM1     SDCMT    1    3    0   0    2    1    1    0    2    0 
COM1     SDCNC    1    1    0   0    0    0    1    0    0    0 
COM1     SDCNG    0    1    2   0    2    1    1    1    1    1 
COM1     SDCNM    2    0    0   0    1    1    1    0    0    0 
COM1     SDCNR    2    1    2   0    0    0    3    0    2    4 
COM1     SDCNS    1    1    2   1    1    0    0    0    0    1 
COM1     SDCNV    0    2    0   1    2    1    0    0    0    1 
COM1     SDCNW    1    0    1   0    0    1    0    1    0    0 
COM1     SDCPA    0    1    2   0    1    3    0    2    2    1 
COM1     SDCPD    1    1    0   0    1    0    0    1    0    2 
COM1     SDCPK    0    0    0   3    1    0    0    1    1    0 
COM1     SDCPQ    0    1    0   0    2    0    1    1    0    1 
COM1     SDCPW    1    0    0   1    0    0    0    0    1    0 
COM1     SDCQG    2    0    0   0    1    1    0    1    0    1 
COM1     SDCQI    5    0    1   0    1    0    0    4    1    0 
COM1     SDCQT    1    1    0   1    3    2    0    1    1    1 
COM1     SDCRE    0    1    2   0    0    0    0    0    1    2 
COM1     SDCRH    0    1    1   0    3    3    0    1    1    0 
COM1     SDCRK    0    1    1   0    2    2    2    6    1    6 
COM1     SDCRS    6    0    5   2    4    4    4    1    5    2 
COM1     SDCRT    2    0    2   0    1    0    1    0    2    0 
COM1     SDCRV    2    0    0   2    1    0    5    3    1    0 
COM1     SDCSA    1    0    2   0    1    1    0    0    1    1 
COM1     SDCSE    2    0    1   1    0    1    1    0    1    1 
COM1     SDCSG    1    1    1   1    1    0    0    1    0    0 
COM1     SDCSI    0    1    0   0    2    1    2    1    0    1 
COM1     SDCSQ    1    1    0   0    2    1    0    0    1    0 
COM1     SDCSR    2    0    1   1    1    1    0    0    2    1 
COM1     SDCSV    3    1    0   0    1    1    1    0    0    0 
COM1     SDCSW    1    1    0   1    1    0    0    0    2    1 
COM1     SDCTC    1    3    1   2    1    2    0    4    0    0 
COM1     SDCTI    3    0    0   1    0    1    0    5    2    2 
COM1     SDCTL    3    0    3   1    1    1    1    3    5    2 
COM1     SDCTM    2    1    0   0    1    1    0    1    1    2 
COM1     SDCTN    4    4    0   0    0    1    3    2    1    0 
COM1     SDCTP    0    1    1   1    1    1    0    0    1    0 
COM1     SDCTS    3    3    1   2    3    0    2    1    1    1 
COM1     SDCTV    2    1    1   1    1    1    5    2    7    6 
COM1     SDCTW    1    1    0   0    0    2    1    0    0    0 
COM1     SDCVA    2    1    1   0    1    1    0    0    1    0 
COM1     SDCVD    1    0    0   0    0    1    0    0    2    0 
COM1     SDCVE    2    0    2   0    0    0    2    0    1    2 
COM1     SDCVI    1    1    1   1    2    1    3    8    5    2 
COM1     SDCVK    0    0    0   1    0    6    0    2    3    3 
COM1     SDCVL    3    1    3   0    1    2    1    0    2    1 
COM1     SDCVM    1    0    0   0    1    0    1    0    0    0 
COM1     SDCVN    0    1    2   0    0    2    0    0    0    1 
COM1     SDCVP    2    1    1   1    2    1    0    1    0    1 
COM1     SDCVQ    0    0    1   0    0    1    0    1    1    0 
COM1     SDCVS    2    1    1   2    3    1    4    3    2    3 
COM1     SDCVT    2    1    1   2    0    1    3    2    5    4 
COM1     SDCVV    0    1    0   1    1    2    0    0    1    1 
COM1     SDCVW    3    0    1   0    0    0    0    0    1    0 
COM1     SDCWA    1    1    1   0    1    0    2    0    0    0 
COM1     SDCWI    1    0    1   0    0    0    1    0    1    0 
COM1     SDCWL    1    1    0   0    0    3    0    0    1    0 
COM1     SDCWM    0    0    0   0    0    1    1    0    0    2 
COM1     SDCWP    0    0    1   1    0    0    1    0    0    0 
COM1     SDCWT    0    2    1   0    0    0    2    0    0    0 
COM1     SDCWW    0    0    1   0    0    0    1    0    2    1 
COM1     SDCYC    1    0    0   1    0    1    3    1    2    1 
COM1     SDCYD    0    0    1   1    1    0    2    2    1    2 
COM1     SDCYE    0    0    1   0    0    1    0    1    0    0 
COM1     SDCYG    1    0    1   0    1    0    0    0    1    1 
COM1     SDCYL    1    0    2   0    0    0    1    2    4    2 
COM1     SDCYM    1    1    0   0    0    2    2    2    1    1 
COM1     SDCYP    1    1    0   0    0    1    1    0    0    0 
COM1     SDCYQ    3    0    1   0    0    1    0    2    0    0 
COM1     SDCYR    1    1    1   0    0    0    0    1    2    0 
COM1     SDCYT    2    2    1   1    0    0    2    1    4    0 
COM1     SDCYY    3    0    1   0    0    0    1    0    1    1
[truncated: 10,000,122 more chars]
