# Supplementary material for: Compositional Bias in Naïve and Chemically-modified Phage-Displayed Libraries uncovered by Paired-end Deep Sequencing
Source: Sci Rep. 2018 Jan 19;8:1214. doi: 10.1038/s41598-018-19439-2 (PMC5775325; doi:10.1038/s41598-018-19439-2)
Supplement: Supplementary file 4 — Supplementary Information [file 41598_2018_19439_MOESM4_ESM.zip › Naive_Libraries/TriNuc_DE_results_SN.txt]

Category Seq      S1 S2 S3 S4 N1 N2 N3 N4
COM1     SACAADC  4 10  9  8  8  4  1  2 
COM1     SACAAGC  2  1  1  3  4  2  3  2 
COM1     SACAAHC  2  3  3  2  0  0  0  2 
COM1     SACAALC  0  3  0  0  1  3  2  1 
COM1     SACAAMC  5  3  3  3  2  2  1  3 
COM1     SACAASC  1  6  3  2  2  2  2  2 
COM1     SACAAVC  5  4  3  7  1  4  4  3 
COM1     SACAAYC  3  9 11  6  8  4  4  7 
COM1     SACADAC  2  0  2  3  3  1  1  1 
COM1     SACADFC  7  9  5  2  3  1  1  4 
COM1     SACADGC  0  5  5  0  2  0  3  2 
COM1     SACADHC  4  6  1  2  2  1  3  3 
COM1     SACADKC  2  4  7  2  7  5  5  8 
COM1     SACADNC  4  3  5  6  3  0  2  1 
COM1     SACADQC  5  3  7  3  4  8  7  6 
COM1     SACADSC  5  4  3  4  2  1  1  1 
COM1     SACADTC  7  6  5  2  2  7  7  8 
COM1     SACADVC  5  5  5  1  3  5  4  6 
COM1     SACADWC  0  1  0  3  2  1  1  1 
COM1     SACAEAC  3  2  3  3  1  0  2  1 
COM1     SACAEDC  3  4  1  2  3  4  2  4 
COM1     SACAEFC  5  3  8  3  2  1  3  1 
COM1     SACAEGC  2  2  2  0  1  2  3  3 
COM1     SACAEHC  6  4  4  3  5  3  5  7 
COM1     SACAELC  3  2  3  3  0  1  1  1 
COM1     SACAEQC  3  2  3  1  0  0  1  1 
COM1     SACAERC  3  3  4  3  1  1  1  0 
COM1     SACAETC  3  3  7  3  7  7  9  8 
COM1     SACAEVC  4  5  7  5  1  2  3  3 
COM1     SACAEYC  7  5  5  6  6  1  2  2 
COM1     SACAFAC  1  3  0  1  2  4  4  5 
COM1     SACAFDC  5  4  4  3  1  1  1  3 
COM1     SACAFFC  6  6  4  4  9  6  8 10 
COM1     SACAFGC  1  0  2  4  4  0  7  4 
COM1     SACAFHC  8  3  3  1  1  2  3  3 
COM1     SACAFMC  2  4  5  1  4  4  3  2 
COM1     SACAFNC  4  3  7  3  3  1  1  1 
COM1     SACAFPC  3  2  0  2  2  3  6  2 
COM1     SACAFQC  1  0  5  6  3  4  8  7 
COM1     SACAFSC  4  3  7  2  3  2  1  1 
COM1     SACAFTC  7 10  6  2  1  3  3  3 
COM1     SACAFWC  0  4  2  2  3  2  0  0 
COM1     SACAFYC  8  7  6  4  9  6 11 13 
COM1     SACAGDC  2  1  5  4  1  1  1  2 
COM1     SACAGGC  4  2  5  0  1  0  0  1 
COM1     SACAGHC  0  1  3  5  5  3  5  7 
COM1     SACAGIC  3  3  4  1  1  1  1  3 
COM1     SACAGMC  1  0  1  0  2  0  0  1 
COM1     SACAGPC  2  1  1  4  5  1  3  4 
COM1     SACAGQC  0  7  0  2  0  1  0  3 
COM1     SACAGRC  0  3  3  0  1  1  0  1 
COM1     SACAGSC  3  1  2  2  0  1  0  0 
COM1     SACAGTC  4  0  4  2  3  4  0  3 
COM1     SACAGVC  2  3  3  4  3  7  3  6 
COM1     SACAGWC  0  1  2  2  1  0  1  1 
COM1     SACAHAC  1  1  3  2  3  4  4  5 
COM1     SACAHDC  4  7  3  2  6  3  2  6 
COM1     SACAHFC  6  1  5  5  6  3  6  7 
COM1     SACAHGC  3  3  5  0  0  1  1  1 
COM1     SACAHIC  8  2  7  3  7  1  4  3 
COM1     SACAHKC  5  3  5  1  1  1  1  1 
COM1     SACAHMC  2  2  1  2  1  2  2  2 
COM1     SACAHNC  0  1  7  6  2  1  2  2 
COM1     SACAHPC  2  0  2  0  2  1  1  2 
COM1     SACAHRC  2  2  3  0  1  2  2  3 
COM1     SACAHSC  2  4  2  3  2  3  6  2 
COM1     SACAHTC  1  4  7  3  1  1  2  2 
COM1     SACAHWC  1  0  1  1  1  1  3  2 
COM1     SACAHYC  7  9  9  6  8  1  5  5 
COM1     SACAIFC  3  8  5  5  6  6  7 10 
COM1     SACAIGC  0  1  0  2  5  1  1  5 
COM1     SACAIIC  6  8  9  9  4  4  4  4 
COM1     SACAILC  2  1  3  3  2  2  4  4 
COM1     SACAINC  3  2  7  6  2  2  3  2 
COM1     SACAIPC  2  0  5  1  0  1  0  0 
COM1     SACAIQC  7  5  2  1  1  1  2  2 
COM1     SACAISC  3  2  1  5  3  0  1  0 
COM1     SACAIWC  3  1  2  1  1  0  0  0 
COM1     SACAIYC  2  8  3  7  5  6  7  5 
COM1     SACAKAC  1  3  1  3  0  1  1  1 
COM1     SACAKKC  1  2  3  1  1  3  2  3 
COM1     SACAKLC  1  2  0  3  0  0  1  0 
COM1     SACAKMC  3  2  2  0  1  0  1  1 
COM1     SACAKRC  4  1  3  2  0  1  1  1 
COM1     SACAKSC  1  2  4  4  5  4  2  2 
COM1     SACAKTC  5  2  3  2  1  0  1  1 
COM1     SACAKVC  4  4  6  4  4  2  2  5 
COM1     SACAKYC  1  3  7  3  2  1  5  3 
COM1     SACALAC  0  1  1  2  2  2  2  3 
COM1     SACALDC  3  3  4  0  2  1  0  3 
COM1     SACALEC  3  1  1  1  2  0  0  1 
COM1     SACALFC  2  0  2  1  1  2  0  2 
COM1     SACALGC  1  0  3  1  1  0  1  1 
COM1     SACALHC  3  0  1  2  2  2  2  2 
COM1     SACALIC  2  1  4  4  1  3  1  1 
COM1     SACALKC  5  0  1  2  2  1  1  2 
COM1     SACALNC  0  2  5  2  3  1  4  4 
COM1     SACALPC  0  1  1  0  3  1  0  0 
COM1     SACALQC  1  1  3  1  1  1  0  1 
COM1     SACALRC  1  1  3  1  0  1  1  1 
COM1     SACALSC  2  2  2  3  1  1  2  2 
COM1     SACAMAC  2  3  5  3  1  3  2  3 
COM1     SACAMFC  6  4  7  3  2  2  2  4 
COM1     SACAMGC  0  2  1  2  4  4  0  4 
COM1     SACAMHC  2  3  4  2  1  0  1  1 
COM1     SACAMPC  2  3  0  1  0  1  1  1 
COM1     SACAMQC  2  0  5  1  0  0  1  1 
COM1     SACAMRC  1  1  1  1  0  0  1  0 
COM1     SACAMSC  3  5  5  3  2  2  2  3 
COM1     SACAMVC  0  6  5  3  0  2  4  2 
COM1     SACAMYC  2  4  3  6  0  2  2  3 
COM1     SACANAC  1  3  2  0  0  0  0  1 
COM1     SACANEC  3  4  2  3  1  2  4  3 
COM1     SACANFC  1  3  4  8  1  2  1  2 
COM1     SACANGC  0  2  0  1  1  1  0  1 
COM1     SACANHC  4  6  3  6  6  5  4  2 
COM1     SACANLC  0  2  2  1  2  1  0  2 
COM1     SACANMC  5  2  2  1  0  1  2  1 
COM1     SACANPC  2  0  3  3  0  3  3  3 
COM1     SACANTC  6  1  1  5  2  1  2  1 
COM1     SACANVC  1  2  4  0  1  1  1  1 
COM1     SACANWC  0  1  0  0  0  1  1  1 
COM1     SACAPAC  5  2  2  2  1  5  5  6 
COM1     SACAPDC  3  6  3  1  4  6  4  4 
COM1     SACAPGC  3  2  3  1  0  3  3  3 
COM1     SACAPIC  6  3  7  4  2  3  3  3 
COM1     SACAPNC  2  2  1  1  5  5  2  5 
COM1     SACAPQC  1  0  1  1  0  0  1  0 
COM1     SACAPVC  4  3  1  3  4  5  0  4 
COM1     SACAPYC  6  3 11  5  4  7  8 10 
COM1     SACAQAC  3  3  4  4  2  1  1  4 
COM1     SACAQFC  8  5  6  2  4  7  9 10 
COM1     SACAQGC  2  3  3  1  1  0  1  1 
COM1     SACAQIC  5  2  5  4  6  4  5  4 
COM1     SACAQSC  3  4  3  2  1  1  0  2 
COM1     SACAQVC  2  2  9  3  7  4  5  8 
COM1     SACAQWC  3  2  0  0  1  1  0  0 
COM1     SACARAC  3  4  3  0  5  5  5  7 
COM1     SACARDC  4  1  6  2  4  5  7  3 
COM1     SACAREC  0  3  0  2  1  0  1  1 
COM1     SACARFC  1  2  2  2  0  1  0  0 
COM1     SACARMC  0  1  3  2  3  3  3  3 
COM1     SACARPC  0  0  1  4  1  1  1  3 
COM1     SACARQC  1  3  6  3  1  1  0  1 
COM1     SACARSC  1  1  3  3  1  1  2  2 
COM1     SACARVC  4  5  3  2  3  7  4  8 
COM1     SACARWC  1  0  0  2  0  0  1  0 
COM1     SACARYC  3  2  6  1  2  7  7  7 
COM1     SACASAC  3  0  4  4  3  4  6  6 
COM1     SACASDC  2  1  7  4  5  2  2  3 
COM1     SACASEC  2  3  5  1  6  3  2  6 
COM1     SACASGC  0  3  3  0  0  0  1  0 
COM1     SACASIC  5  2  5  2  9  6  3  9 
COM1     SACASKC  2  3  2  5  1  2  6  2 
COM1     SACASLC  1  1  0  2  0  1  0  0 
COM1     SACASMC  1  2  2  0  0  1  1  1 
COM1     SACASNC  2  3  2  1  0  0  4  0 
COM1     SACASQC  6  1  0  5  0  1  1  1 
COM1     SACASSC  1  4  3  3  3  3  3  2 
COM1     SACASVC  0  2  2  7  5  2  4  5 
COM1     SACASYC  7  8  4  3  6  5  7  7 
COM1     SACATFC  5  4  4  5  6  4  5  5 
COM1     SACATMC  4  2  2  4  1  1  2  3 
COM1     SACATPC  1  2  2  1  1  0  0  0 
COM1     SACATRC  0  7  3  3  1  0  1  1 
COM1     SACATSC  4  1  1  4  3  0  4  3 
COM1     SACATVC  5  4  7 10  4  4  3  5 
COM1     SACATWC  2  3  0  1  0  0  1  0 
COM1     SACAVHC  4 10  7  4  4  3  5  4 
COM1     SACAVLC  1  4  0  0  0  0  0  1 
COM1     SACAVMC  1  0  5  4  1  2  3  3 
COM1     SACAVNC  6  5  4  6  6  4  7 10 
COM1     SACAVQC  2  4  5  1  2  2  2  1 
COM1     SACAVRC  2  2  3  1  0  1  1  1 
COM1     SACAVVC  6  4 14  3  2  5  3  4 
COM1     SACAVWC  1  4  2  2  3  2  2  3 
COM1     SACAVYC  7 13 10  5  6  5  4  5 
COM1     SACAWAC  2  1  2  3  1  1  1  1 
COM1     SACAWDC  1  1  3  6  0  2  1  0 
COM1     SACAWEC  3  3  3  2  2  0  1  0 
COM1     SACAWFC  0  1  0  2  2  1  1  4 
COM1     SACAWKC  1  1  1  1  2  0  0  0 
COM1     SACAWLC  0  2  1  1  1  1  2  1 
COM1     SACAWNC  2  2  1  4  1  0  1  1 
COM1     SACAWPC  0  1  1  3  2  2  1  2 
COM1     SACAWQC  2  4  0  1  0  1  0  0 
COM1     SACAWRC  1  1  0  1  0  0  1  0 
COM1     SACAWSC  1  2  3  4  4  3  2  4 
COM1     SACAWVC  3  2  0  4  2  1  1  2 
COM1     SACAWWC  1  0  0  1  0  0  1  0 
COM1     SACAWYC  1  0  3  3  1  4  6  2 
COM1     SACAYDC  4  6  2  6  2  4  1  2 
COM1     SACAYFC 11  7  8  6  7  9 10 10 
COM1     SACAYGC  5  2  1  1  2  3  3  3 
COM1     SACAYKC  4  7  8  5  6  9  5  5 
COM1     SACAYLC  1  2  1  1  0  0  1  0 
COM1     SACAYMC  2  5  2  6  1  1  1  2 
COM1     SACAYNC  7  5  8 10  5  3  4  7 
COM1     SACAYPC  0  5  4  2  5  2  3  5 
COM1     SACAYSC  6 10  5  8  5  2  4  3 
COM1     SACAYVC  1  9 11  5  7  4  8  6 
COM1     SACAYYC  8  7  8 10  5  8 11 12 
COM1     SACDAIC  8  3  3  7  3  6  4  5 
COM1     SACDAKC  6  6  7  0  6  2  7  7 
COM1     SACDALC  4  2  3  2  2  0  3  3 
COM1     SACDANC  5  2  8  2  4  4  7  7 
COM1     SACDAPC  0  5  3  1  4  1  2  2 
COM1     SACDARC  0  4  2  2  3  2  1  4 
COM1     SACDASC  4  2  5  2  3  2  2  4 
COM1     SACDATC  5  4  2  8  2  0  2  3 
COM1     SACDAVC  6  4  4  0  3  4  1  2 
COM1     SACDDAC  5  4  7  3  7  4  4  1 
COM1     SACDDFC  5  4  4  4  4  1  8  7 
COM1     SACDDGC  4  4  5  4  3  1  4  4 
COM1     SACDDLC  0  3  5  2  1  2  3  3 
COM1     SACDDSC  5  2  5  3  2  4  6  8 
COM1     SACDDTC  3  5  6  4  3  2  3  5 
COM1     SACDDVC  4  5  7  2  3  1  3  2 
COM1     SACDEAC  2  4  6  3  3  1  2  4 
COM1     SACDEGC  3  3  2  2  1  1  1  1 
COM1     SACDEHC  5  3  3  2  0  2  2  3 
COM1     SACDEIC  1  5  6  1  2  2  1  2 
COM1     SACDEKC  4  4  3  4  2  3  2  1 
COM1     SACDENC  3  2  3  4  2  0  2  1 
COM1     SACDERC  1  1  2  7  0  0  1  1 
COM1     SACDESC  1  5  6  3  2  3  1  2 
COM1     SACDFDC  8  4  4  4  3  4  4  5 
COM1     SACDFEC  3  6  2  5  2  1  3  3 
COM1     SACDFFC  4  4  8  4  2  2  2  2 
COM1     SACDFGC  0  3  1  5  0  1  2  2 
COM1     SACDFHC  5  1  0  4  2  0  2  2 
COM1     SACDFMC  5  2  2  3  5  5  6  1 
COM1     SACDFNC  9  2 11  3  3  2  4  3 
COM1     SACDFPC  2  3  1  1  0  0  0  1 
COM1     SACDFQC  7  3  4  5  2  2  4  3 
COM1     SACDFRC  1  0  5  5  1  3  0  1 
COM1     SACDFTC  3  4  5  6  4  6  5  5 
COM1     SACDFVC  5  2  3  3  3  4  5  5 
COM1     SACDFWC  1  0  1  1  1  0  0  0 
COM1     SACDFYC  7  7  4  9  6  4  7  7 
COM1     SACDGAC  5  1  1  1  1  3  3  0 
COM1     SACDGEC  5  5  0  2  2  0  2  1 
COM1     SACDGFC  2  2  7  4  5  6  4  5 
COM1     SACDGGC  0  1  2  1  2  2  2  3 
COM1     SACDGHC  2  1  5  1  3  1  3  1 
COM1     SACDGKC  0  0  3  1  2  2  2  3 
COM1     SACDGMC  1  0  4  1  0  0  0  2 
COM1     SACDGPC  3  1  2  1  3  5  4  4 
COM1     SACDGTC  4  1  3  3  2  1  1  1 
COM1     SACDGYC  7  2  4  4  3  5  5  2 
COM1     SACDHAC  2  2  4  5  1  0  1  2 
COM1     SACDHFC  2  8  4  5  3  3  5  5 
COM1     SACDHGC  1  2  2  2  4  6  3  4 
COM1     SACDHKC  5  4  2  0  2  2  9  4 
COM1     SACDHLC  1  4  2  1  2  2  2  2 
COM1     SACDHNC  4  3  3  1  4  4  4  6 
COM1     SACDHRC  0  2  2  1  1  0  1  1 
COM1     SACDIDC  6 12  5  3  3  3  2  3 
COM1     SACDIGC  2  2  8  0  5  2  4  5 
COM1     SACDIHC  4  4  4  6  6  6  2  5 
COM1     SACDIKC  6  5  8  2  1  4  3  5 
COM1     SACDILC  1  3  6  3  1  1  1  1 
COM1     SACDIMC  2  8  8  6  4  2  2  4 
COM1     SACDINC  6  8  8  8  2  3  4  5 
COM1     SACDIPC  4  3  4  1  0  1  1  1 
COM1     SACDIQC  4  6  5  4  2  0  2  3 
COM1     SACDIRC  5  1  3  1  0  1  1  1 
COM1     SACDISC  1  7  4  7  4  4  5  5 
COM1     SACDITC  6  5  4  5  7  5 10  3 
COM1     SACDIVC  9  5  7 10  7  5  6  5 
COM1     SACDIYC 15  5  9  8 12 10 14 15 
COM1     SACDKAC  2  1  5  6  2  2  0  2 
COM1     SACDKDC  2  6  6  4  4  5  4  6 
COM1     SACDKFC  3  3  5  4  6  3  1  3 
COM1     SACDKGC  3  4  2  1  3  1  5  2 
COM1     SACDKHC  2  4  2  4  1  0  1  1 
COM1     SACDKIC  5  4  3  6  4  0  3  3 
COM1     SACDKKC  2  4  1  4  1  0  2  0 
COM1     SACDKLC  1  0  0  1  2  2  1  4 
COM1     SACDKMC  1  9  2  6  2  2  2  3 
COM1     SACDKNC  3  1  1  2  1  0  1  1 
COM1     SACDKQC  2  4  2  3  7  2  5  7 
COM1     SACDKRC  1  1  1  2  0  2  2  0 
COM1     SACDKTC  3  1  4  2  5  2  5  2 
COM1     SACDKVC  7  5  4  5  0  4  4  4 
COM1     SACDKWC  1  2  0  1  4  3  3  2 
COM1     SACDKYC  5  7  4  8  6  3  9 11 
COM1     SACDLAC  2  3  3  0  2  0  0  0 
COM1     SACDLDC  5  1  1  1  0  0  0  1 
COM1     SACDLEC  2  2  4  1  2  0  0  1 
COM1     SACDLFC  5  4  6  3  1  4  3  3 
COM1     SACDLHC  3  2  6  2  0  1  1  1 
COM1     SACDLIC  1  4  4  0  2  3  0  1 
COM1     SACDLKC  1  4  2  1  0  0  0  1 
COM1     SACDLNC  4  4  2  0  1  1  0  1 
COM1     SACDLPC  2  3  3  1  1  1  2  1 
COM1     SACDLRC  3  1  0  2  2  1  1  3 
COM1     SACDLSC  1  3  1  3  1  1  2  1 
COM1     SACDLTC  0  2  2  1  1  0  1  2 
COM1     SACDLVC  1  3  4  4  1  0  1  1 
COM1     SACDLWC  0  4  0  3  2  1  2  1 
COM1     SACDLYC  9  3  5  5  8  7  5  6 
COM1     SACDMAC  2  5  9  3  1  3  1  5 
COM1     SACDMGC  2  2  2  2  0  1  0  0 
COM1     SACDMIC  1 10  4  4  4  3  4  4 
COM1     SACDMKC  3 10  2  2  2  2  3  3 
COM1     SACDMLC  0  2  6  0  0  0  0  1 
COM1     SACDMMC  2  0  0  4  2  0  2  2 
COM1     SACDMPC  3  5  2  2  2  1  1  2 
COM1     SACDMRC  1  3  5  2  0  2  0  0 
COM1     SACDMTC  4  5  3  4  2  1  1  3 
COM1     SACDMYC  7  6  4  6  9  6  6  6 
COM1     SACDNFC  4 10 10  8  7  6 13  8 
COM1     SACDNGC  1  4  4  2  0  0  1  1 
COM1     SACDNKC  2  6  4  1  5  4  1  3 
COM1     SACDNLC  3  3  2  1  1  1  3  1 
COM1     SACDNNC  0  4  6  2  5  5  6  8 
COM1     SACDNQC  2  5  0  1  3  1  2  3 
COM1     SACDNRC  3  2  3  1  1  3  4  4 
COM1     SACDNSC  4  2  1  5  2  0  1  0 
COM1     SACDNYC  9  6  7  7  3  6  6  5 
COM1     SACDPAC  5  4  0  1  2  1  3  3 
COM1     SACDPFC  3  6  4  1  5  2  5  4 
COM1     SACDPGC  1  1  4  4  5  3  6  6 
COM1     SACDPIC  3  2  1  0  3  1  2  1 
COM1     SACDPKC  2  3  0  3  2  4  5  6 
COM1     SACDPLC  1  1  3  0  2  0  0  0 
COM1     SACDPMC  3  4  1  0  0  0  0  1 
COM1     SACDPRC  2  3  2  1  4  5  5  4 
COM1     SACDPVC  4  4  6  4  4  1  4  5 
COM1     SACDPWC  1  0  0  1  1  2  0  2 
COM1     SACDPYC  2  0  4  5  4  7  3  5 
COM1     SACDQGC  3  3  3  3  1  1  0  1 
COM1     SACDQHC  5  6  3  5  6  7 10 11 
COM1     SACDQLC  2  2  3  1  1  0  0  1 
COM1     SACDQMC  2  3  1  4  3  0  3  3 
COM1     SACDQNC  1  2  4  4  0  1  3  0 
COM1     SACDQSC  4  3  6  4  1  5  4  6 
COM1     SACDQVC  3  3  7  5  1  1  3  1 
COM1     SACDRDC  2  5  5  5  1  1  2  2 
COM1     SACDREC  3  5  4  1  1  3  2  3 
COM1     SACDRFC  4  4  3  4  3  4  5  4 
COM1     SACDRGC  2  1  3  1  1  0  1  0 
COM1     SACDRIC  2  4  8  5  8  7  6  7 
COM1     SACDRLC  0  3  2  0  0  2  0  0 
COM1     SACDRNC  1  5  3  4  7  5  4  6 
COM1     SACDRPC  1  0  0  2  0  1  1  1 
COM1     SACDRRC  1  1  5  1  5  5  3  3 
COM1     SACDRSC  3  4  2  1  2  6  4  8 
COM1     SACDRVC 10  2 10  2  8  5 12 10 
COM1     SACDSAC  4  5  4  4  2  6  2  3 
COM1     SACDSDC  4  2  6  4  4  2  2  6 
COM1     SACDSEC  5  4  3  4  0  1  3  2 
COM1     SACDSFC  1  5  8  4  1  3  2  3 
COM1     SACDSKC  4  0  8  2  2  1  3  3 
COM1     SACDSMC  2  3  5  3  2  5  3  5 
COM1     SACDSNC  2  4  2  3  4  2  3  2 
COM1     SACDSPC  1  3  4  0  0  0  1  0 
COM1     SACDSQC  3  2  1  4  1  0  0  1 
COM1     SACDSRC  0  1  2  2  1  0  0  0 
COM1     SACDSSC  5  3  0  4  3  3  5  5 
COM1     SACDSVC  2  1  3  4  3  3  5  3 
COM1     SACDSWC  3  1  1  1  1  0  0  0 
COM1     SACDSYC  2  8  6 14  6  6 11 10 
COM1     SACDTEC  8  8  6  1  4  2  5  4 
COM1     SACDTFC  5  3  5  5  4  2  4  4 
COM1     SACDTGC  4  4  2  3  2  2  3  5 
COM1     SACDTKC  8  7  5  4  9  5  8 10 
COM1     SACDTPC  1  3  1  4  0  1  1  1 
COM1     SACDTQC  1  4  4  5  0  2  1  1 
COM1     SACDTRC  4  5  3  0  1  1  3  2 
COM1     SACDTVC  4  4  7 11  1  3  5  4 
COM1     SACDVAC  5  6  6  3  2  1  3  3 
COM1     SACDVEC  3  6  8  5  2  2  3  2 
COM1     SACDVFC  7  5  6  3  2  0  5  3 
COM1     SACDVIC  6  6  7  8  3  3  5  4 
COM1     SACDVKC  3  3  3  2  2  4  4  4 
COM1     SACDVLC  5  5  4  2  0  1  1  3 
COM1     SACDVMC  2  3  6  0  1  5  5  5 
COM1     SACDVNC  6  4  2  4  5  1  0  3 
COM1     SACDVPC  1  5  2  3  2  1  0  1 
COM1     SACDVRC  1  2  4  5  4  2  3  4 
COM1     SACDVSC  3  9  5  1  2  2  2  4 
COM1     SACDVTC 10  3  9  5  6  4  7  8 
COM1     SACDVVC 12 10  8  6  6  7  6  8 
COM1     SACDVWC  1  4  2  2  2  1  0  2 
COM1     SACDVYC  8  7 10  7  4  9 11 12 
COM1     SACDWAC  1  3  1  5  2  0  2  2 
COM1     SACDWEC  1  1  4  1  2  1  3  3 
COM1     SACDWFC  1  2  2  2  0  0  1  0 
COM1     SACDWGC  0  2  0  1  2  2  6  2 
COM1     SACDWHC  6  1  1  0  2  2  2  0 
COM1     SACDWIC  1  2  3  0  1  1  1  1 
COM1     SACDWKC  0  4  0  0  2  2  2  3 
COM1     SACDWLC  0  2  0  0  1  0  1  0 
COM1     SACDWNC  1  2  4  4  2  2  2  4 
COM1     SACDWPC  3  1  2  1  4  1  4  3 
COM1     SACDWRC  0  5  1  1  1  0  0  2 
COM1     SACDWSC  0  2  5  2  4  1  1  1 
COM1     SACDWVC  2  2  6  3  1  1  2  2 
COM1     SACDWWC  3  2  2  0  3  7  1  3 
COM1     SACDWYC  3  4  7  3  3  2  3  3 
COM1     SACDYAC  8  8  6  4  3  2  5  6 
COM1     SACDYEC  5  7  3  5  1  6  6  6 
COM1     SACDYGC  2  2  2  0  0  1  0  0 
COM1     SACDYHC  4  3  6  6  3  4  1  4 
COM1     SACDYLC  1  4  1  6  5  2  2  4 
COM1     SACDYMC  7  1  6  6 10  6  4  5 
COM1     SACDYRC  2  1  7  1  0  5  6  4 
COM1     SACDYSC  6  6  6  2  1  3  2  3 
COM1     SACDYTC  5 11 12  6  7  4  3  6 
COM1     SACEADC  0  1  2  1  0  2  0  0 
COM1     SACEAFC  4  2  4  4  1  2  3  2 
COM1     SACEAGC  1  2  1  2  3  4  1  3 
COM1     SACEAHC  3  2  1  2  2  3  1  2 
COM1     SACEAIC  2  4  5  5  5  7  4  7 
COM1     SACEAKC  2  1  1  0  2  0  0  0 
COM1     SACEALC  1  3  0  1  0  0  1  0 
COM1     SACEANC  2  1  3  1  4  0  3  4 
COM1     SACEAQC  3  2  5  2  1  1  4  1 
COM1     SACEATC  4  2  2  2  2  2  0  1 
COM1     SACEAVC  0  2  3  3  1  0  0  0 
COM1     SACEAYC  7  9  5  2  3  4  1  4 
COM1     SACEDDC  6  4  3  3  0  3  3  3 
COM1     SACEDEC  8  5  3  2  5  4  1  1 
COM1     SACEDFC  7  3  8  1  1  2  2  2 
COM1     SACEDGC  0  1  2  4  0  1  0  0 
COM1     SACEDLC  3  1  2  1  0  1  1  1 
COM1     SACEDMC  2  0  4  0  0  2  2  1 
COM1     SACEDNC  3  2  4  6  1  3  1  2 
COM1     SACEDPC  1  1  2  5  1  1  2  3 
COM1     SACEDVC  5  5  9  4  5  4  3  6 
COM1     SACEDYC  5  7  4  6  1  3  2  2 
COM1     SACEEAC  3  3  4  3  3  1  0  0 
COM1     SACEEEC  0  3  9  4  1  3  4  4 
COM1     SACEEHC  3  2  3  2  1  2  1  1 
COM1     SACEEKC  1  1  1  4  2  1  0  1 
COM1     SACEEMC  2  2  3  4  0  0  3  1 
COM1     SACEEPC  0  6  7  0  0  1  1  1 
COM1     SACEESC  4  2  0  0  0  1  1  1 
COM1     SACEETC  4  0  0  2  0  1  5  3 
COM1     SACEEYC  4  2  3  4  1  3  1  1 
COM1     SACEFDC  4  3  8  0  0  3  1  3 
COM1     SACEFEC  1  5  3  2  2  0  1  1 
COM1     SACEFFC  2  6  6  2  5  2  3  4 
COM1     SACEFGC  2  1  0  3  3  2  1  4 
COM1     SACEFHC  0  3  4  3  1  0  0  1 
COM1     SACEFLC  3  0  1  1  3  1  2  3 
COM1     SACEFMC  2  3  5  0  2  2  1  2 
COM1     SACEFNC  4  2  4  3  3  1  2  1 
COM1     SACEFRC  2  1  4  2  5  0  2  3 
COM1     SACEFTC  4  5  5  3  2  2  1  2 
COM1     SACEFWC  1  0  0  2  1  2  3  3 
COM1     SACEFYC  3  1  4  3  1  2  3  3 
COM1     SACEGEC  4  3  3  1  1  1  2  1 
COM1     SACEGFC  2  0  1  2  3  0  4  1 
COM1     SACEGGC  1  2  2  3  4  2  5  4 
COM1     SACEGIC  1  0  3  2  3  4  2  2 
COM1     SACEGKC  1  3  0  2  5  1  2  2 
COM1     SACEGLC  0  0  1  0  1  1  0  1 
COM1     SACEGMC  3  0  2  1  0  1  0  1 
COM1     SACEGNC  0  0  7  0  2  1  3  3 
COM1     SACEGQC  2  4  7  0  3  3  2  4 
COM1     SACEGRC  1  3  4  4  1  2  1  2 
COM1     SACEGSC  0  1  0  2  1  0  1  1 
COM1     SACEGYC  2  2  6  1  5  5  4  5 
COM1     SACEHAC  2  1  0  2  2  2  0  1 
COM1     SACEHDC  2  5  3  1  0  1  2  1 
COM1     SACEHEC  2  4  3  0  1  3  3  3 
COM1     SACEHFC  2  7  2  4  4  3  4  2 
COM1     SACEHGC  0  3  2  1  2  1  4  2 
COM1     SACEHHC  2  2  1  5  0  1  1  1 
COM1     SACEHKC  3  4  3  5  2  2  1  1 
COM1     SACEHLC  1  1  0  4  0  0  0  1 
COM1     SACEHMC  1  4  2  3  0  1  1  1 
COM1     SACEHNC  3  4  4  1  4  2  4  5 
COM1     SACEHPC  1  0  1  2  2  0  2  2 
COM1     SACEHQC  3  3  1  2  2  3  5  5 
COM1     SACEHSC  1  2  5  1  1  8  5  6 
COM1     SACEHWC  0  0  1  1  1  2  3  3 
COM1     SACEHYC  2  3  9  3  4  3  4  8 
COM1     SACEIAC  5  6  4  0  2  0  2  1 
COM1     SACEIFC  3  3  8  5  2  4  5  7 
COM1     SACEIGC  1  1  2  3  0  1  1  1 
COM1     SACEIHC  1  7  4  2  1  2  0  1 
COM1     SACEILC  3  0  1  2  2  3  2  4 
COM1     SACEIQC  1  2  3  2  0  0  1  0 
COM1     SACEIVC  0  4  4  7  4  8  7  8 
COM1     SACEKDC  1  1  3  2  0  1  1  1 
COM1     SACEKEC  2  3  2  1  3  0  2  3 
COM1     SACEKFC  3  3  3  3  3  2  5  3 
COM1     SACEKGC  1  0  1  1  3  0  4  1 
COM1     SACEKIC  1  2  1  1  1  1  2  2 
COM1     SACEKKC  3  0  1  1  3  1  3  2 
COM1     SACEKMC  1  2  1  2  3  2  1  4 
COM1     SACEKQC  0  2  2  2  0  2  0  0 
COM1     SACEKRC  2  1  1  2  0  0  0  1 
COM1     SACEKSC  2  0  2  3  0  2  2  0 
COM1     SACEKTC  0  1  5  4  0  1  1  1 
COM1     SACEKVC  1  2  5  3  2  2  2  1 
COM1     SACEKYC  5  7  6  6  5  2  8  6 
COM1     SACELAC  1  2  1  5  4  3  7  6 
COM1     SACELDC  1  2  2  0  1  0  1  1 
COM1     SACELIC  2  0  3  3  0  1  2  0 
COM1     SACELKC  5  2  2  2  1  0  5  2 
COM1     SACELMC  3  1  1  1  0  0  1  0 
COM1     SACELNC  1  3  2  0  1  1  3  2 
COM1     SACELQC  3  1  4  1  1  1  2  1 
COM1     SACELSC  4  2  2  2  2  2  2  3 
COM1     SACELTC  0  3  4  0  2  0  0  1 
COM1     SACELVC  1  3  3  1  2  0  2  1 
COM1     SACELYC  2  2  1  5  1  0  1  1 
COM1     SACEMAC  2  0  4  0  3  2  1  1 
COM1     SACEMDC  2  5  2  1  2  2  1  2 
COM1     SACEMEC  1  1  4  1  4  2  1  5 
COM1     SACEMFC  3  4  2  2  2  0  1  1 
COM1     SACEMGC  0  2  2  1  1  3  1  2 
COM1     SACEMHC  3  4  4  1  1  2  3  3 
COM1     SACEMIC  1  2  1  3  3  3  1  3 
COM1     SACEMKC  0  2  2  2  3  4  2  6 
COM1     SACEMLC  1  0  0  1  2  3  2  3 
COM1     SACEMNC  0  2  2  2  3  3  3  4 
COM1     SACEMSC  2  2  6  2  1  0  2  1 
COM1     SACEMVC  4  3  2 10  5  2  5  4 
COM1     SACEMWC  0  1  2  1  2  2  4  3 
COM1     SACEMYC  5  3  5  4  7  3  4  6 
COM1     SACENAC  1  4  2  3  2  2  4  4 
COM1     SACENFC  2  0  3  1  1  0  2  0 
COM1     SACENGC  1  1  4  3  0  1  1  1 
COM1     SACENIC  7  3  3  4  3  0  3  3 
COM1     SACENKC  2  5  2  3  2  0  2  2 
COM1     SACENSC  1  1  4  1  3  0  2  1 
COM1     SACENTC  3  4  3  2  4  3  5  7 
COM1     SACENVC  1  3  3  7  3  1  2  1 
COM1     SACEPAC  1  2  6  0  1  6  3  4 
COM1     SACEPDC  2  6  4  0  4  3  7  4 
COM1     SACEPFC  5  7  6  3  4  4  5  7 
COM1     SACEPGC  1  1  1  4  0  1  2  5 
COM1     SACEPHC  3  1  5  0  1  1  1  0 
COM1     SACEPKC  3  3  2  2  0  2  1  1 
COM1     SACEPMC  0  2  0  0  1  2  1  2 
COM1     SACEPQC  4  4  0  2  1  0  0  1 
COM1     SACEPRC  0  0  0  2  0  1  0  0 
COM1     SACEPSC  2  4  1  1  3  2  1  1 
COM1     SACEPVC  6  4 10  6  5  7 10 11 
COM1     SACEPWC  1  2  1  0  2  0  1  1 
COM1     SACEPYC  5  5  5  3  6  7  5  6 
COM1     SACEQEC  1  1  2  0  1  1  2  2 
COM1     SACEQGC  0  4  2  2  4  1  4  5 
COM1     SACEQIC  3  1  4  3  1  1  2  2 
COM1     SACEQKC  2  3  1  7  2  2  2  1 
COM1     SACEQNC  1  3  4  2  1  0  2  1 
COM1     SACEQPC  4  2  0  0  0  0  0  1 
COM1     SACEQSC  5  3  1  2  1  1  1  1 
COM1     SACEQTC  2  5  3  3  2  2  0  2 
COM1     SACEQVC  3  2  6  0  0  1  1  1 
COM1     SACEQWC  1  1  0  0  0  0  1  0 
COM1     SACERAC  3  5  2  2  0  3  4  3 
COM1     SACEREC  1  2  8  0  6  2  1  4 
COM1     SACERHC  4  5  2  4  0  2  2  3 
COM1     SACERIC  4  5  3  0  3  3  7  5 
COM1     SACERMC  1  2  2  0  1  1  1  0 
COM1     SACERNC  1  7  6  2  3  2  2  2 
COM1     SACERPC  3  1  4  0  1  2  3  1 
COM1     SACERQC  1  4  1  0  2  1  2  1 
COM1     SACERRC  0  3  0  1  0  0  0  1 
COM1     SACERSC  3  2  1  7  4  4  5  7 
COM1     SACERTC  1  2  1  3  2  0  1  1 
COM1     SACESAC  3  3  3  5  1  2  0  1 
COM1     SACESDC  2  0  4  3  2  1  0  0 
COM1     SACESEC  1  3  2  1  3  0  2  2 
COM1     SACESFC  3  2  5  0  2  2  3  2 
COM1     SACESGC  1  2  6  1  0  0  2  1 
COM1     SACESHC  5  3  3  0  3  1  2  2 
COM1     SACESIC  1  2  1  7  6  2  2  2 
COM1     SACESKC  3  3  5  1  4  3  3  3 
COM1     SACESLC  0  2  1  1  1  2  2  3 
COM1     SACESMC  3  3  1  2  0  2  3  3 
COM1     SACESQC  4  0  1  1  3  1  4  2 
COM1     SACESRC  0  2  1  1  2  1  1  1 
COM1     SACESSC  4  1  3  5  1  3  3  3 
COM1     SACESVC  4  1  3  1  5  2  5  6 
COM1     SACESYC  5  4  4  4  4  3  1  3 
COM1     SACETDC  6  4  5  2  6  3  3  2 
COM1     SACETEC  3  5  4  2  1  1  1  3 
COM1     SACETFC  5  5  8  6  2  5  8  7 
COM1     SACETKC  4  4  4  5  0  2  3  1 
COM1     SACETMC  6  1  1  2  1  0  1  0 
COM1     SACETNC  2  2  3  2  1  1  0  3 
COM1     SACETPC  1  1  4  2  2  3  2  3 
COM1     SACETQC  6  4  5  1  3  0  3  3 
COM1     SACETRC  1  2  1  3  0  1  1  1 
COM1     SACETSC  3  1  1  3  2  2  5  3 
COM1     SACETVC  5  5  2  6  1  2  2  2 
COM1     SACETYC  2  4  6  8  4  2  3  4 
COM1     SACEVEC  5  4  1  9  3  1  4  4 
COM1     SACEVFC  1  6  5  3  4  0  4  5 
COM1     SACEVHC  2  3  4  2  2  1  2  2 
COM1     SACEVKC  3  6  7  4  3  3  4  5 
COM1     SACEVMC  2  0  3  4  1  0  1  0 
COM1     SACEVQC  1  3  8  4  3  1  0  1 
COM1     SACEVSC  1  2  2  3  3  2  2  3 
COM1     SACEVWC  2  1  5  0  1  0  1  1 
COM1     SACEVYC  3  6  6  4  2  2  2  3 
COM1     SACEWDC  3  2  5  1  1  4  3  4 
COM1     SACEWEC  2  3  0  1  1  0  1  1 
COM1     SACEWGC  1  2  2  0  1  1  2  2 
COM1     SACEWHC  2  3  4  0  3  1  0  3 
COM1     SACEWIC  1  2  2  1  3  0  0  0 
COM1     SACEWKC  1  3  1  2  0  1  0  0 
COM1     SACEWMC  1  1  0  1  0  1  0  0 
COM1     SACEWNC  0  1  4  1  1  0  0  1 
COM1     SACEWSC  1  4  4  0  0  1  1  1 
COM1     SACEWTC  0  2  0  1  0  1  0  0 
COM1     SACEWVC  3  1  0  1  0  2  3  3 
COM1     SACEWWC  0  1  2  1  1  0  1  1 
COM1     SACEYFC  6  7  5  6  4  3  2  3 
COM1     SACEYGC  2  1  2  2  4  2  4  2 
COM1     SACEYHC  4  4  6  3  4  6  2  5 
COM1     SACEYIC  4 12 10  7  7  5  8  8 
COM1     SACEYKC  1  4  1  1  1  4  3  3 
COM1     SACEYNC  3  1  8  7  4  2  7  6 
COM1     SACEYPC  2  3  1  2  3  2  2  2 
COM1     SACEYQC  3  2  2  4  5  4  2  5 
COM1     SACEYRC  3  7  4  1  1  2  3  2 
COM1     SACEYSC  5  1  2  4  5  4  7  8 
COM1     SACEYTC  2  6  8  4  2  2  4  4 
COM1     SACEYYC  8  3  5  1  0  2  2  3 
COM1     SACFAAC  1  5  4  1  0  1  4  1 
COM1     SACFAEC  4  3  2  0  4  3  4  4 
COM1     SACFAFC  7  4  2  2  6  7  3  2 
COM1     SACFAGC  1  0  1  3  2  1  1  2 
COM1     SACFAHC  2  1  2  3  0  1  2  1 
COM1     SACFAIC  4  8  5  2  3  2  3  4 
COM1     SACFALC  1  1  0  1  1  0  1  1 
COM1     SACFAMC  4  0  3  4  2  1  3  2 
COM1     SACFANC  1  5  1  3  4  2  4  4 
COM1     SACFAQC  2  1  3  1  0  1  1  1 
COM1     SACFASC  4  1  1  2  0  1  1  2 
COM1     SACFATC  3  2  3  5  3  2  3  6 
COM1     SACFAVC  1  4  3  1  2  0  3  1 
COM1     SACFAWC  2  0  1  1  0  0  1  0 
COM1     SACFAYC  3  6  5  0  3  2  6  6 
COM1     SACFDAC  2  4  1  1  0  0  1  0 
COM1     SACFDDC  6  2  2  6  2  1  2  1 
COM1     SACFDEC  2  6  2  3  1  0  3  1 
COM1     SACFDFC  3  4  1  6  1  4  5  6 
COM1     SACFDGC  2  4  1  3  1  2  2  2 
COM1     SACFDHC  2  3  2  3  0  3  3  3 
COM1     SACFDMC  2  3  4  4  5  0  2  0 
COM1     SACFDRC  1  0  3  1  2  2  4  4 
COM1     SACFDSC  1  2  1  1  1  0  2  2 
COM1     SACFDYC  5 11  3  4  6  1  6  7 
COM1     SACFEDC  3  4  6  4  3  1  0  2 
COM1     SACFEFC  3  5  2  4  1  2  2  2 
COM1     SACFEGC  1  3  2  0  1  0  1  0 
COM1     SACFEKC  0  2  0  3  2  2  3  3 
COM1     SACFELC  2  4  0  1  1  0  2  1 
COM1     SACFEMC  2  1  2  2  1  1  2  2 
COM1     SACFENC  2  4  2  1  2  2  1  1 
COM1     SACFEPC  0  2  0  0  1  0  1  0 
COM1     SACFESC  1  4  5  0  2  0  1  1 
COM1     SACFEVC  2  1  3  5  0  1  1  1 
COM1     SACFFAC  4  4  1  4  1  0  2  2 
COM1     SACFFDC  4  6  2  2  2  7  7  9 
COM1     SACFFEC  3  4  6  4  1  2  2  2 
COM1     SACFFFC  3  5  6  5  3  1  6  5 
COM1     SACFFIC  6  6  0  6  2  1  3  2 
COM1     SACFFLC  2  2  1  1  4  2  1  3 
COM1     SACFFMC  0  3  3  3  5  1  3  4 
COM1     SACFFNC  3  3  3  2  4  2  3  3 
COM1     SACFFQC  1  6  1  3  1  1  1  1 
COM1     SACFFRC  3  4  0  1  3  2  2  1 
COM1     SACFFSC  2  5  1  5  3  1  1  2 
COM1     SACFFVC  5  4  6  7  2  5  4  5 
COM1     SACFFWC  1  3  1  1  1  1  0  1 
COM1     SACFFYC  6  7  5  5 10  3  8  8 
COM1     SACFGDC  1  4  0  3  0  1  2  2 
COM1     SACFGEC  1  4  1  1  2  3  4  4 
COM1     SACFGHC  2  1  1  1  1  0  0  1 
COM1     SACFGIC  1  2  3  2  2  1  2  2 
COM1     SACFGKC  2  2  2  0  3  2  3  3 
COM1     SACFGMC  1  3  0  3  1  0  1  1 
COM1     SACFGNC  1  1  5  0  2  0  2  2 
COM1     SACFGPC  1  2  1  0  2  2  2  3 
COM1     SACFGRC  1  1  2  0  1  0  0  1 
COM1     SACFGSC  0  1  2  2  1  1  4  2 
COM1     SACFGTC  4  0  1  3  7  3  3  4 
COM1     SACFGVC  4  7  3  4  0  1  5  3 
COM1     SACFGWC  1  0  1  0  1  0  1  1 
COM1     SACFHAC  3  3  4  2  0  2  2  2 
COM1     SACFHDC  3  3  0  4  1  1  0  1 
COM1     SACFHEC  4  2  3  4  6  2  6  7 
COM1     SACFHFC  1  4  6  3  2  0  1  1 
COM1     SACFHGC  3  0  1  3  2  3  4  3 
COM1     SACFHKC  2  4  3  3  2  1  3  3 
COM1     SACFHMC  3  9  1  2  4  5  6  8 
COM1     SACFHPC  0  4  1  1  0  3  1  2 
COM1     SACFHQC  2  1  1  3  1  0  2  0 
COM1     SACFHRC  4  1  1  3  2  3  3  2 
COM1     SACFHTC  2  1  5  1  3  3  5  5 
COM1     SACFHVC  7  3  2  3  4  2  2  2 
COM1     SACFIDC  3  5  7  3  0  2  2  2 
COM1     SACFIFC  5  9  6 11  6  1  7  3 
COM1     SACFIGC  5  3  1  4  2  3  4  2 
COM1     SACFIKC  3  8  6  4  3  4  1  3 
COM1     SACFILC  2  4  0  3  1  0  2  1 
COM1     SACFIMC  1  4  1  1  3  1  1  1 
COM1     SACFINC  2  4  4  7  3  3  2  3 
COM1     SACFIQC  1  5  2  5  0  1  1  4 
COM1     SACFISC  3  7  2  6  3  3  5  4 
COM1     SACFITC 16  4  9 11  6  3  8  8 
COM1     SACFIYC  7 12  5  8  5  6  5  6 
COM1     SACFKDC  2  1  2  2  1  1  0  0 
COM1     SACFKEC  2  6  1  1  0  3  5  4 
COM1     SACFKGC  0  1  0  1  2  1  3  1 
COM1     SACFKHC  1  5  6  1  0  1  1  1 
COM1     SACFKIC  1  3  1  3  1  5  1  3 
COM1     SACFKKC  1  3  1  1  0  1  1  0 
COM1     SACFKLC  0  1  2  4  5  2  5  5 
COM1     SACFKMC  0  2  2  2  2  2  2  2 
COM1     SACFKNC  2  5  3  3  1  0  1  1 
COM1     SACFKQC  2  0  1  2  2  2  4  4 
COM1     SACFKSC  5  5  1  3  3  3  1  2 
COM1     SACFKVC  2  5  4  7  2  3  3  3 
COM1     SACFKYC  2  0  5 11  8  7  8  8 
COM1     SACFLDC  2  1  2  4  1  0  0  1 
COM1     SACFLEC  5  2  0  2  4  3  4  5 
COM1     SACFLKC  2  1  0  4  1  1  0  1 
COM1     SACFLLC  0  2  0  0  0  1  1  1 
COM1     SACFLNC  1  3  1  3  2  1  3  3 
COM1     SACFLQC  0  3  2  2  1  1  0  1 
COM1     SACFLTC  1  2  2  1  2  0  2  2 
COM1     SACFLVC  2  3  2  0  1  0  0  0 
COM1     SACFMAC  2  3  0  4  8  4  2  5 
COM1     SACFMEC  2  2  5  5  5  4  1  5 
COM1     SACFMGC  3  0  2  1  0  1  0  0 
COM1     SACFMHC  5  1  2  3  3  2  5  5 
COM1     SACFMKC  2  1  1  1  1  0  0  2 
COM1     SACFMLC  1  1  1  6  2  0  0  1 
COM1     SACFMMC  3  0  2  5  3  3  1  3 
COM1     SACFMNC  4  4  0  5  0  3  3  3 
COM1     SACFMPC  2  2  1  3  0  0  0  1 
COM1     SACFMQC  3  2  2  3  1  1  1  1 
COM1     SACFMRC  2  3  1  3  0  2  2  1 
COM1     SACFMTC  9  4  5  2  2  6  5  4 
COM1     SACFMVC  3  3  5  6  2  2  2  3 
COM1     SACFMWC  6  1  2  0  1  0  2  2 
COM1     SACFNAC  0  3  0  5  0  1  1  1 
COM1     SACFNFC  5  6  5  2  1  1  2  2 
COM1     SACFNGC  1  1  0  1  2  1  2  2 
COM1     SACFNHC  3  5  9  3  5  3  7  8 
COM1     SACFNIC  4  2  7  6  7  2  4  4 
COM1     SACFNKC  2  4  4  1  1  4  5  5 
COM1     SACFNLC  4  3  0  3  0  2  2  0 
COM1     SACFNNC  2  3  2  6  6  1  3  3 
COM1     SACFNPC  1  3  2  4  1  0  1  1 
COM1     SACFNQC  0  4  0  1  1  0  1  0 
COM1     SACFNRC  0  2  6  1  1  2  1  2 
COM1     SACFNSC  3  2  1  7  9  4  6  7 
COM1     SACFNTC  0  4  3  4  1  0  2  1 
COM1     SACFNWC  1  2  0  1  2  1  0  1 
COM1     SACFNYC  4  5  1  5  5  4  8  5 
COM1     SACFPDC  0  5  2  5  1  3  1  2 
COM1     SACFPEC  4  1  3  2  1  1  0  1 
COM1     SACFPGC  2  0  1  0  3  2  2  3 
COM1     SACFPIC  4  1  2  1  3  2  2  2 
COM1     SACFPMC  1  1  0  0  2  0  2  2 
COM1     SACFPNC  1  3  2  3  3  6  4  6 
COM1     SACFPPC  0  0  1  1  0  0  0  3 
COM1     SACFPSC  2  2  3  2  1  1  2  0 
COM1     SACFPTC  3  1  0  2  0  0  1  1 
COM1     SACFPVC  0  6  1  6  2  4  6  4 
COM1     SACFQAC  8  4  2  3  4  2  1  2 
COM1     SACFQDC  8  3  3  6  2  2  5  5 
COM1     SACFQHC  3  2  4  4  4  0  2  3 
COM1     SACFQKC  5  1  3  3  3  2  2  0 
COM1     SACFQLC  1  0  3  2  1  0  2  1 
COM1     SACFQNC  0  2  1  2  5  1  4  1 
COM1     SACFQPC  3  3  1  1  1  0  0  1 
COM1     SACFQRC  1  1  1  0  1  0  0  2 
COM1     SACFQSC  2  2  1  4  5  3  1  2 
COM1     SACFQTC  2  0  3  1  1  3  4  4 
COM1     SACFQYC  7  6  3  5  3  3  3  4 
COM1     SACFRDC  2  5  0  0  1  2  0  1 
COM1     SACFREC  1  0  1  2  2  1  5  4 
COM1     SACFRFC  2  3  0  1  3  0  3  2 
COM1     SACFRGC  1  0  3  2  4  2  2  2 
COM1     SACFRIC  3  3  3  3  2  5  4  5 
COM1     SACFRLC  0  0  2  1  0  0  2  0 
COM1     SACFRSC  2  3  3  2  4  5  6  8 
COM1     SACFRTC  0  3  2  2  1  1  0  1 
COM1     SACFRYC  5  4  4  4  6  0  6  5 
COM1     SACFSDC  1  4  5  3  2  1  1  1 
COM1     SACFSFC  3  3  1  4  3  2  1  2 
COM1     SACFSGC  1  0  0  3  3  1  2  4 
COM1     SACFSIC  2  4  6  2  2  0  1  1 
COM1     SACFSKC  3  4  2  6  3  2  3  3 
COM1     SACFSMC  0  2  1  3  3  0  2  2 
COM1     SACFSNC  4  0  0  3  7  2  2  6 
COM1     SACFSPC  1  1  1  1  1  2  1  3 
COM1     SACFSQC  1  7  1  1  1  1  0  1 
COM1     SACFSTC  4  1  2  3  4  0  2  0 
COM1     SACFSYC  5  1  0  4  2  2  5  3 
COM1     SACFTAC  2  5  3  4  2  3  3  4 
COM1     SACFTEC  3  1  4  5  2  2  4  4 
COM1     SACFTGC  1  5  2  4  2  1  1  1 
COM1     SACFTHC  1  5  6  3  3  3  6  4 
COM1     SACFTKC  4 10  1 10  4  3  5  4 
COM1     SACFTLC  1  1  2  3  0  0  1  1 
COM1     SACFTNC  4  4  1  3  1  2  2  2 
COM1     SACFTQC  1  4  7  1  2  4  6  5 
COM1     SACFTRC  2  4  1  3  0  1  1  1 
COM1     SACFTSC  1  6  3  7  3  1  5  4 
COM1     SACFTTC  4  9  5  8  3  7  5  5 
COM1     SACFTYC  7  8 10 10  4  4  4  5 
COM1     SACFVAC  1  1  4  2  6  3  1  2 
COM1     SACFVDC  2  4  3  5  1  1  2  2 
COM1     SACFVEC  1  3  1  4  1  1  0  2 
COM1     SACFVFC  5  9  5 11  6  0  3  4 
COM1     SACFVGC  2  4  3  6  7  1  7  9 
COM1     SACFVHC  3  2  4  8  6  2  8  9 
COM1     SACFVKC  4  3  2  3  1  1  0  1 
COM1     SACFVLC  0  2  2  4  0  0  1  0 
COM1     SACFVMC  1  5  1  5  1  1  2  2 
COM1     SACFVNC  5  7  5  2  1  3  1  2 
COM1     SACFVRC  1  3  1  4  1  4  1  1 
COM1     SACFVSC  4  4  6  3  0  4  7  4 
COM1     SACFVWC  0  1  1  1  1  0  0  0 
COM1     SACFVYC  6  2  7  7  7  4  9 11 
COM1     SACFWDC  1  1  0  2  0  2  0  0 
COM1     SACFWEC  3  3  1  0  4  2  6  6 
COM1     SACFWIC  0  0  2  0  1  1  2  3 
COM1     SACFWKC  1  1  1  0  1  0  0  0 
COM1     SACFWLC  1  3  0  2  1  0  1  2 
COM1     SACFWNC  4  2  3  1  4  1  3  4 
COM1     SACFWQC  1  2  2  0  1  3  2  2 
COM1     SACFYDC  6  3  4  5  4  2  4  6 
COM1     SACFYFC  2  6  3  7  3  4  4  5 
COM1     SACFYGC  1  3  0  4  1  1  1  2 
COM1     SACFYLC  1  3  4  2  2  0  1  1 
COM1     SACFYMC  5  0  2  4  2  1  3  3 
COM1     SACFYNC  5  7  7  5  4  2  2  2 
COM1     SACFYQC  3  7  3  3  2  1  1  1 
COM1     SACFYRC  5  2  3  0  2  2  2  3 
COM1     SACFYVC  3 10  6  3  4  3  8  7 
COM1     SACFYWC  4  2  1  1  2  2  2  3 
COM1     SACFYYC  7  3  1  9  4  1  1  3 
COM1     SACGAAC  4  2  4  2  0  1  1  1 
COM1     SACGAEC  1  1  2  2  4  0  3  2 
COM1     SACGAFC  1  2  3  3  6  1  4  6 
COM1     SACGAGC  3  1  6  0  2  0  1  1 
COM1     SACGAHC  6  0  2  1  5  3  6  7 
COM1     SACGAKC  0  3  4  2  3  3  6  6 
COM1     SACGAMC  2  1  2  4  2  2  2  0 
COM1     SACGANC  2  2  0  0  3  4  2  3 
COM1     SACGAPC  1  2  1  1  1  1  0  1 
COM1     SACGARC  1  0  2  0  2  4  4  1 
COM1     SACGATC  2  6  2  3  1  2  3  3 
COM1     SACGDAC  2  2  3  1  3  2  0  2 
COM1     SACGDDC  1  7  4  3  3  5  8  8 
COM1     SACGDEC  3  4  1  2  0  2  2  2 
COM1     SACGDGC  1  3  1  1  1  1  2  2 
COM1     SACGDHC  3  1  3  1  0  1  0  0 
COM1     SACGDIC  3  5  5  1  1  5  2  2 
COM1     SACGDKC  3  3  2  1  0  4  4  4 
COM1     SACGDQC  0  1  4  1  0  1  1  1 
COM1     SACGDRC  1  3  4  1  1  3  1  1 
COM1     SACGDSC  2  4  2  1  0  2  2  2 
COM1     SACGDTC  2  5  4  4  2  1  3  3 
COM1     SACGDWC  3  0  0  1  1  0  4  1 
COM1     SACGDYC  4  0  3  5  1  3  4  8 
COM1     SACGEAC  1  2  1  0  1  0  2  2 
COM1     SACGEDC  2  3  2  4  1  1  1  2 
COM1     SACGEEC  2  2  0  2  1  0  1  1 
COM1     SACGEFC  3  4  8  2  8  6  5 11 
COM1     SACGEIC  5  0  4  3  3  3  5  9 
COM1     SACGEKC  0  3  1  3  5  3  3  7 
COM1     SACGELC  2  2  1  0  2  0  3  1 
COM1     SACGEMC  0  4  1  2  2  0  2  2 
COM1     SACGENC  2  0  1  1  1  3  0  0 
COM1     SACGERC  1  2  5  0  1  1  0  1 
COM1     SACGETC  3  3  7  2  4  4  4  6 
COM1     SACGEVC  3  2  1  1  1  1  1  1 
COM1     SACGFAC  1  3  0  2  1  0  0  0 
COM1     SACGFEC  1  5  0  2  0  0  1  0 
COM1     SACGFFC  3  0  0  2  3  1  0  0 
COM1     SACGFHC  1  3  1  4  2  1  2  0 
COM1     SACGFKC  2  4  4  4  2  2  4  3 
COM1     SACGFNC  3  2  5  2  0  1  1  1 
COM1     SACGFQC  1  1  3  3  1  0  0  0 
COM1     SACGFSC  0  4  2  3  2  2  1  2 
COM1     SACGFTC  3  3  3  2  5  3  7  5 
COM1     SACGFVC  1  6  3  4  5  1  7  2 
COM1     SACGFYC  2  6  3  4  0  2  4  0 
COM1     SACGGAC  1  0  2  3  5  3  3  4 
COM1     SACGGDC  2  2  3  0  0  1  1  1 
COM1     SACGGEC  1  1  1  3  1  4  3  2 
COM1     SACGGFC  1  1  1  0  3  0  3  2 
COM1     SACGGHC  0  2  1  0  0  0  0  2 
COM1     SACGGIC  1  1  2  1  0  1  1  1 
COM1     SACGGKC  1  3  1  0  0  1  0  0 
COM1     SACGGMC  0  0  1  2  0  1  1  0 
COM1     SACGGNC  1  0  2  1  2  2  5  2 
COM1     SACGGPC  0  1  1  0  2  4  3  1 
COM1     SACGGQC  1  0  1  3  1  1  2  2 
COM1     SACGGSC  0  1  1  2  3  3  3  3 
COM1     SACGGTC  3  2  3  1  2  2  1  2 
COM1     SACGGVC  2  2  4  1  3  1  4  4 
COM1     SACGGYC  2  1  2  1  4  1  2  4 
COM1     SACGHFC  2  3  2  1  1  2  3  3 
COM1     SACGHGC  1  1  1  1  1  0  1  1 
COM1     SACGHHC  1  1  0  2  0  1  1  2 
COM1     SACGHIC  3  1  5  3  2  3  3  4 
COM1     SACGHKC  1  2  0  1  2  2  4  4 
COM1     SACGHMC  2  3  2  1  1  0  1  1 
COM1     SACGHNC  2  3  0  0  1  0  0  0 
COM1     SACGHPC  0  1  1  1  2  0  2  1 
COM1     SACGHQC  4  1  1  1  2  2  0  3 
COM1     SACGHRC  0  1  0  0  0  0  1  2 
COM1     SACGHSC  1  1  0  1  2  3  2  1 
COM1     SACGHWC  1  1  2  0  2  1  1  0 
COM1     SACGHYC  1  2  5  0  2  5  4  6 
COM1     SACGIAC  2  2  1  4  1  3  2  2 
COM1     SACGIFC  2  2  7  3  3  3  4  8 
COM1     SACGIGC  1  2  3  2  0  0  0  1 
COM1     SACGIIC  2  2  8  2  2  3  1  2 
COM1     SACGINC  4  0  3  4  0  1  2  2 
COM1     SACGIPC  1  1  3  0  3  1  1  2 
COM1     SACGIQC  0  4  0  3  4  3  3  2 
COM1     SACGISC  0  4  1  2  1  0  0  0 
COM1     SACGIWC  0  2  1  1  2  0  2  3 
COM1     SACGIYC  7  3  5  5  7  2 12 10 
COM1     SACGKDC  2  3  1  2  0  1  1  1 
COM1     SACGKEC  0  3  5  0  3  1  0  1 
COM1     SACGKFC  0  1  3  2  0  1  3  3 
COM1     SACGKLC  0  2  1  1  1  2  2  0 
COM1     SACGKNC  2  1  3  7  1  2  1  2 
COM1     SACGKQC  0  0  5  0  2  2  3  4 
COM1     SACGKSC  2  2  3  2  2  0  3  1 
COM1     SACGKTC  2  4  2  0  5  3  6  5 
COM1     SACGKVC  1  2  3  2  2  2  0  0 
COM1     SACGKYC  2  6  3  2  3  1  1  1 
COM1     SACGLDC  0  1  1  1  1  0  0  0 
COM1     SACGLKC  0  0  1  0  2  0  2  2 
COM1     SACGLNC  2  3  1  1  0  0  2  1 
COM1     SACGLRC  0  2  0  1  1  3  1  2 
COM1     SACGLSC  1  2  4  0  0  0  1  0 
COM1     SACGLTC  2  1  0  3  1  1  3  2 
COM1     SACGLWC  0  1  1  2  0  0  1  0 
COM1     SACGLYC  2  1  2  6  2  1  0  1 
COM1     SACGMEC  1  1  6  2  1  0  1  1 
COM1     SACGMFC  2  0  0  3  4  0  2  2 
COM1     SACGMGC  3  2  2  1  2  1  0  1 
COM1     SACGMIC  3  4  3  2  0  2  2  1 
COM1     SACGMKC  1  2  2  2  2  1  1  1 
COM1     SACGMLC  0  0  1  0  1  0  1  1 
COM1     SACGMNC  2  3  4  0  4  1  5  4 
COM1     SACGMPC  1  1  3  1  0  1  0  0 
COM1     SACGMQC  2  0  1  0  2  0  2  3 
COM1     SACGMRC  0  2  2  1  4  1  3  4 
COM1     SACGMSC  2  2  3  1  4  2  4  6 
COM1     SACGMVC  2  1  1  3  2  2  3  4 
COM1     SACGNGC  0  0  1  1  1  1  2  2 
COM1     SACGNIC  3  3  4  2  1  2  0  3 
COM1     SACGNLC  2  0  2  0  2  1  3  3 
COM1     SACGNNC  1  1  2  2  3  2  0  1 
COM1     SACGNPC  1  3  1  0  2  1  1  1 
COM1     SACGNRC  0  0  1  0  2  0  1  2 
COM1     SACGNSC  1  4  2  2  0  2  4  1 
COM1     SACGNTC  0  1  1  1  1  0  2  1 
COM1     SACGNVC  3  1  4  4  1  3  0  4 
COM1     SACGNWC  1  0  2  0  0  1  0  0 
COM1     SACGNYC  2  3  3  4  1  2  3  2 
COM1     SACGPAC  5  7  4  1  4  5  4  6 
COM1     SACGPEC  3  1  1  2  1  0  1  1 
COM1     SACGPGC  0  1  2  0  1  1  0  2 
COM1     SACGPHC  2  2  3  3  0  1  1  3 
COM1     SACGPMC  0  0  0  1  1  0  1  1 
COM1     SACGPNC  2  1  2  1  4  4  4  4 
COM1     SACGPQC  0  1  4  2  0  1  1  1 
COM1     SACGPRC  0  1  1  0  0  0  0  1 
COM1     SACGPTC  2  1  3  1  2  4  5  3 
COM1     SACGPVC  4  1  1  2  4  2  6  6 
COM1     SACGPWC  0  1  0  1  0  0  1  0 
COM1     SACGQAC  2  2  2  1  2  0  1  2 
COM1     SACGQDC  2  2  1  1  0  0  1  1 
COM1     SACGQEC  2  4  2  2  2  5  1  2 
COM1     SACGQGC  1  3  3  3  2  0  2  2 
COM1     SACGQIC  5  4  1  0  2  1  3  2 
COM1     SACGQPC  2  1  1  2  1  1  0  1 
COM1     SACGQRC  0  0  0  2  1  0  0  0 
COM1     SACGQVC  2  5  2  1  4  3  3  3 
COM1     SACGQWC  1  1  2  1  3  1  2  3 
COM1     SACGRAC  2  3  2  2  1  0  1  1 
COM1     SACGREC  2  4  2  2  3  3  2  4 
COM1     SACGRHC  1  1  1  1  1  2  3  3 
COM1     SACGRIC  2  1  4  3  7  7  4  3 
COM1     SACGRLC  0  1  1  0  1  1  2  2 
COM1     SACGRMC  2  2  1  1  0  2  2  2 
COM1     SACGRSC  0  1  1  4  4  2  2  3 
COM1     SACGRYC  2  5  4  1  2  2  1  2 
COM1     SACGSDC  1  2  1  2  0  1  0  1 
COM1     SACGSMC  2  3  3  2  0  1  2  0 
COM1     SACGSNC  1  1  0  1  2  1  4  4 
COM1     SACGSQC  2  0  5  2  4  5  2  7 
COM1     SACGSVC  2  3  1  2  3  1  4  3 
COM1     SACGSYC  0  2  4  2  1  0  3  0 
COM1     SACGTFC  4  4  4  2  6  2  6  3 
COM1     SACGTGC  2  2  2  2  1  1  0  1 
COM1     SACGTHC  3  2  2  4  1  2  1  2 
COM1     SACGTIC  4  3  2  2  4  2  5  6 
COM1     SACGTKC  0  2  2  3  3  2  4  2 
COM1     SACGTLC  1  0  1  0  0  1  0  0 
COM1     SACGTMC  2  3  1  1  1  0  0  0 
COM1     SACGTPC  2  0  1  1  2  0  2  2 
COM1     SACGTQC  3  4  4  1  4  5  5  7 
COM1     SACGTVC  2  3  4  4  4  4  6  5 
COM1     SACGTYC  3  5  3  1  0  1  1  1 
COM1     SACGVAC  0  1  1  2  1  3  0  2 
COM1     SACGVDC  5  1  4  4  9  4  8  4 
COM1     SACGVEC  0  3  5  2  2  3  2  6 
COM1     SACGVFC  1  2  4  3  2  3  0  1 
COM1     SACGVIC  3  3  3  4  3  2  0  2 
COM1     SACGVKC  6  3  3  2  2  3  6  7 
COM1     SACGVNC  4  4  3  5  2  2  2  1 
COM1     SACGVRC  2  2  5  0  0  1  1  1 
COM1     SACGVTC  2  5  5  4  1  2  2  2 
COM1     SACGVVC  3  0  6  5  2  2  5  5 
COM1     SACGVWC  1  1  1  3  0  1  0  0 
COM1     SACGVYC  4  5  6  4  4  3  5  7 
COM1     SACGWAC  0  1  0  1  5  2  1  2 
COM1     SACGWEC  1  0  2  2  1  1  0  2 
COM1     SACGWFC  1  1  1  0  1  0  1  2 
COM1     SACGWIC  2  0  1  0  1  2  4  3 
COM1     SACGWKC  2  1  0  1  1  2  0  2 
COM1     SACGWMC  1  0  0  0  3  1  0  1 
COM1     SACGWNC  0  0  0  4  1  1  2  2 
COM1     SACGWPC  0  0  2  0  1  0  1  1 
COM1     SACGWRC  0  0  1  1  4  1  0  1 
COM1     SACGWTC  1  0  1  0  0  0  1  0 
COM1     SACGWWC  0  1  1  0  2  0  1  1 
COM1     SACGWYC  1  2  5  3  4  4  5  6 
COM1     SACGYAC  2  2  6  6  3  3  2  1 
COM1     SACGYFC  1  3  2  3  2  1  4  1 
COM1     SACGYGC  1  1  5  1  0  0  1  0 
COM1     SACGYHC  4  4  6  4  2  2  1  3 
COM1     SACGYIC  6  9  3  4  3  5  4  6 
COM1     SACGYLC  1  0  2  2  0  0  1  1 
COM1     SACGYNC  4  4  2  4  2  4  4  2 
COM1     SACGYPC  4  0  1  0  1  1  2  2 
COM1     SACGYQC  2  1  3  1  2  2  2  3 
COM1     SACGYSC  1  6  3  2  7  1  4  4 
COM1     SACGYVC  2  4  5  2  1  7  7  9 
COM1     SACGYWC  2  4  3  0  2  1  3  3 
COM1     SACGYYC  4  2  3  3  3  1  2  0 
COM1     SACHADC  3  4  7  1  2  4  7  5 
COM1     SACHAFC  7  2  7  1  6  3  5  7 
COM1     SACHAKC  6  4  5  2  5  0  1  2 
COM1     SACHALC  0  0  5  2  0  1  1  1 
COM1     SACHANC  4  2  3  2  7  4  8  4 
COM1     SACHAQC  3  3  6  0  4  2  0  4 
COM1     SACHARC  2  5  5  3  1  2  1  1 
COM1     SACHASC  3  9  3  3  3  1  6  3 
COM1     SACHAVC  4  5  7  5  3  1  4  4 
COM1     SACHAWC  1  1  0  0  3  0  2  0 
COM1     SACHAYC  5  6 10  7 10  6  9  8 
COM1     SACHDAC  3  4  6  3  3  2  1  1 
COM1     SACHDLC  0  2  1  2  1  1  0  1 
COM1     SACHDMC  3  5  4  1  4  2  4  5 
COM1     SACHDQC  6  3  2  5  1  5  6  6 
COM1     SACHDRC  4  2  4  1  4  1  2  3 
COM1     SACHDSC  7  2  0  5  2  2  4  4 
COM1     SACHDTC  7  3  1  4  0  1  3  2 
COM1     SACHDVC  7  6  5  5  7  3  9  6 
COM1     SACHEDC  4  2  2  3  0  1  1  1 
COM1     SACHEFC  2  4  6  4  2  7  8  8 
COM1     SACHEGC  2  2  0  1  2  4  3  3 
COM1     SACHEHC  4  3  0  4  1  0  0  1 
COM1     SACHEKC  2  3  7  2  3  3  4  5 
COM1     SACHELC  3  1  1  0  1  1  0  4 
COM1     SACHEMC  1  2  3  0  2  5  3  5 
COM1     SACHESC  2  3  2  4  4  1  3  2 
COM1     SACHETC  2  3  3  3  2  0  2  5 
COM1     SACHFDC  3  0  6  4  0  1  1  1 
COM1     SACHFEC  3  5  0  3  1  1  1  1 
COM1     SACHFFC  0  7  3  5  4  3  3  3 
COM1     SACHFHC  2  4  2  0  3  2  6  7 
COM1     SACHFIC  2  8 12  4  9  5 10  8 
COM1     SACHFLC  0  1  1  2  0  0  1  0 
COM1     SACHFMC  2  5  2  4  8  3  7  7 
COM1     SACHFNC  2  7  6  4  3  3  3  3 
COM1     SACHFQC  5  4  3  1  6  4  2  3 
COM1     SACHFTC  3  4  4  3  1  4  5  2 
COM1     SACHFWC  1  1  1  1  1  1  0  1 
COM1     SACHFYC  3  4  4  3  2  1  1  0 
COM1     SACHGAC  1  5  2  2  3  3  3  4 
COM1     SACHGFC  6  0  3  2  5  4  6  6 
COM1     SACHGGC  1  0  1  1  1  3  2  3 
COM1     SACHGHC  1  0  1  1  0  1  1  3 
COM1     SACHGIC  1  1  6  3  2  2  4  3 
COM1     SACHGKC  2  1  3  1  1  2  1  2 
COM1     SACHGQC  1  2  2  1  0  2  2  2 
COM1     SACHGRC  0  1  3  0  1  0  1  1 
COM1     SACHGSC  1  3  2  2  0  4  4  4 
COM1     SACHGVC  2  2  1  1  4  2  1  3 
COM1     SACHGWC  1  0  1  1  0  2  1  1 
COM1     SACHGYC  4  1  4  2  4  4  3  2 
COM1     SACHHFC  3  3  4  5  3  0  1  3 
COM1     SACHHGC  0  2  0  1  1  0  0  1 
COM1     SACHHKC  3  2  5  3  3  3  6  6 
COM1     SACHHPC  3  2  2  2  1  1  0  3 
COM1     SACHHQC  1  2  1  1  4  2  2  1 
COM1     SACHHRC  2  3  2  3  2  2  4  4 
COM1     SACHHVC  3  5  2  1  2  3  3  2 
COM1     SACHHYC  2  4  4  5  6  5  8  5 
COM1     SACHIAC  4  2  4  4  4  2  2  5 
COM1     SACHIDC  5  2  6  2  2  1  3  4 
COM1     SACHIFC  4  7  5  3  7  5  7  4 
COM1     SACHIIC  3  9  4  5  7  2  7  8 
COM1     SACHILC  1  2  0  0  1  3  4  4 
COM1     SACHIMC  6  1  0  2  4  3  2  3 
COM1     SACHINC  1  4  4  6  5  1  2  2 
COM1     SACHIPC  1  3  3  1  0  1  1  1 
COM1     SACHIQC  1  1  3  1  1  3  2  3 
COM1     SACHISC  1  6  1  3  2  1  1  2 
COM1     SACHITC  3  9  4  7  3  3  1  3 
COM1     SACHIYC  5  4  9  9  5  2  2  5 
COM1     SACHKAC  0  2  0  0  3  1  2  2 
COM1     SACHKDC  6  3  3  1  5  5  5  8 
COM1     SACHKEC  2  3  1  1  1  0  1  1 
COM1     SACHKFC  4  4  5  3  8  5  6 10 
COM1     SACHKGC  2  1  3  2  1  0  1  1 
COM1     SACHKIC  1  1  3  1  1  2  2  3 
COM1     SACHKKC  1  5  1  1  2  2  0  1 
COM1     SACHKMC  2  1  1  2  1  1  1  1 
COM1     SACHKNC  4  1  3  1  5  0  4  4 
COM1     SACHKPC  0  1  2  2  1  0  1  1 
COM1     SACHKQC  1  2  1  2  0  1  1  1 
COM1     SACHKRC  1  1  1  0  3  1  1  1 
COM1     SACHKSC  3  2  5  2  7  6  6  3 
COM1     SACHKTC  4  4  3  2  2  1  3  3 
COM1     SACHKVC  5  4  3  7  3  6  3  5 
COM1     SACHLAC  4  4  2  2  2  4  4  6 
COM1     SACHLDC  3  2  1  0  1  2  2  2 
COM1     SACHLPC  4  1  0  0  1  0  0  1 
COM1     SACHLQC  1  2  1  1  1  0  1  1 
COM1     SACHLSC  2  2  2  0  3  2  6  5 
COM1     SACHLTC  3  3  2  2  1  0  1  2 
COM1     SACHLVC  3  5  0  2  1  2  3  3 
COM1     SACHMDC  3  4  2  6  3  2  2  2 
COM1     SACHMEC  1  2  3  2  1  1  3  1 
COM1     SACHMFC  2  2  2  3  3  2  0  0 
COM1     SACHMHC  0  2  4  0  1  1  0  1 
COM1     SACHMIC  3  0  1  4  3  0  1  4 
COM1     SACHMKC  2  3  0  0  0  0  1  0 
COM1     SACHMMC  5  0  0  0  0  1  1  0 
COM1     SACHMNC  0  3  1  2  5  1  2  7 
COM1     SACHMQC  3  0  3  3  1  1  0  1 
COM1     SACHMRC  1  3  3  0  1  1  4  5 
COM1     SACHMSC  3  4  0  5  5  1  6  7 
COM1     SACHMWC  0  0  1  0  0  0  1  0 
COM1     SACHNDC  3  7  2  4  2  2  4  4 
COM1     SACHNEC  4  0  3  1  5  3  2  3 
COM1     SACHNFC  4  5  5  1  2  2  4  2 
COM1     SACHNHC  2  5  1  5  2  0  1  2 
COM1     SACHNKC  1  3  0  3  2  2  3  3 
COM1     SACHNNC  2  1  1  3  0  1  1  1 
COM1     SACHNPC  1  3  0  2  2  3  3  4 
COM1     SACHNQC  0  3  3  0  2  2  3  3 
COM1     SACHNSC  1  4  2  2  2  0  2  2 
COM1     SACHNTC  2  1  6  4  9  3  2  5 
COM1     SACHNVC  5  2  1  1  4  5  8  4 
COM1     SACHNYC  7  3  5  2  2  4  1  2 
COM1     SACHPAC  3  4  4  3  1  2  0  1 
COM1     SACHPEC  2  5  2  2  0  2  2  2 
COM1     SACHPMC  0  1  0  1  3  1  0  3 
COM1     SACHPPC  4  4  1  0  1  3  1  3 
COM1     SACHPQC  3  4  2  4  1  0  1  1 
COM1     SACHPSC  0  2  3  3  0  2  3  3 
COM1     SACHPVC  1  2  1  5  1  1  2  2 
COM1     SACHPWC  0  3  2  0  1  1  0  0 
COM1     SACHPYC  2  4  5  3  5  4  1  6 
COM1     SACHQFC  7  6  1  5  1  5  5  4 
COM1     SACHQGC  1  1  2  2  1  2  0  1 
COM1     SACHQHC  3  5  4  4  0  2  2  2 
COM1     SACHQKC  3  1  1  1  0  1  0  0 
COM1     SACHQLC  0  1  4  0  5  3  1  4 
COM1     SACHQNC  1  5  3  4  4  6  5  4 
COM1     SACHQPC  3  4  3  0  1  1  0  1 
COM1     SACHQQC  2  2  7  6  2  2  4  4 
COM1     SACHQTC  6  3  3  5  3  1  4  4 
COM1     SACHQVC  3  5  3  1  4  3  2  4 
COM1     SACHQYC  4  8  6  4  2  6  7  7 
COM1     SACHRAC  5  1  3  1  1  0  1  1 
COM1     SACHRFC  3  0  3  4  5  1  1  2 
COM1     SACHRGC  1  2  3  0  2  1  1  2 
COM1     SACHRHC  0  2  3  2  3  2  6  5 
COM1     SACHRIC  2  3  2  4  4  3  5  6 
COM1     SACHRNC  3  3  0  1  1  4  3  3 
COM1     SACHRPC  1  2  2  0  2  0  0  1 
COM1     SACHRTC  1  2  2  5  5  5  2  5 
COM1     SACHRVC  2  4  2  1  4  2  4  1 
COM1     SACHSAC  5  4  5  0  5  0  0  2 
COM1     SACHSDC  3  1  2  2  1  1  2  1 
COM1     SACHSEC  1  2  3  4  2  6  5  7 
COM1     SACHSFC  3  3  2  2  4  0  3  3 
COM1     SACHSGC  4  0  3  1  2  1  1  1 
COM1     SACHSHC  0  1  3  3  0  1  4  1 
COM1     SACHSIC  3  5  3  3  5  3  4  6 
COM1     SACHSKC  0  2  1  3  3  2  2  3 
COM1     SACHSMC  0  0  4  2  0  1  1  1 
COM1     SACHSNC  0  5  5  4  1  3  5  4 
COM1     SACHSQC  3  0  5  2  2  2  3  2 
COM1     SACHSRC  2  0  2  1  3  1  4  4 
COM1     SACHSSC  3  2  3  0  2  0  3  2 
COM1     SACHSWC  1  3  2  2  0  1  0  0 
COM1     SACHSYC  3  6  4  2  3  6  3  3 
COM1     SACHTDC  4  3  2  1  0  1  0  1 
COM1     SACHTIC  5  2  7  6  4  5  4  5 
COM1     SACHTLC  2  0  3  1  1  0  1  1 
COM1     SACHTMC  3  1  3  8  1  4  3  4 
COM1     SACHTRC  2  3  2  2  3  3  1  7 
COM1     SACHTSC  2  3  3  2  2  4  3  3 
COM1     SACHTVC  3  3  5  4  3  4  6  5 
COM1     SACHTWC  1  2  2  1  0  1  1  1 
COM1     SACHTYC  7  5  9  7  8  8 10 13 
COM1     SACHVEC  3  5  3  3  7  5  1  3 
COM1     SACHVFC  4  6  5  5  3  6  8  7 
COM1     SACHVHC  4  3  4  6  2  3  2  3 
COM1     SACHVNC  1  4  4  2  3  3  2  8 
COM1     SACHVPC  2  1  6  4  2  0  1  1 
COM1     SACHVQC  5  4  6  7  2  2  6  4 
COM1     SACHVRC  4  3  4  3  4  5  9  9 
COM1     SACHVSC  3  5  4  3  2  4  6  6 
COM1     SACHVWC  0  1  1  2  4  1  1  3 
COM1     SACHWDC  3  0  3  1  1  0  1  1 
COM1     SACHWFC  3  1  2  1  5  4  4  4 
COM1     SACHWIC  3  1  0  1  0  2  1  1 
COM1     SACHWSC  1  2  2  0  2  2  2  3 
COM1     SACHWTC  1  0  2  1  2  0  2  0 
COM1     SACHYAC  2  5  7  3  7  7  7  5 
COM1     SACHYEC  2  4  2  3  1  1  3  2 
COM1     SACHYFC  2  4  4  6  4  3  2  3 
COM1     SACHYIC  6  7  9 11  6  3  9  7 
COM1     SACHYKC  3  3  3  4  4  1  3  4 
COM1     SACHYPC  3  4  2  1  0  2  1  2 
COM1     SACHYTC  3  8  5  8  2  8  7  8 
COM1     SACHYVC  8  3  6  3  6  7  9  8 
COM1     SACHYWC  1  0  0  2  0  0  0  1 
COM1     SACHYYC  8  9  8  8  9  9 14 16 
COM1     SACIAEC  1  4  7  2  4  5  3  5 
COM1     SACIAFC  5  3  5  2  5  6 10  8 
COM1     SACIAGC  1  1  1  4  0  0  0  2 
COM1     SACIAHC  0  5  5  5  2  2  3  2 
COM1     SACIALC  3  1  0  2  0  0  1  1 
COM1     SACIANC  7  4  3  2  1  1  5  2 
COM1     SACIAPC  4  1  0  2  2  1  0  1 
COM1     SACIAQC  1  3  5  6  2  2  0  3 
COM1     SACIARC  2  2  2  5  1  1  0  1 
COM1     SACIASC  1  2  1  3  5  1  6  2 
COM1     SACIAWC  0  2  2  0  0  1  1  1 
COM1     SACIDAC  3  5  7  6  3  1  8  5 
COM1     SACIDEC  9  3  4  4  3  2  4  4 
COM1     SACIDHC  2  7  5  2  6  2  3  3 
COM1     SACIDIC  5 10 10 11 10  7 10 10 
COM1     SACIDKC  2  3  1  4  1  3  5  4 
COM1     SACIDMC  2  2  1  2  0  0  0  1 
COM1     SACIDNC  5  6  5  2  2  1  2  2 
COM1     SACIDQC  5  2  3  3  1  0  1  5 
COM1     SACIDRC  4  1  1  3  1  2  2  2 
COM1     SACIDTC  4  5  6  8  2  1  3  4 
COM1     SACIDVC  1  3  1  3  0  2  2  3 
COM1     SACIDWC  2  3  6  0  2  2  3  3 
COM1     SACIEEC  1 10  3  2  0  2  2  2 
COM1     SACIEFC  2  2  4  1  1  1  2  2 
COM1     SACIEHC  3  5  1  8  7  1  7  5 
COM1     SACIEIC  2  3  6  4  3  3  1  2 
COM1     SACIEKC  2  0  1  1  1  2  3  3 
COM1     SACIEMC  1  2  1  1  3  1  1  2 
COM1     SACIERC  3  3  4  3  4  2  3  5 
COM1     SACIESC  3  5  1  5  8  3  4  5 
COM1     SACIFAC  4  1  6  5  1  1  1  2 
COM1     SACIFDC  6  4  8  2  3  3  6  3 
COM1     SACIFEC  4  2  5  6  2  0  3  2 
COM1     SACIFFC  6  6  6  6  6  4  4  6 
COM1     SACIFHC  0 10  4  6  5  5  4  3 
COM1     SACIFIC 12  5  8  7  4  4  3  4 
COM1     SACIFKC  5  3  3  3  4  0  5  5 
COM1     SACIFLC  0  2  4  0  0  1  1  3 
COM1     SACIFNC  3  8  3  6  4  2  6  5 
COM1     SACIFPC  6  1  2  1  2  2  3  2 
COM1     SACIFQC  2  4  1  2  0  0  2  0 
COM1     SACIFRC  6  1  1  4  3  2  1  1 
COM1     SACIFSC  1  4  4  9  1  6  6  6 
COM1     SACIFTC  5  8  9 10  1 10  8  6 
COM1     SACIFVC  8  7  4  5  3  2  6  3 
COM1     SACIFWC  2  1  2  1  0  1  1  1 
COM1     SACIFYC  7 12 10  4  7  4  9 10 
COM1     SACIGAC  0  3  4  1  6  1  6  5 
COM1     SACIGFC  2  3  2  3  0  1  1  1 
COM1     SACIGGC  3  1  0  2  0  1  2  1 
COM1     SACIGKC  2  1  3  0  2  2  3  3 
COM1     SACIGLC  1  1  0  1  0  1  0  0 
COM1     SACIGMC  1  0  1  0  0  1  1  1 
COM1     SACIGNC  2  4  2  1  4  2  3  3 
COM1     SACIGPC  0  0  2  1  0  1  1  0 
COM1     SACIGQC  1  2  4  2  2  3  1  3 
COM1     SACIGRC  3  2  3  3  3  4  5  4 
COM1     SACIGTC  3  2  0  3  1  2  4  4 
COM1     SACIGVC  2  2  1  5  2  1  0  4 
COM1     SACIGWC  1  0  0  0  0  1  1  1 
COM1     SACIGYC  9  4  5  6  4  4  4  7 
COM1     SACIHDC  8  5  3  3  1  1  3  2 
COM1     SACIHEC  2  5  3  5  3  2  5  4 
COM1     SACIHFC  6  5  5  4  3  2  4  4 
COM1     SACIHGC  4  1  3  2  2  4  4  5 
COM1     SACIHIC  3  3  5  8  3  2  1  2 
COM1     SACIHKC  1  4  8  2  1  3  2  4 
COM1     SACIHLC  1  1  0  1  1  1  0  1 
COM1     SACIHNC  2  4  1  2  2  3  0  2 
COM1     SACIHQC  1  2  7  3  1  3  4  6 
COM1     SACIHSC  6  1  1  4  1  5  6  6 
COM1     SACIHTC  4  3  6  2  3  2  5  5 
COM1     SACIHVC  4  8  7  3  3  3  5  3 
COM1     SACIHWC  1  2  3  1  1  4  5  5 
COM1     SACIHYC  4  6  6  2  6  3  5  6 
COM1     SACIIDC  5  4  7  7  7  5  2  6 
COM1     SACIIGC  2  3  3  1  6  4  1  3 
COM1     SACIILC  1  3  5  1  1  2  2  3 
COM1     SACIIMC  1  5  6  7  2  1  2  2 
COM1     SACIINC  7 11  8  4 11  6 14 16 
COM1     SACIISC  2  6  3  7  3  4  5  6 
COM1     SACIIVC  5  3  8  9  1  3  4  4 
COM1     SACIIWC  2  2  2  5  0  1  1  1 
COM1     SACIIYC  5 10  6  5  4  2  5  5 
COM1     SACIKAC  3  2  2  2  2  1  3  4 
COM1     SACIKDC  5  3  4  6  3  2  3  4 
COM1     SACIKEC  4  4  1  5  2  2  2  1 
COM1     SACIKFC  4  2  6  4  2  2  3  3 
COM1     SACIKGC  3  3  3  1  2  1  0  1 
COM1     SACIKIC  4  4  2  5  1  3  3  4 
COM1     SACIKKC  5  4  2  4  4  0  2  1 
COM1     SACIKLC  1  2  4  3  1  1  2  1 
COM1     SACIKPC  3  0  3  3  0  1  2  0 
COM1     SACIKQC  3  4  3  2  3  0  4  3 
COM1     SACIKRC  2  3  3  3  2  0  0  0 
COM1     SACIKSC  5  2  1  2  5  2  3  5 
COM1     SACIKTC  6  4  3  7  9  4  2  9 
COM1     SACIKVC  2  5  4  5  2  1  1  2 
COM1     SACILAC  2  6  3  3  7  1  9  8 
COM1     SACILDC  3  3  7  3  6  6  3  5 
COM1     SACILEC  2  1  0  2  2  3  3  3 
COM1     SACILFC  2  3  2  9  2  1  3  3 
COM1     SACILGC  3  1  0  0  0  4  4  4 
COM1     SACILHC  3  1  2  2  1  2  3  3 
COM1     SACILIC  4  3  2  1  2  0  2  2 
COM1     SACILKC  3  2  3  5  1  0  1  1 
COM1     SACILPC  0  4  1  0  0  0  0  1 
COM1     SACILVC  2  4  3  5  0  2  1  1 
COM1     SACIMAC  3  6  6  2  1  2  3  3 
COM1     SACIMDC  5  2  1  6  2  1  3  3 
COM1     SACIMEC  3  7  5  8  4  5  6  7 
COM1     SACIMFC  6  6  7  6  4  6  6  8 
COM1     SACIMLC  2  0  3  1  0  0  1  0 
COM1     SACIMNC  4  1  3  5  1  1  2  2 
COM1     SACIMPC  0  1  3  3  1  1  0  0 
COM1     SACIMQC  3  6  8  6  4  3  4  1 
COM1     SACIMRC  2  2  2  0  4  0  1  3 
COM1     SACIMTC  3  9  2  1  2  0  2  1 
COM1     SACIMWC  0  1  1  4  1  1  0  1 
COM1     SACIMYC  3 10  6  6  4  1  4  1 
COM1     SACINAC  1  3  2  3  3  4  6  2 
COM1     SACINEC  2  4  2  1  1  0  1  2 
COM1     SACINFC  4  5  1  7  2  3  2  3 
COM1     SACINGC  1  3  3  3  1  0  1  1 
COM1     SACINHC  3  5  3  3  7  4  6  8 
COM1     SACINKC  4  9  3  4  2  4  3  4 
COM1     SACINLC  1  1  2  0  1  2  3  3 
COM1     SACINQC  5  2  3  1  4  3  2  2 
COM1     SACINSC  5  2  3  1  2  0  4  0 
COM1     SACINTC  4  8  4  6  3  7  5  6 
COM1     SACIPDC  5  3  4  4  1  0  3  4 
COM1     SACIPEC  3  1  2  5  1  3  4  1 
COM1     SACIPFC  4  5  1  5  4  4  9  7 
COM1     SACIPGC  1  1  1  2  2  3  3  2 
COM1     SACIPHC  4  4  2  3  3  2  0  4 
COM1     SACIPKC  0  5  2  2  1  1  1  0 
COM1     SACIPNC  2  2  2  0  4  1  4  5 
COM1     SACIPPC  1  2  0  0  0  1  1  1 
COM1     SACIPRC  1  3  0  1  1  0  0  1 
COM1     SACIPSC  2  4  2  4  3  1  3  3 
COM1     SACIPTC  4  2  3  1  2  5  1  2 
COM1     SACIPVC  0  5  4  3  2  4  7  6 
COM1     SACIPYC  3  8  4  5  3  5  7  7 
COM1     SACIQAC  5  3  3  2  3  6  7  6 
COM1     SACIQDC  2  6  3  3  1  2  1  2 
COM1     SACIQEC  2  6  8  5  3  2  4  4 
COM1     SACIQFC  4  4  5  5  2  0  4  2 
COM1     SACIQKC  4  2  2  2  1  0  1  1 
COM1     SACIQNC  3  5  7  3  2  1  1  2 
COM1     SACIQPC  0  0  1  1  1  1  2  2 
COM1     SACIQQC  4  3  2  5  1  1  1  2 
COM1     SACIQTC  4  1  4  4  1  0  2  2 
COM1     SACIQWC  0  0  0  1  0  1  1  0 
COM1     SACIREC  6  1  1  4  5  4  3  5 
COM1     SACIRFC  5  6  3  2  8  5  6  4 
COM1     SACIRGC  3  1  2  1  1  0  1  0 
COM1     SACIRHC  0  5  3  4  4  6  8  8 
COM1     SACIRNC  2  1  1  3  5  4  3  6 
COM1     SACIRPC  1  0  2  0  1  1  2  2 
COM1     SACIRQC  2  6  2  5  8  3  9 10 
COM1     SACIRTC  1  6  0  3  0  4  4  4 
COM1     SACIRWC  1  1  0  2  0  0  1  1 
COM1     SACIRYC  6  3  5  3  3  5  7  3 
COM1     SACISAC  3  4  2  1  2  0  1  1 
COM1     SACISEC  3  3  5  5  5  1  5  1 
COM1     SACISFC  2  6  6  8  2  0  2  4 
COM1     SACISGC  1  5  2  1  0  2  1  1 
COM1     SACISHC  4  5  2  2  1  2  2  2 
COM1     SACISIC  5  7  5  3  4  3  6  5 
COM1     SACISKC  5  4  0 10  3  3  4  5 
COM1     SACISNC  1  5  9  8  6  6 11 12 
COM1     SACISQC  3  6  4  1  3  1  1  1 
COM1     SACISSC  2  5  2  3  1  1  1  1 
COM1     SACISTC  2  5  5  3  1  3  1  1 
COM1     SACISVC  6  6  4  2  7  5  3  6 
COM1     SACISWC  1  0  0  5  1  0  1  2 
COM1     SACITAC  3  5  4  3  0  2  2  3 
COM1     SACITDC 12  6  6  8 11  5  9 11 
COM1     SACITFC  3  7  5  3  8  8  8 10 
COM1     SACITGC  4  1  2  4  1  1  2  2 
COM1     SACITKC  3  3  5  7  3  3  2  4 
COM1     SACITLC  2  6  3  2  3  1  2  2 
COM1     SACITMC  2  3  5  1  4  3  6  5 
COM1     SACITNC  0  3  3  3  1  5  3  3 
COM1     SACITPC  3  2  0  2  0  2  2  1 
COM1     SACITRC  4  2  6  3  6  2  0  2 
COM1     SACITTC  6  8  4  8  2  4  4  4 
COM1     SACITVC  4 12  3  6  3  3  7  4 
COM1     SACITWC  2  2  0  1  4  0  1  0 
COM1     SACITYC  7 10  8  9  6  4  6 10 
COM1     SACIVAC  4  5  3  4  6  5  3  5 
COM1     SACIVDC  5  5  5  6  7  5  6  5 
COM1     SACIVEC  4  2  4  2  3  1  2  3 
COM1     SACIVFC  7  2  2  3  5  5  8  8 
COM1     SACIVHC  6  1  5  4  2  2  4  2 
COM1     SACIVKC  4  2  6  9  3  6  9  9 
COM1     SACIVMC  7  1  1  2  0  1  1  1 
COM1     SACIVNC  6  7  8  5  2  4  2  3 
COM1     SACIVPC  3  6  6  4  3  4  3  6 
COM1     SACIVQC  5  4  8  1  1  1  1  3 
COM1     SACIVRC  1  3  5  2  1  0  3  0 
COM1     SACIVSC  2  3  2  6  5  3  2  5 
COM1     SACIVVC  4 11  3  1  3  3  5  6 
COM1     SACIVWC  2  1  3  1  1  0  2  1 
COM1     SACIWAC  1  1  4  2  2  1  0  2 
COM1     SACIWDC  2  3  3  1  0  3  2  3 
COM1     SACIWFC  2  3  4  2  0  3  4  4 
COM1     SACIWHC  1  1  2  2  1  2  1  2 
COM1     SACIWIC  1  2  1  4  0  1  1  2 
COM1     SACIWNC  0  1  1  2  2  1  3  3 
COM1     SACIWPC  1  1  1  1  1  1  2  2 
COM1     SACIWQC  2  3  2  2  2  0  1  1 
COM1     SACIWRC  0  1  2  0  2  2  4  4 
COM1     SACIWSC  1  0  2  2  2  1  2  2 
COM1     SACIWTC  2  3  1  2  3  0  6  3 
COM1     SACIWVC  2  0  2  1  0  0  3  1 
COM1     SACIWYC  1  3  3  6  1  1  3  2 
COM1     SACIYAC  7  5  7  5  8  6  7  8 
COM1     SACIYDC  4  6  9  2  2  5  6  5 
COM1     SACIYEC  5 10  5  1  5  4  3  5 
COM1     SACIYFC  8  6  6  7  4  6  5  5 
COM1     SACIYGC  0  4  2  2  2  3  0  1 
COM1     SACIYHC  4  9  6  6  5  8  6 10 
COM1     SACIYKC 11  9  6  6 12  3 10 12 
COM1     SACIYMC  4  2  4  9  4  5  7  7 
COM1     SACIYNC  5  5  8  4  5  4  5  5 
COM1     SACIYPC  4  2  7  3  1  3  1  2 
COM1     SACIYRC  3  4  7  3  4  1  5  4 
COM1     SACIYSC  5  3  7  7  3  4  6  9 
COM1     SACIYTC  8  9  5 10  3  3  5  4 
COM1     SACIYVC  8  4  3  6  5  2  7  6 
COM1     SACIYWC  1  1  2  0  1  1  2  2 
COM1     SACKAHC  1  1  0  2  1  1  2  1 
COM1     SACKAIC  3  3  6  1  5  4  4  6 
COM1     SACKALC  1  0  1  2  1  2  1  2 
COM1     SACKAMC  0  0  3  0  1  0  1  0 
COM1     SACKAPC  2  4  2  3  1  3  2  3 
COM1     SACKARC  0  0  1  0  0  1  0  0 
COM1     SACKATC  3  3  1  2  5  2  2  5 
COM1     SACKAYC  4  5  1  2  3  1  2  3 
COM1     SACKDAC  4  1  0  4  0  0  3  0 
COM1     SACKDDC  2  3  3  6  2  2  2  2 
COM1     SACKDFC  4  3  4  2  2  1  2  2 
COM1     SACKDGC  1  1  2  5  1  0  2  1 
COM1     SACKDHC  4  2  5  1  4  5  7  8 
COM1     SACKDIC  5  8  4  4  2  1  3  3 
COM1     SACKDNC  1  3  1  2  0  1  1  1 
COM1     SACKDQC  1  3  1  2  0  1  1  0 
COM1     SACKDTC  2  3  4  1  4  3  2  2 
COM1     SACKDVC  3  1  3  4  1  2  1  1 
COM1     SACKDWC  1  2  0  1  1  1  2  2 
COM1     SACKDYC  1  2  5  3  2  3  4  4 
COM1     SACKEAC  0  1  4  3  2  1  0  2 
COM1     SACKEDC  5  0  3  5  1  1  2  2 
COM1     SACKEFC  3  6  2  3  1  1  2  0 
COM1     SACKEHC  5  1  4  2  2  2  4  4 
COM1     SACKEIC  1  3  3  2  1  2  1  2 
COM1     SACKEKC  1  1  0  1  2  1  1  1 
COM1     SACKELC  1  1  2  2  2  2  1  0 
COM1     SACKEQC  0  1  3  1  0  1  1  1 
COM1     SACKERC  0  3  2  0  0  0  0  1 
COM1     SACKESC  2  2  3  1  1  0  1  1 
COM1     SACKETC  2  1  1  5  0  1  1  1 
COM1     SACKEWC  0  2  0  0  0  0  1  0 
COM1     SACKFAC  2  3  2  2  1  2  4  2 
COM1     SACKFDC  1  2  2  4  1  1  2  2 
COM1     SACKFEC  0  2  4  3  4  4  3  5 
COM1     SACKFHC  3  3  1  6  4  6  7  6 
COM1     SACKFMC  2  2  2  3  2  4  3  3 
COM1     SACKFNC  2  1  4  6  2  3  5  2 
COM1     SACKFSC  0  4  4  2  2  2  0  1 
COM1     SACKFTC  3  1  1  4  4  3  2  3 
COM1     SACKFYC  4  2  4  5  1  0  3  2 
COM1     SACKGAC  0  0  1  6  2  1  3  2 
COM1     SACKGDC  4  1  4  3  6  5  4  5 
COM1     SACKGEC  2  4  2  1  1  0  1  1 
COM1     SACKGFC  0  0  0  2  4  2  1  2 
COM1     SACKGHC  0  2  2  0  2  2  5  3 
COM1     SACKGMC  1  0  2  0  0  1  2  1 
COM1     SACKGPC  1  0  1  1  3  2  2  1 
COM1     SACKGYC  4  3  2  0  4  3  5  6 
COM1     SACKHAC  4  1  4  3  4  2  7  7 
COM1     SACKHDC  4  3  0  6  0  1  1  1 
COM1     SACKHEC  0  1  1  2  1  1  2  4 
COM1     SACKHFC  0  2  1  2  0  2  3  1 
COM1     SACKHGC  1  0  0  1  1  0  1  1 
COM1     SACKHIC  0  3  5  3  2  2  4  3 
COM1     SACKHKC  2  0  2  3  1  0  2  1 
COM1     SACKHLC  3  2  1  4  1  0  1  0 
COM1     SACKHMC  0  3  2  1  0  2  2  2 
COM1     SACKHNC  2  1  3  3  4  2  7  5 
COM1     SACKHPC  1  2  1  2  0  1  1  1 
COM1     SACKHSC  1  1  1  3  1  3  2  2 
COM1     SACKHVC  1  5  3  1  3  0  0  2 
COM1     SACKHWC  1  5  2  1  1  1  2  2 
COM1     SACKIAC  1  6  0  4  3  3  4  3 
COM1     SACKIDC  2  4  3  3  3  1  2  3 
COM1     SACKIKC  3  2  4  3  1  2  1  1 
COM1     SACKIMC  7  3  0  2  5  6  6  8 
COM1     SACKIPC  1  0  1  3  2  1  0  1 
COM1     SACKIRC  3  3  4  1  3  3  3  4 
COM1     SACKITC  3  6  4  4  2  1  1  2 
COM1     SACKIVC  3  2  5  5  6  4 10 10 
COM1     SACKIYC  3  1  6  5  6  4  2  5 
COM1     SACKKEC  2  1  0  1  1  1  0  1 
COM1     SACKKFC  0  2  2  1  1  1  0  1 
COM1     SACKKGC  1  2  1  0  0  0  1  0 
COM1     SACKKHC  1  1  2  4  1  1  2  0 
COM1     SACKKIC  0  1  6  2  1  1  3  2 
COM1     SACKKTC  3  1  2  4  1  1  0  1 
COM1     SACKLAC  1  2  2  1  1  1  1  1 
COM1     SACKLDC  1  4  2  0  1  1  3  1 
COM1     SACKLEC  3  0  2  1  3  2  5  4 
COM1     SACKLHC  0  3  4  1  2  2  4  4 
COM1     SACKLIC  3  3  3  3  3  4  6  7 
COM1     SACKLNC  1  1  2  7  5  2  3  5 
COM1     SACKLPC  2  2  2  0  1  0  1  1 
COM1     SACKLSC  3  4  1  0  2  2  4  4 
COM1     SACKLTC  2  5  4  1  1  1  1  1 
COM1     SACKLYC  2  2  3  0  3  3  5  5 
COM1     SACKMAC  2  1  2  3  1  0  0  0 
COM1     SACKMEC  0  3  1  2  2  4  4  3 
COM1     SACKMGC  1  0  3  0  0  4  4  4 
COM1     SACKMHC  2  2  4  2  0  2  1  3 
COM1     SACKMIC  1  1  0  2  2  1  0  2 
COM1     SACKMKC  2  0  2  2  1  1  3  3 
COM1     SACKMLC  1  1  3  0  1  2  2  0 
COM1     SACKMNC  0  2  0  2  2  4  1  5 
COM1     SACKMPC  0  2  2  2  0  0  0  1 
COM1     SACKMRC  2  1  0  2  0  1  0  1 
COM1     SACKMSC  4  3  3  0  2  3  4  2 
COM1     SACKMVC  1  5  0  5  1  2  3  2 
COM1     SACKMYC  2  1  4  3  1  1  1  1 
COM1     SACKNDC  0  2  3  2  1  0  1  1 
COM1     SACKNEC  3  2  1  0  0  1  1  0 
COM1     SACKNIC  0  5  2  6  2  3  3  4 
COM1     SACKNMC  0  0  0  2  1  0  1  1 
COM1     SACKNNC  0  2  3  1  3  1  2  2 
COM1     SACKNPC  0  0  0  1  1  1  0  0 
COM1     SACKNQC  1  3  3  3  3  2  4  3 
COM1     SACKNSC  1  0  0  1  2  0  3  3 
COM1     SACKNTC  1  1  3  1  1  2  2  1 
COM1     SACKNVC  3  0  1  1  2  2  4  4 
COM1     SACKNWC  1  0  1  0  0  0  1  0 
COM1     SACKNYC  1  4  1  1  4  4  5  4 
COM1     SACKPAC  1  1  2  1  1  1  1  2 
COM1     SACKPDC  2  2  1  2  3  3  0  3 
COM1     SACKPEC  1  9  5  1  1  5  8  5 
COM1     SACKPFC  0  1  3  4  0  0  1  1 
COM1     SACKPGC  1  0  0  1  1  2  1  1 
COM1     SACKPHC  2  4  5  2  0  0  1  2 
COM1     SACKPIC  1  4  0  1  2  2  4  3 
COM1     SACKPKC  3  4  1  2  0  1  3  5 
COM1     SACKPRC  0  5  5  1  1  2  2  0 
COM1     SACKPSC  2  3  2  1  3  3  2  3 
COM1     SACKPTC  3  2  2  0  0  0  0  1 
COM1     SACKPVC  3  1  4  7  6  2  3  0 
COM1     SACKPWC  0  2  1  3  1  0  1  1 
COM1     SACKPYC  2  5  3  5  3  8  6  7 
COM1     SACKQDC  3  3  6  4  2  1  1  1 
COM1     SACKQEC  2  4  1  2  2  1  3  3 
COM1     SACKQFC  4  5  1  2  4  0  3  2 
COM1     SACKQHC  5  3  7  1  0  2  2  3 
COM1     SACKQLC  0  2  3  1  0  1  0  2 
COM1     SACKQMC  2  4  0  0  1  1  0  1 
COM1     SACKQNC  2  1  1  0  1  1  4  2 
COM1     SACKQSC  7  2  2  5  1  2  5  2 
COM1     SACKQTC  4  2  5  1  4  4  3  3 
COM1     SACKQVC  1  2  7  1  2  2  5  3 
COM1     SACKQWC  1  0  1  1  1  0  0  1 
COM1     SACKQYC  4  2  6  4  3  7 10 10 
COM1     SACKRFC  1  2  1  3  0  1  0  0 
COM1     SACKRMC  2  0  3  0  0  2  2  2 
COM1     SACKRPC  2  0  0  2  1  2  3  1 
COM1     SACKRQC  2  0  0  2  1  1  0  0 
COM1     SACKSAC  3  1  3  1  1  0  1  1 
COM1     SACKSDC  5  4  2  1  2  1  3  2 
COM1     SACKSFC  1  3  0  2  2  1  2  1 
COM1     SACKSGC  2  2  1  1  1  1  2  2 
COM1     SACKSKC  4  2  0  1  1  3  0  1 
COM1     SACKSMC  2  2  1  1  3  2  0  1 
COM1     SACKSNC  0  3  2  1  1  2  2  2 
COM1     SACKSPC  1  0  1  0  2  3  3  1 
COM1     SACKSQC  0  1  3  3  0  0  1  0 
COM1     SACKSSC  1  1  1  4  2  4  4  5 
COM1     SACKSVC  4  4  4  5  2  2  2  1 
COM1     SACKTDC  1  3  1  2  2  1  2  2 
COM1     SACKTEC  2  3  3  2  3  2  4  3 
COM1     SACKTFC  4  3  1  4  4  0  4  2 
COM1     SACKTGC  1  4  4  0  8  1  5  6 
COM1     SACKTIC  5  0  2  4  3  2  5  4 
COM1     SACKTKC  1  4  2  0  3  1  2  5 
COM1     SACKTLC  0  1  2  0  3  1  2  1 
COM1     SACKTQC  1  5  3  2  3  6  8  6 
COM1     SACKTRC  2  2  2  2  3  1  2  2 
COM1     SACKTTC  3  0  4  3  3  2  3  4 
COM1     SACKTVC  0  1  3  8  1  0  2  1 
COM1     SACKVAC  1  7  2  2  4  4  4  6 
COM1     SACKVDC  4  4  5  3  3  2  0  5 
COM1     SACKVEC  5  0  3  3  1  3  3  3 
COM1     SACKVFC  3  0  5  3  2  1  4  1 
COM1     SACKVGC  1  1  1  1  1  0  1  1 
COM1     SACKVHC  0  4  1  2  0  0  1  0 
COM1     SACKVIC  4  3  3  2  3  0  2  3 
COM1     SACKVLC  1  2  3  1  0  0  1  0 
COM1     SACKVNC  2  3  4  3  3  1  2  1 
COM1     SACKVQC  4  0  3  1  0  0  0  1 
COM1     SACKVRC  1  1  2  2  3  3  3  2 
COM1     SACKVSC  4  3  3  1  8  5  3  5 
COM1     SACKVTC  3  1  3  4  7  4  4  4 
COM1     SACKVVC  5  4  6  1  4  2  2  4 
COM1     SACKVYC  4  3  4  5  3  1  4  4 
COM1     SACKWDC  1  0  1  0  1  0  1  1 
COM1     SACKWEC  1  1  3  1  0  0  1  0 
COM1     SACKWFC  0  1  1  3  1  3  2  4 
COM1     SACKWHC  0  2  0  0  2  1  2  1 
COM1     SACKWIC  2  1  3  1  1  2  0  2 
COM1     SACKWPC  1  2  1  2  1  1  0  0 
COM1     SACKWRC  0  1  1  0  1  2  0  2 
COM1     SACKWTC  2  0  0  0  0  0  0  1 
COM1     SACKWVC  2  0  0  2  2  0  1  1 
COM1     SACKWYC  2  0  2  4  4  4  1  3 
COM1     SACKYAC  8  5  4  3  3  1  3  4 
COM1     SACKYFC  4  6  0  4  5  4  7  5 
COM1     SACKYGC  0  2  2  0  1  0  2  1 
COM1     SACKYKC  0  2  1  4  5  2  4  6 
COM1     SACKYMC  1  1  2  2  4  2  1  0 
COM1     SACKYNC  2  2  3  2  2  0  2  2 
COM1     SACKYQC  3  4  6  5  2  1  1  3 
COM1     SACKYRC  0  3  1  1  2  1  2  1 
COM1     SACKYTC  6  7  3  2  5  6  8  3 
COM1     SACKYVC  4  7  6  4  6  5  5  3 
COM1     SACKYWC  1  1  1  2  1  3  3  3 
COM1     SACKYYC  9  3  6  7  6  9  8  6 
COM1     SACLADC  5  2  5  0  1  0  1  1 
COM1     SACLAEC  0  5  2  0  5  2  5  5 
COM1     SACLAFC  1  2  0  2  0  0  1  0 
COM1     SACLAKC  1  1  4  1  1  0  1  1 
COM1     SACLALC  2  0  0  0  1  1  2  2 
COM1     SACLAMC  3  0  1  1  1  0  3  1 
COM1     SACLANC  0  0  1  2  2  2  4  2 
COM1     SACLATC  2  1  2  3  1  1  2  1 
COM1     SACLAVC  3  2  3  2  3  4  7  6 
COM1     SACLAYC  0  1  5  4  1  0  3  3 
COM1     SACLDAC  4  0  3  0  2  2  2  0 
COM1     SACLDDC  0  1  3  3  3  1  2  1 
COM1     SACLDFC  2  1  4  2  4  1  3  3 
COM1     SACLDGC  1  1  1  0  3  1  2  2 
COM1     SACLDHC  1  4  1  2  1  0  0  0 
COM1     SACLDIC  2  5  3  3  1  1  0  1 
COM1     SACLDKC  2  1  4  1  1  1  0  1 
COM1     SACLDLC  0  1  1  1  1  0  0  0 
COM1     SACLDPC  2  2  1  1  0  0  1  0 
COM1     SACLDTC  8  3  5  2  1  3  1  1 
COM1     SACLDVC  4  6  1  5  2  1  1  2 
COM1     SACLDWC  2  1  1  1  1  0  1  1 
COM1     SACLDYC  2  4  1  2  2  2  1  2 
COM1     SACLEAC  3  2  2  1  1  1  2  2 
COM1     SACLEDC  2  2  2  2  2  2  3  5 
COM1     SACLEEC  5  1  1  1  3  1  0  2 
COM1     SACLEHC  0  1  4  2  2  0  1  1 
COM1     SACLEMC  0  2  0  2  0  0  1  0 
COM1     SACLENC  0  2  0  3  1  0  0  0 
COM1     SACLEPC  3  0  0  2  0  2  2  2 
COM1     SACLESC  1  5  2  1  1  1  0  1 
COM1     SACLETC  3  1  2  3  1  0  1  1 
COM1     SACLEYC  0  6  3  3  4  3  2  2 
COM1     SACLFAC  3  1  1  3  0  0  0  2 
COM1     SACLFDC  4  2  1  1  2  2  2  3 
COM1     SACLFGC  0  1  3  0  2  1  0  1 
COM1     SACLFHC  2  2  1  4  1  1  3  2 
COM1     SACLFIC  2  3  5  7  3  0  2  2 
COM1     SACLFKC  0  4  4  2  1  3  4  4 
COM1     SACLFLC  1  2  1  1  3  2  2  5 
COM1     SACLFMC  0  3  0  4  3  2  5  5 
COM1     SACLFQC  2  0  1  4  2  4  6  6 
COM1     SACLFSC  2  3  1  3  6  3  5  5 
COM1     SACLFTC  1  0  1  6  0  2  1  1 
COM1     SACLFVC  3  5  4  2  1  0  2  2 
COM1     SACLFYC  4  3  3  2  2  3  6  4 
COM1     SACLGDC  1  3  0  3  0  1  1  1 
COM1     SACLGFC  1  2  1  2  4  1  2  1 
COM1     SACLGHC  1  0  3  2  2  1  2  1 
COM1     SACLGMC  1  1  0  0  0  1  1  1 
COM1     SACLGQC  0  0  1  3  3  3  3  0 
COM1     SACLGSC  0  1  1  0  2  1  1  2 
COM1     SACLGTC  0  2  1  2  2  2  4  4 
COM1     SACLGVC  2  2  2  1  0  1  2  2 
COM1     SACLHDC  2  1  2  1  4  1  5  5 
COM1     SACLHGC  0  2  2  1  1  3  4  4 
COM1     SACLHHC  2  7  5  1  3  3  3  2 
COM1     SACLHKC  5  2  1  2  0  0  0  3 
COM1     SACLHMC  0  1  1  1  0  2  2  3 
COM1     SACLHPC  1  0  1  2  1  0  1  1 
COM1     SACLHQC  1  2  0  2  2  1  0  2 
COM1     SACLHSC  0  0  3  2  1  1  2  2 
COM1     SACLHVC  1  1  3  4  5  3  7  3 
COM1     SACLHWC  1  0  1  1  3  1  4  4 
COM1     SACLHYC  4  2  3  2  1  4  4  0 
COM1     SACLIEC  3  2  4  4  1  2  2  3 
COM1     SACLIFC  3  6  3  3  6  3  6  3 
COM1     SACLIIC  5  6  5  3  2  1  2  2 
COM1     SACLIPC  1  1  0  0  0  1  0  0 
COM1     SACLIQC  1  4  1  2  0  0  1  2 
COM1     SACLIRC  0  2  2  1  1  1  0  1 
COM1     SACLISC  0  3  0  3  2  1  3  3 
COM1     SACLIVC  1  5  1  4  2  0  2  2 
COM1     SACLKAC  1  1  2  0  0  2  1  1 
COM1     SACLKDC  0  4  0  3  1  1  2  2 
COM1     SACLKEC  0  0  2  0  1  1  2  2 
COM1     SACLKFC  3  3  2  1  1  0  1  1 
COM1     SACLKKC  0  1  0  3  0  0  1  0 
COM1     SACLKMC  0  1  0  0  1  3  0  1 
COM1     SACLKNC  1  3  0  3  1  0  0  1 
COM1     SACLKPC  2  0  0  0  2  1  3  3 
COM1     SACLKQC  0  1  0  1  3  1  1  2 
COM1     SACLKSC  1  0  4  2  4  0  4  4 
COM1     SACLKTC  0  4  2  1  1  0  1  1 
COM1     SACLKYC  1  0  4  3  4  1  2  3 
COM1     SACLLAC  2  1  2  1  1  1  0  0 
COM1     SACLLDC  2  1  5  2  2  3  6  5 
COM1     SACLLFC  0  1  4  3  3  0  2  2 
COM1     SACLLKC  0  2  0  0  1  3  2  3 
COM1     SACLLNC  1  1  2  2  0  1  1  1 
COM1     SACLLVC  4  2  1  3  1  1  0  1 
COM1     SACLLYC  2  2  2  2  4  2  5  3 
COM1     SACLMAC  2  1  1  3  1  2  0  1 
COM1     SACLMDC  0  4  1  2  0  1  0  0 
COM1     SACLMIC  2  4  1  0  0  0  0  1 
COM1     SACLMRC  1  0  1  0  1  0  1  1 
COM1     SACLMSC  2  1  0  1  5  3  2  1 
COM1     SACLMTC  2  1  0  1  0  2  2  0 
COM1     SACLNDC  1  1  1  2  1  1  0  1 
COM1     SACLNEC  1  0  1  3  0  0  1  0 
COM1     SACLNFC  2  1  1  3  0  0  2  0 
COM1     SACLNIC  3  1  3  4  1  0  2  3 
COM1     SACLNKC  1  0  2  1  1  2  6  1 
COM1     SACLNNC  1  2  2  3  3  1  1  3 
COM1     SACLNQC  1  1  1  1  1  2  3  3 
COM1     SACLNRC  0  1  0  0  0  1  1  1 
COM1     SACLNSC  1  1  0  0  2  3  2  0 
COM1     SACLNVC  2  1  0  2  3  2  2  1 
COM1     SACLNWC  1  0  2  0  1  0  0  1 
COM1     SACLPAC  2  1  1  0  1  0  0  0 
COM1     SACLPDC  2  2  2  3  5  2  6  5 
COM1     SACLPEC  0  3  2  0  0  0  0  1 
COM1     SACLPHC  1  6  3  1  0  0  1  1 
COM1     SACLPKC  1  1  0  0  2  0  0  0 
COM1     SACLPNC  1  0  3  0  0  1  0  0 
COM1     SACLPQC  1  2  2  0  2  1  2  0 
COM1     SACLPSC  3  1  2  2  2  1  0  0 
COM1     SACLPTC  0  3  4  1  0  1  1  1 
COM1     SACLPWC  1  1  0  1  5  0  2  2 
COM1     SACLPYC  3  5  2  4  4  4  2  6 
COM1     SACLQAC  3  4  3  0  1  1  2  2 
COM1     SACLQDC  0  3  2  0  0  1  0  0 
COM1     SACLQFC  2  2  4  3  1  0  1  1 
COM1     SACLQKC  1  1  3  2  0  0  0  1 
COM1     SACLQPC  2  1  1  1  1  0  0  0 
COM1     SACLQQC  1  1  2  1  1  1  2  1 
COM1     SACLQRC  1  2  0  1  1  0  0  0 
COM1     SACLQVC  3  0  3  1  0  0  0  1 
COM1     SACLRDC  0  3  3  3  4  3  6  1 
COM1     SACLREC  0  1  4  0  2  1  1  1 
COM1     SACLRHC  0  0  3  1  1  1  2  2 
COM1     SACLRIC  0  1  2  2  1  1  2  2 
COM1     SACLRSC  4  0  1  3  1  0  1  1 
COM1     SACLRTC  1  2  1  3  5  2  2  2 
COM1     SACLRVC  0  1  4  6  2  1  1  2 
COM1     SACLRWC  1  1  1  1  0  1  1  1 
COM1     SACLRYC  1  0  1  0  1  1  0  0 
COM1     SACLSAC  2  1  0  0  2  1  2  7 
COM1     SACLSDC  0  2  1  1  2  1  3  3 
COM1     SACLSEC  3  4  2  3  5  2  4  5 
COM1     SACLSFC  1  1  2  1  0  0  2  0 
COM1     SACLSKC  3  5  1  3  4  3  3  2 
COM1     SACLSPC  1  2  2  0  1  2  1  2 
COM1     SACLSQC  1  2  4  0  2  1  3  3 
COM1     SACLSSC  3  2  2  1  1  3  1  3 
COM1     SACLSTC  1  3  2  1  3  1  0  1 
COM1     SACLSVC  6  2  0  5  1  3  5  5 
COM1     SACLSYC  3  3  1  4  4  3  1  2 
COM1     SACLTAC  0  3  1  3  4  2  5  4 
COM1     SACLTEC  2  4  2  3  1  1  0  2 
COM1     SACLTFC  0  3  3  1  1  0  3  2 
COM1     SACLTKC  4  3  5  0  0  0  3  1 
COM1     SACLTLC  0  1  4  3  1  1  0  1 
COM1     SACLTMC  4  0  1  2  1  2  0  0 
COM1     SACLTNC  4  3  2  2  1  0  1  1 
COM1     SACLTPC  1  1  0  0  0  1  0  0 
COM1     SACLTRC  0  0  2  1  2  2  4  2 
COM1     SACLTSC  1  1  2  4  2  2  4  3 
COM1     SACLTVC  3  1  7  2  2  0  2  2 
COM1     SACLVDC  2  3  4  2  0  2  2  2 
COM1     SACLVEC  2  2  3  5  3  4  4  5 
COM1     SACLVFC  1  2  3  2  2  3  1  3 
COM1     SACLVGC  1  0  1  2  2  1  1  2 
COM1     SACLVHC  1  4  3  1  3  3  2  3 
COM1     SACLVKC  1  2  4  2  0  3  4  3 
COM1     SACLVMC  2  1  3  3  0  2  0  0 
COM1     SACLVNC  3  1  5  2  6  1  5  5 
COM1     SACLVPC  2  0  0  0  0  0  1  0 
COM1     SACLVSC  2  1  4  3  3  0  3  2 
COM1     SACLVYC  6  2  1  4  8  1  3  2 
COM1     SACLWEC  1  0  2  0  2  1  0  1 
COM1     SACLWFC  1  1  2  1  1  0  0  0 
COM1     SACLWHC  0  0  1  0  0  0  1  0 
COM1     SACLWIC  1  1  0  0  0  2  2  0 
COM1     SACLWTC  1  1  3  0  1  0  0  0 
COM1     SACLWYC  1  1  1  0  1  0  1  0 
COM1     SACLYAC  2  1  3  3  2  0  3  1 
COM1     SACLYFC  2  3  3  4  2  1  0  0 
COM1     SACLYGC  0  5  1  1  2  0  1  0 
COM1     SACLYKC  8  4  2  1  0  3  3  3 
COM1     SACLYLC  2  3  1  2  2  2  2  2 
COM1     SACLYNC  2  6  4  1  1  0  2  2 
COM1     SACLYQC  3  2  1  2  0  0  4  1 
COM1     SACLYTC  5  6  9  2  7  6  7  9 
COM1     SACLYWC  1  1  1  2  4  2  1  2 
COM1     SACMAAC  1  5  0  4  0  1  1  1 
COM1     SACMADC  2  3  6  1  1  1  1  1 
COM1     SACMAFC  0  3  5  6  1  1  2  3 
COM1     SACMAGC  1  0  5  0  1  2  1  2 
COM1     SACMAIC  2  3  3  3  2  0  1  2 
COM1     SACMAKC  4  4  5  3  2  4  6  6 
COM1     SACMANC  0  2  2  2  0  3  3  3 
COM1     SACMAPC  1  1  0  0  1  0  0  1 
COM1     SACMARC  0  2  1  0  2  2  2  2 
COM1     SACMATC  5  7  1  4  2  4  5  5 
COM1     SACMAYC  3  2  6  5  8  0  5  2 
COM1     SACMDDC  2  5  3  2  6  1  6  5 
COM1     SACMDEC  2  3  0  3  1  3  5  5 
COM1     SACMDFC  2  4  4  2  0  0  2  2 
COM1     SACMDGC  1  2  3  1  3  2  2  3 
COM1     SACMDKC  6  2  2  3  3  2  3  3 
COM1     SACMDLC  0  1  0  1  2  0  0  1 
COM1     SACMDMC  2  1  3  1  4  1  2  3 
COM1     SACMDNC  4  5  4  4  4  2  0  3 
COM1     SACMDPC  0  2  4  2  1  2  0  0 
COM1     SACMDQC  4  0  4  3  2  3  2  3 
COM1     SACMDRC  0  2  1  2  0  2  1  2 
COM1     SACMDSC  0  7  1  3  2  6  8  7 
COM1     SACMDVC  4  6  1  0  1  0  1  1 
COM1     SACMDWC  4  0  0  0  1  0  0  0 
COM1     SACMDYC  8  7  2  2  1  5  4  5 
COM1     SACMEAC  2  0  6  2  1  0  1  2 
COM1     SACMEDC  0  3  2  2  0  1  2  1 
COM1     SACMEFC  6  2  1  3  2  2  1  1 
COM1     SACMEHC  1  2  2  1  1  0  0  0 
COM1     SACMEIC  3  3  2  2  1  0  1  1 
COM1     SACMELC  0  5  1  2  1  0  1  1 
COM1     SACMENC  1  3  1  2  2  0  2  0 
COM1     SACMEPC  0  0  0  1  1  1  1  2 
COM1     SACMEYC  3  4  3  5  2  2  0  3 
COM1     SACMFEC  4  6  5  0  0  5  5  5 
COM1     SACMFFC  2  5  4  8  9  3  8  6 
COM1     SACMFGC  0  1  2  1  0  0  1  0 
COM1     SACMFIC  3  6  3  5  2  1  1  3 
COM1     SACMFKC  3  3  4  3  6  4  8  7 
COM1     SACMFNC  1  4  1  4  9  4  5  3 
COM1     SACMFPC  1  0  0  1  0  1  1  1 
COM1     SACMFQC  2  3  4  2  4  3  6  5 
COM1     SACMFRC  0  1  3  0  2  1  1  2 
COM1     SACMFSC  6  1  1  3  3  5  2  3 
COM1     SACMFVC  4  4  3  4  2  4  5  4 
COM1     SACMFWC  2  1  1  0  1  1  3  1 
COM1     SACMGAC  1  0  1  1  2  0  0  1 
COM1     SACMGDC  0  0  1  0  1  2  1  3 
COM1     SACMGEC  5  2  2  3  1  1  0  2 
COM1     SACMGFC  1  1  1  2  0  0  1  1 
COM1     SACMGGC  1  0  2  0  0  0  1  1 
COM1     SACMGHC  1  1  0  1  0  0  1  0 
COM1     SACMGIC  1  2  2  0  2  0  3  0 
COM1     SACMGLC  1  0  0  0  1  2  1  1 
COM1     SACMGNC  2  2  1  0  0  1  1  1 
COM1     SACMGPC  3  0  1  1  2  2  4  3 
COM1     SACMGQC  1  1  4  1  1  2  1  2 
COM1     SACMGTC  0  1  2  2  1  3  3  3 
COM1     SACMGVC  2  1  3  1  0  2  1  0 
COM1     SACMGYC  2  1  0  7  5  0  5  3 
COM1     SACMHAC  3  2  4  0  1  1  0  0 
COM1     SACMHDC  2  2  2  2  0  1  3  2 
COM1     SACMHEC  1  4  5  4  1  4  4  4 
COM1     SACMHFC  4  4  1  1  4  1  3  3 
COM1     SACMHIC  2  2  5  4  5  3  1  4 
COM1     SACMHLC  2  2  3  2  3  1  2  3 
COM1     SACMHQC  3  2  2  1  2  1  0  2 
COM1     SACMHVC  3  1  5  5  1  0  3  0 
COM1     SACMHYC  3  3  3  2  6  1  3  7 
COM1     SACMIAC  5  2  1  3  1  0  1  1 
COM1     SACMIDC  5  2  5  2  4  1  1  2 
COM1     SACMIEC  0  3  7  3  2  2  0  2 
COM1     SACMIGC  2  2  4  3  1  0  2  2 
COM1     SACMIHC  1  3  3  1  4  3  4  5 
COM1     SACMIIC  4  4  7  6  3  1  3  4 
COM1     SACMIKC  2  4  5  4  2  2  3  3 
COM1     SACMINC  2  6  3  2  7  5  6  8 
COM1     SACMIPC  2  1  1  2  1  1  2  2 
COM1     SACMIQC  6  0  2  1  1  2  2  2 
COM1     SACMIRC  2  2  4  3  0  1  1  1 
COM1     SACMISC  5  3  1  3  5  4  8  5 
COM1     SACMIWC  1  6  0  0  1  0  3  3 
COM1     SACMIYC  5  5 10  8  4  3  3  4 
COM1     SACMKAC  2  0  3  3  0  1  0  0 
COM1     SACMKDC  2  3  3  1  1  0  1  1 
COM1     SACMKEC  5  1  3  0  0  1  1  1 
COM1     SACMKFC  1  2  4  4  1  2  1  2 
COM1     SACMKGC  6  1  0  3  1  4  8  6 
COM1     SACMKHC  1  1  2  2  1  4  4  4 
COM1     SACMKIC  2  2  2  2  2  2  1  2 
COM1     SACMKKC  4  2  1  2  1  0  1  1 
COM1     SACMKSC  4  3  2  1  0  1  2  1 
COM1     SACMKTC  1  4  2  2  1  3  2  3 
COM1     SACMKYC  2  1  2  1  4  3  1  2 
COM1     SACMLDC  6  2  1  1  4  4  2  1 
COM1     SACMLEC  3  1  1  0  1  2  1  2 
COM1     SACMLFC  2  2  5  4  3  5  3  5 
COM1     SACMLGC  2  1  0  1  0  1  1  1 
COM1     SACMLHC  9  4  1  2  4  7  9 10 
COM1     SACMLIC  0  0  4  3  1  0  2  1 
COM1     SACMLLC  1  1  4  2  1  0  1  0 
COM1     SACMLSC  1  2  2  3  2  1  1  2 
COM1     SACMLTC  0  0  0  1  3  2  2  1 
COM1     SACMLVC  4  3  2  3  3  1  5  4 
COM1     SACMLWC  0  0  1  0  3  2  1  2 
COM1     SACMLYC  2  3  4  2  6  0  3  4 
COM1     SACMMEC  6  1  2  2  1  0  1  2 
COM1     SACMMFC  1  5  3  2  3  1  1  1 
COM1     SACMMIC  2  2  3  4  0  1  1  1 
COM1     SACMMLC  3  0  0  0  1  0  1  0 
COM1     SACMMMC  1  2  3  1  0  0  0  1 
COM1     SACMMQC  4  4  4  1  1  2  1  2 
COM1     SACMMRC  2  3  3  1  3  3  4  5 
COM1     SACMMVC  6  1  4  2  2  1  1  3 
COM1     SACMNAC  2  0  0  4  1  0  0  1 
COM1     SACMNGC  0  1  2  0  1  0  1  1 
COM1     SACMNHC  4  2  0  4  2  5  5  7 
COM1     SACMNIC  4  0  4  3  2  1  3  3 
COM1     SACMNKC  2  4  1  1  1  0  0  0 
COM1     SACMNMC  1  3  0  0  1  1  2  2 
COM1     SACMNNC  2  1  6  4  2  2  4  4 
COM1     SACMNPC  1  1  0  2  0  0  3  1 
COM1     SACMNSC  2  2  2  4  3  2  3  4 
COM1     SACMPAC  1  6  4  2  3  3  2  5 
COM1     SACMPFC  6  6  4  2  3  2  3  4 
COM1     SACMPHC  4  0  3  1  2  2  2  4 
COM1     SACMPIC  2  3  0  2  2  2  3  2 
COM1     SACMPKC  2  3  1  1  4  2  4  2 
COM1     SACMPNC  1  2  0  3  2  0  2  2 
COM1     SACMPTC  8  4  2  0  1  2  2  1 
COM1     SACMPVC  0  4  2  3  2  2  1  2 
COM1     SACMPWC  1  2  1  0  1  0  1  0 
COM1     SACMQAC  6  1  3  3  2  1  0  2 
COM1     SACMQDC  1  4  3  2  0  2  2  2 
COM1     SACMQEC  4  2  5  1  1  2  0  0 
COM1     SACMQFC  1  5  6  3  4  5  6  7 
COM1     SACMQGC  1  0  0  2  3  2  2  3 
COM1     SACMQHC  5  4  1  1  0  2  2  2 
COM1     SACMQIC  3  4  3  3  2  2  1  2 
COM1     SACMQKC  2  3  1  3  1  0  1  1 
COM1     SACMQMC  0  3  2  0  3  2  1  2 
COM1     SACMQPC  4  5  4  2  2  0  2  2 
COM1     SACMQRC  3  2  9  3  3  3  5  5 
COM1     SACMQSC  2  2  3  2  3  3  3  1 
COM1     SACMQYC  2  1  4  5  1  1  4  1 
COM1     SACMREC  0  4  4  0  0  2  2  2 
COM1     SACMRGC  1  3  2  1  0  0  0  1 
COM1     SACMRIC  1  6  2  1  1  3  2  3 
COM1     SACMRSC  2  0  0  3  2  0  0  0 
COM1     SACMRVC  3  2  5  0  2  0  2  2 
COM1     SACMRYC  4  6  4  2  8  5  8  8 
COM1     SACMSAC  1  4  2  2  3  1  3  2 
COM1     SACMSEC  3  0  3  1  0  0  1  0 
COM1     SACMSKC  2  5  7  4  6  3  7 10 
COM1     SACMSLC  1  1  1  1  6  2  0  0 
COM1     SACMSMC  1  3  3  5  2  3  1  1 
COM1     SACMSNC  2  6  2  2  0  4  0  0 
COM1     SACMSQC  0  1  4  2  0  0  0  1 
COM1     SACMSRC  1  1  2  3  2  0  1  0 
COM1     SACMSSC  1  5  1  2  3  4  6  7 
COM1     SACMSTC  4  5  4  3  6  5  5  4 
COM1     SACMSVC  1  4  7  5  2  7  6  7 
COM1     SACMSWC  0  0  0  1  1  2  0  0 
COM1     SACMTEC  2  2  5  3  2  5  4  3 
COM1     SACMTFC  5  3  1  4  4  1  5  3 
COM1     SACMTHC  1  4  4  3  4  3  7  7 
COM1     SACMTIC  3  1  3  3  4  0  0  4 
COM1     SACMTPC  1  1  0  2  1  1  0  1 
COM1     SACMTRC  3  1  3  2  2  1  4  3 
COM1     SACMTSC  2  3  1  0  4  4  4  3 
COM1     SACMTTC  2  3  1  2  5  1  1  3 
COM1     SACMTVC  2  4  5  4  4  3  3  4 
COM1     SACMTWC  2  0  0  1  1  0  0  0 
COM1     SACMVAC  1  5  4  2  2  3  3  4 
COM1     SACMVDC  0  6  6  1  3  0  1  1 
COM1     SACMVFC  3  2  2  6  3  1  3  3 
COM1     SACMVGC  5  1  4  3  2  0  1  0 
COM1     SACMVHC  0  6  4  5  0  1  3  1 
COM1     SACMVIC  3  5  5  5  1  3  2  3 
COM1     SACMVKC  3  1  2  4  6  1  4  5 
COM1     SACMVLC  1  2  1  0  1  1  0  1 
COM1     SACMVNC  2  3  2  1  3  1  3  3 
COM1     SACMVPC  4  3  2  3  6  3  4  8 
COM1     SACMVQC  3  0  1  5  1  1  1  1 
COM1     SACMVRC  1  1  3  0  2  0  2  2 
COM1     SACMVSC  2  3  3  2  1  0  1  0 
COM1     SACMVTC  6  5  4  4  3  2  6  5 
COM1     SACMVVC  5  2  4  5  2  4  7  5 
COM1     SACMVYC 13  4  3 11  3  4  4  5 
COM1     SACMWDC  2  1  2  2  2  0  1  0 
COM1     SACMWEC  1  1  0  0  2  2  4  2 
COM1     SACMWFC  0  0  2  0  1  1  2  2 
COM1     SACMWKC  3  0  1  1  0  1  0  0 
COM1     SACMWNC  2  2  1  0  2  1  2  2 
COM1     SACMWQC  3  0  2  4  2  2  0  1 
COM1     SACMWSC  1  1  1  0  0  1  1  1 
COM1     SACMWTC  1  2  1  0  1  0  3  1 
COM1     SACMWVC  2  0  2  3  0  0  3  1 
COM1     SACMWYC  0  5  2  1  3  2  1  2 
COM1     SACMYEC  2  6  3  4  2  2  3  2 
COM1     SACMYGC  3  1  3  4  5  3  6  7 
COM1     SACMYHC  4  4  3  2  1  0  1  2 
COM1     SACMYKC  2  1  5  3  2  2  1  2 
COM1     SACMYLC  4  3  4  0  2  1  2  3 
COM1     SACMYMC  3  4  3  3  5  3  6  7 
COM1     SACMYNC  1  6  3  3  4  3  2  2 
COM1     SACMYPC  3  2  2  2  1  0  1  0 
COM1     SACMYQC  1  3  2  0  2  3  5  6 
COM1     SACMYRC  2  2  2  4  1  2  1  2 
COM1     SACMYVC  3  1  6  3  6  3  2  3 
COM1     SACMYWC  2  0  3  2  2  2  3  2 
COM1     SACMYYC  5  3  5  5  2  2  3  4 
COM1     SACNAEC  1  5  3  3  5  1  3  1 
COM1     SACNAFC  4  4  2  2  3  2  4  4 
COM1     SACNAGC  3  2  3  1  2  5  2  4 
COM1     SACNAHC  3  3  3  2  2  0  0  1 
COM1     SACNAIC  1  1  4  4  0  0  0  2 
COM1     SACNAMC  4  1  3  1  4  6  0  3 
COM1     SACNAPC  2  0  2  1  1  0  0  0 
COM1     SACNAQC  3  4  2  1  1  2  1  2 
COM1     SACNASC  2  2  1  1  2  4  2  4 
COM1     SACNATC  2  3  4  4  2  1  3  3 
COM1     SACNAWC  1  1  1  2  1  1  0  1 
COM1     SACNAYC  3  3  4  2  2  2  2  3 
COM1     SACNDAC  6  1  2  3  0  1  1  1 
COM1     SACNDDC  4  3  2  0  1  2  4  3 
COM1     SACNDEC  5  4  3  6  1  1  2  2 
COM1     SACNDFC  4  0  3  4  0  3  1  5 
COM1     SACNDIC  5  4  7  5  4  5  7  4 
COM1     SACNDLC  1  0  2  2  1  2  3  1 
COM1     SACNDMC  4  4  1  2  4  3  4  5 
COM1     SACNDNC  2  6  3  1  1  2  2  4 
COM1     SACNDSC  3  1  4  1  5  4  2  6 
COM1     SACNDTC  1  0  2  2  2  0  1  0 
COM1     SACNDVC  3  6  4  1  3  2  2  3 
COM1     SACNEAC  2  1  3  2  1  1  1  1 
COM1     SACNEEC  2  2  3  3  0  0  2  0 
COM1     SACNEGC  0  1  1  0  3  1  3  1 
COM1     SACNEIC  4  3  2  4  2  1  1  2 
COM1     SACNEKC  4  4  1  3  0  2  2  2 
COM1     SACNENC  2  3  2  1  1  1  0  1 
COM1     SACNEPC  0  1  0  0  0  0  0  1 
COM1     SACNEQC  2  1  7  4  5  5  4  9 
COM1     SACNESC  4  5  2  2  5  3  4  4 
COM1     SACNETC  1  3  1  1  0  1  0  0 
COM1     SACNEWC  2  0  1  0  1  0  3  0 
COM1     SACNEYC  4  2  3  3  5  1  6  4 
COM1     SACNFDC  6  3  2  1  1  1  3  3 
COM1     SACNFEC  0  5  0  2  3  2  3  3 
COM1     SACNFFC  2  6  1  7  5  4  9  9 
COM1     SACNFIC  5  8  4  2  1  3  3  2 
COM1     SACNFKC  3  5  4  6  4  4  7  7 
COM1     SACNFMC  4  4  3  1  0  2  2  2 
COM1     SACNFNC  4  3  1  4  4  4  3  5 
COM1     SACNFPC  2  4  1  1  3  2  3  4 
COM1     SACNFQC  4  2  0  0  3  3  4  4 
COM1     SACNFSC  5  1  2  2  5  3  6  6 
COM1     SACNFTC  5  2  7  6  9  3  7  7 
COM1     SACNFYC  4  4  1  4  4  3  6  5 
COM1     SACNGDC  0  2  4  1  0  0  1  0 
COM1     SACNGEC  3  2  1  0  2  0  0  1 
COM1     SACNGHC  0  2  2  1  4  2  5  4 
COM1     SACNGIC  4  1  0  3  1  2  6  2 
COM1     SACNGNC  0  0  5  4  2  1  0  1 
COM1     SACNGPC  1  1  1  0  0  1  1  1 
COM1     SACNGQC  1  1  5  0  0  1  1  1 
COM1     SACNGRC  0  1  2  2  0  0  0  1 
COM1     SACNGSC  0  0  2  2  0  0  2  1 
COM1     SACNGYC  2  1  3  1  2  0  2  2 
COM1     SACNHAC  1  1  3  3  1  2  2  2 
COM1     SACNHDC  1  2  3  4  0  1  0  1 
COM1     SACNHIC  2  6  2  4  4  3  2  5 
COM1     SACNHKC  1  2  3  2  1  1  2  2 
COM1     SACNHLC  0  0  2  0  4  0  2  2 
COM1     SACNHMC  1  4  2  0  1  0  0  1 
COM1     SACNHQC  3  4  0  3  2  1  3  3 
COM1     SACNHSC  1  2  4  2  2  1  0  1 
COM1     SACNHTC  3  1  5  5  1  1  2  2 
COM1     SACNHVC  0  2  1  1  2  1  3  3 
COM1     SACNHWC  1  2  0  0  3  0  3  3 
COM1     SACNHYC  1  6  1  4  4  0  2  2 
COM1     SACNIAC  1  2  6  2  0  1  1  1 
COM1     SACNIDC  6  4  4  5  1  1  3  2 
COM1     SACNIEC  2  4  9  4  1  4  5  5 
COM1     SACNIFC 11  5  2  4  8  8 10 12 
COM1     SACNIGC  0  3  1  3  3  3  4  6 
COM1     SACNIIC  8  1  9  8  9  8  6  8 
COM1     SACNIKC  3  8  4  2  1  1  2  2 
COM1     SACNILC  4  2  2  5  3  3  2  2 
COM1     SACNIMC  0  3  4  3  1  1  0  1 
COM1     SACNINC  3  7  5  6  7  9  8 10 
COM1     SACNIRC  2  1  3  2  1  2  4  2 
COM1     SACNISC  1  2  1  2  2  2  4  2 
COM1     SACNIWC  1  0  0  1  2  0  0  0 
COM1     SACNIYC  5  8  5  6  3  3  4  3 
COM1     SACNKAC  1  1  1  1  2  1  3  3 
COM1     SACNKDC  2  1  1  1  3  2  0  1 
COM1     SACNKGC  1  2  1  2  1  0  0  1 
COM1     SACNKHC  2  5  2  4  6  7  4  7 
COM1     SACNKIC  3  3  3  1  2  4  7  6 
COM1     SACNKMC  0  2  2  0  2  2  1  0 
COM1     SACNKPC  0  0  1  0  1  1  0  1 
COM1     SACNKRC  1  0  0  2  1  0  0  0 
COM1     SACNKSC  0  1  3  7  2  1  0  4 
COM1     SACNKTC  1  4  0  1  1  0  0  1 
COM1     SACNKVC  4  0  5  2  8  4  2  4 
COM1     SACNLAC  1  5  2  0  3  5  3  3 
COM1     SACNLDC  1  2  2  4  2  4  4  5 
COM1     SACNLEC  1  2  2  1  3  1  2  3 
COM1     SACNLFC  3  3  5  4  1  1  2  3 
COM1     SACNLGC  2  3  0  1  0  0  0  2 
COM1     SACNLIC  0  2  0  2  1  0  1  1 
COM1     SACNLKC  1  0  2  3  1  0  1  1 
COM1     SACNLRC  1  0  2  2  1  4  2  3 
COM1     SACNLVC  1  2  1  1  1  0  1  1 
COM1     SACNLWC  1  0  0  0  2  1  1  3 
COM1     SACNMDC  2  1  3  5  2  0  3  3 
COM1     SACNMHC  3  2  3  2  1  0  0  1 
COM1     SACNMIC  1  3  3  4  2  3  3  4 
COM1     SACNMLC  1  5  0  1  0  1  1  1 
COM1     SACNMNC  1  3  1  4  1  1  3  2 
COM1     SACNMPC  4  2  3  0  1  0  1  1 
COM1     SACNMQC  1  1  2  2  0  0  1  0 
COM1     SACNMSC  2  3  2  2  1  2  3  3 
COM1     SACNMTC  0  4  2  3  1  0  2  1 
COM1     SACNMVC  2  5  4  1  1  1  2  2 
COM1     SACNMWC  2  3  1  1  0  0  2  1 
COM1     SACNMYC  0  3  1  6  1  0  0  1 
COM1     SACNNFC  4  3  2  1  0  0  1  2 
COM1     SACNNIC  5  3  2  3  6  0  5  6 
COM1     SACNNKC  4  4  2  2  2  1  3  4 
COM1     SACNNLC  1  2  2  2  4  1  0  2 
COM1     SACNNMC  1  2  3  2  1  0  1  0 
COM1     SACNNPC  2  4  1  2  3  2  0  2 
COM1     SACNNQC  5  0  2  1  1  0  0  0 
COM1     SACNPDC  3  1  4  0  4  1  3  5 
COM1     SACNPEC  2  2  0  2  0  0  1  1 
COM1     SACNPFC  2  4  2  1  1  1  1  2 
COM1     SACNPHC  5  0  0  2  2  0  2  2 
COM1     SACNPIC  0  4  4  3  2  1  3  2 
COM1     SACNPKC  0  2  2  1  1  0  1  0 
COM1     SACNPMC  2  1  3  0  1  0  1  1 
COM1     SACNPNC  4  3  0  1  1  2  3  3 
COM1     SACNPQC  0  1  4  1  1  1  2  2 
COM1     SACNPVC  1  0  0  0  0  3  2  2 
COM1     SACNPWC  0  0  1  1  1  0  0  0 
COM1     SACNPYC  1  3  4  4  1  1  1  1 
COM1     SACNQEC  2  1  4  0  1  4  6  5 
COM1     SACNQGC  1  0  1  1  0  4  3  3 
COM1     SACNQLC  0  2  1  0  0  1  1  0 
COM1     SACNQMC  0  2  0  2  1  2  1  1 
COM1     SACNQQC  1  4  1  0  1  0  1  2 
COM1     SACNQRC  0  6  0  1  1  0  0  0 
COM1     SACNQSC  1  2  1  4  1  0  1  1 
COM1     SACNQYC  0  6  2  1  2  1  1  2 
COM1     SACNREC  3  2  1  3  3  2  1  3 
COM1     SACNRFC  0  2  0  4  2  0  8  2 
COM1     SACNRHC  0  3  2  2  2  1  3  3 
COM1     SACNRPC  0  1  2  2  0  0  0  1 
COM1     SACNRQC  0  1  1  4  2  2  4  4 
COM1     SACNRSC  2  3  1  2  2  2  3  3 
COM1     SACNRTC  2  4  3  4  2  2  3  2 
COM1     SACNRYC  4  5  5  0  3  5  7  7 
COM1     SACNSAC  2  2  4  1  3  2  1  1 
COM1     SACNSDC  0  1  1  4  2  1  2  2 
COM1     SACNSEC  3  3  1  4  4  3  8  6 
COM1     SACNSGC  0  3  1  0  0  0  1  0 
COM1     SACNSHC  4  3  4  1  2  2  3  2 
COM1     SACNSIC  8  6  5  6  5  2  6  6 
COM1     SACNSLC  0  1  2  2  4  0  1  1 
COM1     SACNSMC  1  3  0  4  0  1  1  0 
COM1     SACNSNC  2  3  3  5  1  1  0  1 
COM1     SACNSPC  0  1  2  3  1  0  0  0 
COM1     SACNSQC  2  3  1  4  6  2  5  5 
COM1     SACNSSC  1  2  4  2  4  2  5  5 
COM1     SACNSTC  0  4  1  3  1  3  4  4 
COM1     SACNSYC  0  1  1  3  0  1  1  1 
COM1     SACNTGC  0  1  2  3  1  2  1  0 
COM1     SACNTKC  2  3  1  4  1  1  4  2 
COM1     SACNTLC  2  2  1  1  2  1  1  1 
COM1     SACNTNC  5  6  1  2  8  4  5  4 
COM1     SACNTQC  2  3  2  0  2  3  2  3 
COM1     SACNTTC  2  3  5  4  6  6  6  8 
COM1     SACNTVC  3  6  4  4  4  4  6  2 
COM1     SACNTWC  2  4  1  2  0  1  1  1 
COM1     SACNTYC  6  4  5  5  5  4  2  1 
COM1     SACNVDC  2  6  4  3  1  2  3  3 
COM1     SACNVEC  2  4  5  3  1  0  2  2 
COM1     SACNVFC  3  2  2  4  1  2  5  4 
COM1     SACNVGC  2  2  2  1  1  1  2  2 
COM1     SACNVKC  7  1  5  4  5  7  8  8 
COM1     SACNVMC  2  1  1  0  2  3  1  1 
COM1     SACNVNC  2  0  5  4  2  6  5  6 
COM1     SACNVPC  0  1  1  1  1  1  1  1 
COM1     SACNVQC  2  9  5  1  6  7  8  9 
COM1     SACNVSC  2  4  2  3  2  0  2  2 
COM1     SACNVTC  4  1  7  8  2  3  7  3 
COM1     SACNVVC  0  9  2  2  3  2  1  2 
COM1     SACNVYC  6  7  9  5  7  6  4  5 
COM1     SACNWAC  1  1  1  0  2  1  3  3 
COM1     SACNWEC  3  0  0  0  0  0  2  1 
COM1     SACNWFC  0  0  0  3  1  1  0  1 
COM1     SACNWHC  1  2  1  1  1  1  2  2 
COM1     SACNWIC  0  0  2  0  0  1  0  0 
COM1     SACNWKC  0  1  1  0  0  1  1  2 
COM1     SACNWMC  1  0  2  0  1  1  0  1 
COM1     SACNWNC  1  2  0  1  0  0  2  0 
COM1     SACNWPC  2  2  0  2  0  1  1  1 
COM1     SACNWSC  3  2  2  1  3  2  3  4 
COM1     SACNWTC  0  2  0  1  0  1  1  1 
COM1     SACNWVC  1  3  1  0  0  1  0  0 
COM1     SACNWYC  2  1  2  1  4  2  2  1 
COM1     SACNYFC  2  6  6  6  5  5  7 14 
COM1     SACNYHC  3  2  2  6  5  3  9  8 
COM1     SACNYKC  5  2  7  3  2  3  5  5 
COM1     SACNYLC  3  5  3  4  4  1  5  5 
COM1     SACNYMC  3  5  1  3  1  0  2  1 
COM1     SACNYPC  1  3  3  1  5  2  2  2 
COM1     SACNYSC  2  5  3  6  3  4  4  4 
COM1     SACNYTC  1  4 10  6 13  3  9 13 
COM1     SACNYVC  5 10  3  5  3  3  4  5 
COM1     SACNYYC  3  6  9  7  3  3  7  5 
COM1     SACPAAC  0  2  5  1  5  3  6  4 
COM1     SACPADC  4  5  3  3  9  5  6  6 
COM1     SACPAEC  6  5  4  4  7  4 10  8 
COM1     SACPAGC  2  1  2  4  3  4  5  4 
COM1     SACPAHC  1  2  4  1  3  1  2  1 
COM1     SACPALC  2  1  2  2  0  0  4  0 
COM1     SACPAPC  3  2  0  0  3  1  1  3 
COM1     SACPAQC  2  1  6  3  2  1  1  1 
COM1     SACPASC  1  2  4  3  0  2  3  1 
COM1     SACPATC  3  4  2  3  4  2  5  5 
COM1     SACPAWC  1  1  0  0  1  1  1  1 
COM1     SACPDDC  2  5  8  3  4  8 10 10 
COM1     SACPDEC  1  5  3  4  3  3  0  3 
COM1     SACPDFC  1  4  6  1  4  6  8  5 
COM1     SACPDGC  1  1  1  1  2  2  2  2 
COM1     SACPDIC  5  1  3  6  2  2  2  5 
COM1     SACPDKC  6  1  5  6 12  5  5  6 
COM1     SACPDMC  4  3  3  1  1  3  1  1 
COM1     SACPDNC  3  4  8  4  2  6  6  4 
COM1     SACPDPC  0  2  3  2  0  3  2  2 
COM1     SACPDQC  2  2  5  2  2  2  4  4 
COM1     SACPDRC  1  0  4  1  0  0  1  0 
COM1     SACPDSC  1  1  0  3  4  2  3  2 
COM1     SACPDTC  5  4  4  4  3  4  5  6 
COM1     SACPEDC  5  4  2  2  2  2  2  2 
COM1     SACPEEC  3  4  4  2  2  2  4  4 
COM1     SACPEFC  1  2  4  2  2  2  3  4 
COM1     SACPEGC  0  0  1  2  1  2  1  2 
COM1     SACPEHC  1  4  3  2  3  4  3  5 
COM1     SACPEIC  3  2  2  6  1  1  2  4 
COM1     SACPEKC  2  3  3  3  0  1  1  1 
COM1     SACPEPC  1  3  2  1  0  0  1  0 
COM1     SACPERC  2  3  1  1  3  2  2  2 
COM1     SACPEVC  4  2  6  3  4  0  3  3 
COM1     SACPEYC  4  2  1  1  1  1  2  2 
COM1     SACPFAC  2  5  2  1  1  3  3  3 
COM1     SACPFEC  2  5  3  2  4  4  7  8 
COM1     SACPFIC  1  8  4  3  7  5  7  8 
COM1     SACPFKC  3  3  4  5  2  3  6  4 
COM1     SACPFPC  0  4  1  2  4  0  0  3 
COM1     SACPFSC  3  1  5  1  0  1  1  2 
COM1     SACPFTC  6  2  4  4  8  4  3  9 
COM1     SACPFVC  3  3  5  4  2  1  1  2 
COM1     SACPGAC  2  1  0  1  3  0  4  2 
COM1     SACPGEC  1  2  1  0  4  2  3  2 
COM1     SACPGFC  1  0  4  1  1  1  2  2 
COM1     SACPGGC  1  1  0  0  2  2  2  3 
COM1     SACPGIC  1  2  4  1  4  2  4  1 
COM1     SACPGKC  3  1  1  4  0  1  1  0 
COM1     SACPGLC  0  0  1  1  2  2  2  3 
COM1     SACPGPC  1  0  1  1  3  1  2  4 
COM1     SACPGSC  0  3  0  0  1  0  1  1 
COM1     SACPGTC  0  0  5  1  1  1  2  2 
COM1     SACPGVC  1  1  3  0  3  0  2  6 
COM1     SACPGYC  1  2  3  2  1  3  3  2 
COM1     SACPHDC  3  4  3  1  2  2  1  2 
COM1     SACPHHC  2  5  2  4  1  2  4  3 
COM1     SACPHKC  3  5  3  2  2  2  4  3 
COM1     SACPHNC  0  5  4  2  1  0  1  1 
COM1     SACPHWC  2  1  0  2  0  1  1  1 
COM1     SACPHYC  4  3  4  3  3  1  0  1 
COM1     SACPIDC  5  3  2  4  2  0  2  2 
COM1     SACPIEC  5  6  5  1  2  3  7  4 
COM1     SACPIFC  3  5  4  3  2  4  6  6 
COM1     SACPIGC  1  2  1  4  1  1  1  1 
COM1     SACPIHC  2  4  1  3  1  1  0  4 
COM1     SACPIIC  5  3  6  3  4  3  4  3 
COM1     SACPIKC  4  3  4  3  3  1  1  2 
COM1     SACPILC  1  3  1  1  0  1  2  1 
COM1     SACPIMC  0  1  2  4  0  0  1  1 
COM1     SACPIPC  1  1  5  2  0  1  1  2 
COM1     SACPIRC  0  3  3  0  0  1  2  1 
COM1     SACPISC  2  3  2  5  2  3  1  4 
COM1     SACPITC  1  2  6  2  2  0  1  1 
COM1     SACPKAC  2  0  6  2  2  0  1  2 
COM1     SACPKDC  0  2  1  3  2  1  4  3 
COM1     SACPKFC  3  2  3  3  3  2  3  4 
COM1     SACPKGC  0  0  0  1  1  1  4  2 
COM1     SACPKIC  1  3  2  5  2  2  2  3 
COM1     SACPKLC  0  0  2  3  0  0  0  1 
COM1     SACPKNC  2  2  4  0  1  0  0  0 
COM1     SACPKQC  1  0  3  1  1  0  1  0 
COM1     SACPKTC  2  2  1  5  2  1  1  2 
COM1     SACPKVC  4  1  4  4  1  1  0  1 
COM1     SACPLDC  2  2  0  0  0  1  0  0 
COM1     SACPLIC  3  4  2  2  1  3  5  4 
COM1     SACPLKC  1  0  3  3  0  1  1  1 
COM1     SACPLLC  0  5  0  0  2  0  0  1 
COM1     SACPLMC  1  3  2  1  0  0  1  0 
COM1     SACPLNC  5  2  1  1  5  3  6  6 
COM1     SACPLPC  1  1  1  0  0  3  3  3 
COM1     SACPLQC  2  3  2  1  2  0  0  2 
COM1     SACPLYC  7  0  0  3  1  2  0  1 
COM1     SACPMAC  1  2  1  4  0  1  0  1 
COM1     SACPMDC  2  3  1  1  0  1  0  0 
COM1     SACPMFC  2  6  0  1  4  0  5  5 
COM1     SACPMKC  1  2  3  2  3  2  2  2 
COM1     SACPMNC  3  1  1  3  0  1  1  0 
COM1     SACPMQC  1  2  3  2  0  1  1  1 
COM1     SACPMRC  4  1  1  0  0  1  1  1 
COM1     SACPMSC  2  1  5  3  3  5  6  6 
COM1     SACPMTC  2  0  4  3  3  2  5  5 
COM1     SACPMVC  6  2  0  1  3  2  3  4 
COM1     SACPMYC  4  2  3  4  4  4  5  5 
COM1     SACPNFC  2  1  6  3  6  5  5  8 
COM1     SACPNHC  2  4  1  3  2  0  1  1 
COM1     SACPNKC  2  0  3  3  2  4  5  6 
COM1     SACPNSC  2  2  1  0  2  0  1  2 
COM1     SACPNTC  3  3  1  1  1  2  1  1 
COM1     SACPNVC  2  1  2  3  1  2  5  2 
COM1     SACPNWC  0  0  0  2  0  1  1  1 
COM1     SACPNYC  5  3  2  1  1  7  3  3 
COM1     SACPPAC  2  4  3  2  3  2  3  2 
COM1     SACPPDC  1  1  1  2  2  2  4  4 
COM1     SACPPFC  1  1  2  5  1  3  6  5 
COM1     SACPPGC  0  0  2  1  1  4  2  3 
COM1     SACPPHC  5  1  0  2  0  2  0  0 
COM1     SACPPIC  2  2  6  0  2  2  3  3 
COM1     SACPPLC  3  2  2  1  0  2  0  0 
COM1     SACPPMC  3  1  1  1  5  4  4  4 
COM1     SACPPNC  4  2  0  1  1  1  0  2 
COM1     SACPPRC  0  1  0  2  0  0  0  1 
COM1     SACPPSC  3  0  1  2  0  0  1  0 
COM1     SACPQDC  2  3  4  2  2  0  1  0 
COM1     SACPQFC  3  2  1  1  1  0  1  1 
COM1     SACPQHC  3  2  2  2  6  4  3  5 
COM1     SACPQIC  3  1  4  2  2  6  6  4 
COM1     SACPQNC  1  2  0  0  1  1  2  2 
COM1     SACPQPC  2  2  0  1  1  0  1  1 
COM1     SACPQSC  1  2  1  1  4  0  4  4 
COM1     SACPQTC  1  1  1  2  1  0  2  0 
COM1     SACPQWC  0  1  1  0  2  2  2  2 
COM1     SACPQYC  4  1  2  1  0  1  1  1 
COM1     SACPRAC  1  1  4  0  1  0  1  2 
COM1     SACPRDC  0  4  2  1  0  0  1  0 
COM1     SACPRFC  4  1  5  1  3  1  3  1 
COM1     SACPRLC  1  0  1  1  0  1  1  1 
COM1     SACPRSC  4  5  9  1  2  3  2  3 
COM1     SACPRTC  4  2  0  1  2  2  4  3 
COM1     SACPSEC  2  2  1  1  1  0  3  2 
COM1     SACPSFC  5  3  2  4  5  4  9 10 
COM1     SACPSGC  0  1  3  2  0  0  2  0 
COM1     SACPSHC  6  2  2  5  2  3  2  5 
COM1     SACPSKC  4  5  1  2  2  3  6  2 
COM1     SACPSLC  2  1  2  0  2  1  0  0 
COM1     SACPSMC  2  3  1  2  1  0  1  1 
COM1     SACPSNC  3  5  3  2  6  0  1  4 
COM1     SACPSPC  1  0  2  0  1  0  0  2 
COM1     SACPSSC  2  3  3  4  1  1  1  0 
COM1     SACPSVC  6  5  8  1  3  1  1  3 
COM1     SACPSYC  5  9  2  4  4  1  1  2 
COM1     SACPTAC  4  2  3  4  4  1  2  0 
COM1     SACPTDC  3  4  4  3  0  2  3  2 
COM1     SACPTEC  2  7  7  1  3  1  2  4 
COM1     SACPTFC  4  5  3  5  3  8  7 10 
COM1     SACPTGC  3  1  2  1  1  1  0  3 
COM1     SACPTIC  5  4  3  3  6  4  4  5 
COM1     SACPTKC  3  2  1  2  1  0  0  0 
COM1     SACPTLC  1  0  0  3  2  1  1  0 
COM1     SACPTNC  0  5  2  3  2  2  3  2 
COM1     SACPTPC  1  0  3  1  3  1  2  4 
COM1     SACPTSC  4  2  2  3  2  2  3  3 
COM1     SACPTTC  1  1  5  5  2  3  4  4 
COM1     SACPTYC  4  4  3  3  8  7  5  9 
COM1     SACPVEC  8  5  9  4  3  4  6  6 
COM1     SACPVFC  1  2  1  2  2  2  6  3 
COM1     SACPVGC  2  2  2  2  2  0  0  0 
COM1     SACPVKC  4  3  2  2  2  1  3  3 
COM1     SACPVPC  6  3  3  0  1  1  4  2 
COM1     SACPVQC  2  4  2  4  4  3  8  7 
COM1     SACPVRC  5  1  2  1  4  3  7  6 
COM1     SACPVSC  0  3  4  3  2  0  1  3 
COM1     SACPVTC  5  3  9  1  2  2  5  6 
COM1     SACPVYC  5  6  4  5  3  6 11 10 
COM1     SACPWIC  3  2  2  2  0  1  1  1 
COM1     SACPWKC  1  2  0  0  0  0  1  0 
COM1     SACPWMC  0  0  1  1  1  0  0  1 
COM1     SACPWNC  3  5  3  2  3  1  4  4 
COM1     SACPWPC  0  3  1  0  1  0  1  1 
COM1     SACPWRC  2  4  2  0  5  2  3  5 
COM1     SACPWSC  1  0  2  1  2  2  1  1 
COM1     SACPWTC  1  1  0  0  1  0  1  1 
COM1     SACPWVC  1  7  0  2  3  2  1  4 
COM1     SACPWWC  1  1  2  0  1  2  1  2 
COM1     SACPYDC  4  4  2  5  1  4  2  3 
COM1     SACPYEC  6  2  6 10  5  4  6  7 
COM1     SACPYHC  4  2  2  4  2  1  5  4 
COM1     SACPYIC  6  7  9  5  3  5  4 10 
COM1     SACPYLC  2  4  0  1  1  1  1  1 
COM1     SACPYMC  2  5  5  2  1  2  1  1 
COM1     SACPYNC  6  3  3  4  2  6  3  3 
COM1     SACPYPC  3  0  2  2  0  1  2  0 
COM1     SACPYTC  2  7  2  7  5  3  4  2 
COM1     SACPYVC  3  4  9  5  3  0  3  3 
COM1     SACQAAC  3  0  2  6  4  1  8 10 
COM1     SACQAFC  2  0  3  2  0  0  1  0 
COM1     SACQAHC  3  1  5  4  1  3  4  1 
COM1     SACQAIC  4  9 12  9  9  7 15 16 
COM1     SACQAKC  3  1  1  4  0  1  1  0 
COM1     SACQANC  8  2  4  4  1  1  4  2 
COM1     SACQARC  1  2  2  3  6  4  2  4 
COM1     SACQATC  3  2  4  2  3  2  2  2 
COM1     SACQAVC  4  4  0  3  3  2  2  1 
COM1     SACQAWC  0  3  0  0  1  2  3  3 
COM1     SACQDDC  3  5  6  6  1  3  2  2 
COM1     SACQDEC  3  7  9  7 10  6 10 13 
COM1     SACQDFC  2  3  8  7  5  4  7  7 
COM1     SACQDHC  5  5  4  1  3  0  4  2 
COM1     SACQDIC  4 11  8  3  6  9  9  9 
COM1     SACQDKC  3  6  4  3  2  1  1  4 
COM1     SACQDLC  1  0  1  0  0  1  1  1 
COM1     SACQDPC  2  2  3  2  3  1  2  3 
COM1     SACQDSC  4  2  5  1  6  7  4  6 
COM1     SACQDVC  2  3  5  2  2  0  1  2 
COM1     SACQDYC  5  6  8  1  2  3  2  2 
COM1     SACQEAC  6  1  8  1  1  2  3  2 
COM1     SACQEDC  5  5  3  1  3  4  3  3 
COM1     SACQEFC  1  3  1  4  2  1  1  1 
COM1     SACQEIC  2  4  3  2  1  0  3  1 
COM1     SACQELC  3  0  5  0  1  0  0  0 
COM1     SACQEMC  2  1  4  2  1  5  4  6 
COM1     SACQENC  3  2  4  3  2  2  0  2 
COM1     SACQEPC  2  2  1  2  1  0  1  1 
COM1     SACQEQC  3  7  3  4  1  1  2  2 
COM1     SACQESC  4  5  2  4  3  1  2  1 
COM1     SACQFAC  3  6  1  4  3  1  1  2 
COM1     SACQFDC  7  8  6  1  4  6  8  6 
COM1     SACQFEC  6  4  3  1  4  3  4  5 
COM1     SACQFFC 11  1  8  5  2  3  5  4 
COM1     SACQFGC  0  2  2  2  3  2  5  5 
COM1     SACQFKC  4  5  3  5  4  4  4  6 
COM1     SACQFMC  3  4  2  0  1  3  7  3 
COM1     SACQFNC  1  2  3  2  0  1  3  4 
COM1     SACQFPC  1  2  4  3  4  5  6  7 
COM1     SACQFQC  3  3  6  6  4  3  4  4 
COM1     SACQFRC  3  0  6  1  4  5  3  4 
COM1     SACQFSC  4  4  5  4  2  2  3  4 
COM1     SACQFVC  5  7  4  4  4  4  2  3 
COM1     SACQFYC  2 12  4  6  4  5  6  1 
COM1     SACQGDC  2  2  3  0  2  1  1  1 
COM1     SACQGFC  0  4  1  2  1  2  3  1 
COM1     SACQGGC  3  1  1  0  1  2  3  0 
COM1     SACQGHC  2  0  2  2  2  3  1  3 
COM1     SACQGKC  2  2  0  1  3  4  3  5 
COM1     SACQGLC  1  3  1  1  2  0  0  0 
COM1     SACQGPC  1  1  3  1  1  2  0  2 
COM1     SACQGQC  1  1  4  1  3  3  6  6 
COM1     SACQGSC  2  3  1  4  1  1  3  1 
COM1     SACQGVC  0  4  2  0  5  3  4  4 
COM1     SACQGWC  0  2  0  1  1  0  2  1 
COM1     SACQHDC  4  2  2  4  0  0  2  1 
COM1     SACQHGC  1  2  0  0  3  1  1  3 
COM1     SACQHHC  2  4  0  6  2  4  2  4 
COM1     SACQHIC  2  6  1  7  2  2  2  3 
COM1     SACQHKC  2  0  4  3  2  1  3  1 
COM1     SACQHQC  3  1  1  1  1  0  1  1 
COM1     SACQHRC  1  3  2  0  1  0  1  0 
COM1     SACQHTC  3  3  2  2  1  0  1  1 
COM1     SACQHYC  0  3  1  3  5  3  0  1 
COM1     SACQIAC  6  3  3  6  5  6  0  3 
COM1     SACQIFC  1  5  5  5  2  2  1  2 
COM1     SACQIGC  2  0  1  0  0  2  2  3 
COM1     SACQIIC  1  6  7  7  1  2  5  3 
COM1     SACQIMC  1  4  1  3  1  2  0  4 
COM1     SACQINC  6  3  2  2  2  0  3  3 
COM1     SACQIRC  1  5  5  4  3  1  1  2 
COM1     SACQITC  2  5  5  2  4  3  5  6 
COM1     SACQIWC  0  0  2  2  2  1  2  3 
COM1     SACQIYC  3 11  5  9  3  5  7  7 
COM1     SACQKAC  2  1  1  2  1  1  3  2 
COM1     SACQKDC  3  2  7  0  1  1  1  1 
COM1     SACQKEC  2  1  1  2  0  0  1  0 
COM1     SACQKFC  1  3  2  2  1  0  1  0 
COM1     SACQKGC  0  3  1  0  0  0  1  0 
COM1     SACQKHC  7  3  2  2  4  1  6  3 
COM1     SACQKIC  2  2  1  3  0  1  2  0 
COM1     SACQKPC  0  1  1  0  1  3  2  3 
COM1     SACQKRC  0  3  3  0  0  0  0  1 
COM1     SACQKSC  2  3  1  1  2  0  2  0 
COM1     SACQKTC  1  3  3  1  0  1  0  0 
COM1     SACQKVC  1  6  2  5  2  1  1  1 
COM1     SACQKYC  7  1  2  2  2  1  3  4 
COM1     SACQLAC  0  2  1  2  4  2  0  1 
COM1     SACQLDC  4  0  5  3  4  2  1  2 
COM1     SACQLEC  3  3  1  3  4  0  0  0 
COM1     SACQLGC  0  0  1  1  1  0  0  0 
COM1     SACQLHC  1  1  1  1  1  0  1  1 
COM1     SACQLNC  3  0  2  3  1  1  0  0 
COM1     SACQLPC  2  3  2  2  1  0  1  1 
COM1     SACQLQC  0  1  2  1  1  0  0  1 
COM1     SACQLRC  0  1  2  1  2  3  4  4 
COM1     SACQLSC  0  1  2  2  1  1  0  0 
COM1     SACQLTC  2  3  1  3  3  1  0  3 
COM1     SACQLVC  1  4  0  2  1  1  2  2 
COM1     SACQLYC  2  5  2  2  1  1  0  1 
COM1     SACQMDC  2  5  2  2  5  5  1  5 
COM1     SACQMEC  1  4  1  3  1  1  0  0 
COM1     SACQMGC  1  1  3  2  2  0  0  1 
COM1     SACQMHC  2  5  4  1  0  2  4  1 
COM1     SACQMIC  3  3  3  0  1  1  2  0 
COM1     SACQMKC  2  2  3  4  2  0  2  2 
COM1     SACQMLC  4  1  1  1  0  0  0  1 
COM1     SACQMMC  1  5  6  1  0  1  1  1 
COM1     SACQMNC  1  3  1  1  1  5  4  5 
COM1     SACQMRC  0  2  4  0  2  4  2  4 
COM1     SACQMTC  1  1  2  5  4  1  3  1 
COM1     SACQMVC  3  2  6  2  0  1  1  1 
COM1     SACQMWC  0  4  1  1  4  2  2  3 
COM1     SACQNAC  3  2  1  2  0  0  0  1 
COM1     SACQNDC  5  3  5  3  3  3  4  5 
COM1     SACQNFC  1  2  3  1  1  0  0  0 
COM1     SACQNIC  1  5  6  4  2  2  2  2 
COM1     SACQNNC  1  4  4  3  3  3  5  6 
COM1     SACQNPC  0  5  1  2  1  1  0  1 
COM1     SACQNQC  2  1  1  1  0  1  3  0 
COM1     SACQNRC  0  1  0  1  2  1  0  2 
COM1     SACQNTC  0  2  5  5  4  3  5  6 
COM1     SACQNVC  3  5  1  3  5  3  8  8 
COM1     SACQNYC  5  3  4  1  0  2  2  3 
COM1     SACQPEC  1  0  0  1  1  0  2  1 
COM1     SACQPIC  3  2  2  3  2  1  2  3 
COM1     SACQPNC  1  1  1  2  4  0  2  2 
COM1     SACQPQC  1  0  2  0  1  0  0  0 
COM1     SACQPRC  1  0  1  0  1  0  0  1 
COM1     SACQPSC  3  1  2  2  0  1  1  0 
COM1     SACQQAC  4  2  3  2  4  0  3  4 
COM1     SACQQMC  1  0  0  1  1  0  0  0 
COM1     SACQQRC  3  3  0  0  0  0  2  0 
COM1     SACQQSC  1  0  4  2  1  0  0  0 
COM1     SACQQTC  1  1  0  2  1  1  0  1 
COM1     SACQQYC  7  2  0  2  1  1  2  2 
COM1     SACQRAC  1  1  2  0  2  1  3  2 
COM1     SACQREC  2  1  0  2  1  0  1  1 
COM1     SACQRFC  3  1  0  2  1  0  1  1 
COM1     SACQRGC  0  0  2  1  0  0  1  0 
COM1     SACQRHC  4  0  0  4  3  3  5  5 
COM1     SACQRMC  3  2  1  0  0  0  1  0 
COM1     SACQRNC  2  2  1  0  1  0  0  0 
COM1     SACQRPC  0  2  1  0  3  1  0  3 
COM1     SACQRSC  2  2  0  3  3  2  2  1 
COM1     SACQRVC  2  4  4  1  4  2  1  2 
COM1     SACQRYC  4  3  3  3  1  3  1  3 
COM1     SACQSAC  2  2  1  4  1  2  3  3 
COM1     SACQSDC  4  6  3  0  1  2  1  1 
COM1     SACQSFC  3  5  2  1  1  0  1  1 
COM1     SACQSGC  2  5  3  0  1  1  1  1 
COM1     SACQSKC  4  2  4  1  1  2  4  3 
COM1     SACQSPC  1  2  1  1  0  1  0  0 
COM1     SACQSQC  1  6  3  1  0  2  1  0 
COM1     SACQSRC  2  1  3  5  3  3  0  3 
COM1     SACQSTC  5  4  0  8  5  2  8  4 
COM1     SACQSVC  5 11  3  2  3  1  8  6 
COM1     SACQSWC  1  0  2  1  5  0  0  2 
COM1     SACQSYC  6  4  7  7  2  3  4  5 
COM1     SACQTDC  6  4  4  2  1  2  4  3 
COM1     SACQTEC  4  4  5  4  2  0  4  2 
COM1     SACQTFC  1  1  3  3  0  1  1  1 
COM1     SACQTGC  2  2  3  1  3  1  0  1 
COM1     SACQTIC  3  3  3 10  7  2  4  4 
COM1     SACQTLC  1  1  2  0  5  1  3  1 
COM1     SACQTMC  0  2  4  1  0  1  2  1 
COM1     SACQTPC  1  2  3  1  1  0  0  0 
COM1     SACQTQC  4  0  2  1  2  1  0  2 
COM1     SACQTSC  4  1  3  2  1  0  1  1 
COM1     SACQTTC  3  7  7  4  8  4  4  5 
COM1     SACQTWC  0  1  2  1  3  1  3  3 
COM1     SACQTYC  4  4  8  5  6  2  5  6 
COM1     SACQVDC  5  6  4  3  1  1  2  2 
COM1     SACQVEC  2  8  7  6  7  3  2  3 
COM1     SACQVGC  5  5  1  1  3  3  6  6 
COM1     SACQVIC  4  2  7  6  1  2  2  2 
COM1     SACQVLC  1  0  4  2  2  0  1  1 
COM1     SACQVMC  3  3  1  2  1  2  0  1 
COM1     SACQVNC  7  2  2  3  9  4  8  5 
COM1     SACQVPC  1  2  6  2  5  3  3  2 
COM1     SACQVQC  3  3  7  0  2  0  1  3 
COM1     SACQVRC  2  1  1  2  3  2  5  5 
COM1     SACQVTC  1  4  3  7  1  2  3  3 
COM1     SACQVVC  7  7 12  6  6  6 12 10 
COM1     SACQVWC  1  4  2  2  2  2  0  3 
COM1     SACQVYC  6  2  3  4  5  2  4  4 
COM1     SACQWEC  2  4  4  2  1  2  3  4 
COM1     SACQWFC  4  3  1  1  1  1  2  2 
COM1     SACQWIC  2  2  4  2  1  0  1  1 
COM1     SACQWKC  2  0  0  1  1  0  1  1 
COM1     SACQWLC  3  0  3  1  3  1  4  4 
COM1     SACQWNC  1  2  1  2  1  1  2  2 
COM1     SACQWPC  3  2  0  0  0  3  3  3 
COM1     SACQWQC  2  0  4  1  2  3  5  5 
COM1     SACQWTC  2  2  1  2  2  1  1  2 
COM1     SACQWVC  1  3  2  0  2  1  4  2 
COM1     SACQWWC  0  1  1  0  1  0  1  1 
COM1     SACQWYC  4  3  2  2  0  1  1  2 
COM1     SACQYEC  7  7  8  4  4  4 10  9 
COM1     SACQYFC  7  9  6  3  6  1  1  2 
COM1     SACQYGC  3  3  4  1  2  1  3  3 
COM1     SACQYIC  7 12 11  5  5  5  7  8 
COM1     SACQYLC  2  2  0  2  4  0  2  0 
COM1     SACQYMC  5  3  9  3  3  5  2  2 
COM1     SACQYNC  3 10  1  2  4  3  3  6 
COM1     SACQYRC  1  2  7  2  3  2  4  0 
COM1     SACQYSC  8  6  7  1  3  2  3  0 
COM1     SACRAAC  4  4  2  3  3  4  3  3 
COM1     SACRAEC  2  8  3  2  3  3  6  4 
COM1     SACRAFC  6  2  8  0  2  0  3  2 
COM1     SACRAHC  2  6  1  6  1  4  5  5 
COM1     SACRAIC  1  6 10  5  2  3  1  2 
COM1     SACRALC  3  2  1  2  2  5  4  3 
COM1     SACRAMC  2  5  3  2  4  4  2  4 
COM1     SACRAPC  1  0  5  3  1  1  0  0 
COM1     SACRASC  1  2  0  0  0  0  0  1 
COM1     SACRAYC  5  5  2  7  2  1  1  3 
COM1     SACRDAC  1  4  3  2  0  0  2  1 
COM1     SACRDDC  1  2  3  2  5  1  2  2 
COM1     SACRDHC  3  6  5  2  5  2  4  4 
COM1     SACRDKC  0  7  3  2  1  0  1  2 
COM1     SACRDLC  1  4  0  1  1  0  0  0 
COM1     SACRDSC  0  4  4  7  3  1  4  4 
COM1     SACREAC  1  2  2  5  4  4  3  6 
COM1     SACREDC  2  5  3  3  0  3  3  3 
COM1     SACREGC  2  0  2  4  0  3  3  3 
COM1     SACREIC  6  4  9  1  2  3  7  5 
COM1     SACRETC  1  3  1  2  0  1  2  4 
COM1     SACRFDC  1  6  3  2  3  1  2  3 
COM1     SACRFEC  1  5  0  2  0  2  5  1 
COM1     SACRFFC  3  2  1  1  1  2  1  1 
COM1     SACRFLC  0  0  1  3  0  0  1  0 
COM1     SACRFNC  4  6  3  3  3  1  3  3 
COM1     SACRFPC  1  0  1  0  0  3  4  1 
COM1     SACRFQC  5  3  3  3  4  1  3  1 
COM1     SACRFTC  4  3  4  3  1  3  5  3 
COM1     SACRFWC  5  1  0  1  2  0  0  0 
COM1     SACRFYC  1  5  3  4  3  2  1  2 
COM1     SACRGDC  0  1  2  4  1  0  1  1 
COM1     SACRGEC  2  0  2  1  0  1  1  1 
COM1     SACRGFC  2  1  2  1  1  2  4  3 
COM1     SACRGGC  0  2  1  1  3  5  1  2 
COM1     SACRGHC  2  3  2  0  0  1  1  1 
COM1     SACRGNC  0  2  1  2  2  1  1  1 
COM1     SACRGPC  0  0  1  0  1  0  2  1 
COM1     SACRGQC  1  3  1  0  1  2  3  3 
COM1     SACRGSC  2  1  0  2  0  0  1  0 
COM1     SACRGYC  3  2  5  1  3  3  0  3 
COM1     SACRHAC  4  7  5  0  5  6  6 13 
COM1     SACRHGC  1  1  1  1  0  0  0  1 
COM1     SACRHQC  2  2  3  0  6  3  3  6 
COM1     SACRHSC  0  4  4  2  4  4  6  5 
COM1     SACRHWC  3  0  0  1  1  0  3  2 
COM1     SACRHYC  4  5  3  3  5  8  8  8 
COM1     SACRIDC  0  4  4  4  3  3  4  3 
COM1     SACRIEC  4  4  2  2  2  1  2  0 
COM1     SACRIGC  3  1  4  3  3  0  4  3 
COM1     SACRIIC  5  4  8  7  5  2  2  2 
COM1     SACRILC  2  3  2  0  4  2  5  5 
COM1     SACRISC  0  2  3  2  0  2  2  0 
COM1     SACRIVC  2  8  7  5  3  2  3  4 
COM1     SACRIYC  4  5  5  3  5  2  3  4 
COM1     SACRKIC  0  1  4  4  0  1  1  1 
COM1     SACRLDC  3  5  2  2  3  3  3  5 
COM1     SACRLEC  1  3  2  0  1  0  0  0 
COM1     SACRLIC  0  3  0  2  3  3  4  5 
COM1     SACRLPC  1  2  1  2  0  1  1  1 
COM1     SACRLQC  1  1  3  1  5  3  3  5 
COM1     SACRLSC  3  3  4  0  1  1  2  2 
COM1     SACRLTC  1  2  3  3  2  3  3  4 
COM1     SACRLVC  3  3  2  3  1  0  5  2 
COM1     SACRLYC  5  3  3  1  1  0  1  1 
COM1     SACRMAC  2  4  7  3  4  5  3  6 
COM1     SACRMDC  2  3  1  2  7  2  2  4 
COM1     SACRMFC  0  2  3  1  0  1  1  1 
COM1     SACRMGC  1  2  1  3  1  0  2  2 
COM1     SACRMKC  1  0  2  2  0  0  0  1 
COM1     SACRMLC  1  2  1  0  1  0  0  0 
COM1     SACRMMC  1  1  1  1  3  2  1  2 
COM1     SACRMPC  2  2  3  0  1  1  0  1 
COM1     SACRMQC  2  2  2  1  4  2  2  3 
COM1     SACRMSC  0  2  3  4  1  1  1  3 
COM1     SACRMVC  3  1  4  3  2  1  2  0 
COM1     SACRNAC  1  2  0  2  2  1  0  2 
COM1     SACRNDC  1  3  2  2  1  0  0  0 
COM1     SACRNEC  4  2  5  3  6  1  2  3 
COM1     SACRNGC  1  0  2  1  0  0  1  0 
COM1     SACRNHC  1  4  2  0  1  2  3  3 
COM1     SACRNIC  3  2  5  4  3  2  3  3 
COM1     SACRNKC  2  6  3  2  0  1  1  1 
COM1     SACRNNC  3  1  3  4  1  1  0  3 
COM1     SACRNSC  0  4  3  0  0  1  0  0 
COM1     SACRNYC  7  4  2  4  3  2  2  4 
COM1     SACRPAC  3  3  6  0  4  2  4  5 
COM1     SACRPEC  4  3  1  3  1  1  2  0 
COM1     SACRPIC  2  5  3  0  6  7  4  4 
COM1     SACRPLC  1  3  3  0  1  0  1  1 
COM1     SACRPNC  0  1  3  2  0  0  1  0 
COM1     SACRPPC  1  3  1  3  2  1  4  1 
COM1     SACRPQC  4  1  1  0  0  1  1  1 
COM1     SACRPTC  2  0  2  0  2  1  0  1 
COM1     SACRQAC  3  2  2  0  1  2  3  2 
COM1     SACRQMC  1  2  1  1  2  0  2  2 
COM1     SACRQNC  1  1  4  0  0  1  0  2 
COM1     SACRQPC  0  1  1  3  3  0  3  3 
COM1     SACRQTC  0  3  2  2  1  0  1  2 
COM1     SACRSEC  3  2  2  0  2  2  5  4 
COM1     SACRSFC  3  1  1  2  0  0  1  1 
COM1     SACRSGC  0  2  1  0  1  0  0  0 
COM1     SACRSHC  2  1  5  1  4  3  7  7 
COM1     SACRSIC  2  7  2  0  1  0  1  1 
COM1     SACRSMC  2  2  2  1  4  3  1  3 
COM1     SACRSNC  1  6  0  2  1  1  2  1 
COM1     SACRSVC  2  2  5  3  2  3  6  3 
COM1     SACRSYC  2  1  5  3  1  2  2  2 
COM1     SACRTAC  2  3  6  3  2  1  3  3 
COM1     SACRTDC  3  6  5  4  3  1  3  3 
COM1     SACRTEC  2  2  2  0  2  1  1  5 
COM1     SACRTFC  1  3  4  3  4  4  6  7 
COM1     SACRTHC  3  2  4  3  2  1  5  2 
COM1     SACRTIC  6  4  4  7  7  5  7  8 
COM1     SACRTNC  4  4  5  2  6  5  6  7 
COM1     SACRTQC  4  3  3  4  4  3  5  6 
COM1     SACRTSC  1  2  4  2  2  1  2  2 
COM1     SACRTVC  4  3  5  1  5  4  5  6 
COM1     SACRVFC  3  3  4  2  5  0  7  5 
COM1     SACRVGC  2  1  1  1  3  2  5  5 
COM1     SACRVHC  6  1  7  3  5  5  2  1 
COM1     SACRVKC  4  1  3  7  2  2  2  3 
COM1     SACRVMC  2  4  2  1  1  1  3  2 
COM1     SACRVNC  1  4  8  4  3  6  7  4 
COM1     SACRVQC  7  5  3  2  1  4  5  4 
COM1     SACRVTC  3  1  4  4  3  2  8  7 
COM1     SACRVYC  5  6  7  3  9  6  9 10 
COM1     SACRWHC  3  0  1  0  3  1  2  3 
COM1     SACRWLC  2  0  0  1  1  0  2  1 
COM1     SACRWNC  0  1  2  0  0  0  0  1 
COM1     SACRWSC  0  2  1  0  0  0  0  1 
COM1     SACRYEC  3  4  1  4  2  3  2  1 
COM1     SACRYFC  4  3  6  1  5  1  4  6 
COM1     SACRYGC  2  4  5  1  1  0  1  2 
COM1     SACRYHC  3  5  4  4  5  5  8 10 
COM1     SACRYIC  4  7 12 10  7  4  8  8 
COM1     SACRYLC  2  1  1  1  1  0  1  1 
COM1     SACRYMC  4  4  4  2  2  2  0  1 
COM1     SACRYPC  5  2  1  1  1  5  4  5 
COM1     SACRYSC  1  5  2  4  4  2  2  3 
COM1     SACRYTC  6  6  2  8  2  5  5  7 
COM1     SACRYVC  3  5  4  7  1  1  4  1 
COM1     SACRYYC  4  6 11  5  6  4  4  6 
COM1     SACSAEC  4  4  4  7  3  2  0  2 
COM1     SACSAFC  4  0  3  1  4  3  5  6 
COM1     SACSAMC  1  1  4  1  0  1  0  0 
COM1     SACSANC  3  1  4  2  0  3  0  1 
COM1     SACSAQC  4  2  0  2  1  0  1  1 
COM1     SACSARC  1  4  3  1  1  1  0  1 
COM1     SACSASC  3  4  4  3  1  1  1  2 
COM1     SACSATC  4  0  1  1  2  1  2  4 
COM1     SACSAWC  2  1  2  0  0  2  0  0 
COM1     SACSDAC  3  5  3  1  2  2  5  4 
COM1     SACSDFC  2  4  0  4  0  0  2  1 
COM1     SACSDHC  4  2  1  3  1  1  0  0 
COM1     SACSDIC  1  6  5  3  3  3  6  6 
COM1     SACSDKC  7  5  5  1  1  5  5  5 
COM1     SACSDNC  2  3  3  2  1  2  0  1 
COM1     SACSDQC  1  1  3  0  2  0  1  2 
COM1     SACSDRC  4  2  3  0  1  1  0  2 
COM1     SACSDTC  5  0  4  4  2  5  3  2 
COM1     SACSDVC  0  4  6  2  1  2  4  3 
COM1     SACSDYC  7  5  3  1  1  2  2  2 
COM1     SACSEEC  1  1  2  6  1  0  1  0 
COM1     SACSEHC  0  3  2  6  2  1  6  2 
COM1     SACSEIC  2  2  2  4  5  2  4  2 
COM1     SACSELC  0  1  1  1  2  2  4  3 
COM1     SACSEMC  0  2  2  1  1  1  0  0 
COM1     SACSENC  1  1  1  3  1  0  0  0 
COM1     SACSERC  1  0  1  4  2  0  1  1 
COM1     SACSESC  1  3  3  4  1  1  2  4 
COM1     SACSETC  1  6  2  4  3  2  2  3 
COM1     SACSEVC  3  3  3  2  4  2  2  4 
COM1     SACSEWC  1  3  1  0  1  0  0  0 
COM1     SACSEYC  3  5  1  4  1  1  2  3 
COM1     SACSFAC  2  6  2  2  2  3  5  4 
COM1     SACSFDC  6  3  0  2  0  1  1  1 
COM1     SACSFEC  1  1  2  3  2  0  1  1 
COM1     SACSFFC  7  1  2  3  2  1  5  3 
COM1     SACSFGC  3  3  0  0  0  1  0  0 
COM1     SACSFHC  4  2  0  3  0  0  1  1 
COM1     SACSFIC  4  2  5  2  3  2  6  5 
COM1     SACSFKC  2  7  0  3  4  5  6  6 
COM1     SACSFMC  2  2  3  2  0  1  1  1 
COM1     SACSFNC  4  6  5  2  2  1  3  3 
COM1     SACSFPC  1  0  0  4  2  0  1  4 
COM1     SACSFQC  3  0  1  2  0  3  4  4 
COM1     SACSFRC  1  2  2  1  2  2  4  5 
COM1     SACSFSC  2  4  1  3  1  1  1  1 
COM1     SACSFTC  1  5  6  3  2  4  6  6 
COM1     SACSFYC  1  3  2  8  6  2  7  7 
COM1     SACSGAC  1  2  5  3  0  1  1  1 
COM1     SACSGDC  0  5  1  0  0  1  0  0 
COM1     SACSGFC  2  1  1  1  1  1  0  2 
COM1     SACSGHC  1  0  1  1  2  1  0  1 
COM1     SACSGIC  3  0  2  3  0  0  0  1 
COM1     SACSGKC  0  2  1  0  0  0  2  1 
COM1     SACSGMC  0  0  0  1  2  0  0  1 
COM1     SACSGNC  2  0  1  0  1  0  0  0 
COM1     SACSGRC  0  0  0  1  0  2  0  0 
COM1     SACSGSC  3  1  3  1  0  1  0  0 
COM1     SACSGTC  3  3  2  2  1  0  1  1 
COM1     SACSGVC  6  1  3  4  2  3  3  3 
COM1     SACSGYC  0  1  1  2  1  2  0  2 
COM1     SACSHAC  2  3  2  1  2  2  5  4 
COM1     SACSHDC  2  4  2  1  1  2  2  2 
COM1     SACSHEC  6  3  2  0  0  1  2  0 
COM1     SACSHFC  2  8  3  7  5  8 10  8 
COM1     SACSHGC  0  3  0  2  1  0  1  1 
COM1     SACSHHC  2  5  3  5  0  3  2  1 
COM1     SACSHKC  3  1  1  2  2  1  2  2 
COM1     SACSHNC  4  1  2  0  2  2  2  2 
COM1     SACSHPC  1  4  1  3  0  1  2  0 
COM1     SACSHQC  1  2  0  2  3  3  2  4 
COM1     SACSHVC  0  4  3  6  4  2  6  5 
COM1     SACSHYC  6  3  2  1  3  2  1  3 
COM1     SACSIDC  5  2  2  3  4  2  6  5 
COM1     SACSIEC  4  5  3  3  3  1  2  3 
COM1     SACSIFC  5  2  7  5  6  6  2  4 
COM1     SACSIHC  4  4  1  3  2  3  4  4 
COM1     SACSIIC 10  3  5  2  6  7  9  7 
COM1     SACSILC  4  1  2  2  3  1  2  3 
COM1     SACSIMC  2  6  3  4  4  2  6  5 
COM1     SACSIPC  1  2  1  1  1  2  2  2 
COM1     SACSIRC  2  4  3  0  2  0  3  2 
COM1     SACSITC  4  1  6  4  8  3  5  7 
COM1     SACSIVC  5  7  4  8  2  4  3  4 
COM1     SACSIWC  0  0  1  1  1  2  4  3 
COM1     SACSKAC  4  3  1  5  0  3  2  2 
COM1     SACSKDC  2  5  0  3  5  1  7  6 
COM1     SACSKEC  2  2  2  1  1  1  0  1 
COM1     SACSKFC  5  2  3  3  2  0  1  1 
COM1     SACSKGC  1  0  0  1  0  1  3  0 
COM1     SACSKHC  1  3  3  2  3  1  2  2 
COM1     SACSKIC  3  7  1  3  2  0  1  1 
COM1     SACSKKC  0  0  2  2  1  1  0  1 
COM1     SACSKLC  0  3  1  1  1  1  1  1 
COM1     SACSKMC  3  1  0  3  1  1  0  1 
COM1     SACSKPC  1  3  2  4  1  1  2  2 
COM1     SACSKQC  4  2  3  4  2  5  5  6 
COM1     SACSKSC  3  3  3  1  5  3  4  2 
COM1     SACSKTC  3  2  3  1  1  1  2  2 
COM1     SACSKVC  2  2  5  3  1  2  3  4 
COM1     SACSLFC  4  2  1  1  2  2  4  4 
COM1     SACSLKC  1  2  0  0  1  3  4  4 
COM1     SACSLMC  1  2  0  2  0  1  1  1 
COM1     SACSLQC  2  0  1  2  0  1  0  0 
COM1     SACSLTC  3  2  2  2  0  1  1  1 
COM1     SACSLVC  2  2  1  4  2  4  5  6 
COM1     SACSLYC  2  2  3  3  3  1  1  3 
COM1     SACSMDC  2  1  2  2  0  0  1  0 
COM1     SACSMEC  1  1  4  4  4  1  0  6 
COM1     SACSMFC  2  1  2  4  2  2  3  2 
COM1     SACSMGC  1  2  0  2  2  1  3  3 
COM1     SACSMHC  2  4  5  3  2  1  2  0 
COM1     SACSMIC  2  4  3  1  0  2  3  2 
COM1     SACSMKC  0  2  2  1  2  4  0  1 
COM1     SACSMMC  2  2  2  1  2  2  2  3 
COM1     SACSMNC  1  2  3  2  2  3  6  5 
COM1     SACSMPC  0  1  1  2  0  0  0  1 
COM1     SACSMQC  1  6  2  2  1  1  1  0 
COM1     SACSMSC  0  3  1  3  1  0  1  1 
COM1     SACSMTC  4  1  2  3  2  1  0  2 
COM1     SACSMWC  0  1  0  1  0  0  0  2 
COM1     SACSMYC  4  2  2  2  1  1  0  0 
COM1     SACSNDC  4  4  4  0  2  1  1  1 
COM1     SACSNFC  4  4  3  5  2  2  4  4 
COM1     SACSNHC  1  3  6  3  2  2  2  3 
COM1     SACSNIC  5  5  6  2  3  0  2  1 
COM1     SACSNKC  5  0  1  0  1  0  1  1 
COM1     SACSNLC  0  0  2  2  1  0  1  1 
COM1     SACSNMC  1  2  3  2  2  2  1  4 
COM1     SACSNNC  2  1  0  4  1  1  3  1 
COM1     SACSNPC  1  0  0  1  1  0  0  0 
COM1     SACSNSC  3  3  1  3  5  5  3  4 
COM1     SACSNTC  1  7  2  3  0  1  1  2 
COM1     SACSNVC  2  6  3  2  3  5  3  5 
COM1     SACSPDC  2  2  2  1  0  1  0  0 
COM1     SACSPFC  3  2  1  2  3  2  0  1 
COM1     SACSPHC  2  1  3  2  2  2  0  1 
COM1     SACSPIC  3  3  0  4  1  2  2  1 
COM1     SACSPMC  0  0  0  1  1  0  0  0 
COM1     SACSPPC  0  0  3  1  3  1  0  1 
COM1     SACSPQC  1  3  4  1  0  0  0  2 
COM1     SACSPSC  0  2  1  3  1  1  1  1 
COM1     SACSPVC  1  0  5  3  3  4  4  5 
COM1     SACSPYC  1  1  4  2  1  0  0  0 
COM1     SACSQAC  3  3  2  1  3  3  0  3 
COM1     SACSQDC  6  3  4  3  2  1  2  1 
COM1     SACSQEC  0  3  1  1  1  0  1  1 
COM1     SACSQFC  1  4  2  2  1  0  1  2 
COM1     SACSQGC  3  4  1  3  0  2  1  1 
COM1     SACSQIC  1  8  3  3  4  0  3  4 
COM1     SACSQKC  3  2  4  2  2  1  0  0 
COM1     SACSQLC  2  1  1  4  0  0  1  1 
COM1     SACSQMC  2  0  2  4  3  1  1  4 
COM1     SACSQNC  0  2  0  2  2  3  4  4 
COM1     SACSQQC  2  1  0  2  2  1  0  2 
COM1     SACSQSC  4  1  1  6  3  2  1  3 
COM1     SACSQVC  2  6  5  6  1  5  5  5 
COM1     SACSQYC  4  2  3  2  1  1  0  1 
COM1     SACSRAC  1  3  1  3  3  3  2  3 
COM1     SACSRDC  1  3  2  1  3  0  3  3 
COM1     SACSREC  1  3  0  1  1  2  0  0 
COM1     SACSRFC  1  8  1  2  0  1  1  1 
COM1     SACSRHC  2  4  0  3  2  1  0  1 
COM1     SACSRIC  2  4  4  1  2  6  8  8 
COM1     SACSRLC  0  1  2  2  3  4  2  3 
COM1     SACSRSC  0  2  2  2  5  1  4  7 
COM1     SACSRTC  1  1  1  2  4  0  6  4 
COM1     SACSRVC  2  3  1  6  1  2  3  2 
COM1     SACSRYC  1  2  1  3  2  3  4  5 
COM1     SACSSAC  0  3  4  4  1  4  5  5 
COM1     SACSSDC  3  5  2  1  1  2  3  4 
COM1     SACSSEC  1  5  2  3  2  0  1  1 
COM1     SACSSFC  3  7  3  4  3  2  4  4 
COM1     SACSSHC  0  1  2  2  3  3  4  3 
COM1     SACSSIC  3  5  1  3  2  2  5  5 
COM1     SACSSKC  1  3  3  3  0  1  2  1 
COM1     SACSSLC  0  1  1  0  2  1  2  1 
COM1     SACSSPC  1  2  1  1  2  1  0  1 
COM1     SACSSRC  2  4  1  3  2  1  2  2 
COM1     SACSSSC  1  6  7  3  4  5  6  7 
COM1     SACSSTC  3  5  0  1  2  0  3  1 
COM1     SACSSVC  2  4  6  5  4  2  4  5 
COM1     SACSTDC  2  2  6  3  1  3  1  2 
COM1     SACSTFC  2  6  0  2  1  1  1  1 
COM1     SACSTHC  4  4  5  3  1  1  3  2 
COM1     SACSTIC  4  6  3  3  1  1  2  1 
COM1     SACSTKC  2  4  4  4  3  6  4  4 
COM1     SACSTLC  0  1  1  1  1  2  1  2 
COM1     SACSTMC  3  1  4  3  3  4  9  7 
COM1     SACSTNC  4  3  2  1  2  4  6  5 
COM1     SACSTRC  0  3  1  3  1  1  2  2 
COM1     SACSTSC  4  6  3  4  1  2  2  2 
COM1     SACSTTC  6  2  6  8  4  4  3  6 
COM1     SACSTVC  6  1  4  9  2  2  4  6 
COM1     SACSTWC  1  1  1  2  1  0  1  2 
COM1     SACSTYC  3  4  6  5 11  5  9  8 
COM1     SACSVDC  3  3  6  2  3  2  3  4 
COM1     SACSVEC  4  6  3  6  4  5  6  4 
COM1     SACSVFC  3  8  2  9  5  7  8 10 
COM1     SACSVHC  3  2  4  7  3  6  6  7 
COM1     SACSVIC  3  3  3  4  0  2  1  1 
COM1     SACSVKC  1  5  2  5  2  5  5  9 
COM1     SACSVMC  1  5  0  2  1  0  1  0 
COM1     SACSVQC  4  7  2  4  2  6  9  8 
COM1     SACSVRC  1  2  0  2  2  1  3  2 
COM1     SACSVSC  0  2  3  5  0  1  1  1 
COM1     SACSVTC  3  4  1  2  2  0  1  2 
COM1     SACSVVC  5  8  7  6  7  2  9  7 
COM1     SACSVYC  5  5  5  5  2  3  4  3 
COM1     SACSWEC  1  2  2  0  0  0  1  0 
COM1     SACSWHC  0  2  0  0  1  1  0  1 
COM1     SACSWIC  0  0  4  2  1  0  0  0 
COM1     SACSWLC  0  0  1  0  1  0  0  0 
COM1     SACSWPC  1  1  1  0  0  2  0  0 
COM1     SACSWSC  1  3  0  2  1  0  0  0 
COM1     SACSWTC  1  0  3  3  1  1  3  1 
COM1     SACSWVC  5  2  2  2  1  0  1  1 
COM1     SACSWYC  0  1  2  1  0  0  1  0 
COM1     SACSYDC  3  2  4  6  1  1  2  2 
COM1     SACSYHC  1  6  4  7  5  1  7  6 
COM1     SACSYLC  2  3  2  2  0  1  1  1 
COM1     SACSYMC  1  2  2  5  2  3  2  4 
COM1     SACSYNC  4  3  5  5  2  2  5  3 
COM1     SACSYPC  4  4  3  4  3  3  1  3 
COM1     SACSYQC  1  2  2  3  4  2  4  4 
COM1     SACSYRC  0  1  3  4  2  0  2  2 
COM1     SACSYSC  3  4  6  0  1  1  3  2 
COM1     SACSYVC  4  6  2  5  8  5  5 10 
COM1     SACSYWC  3  2  1  1  1  0  1  1 
COM1     SACTAAC  3  4  1  1  3  3  0  3 
COM1     SACTADC  4  5  4  4  8  4  5  9 
COM1     SACTAEC  5  3  7  5  3  0  2  2 
COM1     SACTAGC  2  4  3  2  0  1  1  1 
COM1     SACTAIC  4  6  5  4  2  4  5  4 
COM1     SACTALC  2  2  1  2  0  1  0  0 
COM1     SACTARC  3  0  0  3  4  0  2  2 
COM1     SACTATC  5  3  6  5  3  5  6  6 
COM1     SACTAVC  9  7  3  3  7  8 11 10 
COM1     SACTAYC  9  9  6  3  4  3  3  4 
COM1     SACTDAC  3  1  2  1  0  0  1  0 
COM1     SACTDDC  5  8  6  3  5  3  6  2 
COM1     SACTDFC  5  6  6  3  5  5  6  7 
COM1     SACTDIC  4  6  6  7  4  3  3  2 
COM1     SACTDKC  6  3  3  5  7  4  9 11 
COM1     SACTDMC  1  5  4  0  2  1  4  3 
COM1     SACTDPC  0  2  4  3  1  0  1  1 
COM1     SACTDQC  5  2 10  2  4  3  5  7 
COM1     SACTDTC  8 10  5  5  3  4  6  7 
COM1     SACTDWC  1  0  2  2  2  0  2  2 
COM1     SACTDYC  3  4  7  6  3  3  7  6 
COM1     SACTEAC  5  3  1  4  1  0  1  2 
COM1     SACTEDC  0  0  4  3  2  0  1  3 
COM1     SACTEFC  6  4  3  1  3  3  6  6 
COM1     SACTEGC  2  1  0  3  1  0  1  2 
COM1     SACTEIC  2  7  5  7  3  4  4  4 
COM1     SACTELC  1  0  2  2  1  1  1  1 
COM1     SACTENC  3  1  4  6  2  3  4  5 
COM1     SACTEPC  0  2  4  0  2  1  4  3 
COM1     SACTERC  5  1  6  0  5  4  9  7 
COM1     SACTEWC  2  3  0  1  1  0  1  0 
COM1     SACTFDC  3  4  4  4  4  3  1  2 
COM1     SACTFFC  6  3  3  2  2  2  3  5 
COM1     SACTFIC  6  8  9 12 11  8 14 15 
COM1     SACTFKC  6  5  6  5  5  2  5  6 
COM1     SACTFLC  1  2  5  3  4  2  6  6 
COM1     SACTFMC  7  7  2  5  5  3  3  5 
COM1     SACTFNC  3  7  1  5  5  3  6  8 
COM1     SACTFPC  1  2  3  1  1  1  0  1 
COM1     SACTFQC  4  5  8  2  3  6  6  7 
COM1     SACTFRC  2  0  4  5  5  2  3  0 
COM1     SACTFSC  3  2  1  3  1  1  0  1 
COM1     SACTFTC  4  6  3  2  2  1  2  1 
COM1     SACTFVC  4  2  3  6  6  3  8  9 
COM1     SACTFWC  1  1  1  1  3  1  5  4 
COM1     SACTFYC  5  4  8  5  4  4  6  6 
COM1     SACTGAC  5  2  0  2  1  0  2  0 
COM1     SACTGDC  2  3  8  0  0  1  1  2 
COM1     SACTGFC  0  2  5  5  1  1  1  2 
COM1     SACTGHC  1  1  1  0  2  1  3  1 
COM1     SACTGMC  3  2  4  2  3  2  5  4 
COM1     SACTGNC  3  2  3  2  3  2  6  5 
COM1     SACTGTC  1  4  0  0  2  4  3  4 
COM1     SACTGVC  3  3  1  3  8  3  2  5 
COM1     SACTGYC  5  1  3  4  2  1  3  1 
COM1     SACTHAC  1  1  4  2  3  2  2  2 
COM1     SACTHDC  5  8  2  2  4  6  9  9 
COM1     SACTHGC  2  2  0  0  0  1  1  1 
COM1     SACTHHC  5  2  3  3  1  3  2  3 
COM1     SACTHIC  3  3  3  4  2  2  2  4 
COM1     SACTHKC  3  2  3  5  1  1  1  1 
COM1     SACTHMC  2  1  0  2  1  1  2  2 
COM1     SACTHPC  0  2  0  1  0  0  1  0 
COM1     SACTHQC  6  6  2  4  8  3  3  3 
COM1     SACTHSC  3  1  8  2  5  3  7  3 
COM1     SACTHTC  2  3  1  6  2  1  1  1 
COM1     SACTHVC  4  2  5  8  2  4  4  4 
COM1     SACTHYC  7  6  7  7  6  1  5  8 
COM1     SACTIAC  6  5  3  3  4  4  6  6 
COM1     SACTIDC  2  7  4  5  4  4  6  7 
COM1     SACTIEC  5  3  5  8  5  5  7  5 
COM1     SACTIFC  7 11  1  5  8  4  5  8 
COM1     SACTIGC  6  2  5  4 10  4  8  6 
COM1     SACTIHC  3  5  4  2  1  2  2  2 
COM1     SACTIKC  4  1  4  5  7  3  5  5 
COM1     SACTIRC  4  3  2  1  1  2  3  3 
COM1     SACTISC  4  9  5  5  2  4  2  5 
COM1     SACTITC  5  4  7  6  4  3  4  6 
COM1     SACTIVC  7 10  6  2  3  6  9  9 
COM1     SACTIWC  2  0  2  1  1  3  0  3 
COM1     SACTKAC  1  1  5  1  0  1  2  0 
COM1     SACTKEC  0  5  1  1  1  1  2  2 
COM1     SACTKFC  6  6  4  4  4  3  2  5 
COM1     SACTKGC  1  2  2  2  2  0  1  0 
COM1     SACTKIC  1  5  4  2  3  1  3  3 
COM1     SACTKKC  1  2  0  1  0  1  2  2 
COM1     SACTKMC  0  4  1  2  2  0  0  0 
COM1     SACTKNC  5  3  2  4  4  3  5  6 
COM1     SACTKTC  3  1  3  6  4  3  5  3 
COM1     SACTKVC  1  4  1  5  1  0  2  0 
COM1     SACTKYC  3  4  6  4  8  4  6  6 
COM1     SACTLFC  3  1  3  1  1  0  1  0 
COM1     SACTLGC  1  2  2  1  2  0  1  0 
COM1     SACTLIC  4  6  4  2  4  3  4  6 
COM1     SACTLMC  2  0  2  2  0  0  1  0 
COM1     SACTLPC  3  2  0  0  2  0  2  2 
COM1     SACTLQC  1  2  2  1  1  2  0  1 
COM1     SACTLRC  2  1  1  3  2  2  1  0 
COM1     SACTLSC  2  1  2  0  0  1  2  1 
COM1     SACTLTC  2  5  0  1  2  0  2  2 
COM1     SACTLVC  1  4  3  2  2  1  4  4 
COM1     SACTLYC  3  2  3  4  1  4  2  3 
COM1     SACTMAC  4  2  4  1  0  1  4  2 
COM1     SACTMFC  1  6  4  4  2  1  1  1 
COM1     SACTMGC  1  2  1  2  2  1  2  1 
COM1     SACTMIC  0  4  2  2  0  0  2  0 
COM1     SACTMKC  1  1  0  2  1  2  3  1 
COM1     SACTMMC  1  1  5  4  0  1  1  1 
COM1     SACTMNC  1  1  3  3  4  1  2  3 
COM1     SACTMPC  2  1  3  2  0  0  2  0 
COM1     SACTMQC  4  6  9  3  5  2  2  6 
COM1     SACTMRC  1  5  3  1  1  0  2  0 
COM1     SACTMSC  3  3  3  1  9  1  6  5 
COM1     SACTMVC  4  2  2  2  4  2  0  2 
COM1     SACTMWC  0  0  1  2  1  0  1  1 
COM1     SACTNDC  1  4  3  1  2  1  3  3 
COM1     SACTNFC  3  5  4  2  0  4  1  1 
COM1     SACTNIC  5  1  5  5  4  3  4  5 
COM1     SACTNMC  3  2  2  2  1  3  2  3 
COM1     SACTNNC  7  2  3  2  6  5  6  6 
COM1     SACTNPC  2  1  0  1  0  1  1  2 
COM1     SACTNQC  2  0  3  2  2  5  3  5 
COM1     SACTNSC  6  3  2  4  7  3  5  5 
COM1     SACTNWC  1  1  0  2  0  0  1  0 
COM1     SACTNYC  4  2  5  7  6  4  9  9 
COM1     SACTPAC  4  4  1  3  6  5  6  5 
COM1     SACTPDC  3  2  5  3  2  0  2  3 
COM1     SACTPEC  1  3  2  6  3  2  2  1 
COM1     SACTPFC  2  2  2  4  4  2  6  4 
COM1     SACTPGC  2  0  1  1  2  0  3  1 
COM1     SACTPHC  1  2  3  3  5  2  6  6 
COM1     SACTPKC  1  1  3  1  1  0  1  0 
COM1     SACTPLC  1  2  1  0  1  0  1  1 
COM1     SACTPMC  2  2  2  1  4  2  3  3 
COM1     SACTPNC  3  4  3  2  2  5  7  7 
COM1     SACTPQC  1  3  3  1  2  0  1  1 
COM1     SACTPSC  1  1  1  5  1  0  3  1 
COM1     SACTPTC  1  1  4  1  4  2  4  5 
COM1     SACTPVC  3  4  2  2  6  2  4  4 
COM1     SACTPYC  4  5  4  2  3  2  3  1 
COM1     SACTQDC  4  5  4  5  4  4  4  3 
COM1     SACTQFC  8  5  6  5  4  2  3  2 
COM1     SACTQGC  1  5  1  2  0  1  1  2 
COM1     SACTQLC  1  5  2  1  1  1  1  0 
COM1     SACTQQC  1  4  4  2  1  0  1  1 
COM1     SACTQRC  3  2  3  1  3  1  2  2 
COM1     SACTQVC  4  1  5  4  5  7  3  9 
COM1     SACTQWC  1  1  0  0  0  0  1  0 
COM1     SACTQYC  3  6  4  4  7  3 10  8 
COM1     SACTRAC  1  4  3  1  3  3  4  5 
COM1     SACTREC  4  3  7  0  3  4  5  7 
COM1     SACTRFC  3  4  2  6  3  2  1  3 
COM1     SACTRGC  1  3  1  1  1  0  1  0 
COM1     SACTRMC  2  2  2  0  1  4  5  5 
COM1     SACTRNC  4  5  3  3  3  2  3  4 
COM1     SACTRQC  2  3  0  5  1  0  1  0 
COM1     SACTRSC  2  6  3  2  4  1  5  5 
COM1     SACTRVC  3  4  6  3  1  2  3  5 
COM1     SACTRYC  2  8  5  5  1  3  5  4 
COM1     SACTSAC  3  3  4  2  2  3  1  0 
COM1     SACTSDC  7  4  1  3  3  6  6  5 
COM1     SACTSEC  2  5  3  5  5  5  9  9 
COM1     SACTSHC  1  1  1  6  2  3  3  3 
COM1     SACTSIC  3  4  4  4  2  1  4  3 
COM1     SACTSKC  4  3  2  4  4  6  8  9 
COM1     SACTSLC  2  2  2  1  3  4  3  4 
COM1     SACTSMC  3  2  1  3  3  1  3  4 
COM1     SACTSNC  1  5  4  0  3  3  4  4 
COM1     SACTSPC  2  2  2  3  3  2  5  6 
COM1     SACTSRC  3  0  1  1  1  3  4  5 
COM1     SACTSSC  2  2  2  6  0  2  2  2 
COM1     SACTSTC  2  1  3  6  2  5  5  5 
COM1     SACTSYC  7  6  3  5 11  7  6  9 
COM1     SACTTAC  7  5  7  2  3  1  4  4 
COM1     SACTTEC  6  7  3  2  3  0  2  1 
COM1     SACTTGC  2  1  3  2  1  2  1  5 
COM1     SACTTHC  3  1  2  5  4  4  8  8 
COM1     SACTTIC  2  7 10 12  2  4  4  7 
COM1     SACTTKC  3  3  2  4  1  5  1  3 
COM1     SACTTMC  3  3  3  1  2  1  4  3 
COM1     SACTTNC  4  4  5  7  8  2  7  3 
COM1     SACTTPC  1  3  1  2  4  1  0  2 
COM1     SACTTQC  2  6  4  4  3  4  2  2 
COM1     SACTTRC  4  6  3  2  2  1  1  2 
COM1     SACTTSC  3  4  6  5  6  6  8 10 
COM1     SACTTTC  5  3  9  3  9  7  9 10 
COM1     SACTVAC  4  4  7  6  3  2  1  2 
COM1     SACTVGC  2  0  8  3  3  1  6  5 
COM1     SACTVIC  1  8  4  6  7  3  7  7 
COM1     SACTVLC  2  5  0  3  1  1  1  0 
COM1     SACTVMC  1  3  5  4  0  1  2  2 
COM1     SACTVNC  2  3  4  4  2  0  1  1 
COM1     SACTVQC  3  2  5  7  1  3  4  2 
COM1     SACTVRC  3  0  2  1  2  5  1  4 
COM1     SACTVSC  4 10  3  6  4  7  4  8 
COM1     SACTVWC  1  5  2  0  0  1  2  0 
COM1     SACTVYC  5  7  8 14  4  7  6  9 
COM1     SACTWDC  5  2  2  2  4  3  1  3 
COM1     SACTWEC  4  1  1  0  1  1  2  2 
COM1     SACTWFC  1  3  3  4  4  2  0  1 
COM1     SACTWGC  0  2  0  1  0  0  1  1 
COM1     SACTWHC  0  1  1  4  2  3  3  4 
COM1     SACTWIC  2  0  0  3  2  2  4  4 
COM1     SACTWMC  0  4  1  2  0  1  1  1 
COM1     SACTWNC  1  0  1  4  0  2  2  2 
COM1     SACTWRC  2  3  1  0  1  2  1  2 
COM1     SACTWSC  2  0  0  3  3  0  3  1 
COM1     SACTWTC  2  1  2  0  1  3  2  3 
COM1     SACTWVC  1  7  1  5  4  1  6  5 
COM1     SACTWWC  0  1  1  1  0  1  0  0 
COM1     SACTYEC  6 10  3  7  5  1  6  4 
COM1     SACTYFC 11  5  8 11  6  7  5  7 
COM1     SACTYHC  5  4  5  7  4  3  3  2 
COM1     SACTYKC  7 10  5  6  6  3  8 11 
COM1     SACTYLC  2  4  7  4  2  2  2  4 
COM1     SACTYNC  4 10  4  4  2  2  2  2 
COM1     SACTYPC  3  4  5  2  5  4  8  8 
COM1     SACTYTC  6 11  7  3  5  3  6  5 
COM1     SACTYVC 12  5  7  3  6  5  5  7 
COM1     SACTYWC  2  0  4  1  1  2  2  2 
COM1     SACVAAC  3  2  4  3  3  1  4  4 
COM1     SACVADC  3  9  6  8  8  8  3  8 
COM1     SACVAEC  6  7  4  5  4  2  5  6 
COM1     SACVAFC  1 12  4  6  5  5  9  9 
COM1     SACVAGC  1  3  5  4  4  7  5  8 
COM1     SACVAHC  4  6  2  3  0  1  1  3 
COM1     SACVAIC  8  1 13  5  3  4  5  6 
COM1     SACVAKC  8  5  2  2  2  2  4  3 
COM1     SACVAMC  8  5  2  0  6  3  8  8 
COM1     SACVANC  4  6  6  4  2  2  1  2 
COM1     SACVATC  6  5  3  1  2  3  3  5 
COM1     SACVAVC  8  3  3  5  3  3  6  7 
COM1     SACVAYC  6  9  6  5  4  2  8  7 
COM1     SACVDAC  6  8  4  5  5  7  9 10 
COM1     SACVDDC  6  3  8  1  1  0  2  3 
COM1     SACVDEC  1  6  9  6  2  1  3  2 
COM1     SACVDKC  9  7  8  6  4  5  4  6 
COM1     SACVDLC  4  4  3  3  2  1  1  1 
COM1     SACVDMC  5  4  3  5  5  3  2  3 
COM1     SACVDPC  1  4  3  2  4  1  5  6 
COM1     SACVDQC  4  5  4  2  2  0  2  2 
COM1     SACVDRC  7  0  1  3  1  0  2  1 
COM1     SACVDWC  2  1  2  2  0  1  1  1 
COM1     SACVEEC  4  4  2  3  5  1  3  2 
COM1     SACVEFC  1  3  4  4  6  7  4  4 
COM1     SACVEGC  2  2  4  1  1  1  0  1 
COM1     SACVEHC  2  2  4  4  3  5  7  6 
COM1     SACVEIC  5  4  1  4  1  0  2  1 
COM1     SACVEKC  2  4  6  3  1  2  4  2 
COM1     SACVELC  4  1  2  5  1  1  4  0 
COM1     SACVENC  3  4  4  8  3  3  5  4 
COM1     SACVEPC  3  0  2  3  1  0  1  1 
COM1     SACVEQC  0  2  4  2  4  1  2  3 
COM1     SACVETC  4  3  3  8  2  2  2  4 
COM1     SACVEWC  1  2  2  0  0  1  0  0 
COM1     SACVFEC  8  3  1  5  8  1  4  4 
COM1     SACVFIC 13  7  4  4  6  9 13 13 
COM1     SACVFKC  8  6  4  1  5  4  7  5 
COM1     SACVFLC  2  1  2  1  3  3  3  3 
COM1     SACVFMC  2  1  4  5  0  1  2  1 
COM1     SACVFNC  4  3  5  4  5  4  1  2 
COM1     SACVFPC  2  1  1  1  0  2  4  3 
COM1     SACVFQC  3  1  3  3  4  0  1  1 
COM1     SACVFRC  4  3  3  2  3  4  2  4 
COM1     SACVFSC  2  5  2 10  3  3  5  1 
COM1     SACVFTC 10  7  7  5  7  8 15 14 
COM1     SACVFWC  0  0  0  2  1  1  0  1 
COM1     SACVFYC  8  4 10  8  4  1  6  4 
COM1     SACVGEC  3  2  2  5  2  0  2  2 
COM1     SACVGHC  5  6  2  4  1  3  2  4 
COM1     SACVGLC  0  0  1  1  2  2  0  3 
COM1     SACVGMC  2  0  2  1  2  2  1  1 
COM1     SACVGNC  2  2  1  1  0  3  0  0 
COM1     SACVGPC  1  1  3  3  2  0  2  1 
COM1     SACVGQC  1  4  1  2  0  2  2  3 
COM1     SACVGSC  3  2  4  2  0  2  1  2 
COM1     SACVGVC  5  2  3  3  6  3  1  4 
COM1     SACVGWC  0  1  1  0  0  0  3  0 
COM1     SACVGYC  3  6  0  5  1  0  4  1 
COM1     SACVHAC  6  2  3  2  3  7  4  7 
COM1     SACVHDC  4  3 10  3  3  5  4  5 
COM1     SACVHFC  6  4  2  5  5  6  9  8 
COM1     SACVHGC  3  2  4  2  1  0  2  2 
COM1     SACVHHC  4  6  3  3  2  2  1  3 
COM1     SACVHIC  4  3  4  6  4  5  3  2 
COM1     SACVHKC  3  2  5  4  2  6  5  6 
COM1     SACVHLC  4  1  1  2  3  3  4  5 
COM1     SACVHMC  3  1  4  2  4  3  7  6 
COM1     SACVHPC  3  2  4  0  2  0  2  2 
COM1     SACVHQC  3  3  0  5  5  2  5  6 
COM1     SACVHRC  2  5  3  1  0  1  1  2 
COM1     SACVHTC  6  6  4  6  5  4  6  8 
COM1     SACVHVC  8  0  6  6  5  2  1  5 
COM1     SACVHYC 10  2  5  7  2  2  4  5 
COM1     SACVIAC  9  4  3  2  4  1  1  2 
COM1     SACVIDC 12  8  6 11  3  5  7  6 
COM1     SACVIFC  9  3  5  6  5  6  8  8 
COM1     SACVIGC  4  3  4  2  2  3  2  5 
COM1     SACVIKC  6  9  3  6  7  2  8  8 
COM1     SACVILC  3  4  3  3  2  0  1  2 
COM1     SACVINC  5  6 13  5  6  2  4  2 
COM1     SACVIPC  2  4  3  2  1  1  1  3 
COM1     SACVIQC  4  6  3  9  2  6  1  2 
COM1     SACVISC  3  6  2  4  1  2  3  5 
COM1     SACVITC 10  5  6  9  5  7 12 12 
COM1     SACVIWC  2  2  0  0  0  1  1  1 
COM1     SACVKAC  3  9  5  1  1  4  6  4 
COM1     SACVKDC  6  5  5  5  4  4  6  7 
COM1     SACVKFC  2  9  5  4  2  6  7  5 
COM1     SACVKKC  2  2  3  0  3  0  3  3 
COM1     SACVKNC  5  1  0  3  3  3  2  5 
COM1     SACVKQC  3  3  7  1  3  3  3  3 
COM1     SACVKRC  2  2  6  1  2  4  5  6 
COM1     SACVKSC  2  5  4  2  6  6  5  8 
COM1     SACVKTC  3  0  4  7  4  2  3  3 
COM1     SACVKYC  4  7  7  3  2  3  4  5 
COM1     SACVLAC  5  1  0  7  1  5  6  5 
COM1     SACVLEC  4  0  3  4  2  1  4  3 
COM1     SACVLFC  0  3  2  6  1  0  1  1 
COM1     SACVLHC  1  2  1  0  1  2  2  3 
COM1     SACVLIC  2  9  1  2  2  4  6  6 
COM1     SACVLKC  1  3  3  1  3  1  2  3 
COM1     SACVLMC  1  2  3  0  1  0  1  1 
COM1     SACVLNC  1  4  0  3  0  0  0  1 
COM1     SACVLSC  5  0  1  1  1  2  3  3 
COM1     SACVLTC  3  6  3  3  2  1  3  3 
COM1     SACVLVC  4  2  2  2  4  5  4  7 
COM1     SACVLYC  1  2  7  3  2  3  5  5 
COM1     SACVMEC  0  0  6  3  1  3  2  3 
COM1     SACVMGC  0  0  1  2  0  0  1  1 
COM1     SACVMIC  3  4  3  4  5  3  4  6 
COM1     SACVMKC  1  1  3  3  0  3  3  3 
COM1     SACVMSC  5  3  1  3  3  1  4  4 
COM1     SACVMTC  2  4  2  5  1  3  1  2 
COM1     SACVMWC  2  1  0  0  0  2  0  1 
COM1     SACVNEC  3  2  4  5  5  2  3  4 
COM1     SACVNGC  1  3  3  1  2  2  2  3 
COM1     SACVNIC  4  6  4  7  2  2  3  2 
COM1     SACVNLC  2  0  0  1  2  1  2  1 
COM1     SACVNMC  2  0  5  4  0  3  1  3 
COM1     SACVNNC  4  2  4  3  3  1  2  3 
COM1     SACVNPC  2  4  2  2  1  1  0  3 
COM1     SACVNSC  5  6  1  2  0  2  1  1 
COM1     SACVNTC  1  5  5  5  3  7  6  7 
COM1     SACVNVC  3  5  5  8  4  5  3  4 
COM1     SACVNWC  2  0  2  0  0  0  0  1 
COM1     SACVNYC  4  7  5  2  5  1  3  5 
COM1     SACVPDC  3  5 10  2  2  6  3  3 
COM1     SACVPEC  2  3  1  1  2  0  0  1 
COM1     SACVPFC  4  7  5  1  6  8  5  7 
COM1     SACVPGC  0  2  2  1  1  1  2  2 
COM1     SACVPMC  8  5  2  1  3  0  2  2 
COM1     SACVPNC  4  1  3  4  3  1  2  1 
COM1     SACVPPC  3  7  2  1  1  1  0  1 
COM1     SACVPSC  6  4  4  2  1  2  3  4 
COM1     SACVPTC  1  7  2  5  8  4  2  2 
COM1     SACVPVC  2  7  2  4  5  0  2  3 
COM1     SACVPWC  0  2  1  4  0  0  1  0 
COM1     SACVPYC  4  7  9  5  6  9  9 12 
COM1     SACVQFC  9  5  4  4  2  2  4  5 
COM1     SACVQHC  4  5  4  2  7  3  6  6 
COM1     SACVQLC  0  1  2  2  1  1  1  1 
COM1     SACVQNC  1  2  1  1  1  1  2  2 
COM1     SACVQQC  1  7  3  2  2  1  2  2 
COM1     SACVQRC  3  7  3  1  5  3  5  7 
COM1     SACVQWC  2  1  3  1  0  0  1  1 
COM1     SACVQYC  7  5  7  8  7  3  7  8 
COM1     SACVRAC  1  0  7  1  2  0  0  0 
COM1     SACVREC  2  4  3  3  4  3  3  2 
COM1     SACVRFC  1  0  3  0  2  4  1  4 
COM1     SACVRGC  2  3  1  0  5  1  0  1 
COM1     SACVRHC  1  3  3  4  3  5  9  6 
COM1     SACVRIC  4  7  3  4  3  2  2  2 
COM1     SACVRLC  2  3  1  2  1  0  1  1 
COM1     SACVRPC  2  1  1  1  2  3  2  1 
COM1     SACVRYC  4 10  4  4  2  4  6  6 
COM1     SACVSAC  2  2  2  2  2  2  2  3 
COM1     SACVSEC  3  8  3  3  3  4  4  5 
COM1     SACVSHC  2  1  4  6  1  1  0  1 
COM1     SACVSIC  0  6  9  6  6  3  7  8 
COM1     SACVSQC  3  0  2  2  1  2  3  4 
COM1     SACVSRC  0  4  1  0  1  4  2  3 
COM1     SACVSSC  2  3  3  1  1  2  3  4 
COM1     SACVSVC  4  4  4  6  4  7  9 10 
COM1     SACVSWC  1  0  2  2  1  2  3  3 
COM1     SACVSYC  1  4  4  5  3  2  5  6 
COM1     SACVTAC  1  3  5  2  4  3  4  4 
COM1     SACVTDC  8  3  6  2  4  3  1  2 
COM1     SACVTEC  6  7  8  6  8  8  9 11 
COM1     SACVTFC 10  9 10  5  4  6 12 12 
COM1     SACVTGC  1  1  3  3  1  0  2  2 
COM1     SACVTHC  3  3  3  4  6  5  7  9 
COM1     SACVTIC 11  4  9  5  6  3  5  7 
COM1     SACVTKC  4  2  2  2  2  0  2  1 
COM1     SACVTMC  6  4  4  4  2  3  3  3 
COM1     SACVTQC  3  7  3  9  1  3  4  4 
COM1     SACVTSC  9  6  2  5  4  0  4  5 
COM1     SACVTTC  5  5  5  8  3  5  9  9 
COM1     SACVVAC  5  4  6  4  4  6  5  9 
COM1     SACVVDC  4  5  9  6  4  2  8  4 
COM1     SACVVEC  5  5  5  5  2  5  4  1 
COM1     SACVVFC  5  7 11  5  2  8 11  7 
COM1     SACVVHC  4  6  6  8  5  6 11 11 
COM1     SACVVIC 11  3  9  5  2  3  5  4 
COM1     SACVVMC  2  3  5  4  1  1  2  2 
COM1     SACVVPC  3  2  3  3  4  4  7  9 
COM1     SACVVRC  2  4  1  2  0  0  2  0 
COM1     SACVVVC  0  3  8  7  5  2  6  4 
COM1     SACVVWC  4  1  1  1  0  1  1  1 
COM1     SACVVYC  5  6  6 11 11  3  8  7 
COM1     SACVWDC  4  1  0  3  1  0  0  1 
COM1     SACVWIC  2  2  0  4  0  1  1  1 
COM1     SACVWKC  3  0  2  1  3  0  3  3 
COM1     SACVWMC  0  0  2  0  0  0  1  0 
COM1     SACVWSC  1  3  1  1  6  1  5  3 
COM1     SACVWTC  1  2  1  2  4  0  2  2 
COM1     SACVWVC  2  6  0  4  1  4  1  1 
COM1     SACVYDC  7  9  2  8  5  3  6  2 
COM1     SACVYEC  6  5  3  5  7  6 10 11 
COM1     SACVYGC  6  1  2  1  3  2  2  2 
COM1     SACVYHC  5  6  9  6  4  7  6  8 
COM1     SACVYIC  9  8  5  6  5  5  3  5 
COM1     SACVYKC  5 11  4  4  2  5  7  4 
COM1     SACVYLC  3  2  1  3  0  0  1  2 
COM1     SACVYMC  3  4  4  3  6  4  7  1 
COM1     SACVYNC  2 10  3  9  4  1  2  5 
COM1     SACVYPC  1  4  5  3  4  0  4  4 
COM1     SACVYSC  3  3  7 12  7  5  9  8 
COM1     SACVYTC  8  5 12  5  3  5  5  5 
COM1     SACVYVC  7 11  5 12  4  4  3  6 
COM1     SACVYWC  2  1  3  1  1  0  0  0 
COM1     SACVYYC  9  9 10  4  5  4  5  4 
COM1     SACWAKC  0  0  0  2  0  2  4  2 
COM1     SACWALC  2  0  0  2  1  0  1  1 
COM1     SACWAMC  0  1  2  0  0  0  1  1 
COM1     SACWAPC  4  0  1  1  1  2  3  3 
COM1     SACWAVC  2  1  1  4  1  1  0  1 
COM1     SACWDDC  2  1  3  2  4  1  3  3 
COM1     SACWDEC  0  3  0  1  0  2  2  2 
COM1     SACWDFC  2  5  1  0  1  0  2  2 
COM1     SACWDGC  1  1  2  3  0  1  1  1 
COM1     SACWDIC  1  1  2  2  2  0  2  0 
COM1     SACWDLC  1  1  1  0  3  0  0  0 
COM1     SACWDNC  2  0  3  1  0  1  1  1 
COM1     SACWDQC  2  3  1  1  1  0  1  2 
COM1     SACWDRC  3  0  0  3  1  0  1  1 
COM1     SACWDSC  0  2  0  0  1  1  2  2 
COM1     SACWDVC  0  3  4  2  1  1  0  0 
COM1     SACWEAC  2  0  1  1  1  2  1  2 
COM1     SACWEEC  2  0  0  1  0  0  0  1 
COM1     SACWEIC  3  4  0  2  1  1  0  0 
COM1     SACWEKC  0  2  2  0  2  4  2  4 
COM1     SACWELC  1  0  2  1  1  0  2  1 
COM1     SACWEMC  1  0  0  0  1  1  3  2 
COM1     SACWEPC  1  0  0  0  0  0  1  0 
COM1     SACWESC  1  1  2  1  4  2  2  4 
COM1     SACWETC  0  1  2  0  0  0  1  1 
COM1     SACWEVC  3  1  2  5  0  1  1  1 
COM1     SACWEWC  0  2  0  0  1  0  0  0 
COM1     SACWFAC  0  0  1  3  0  1  1  1 
COM1     SACWFDC  3  1  5  4  2  2  2  3 
COM1     SACWFFC  2  2  1  1  0  3  3  3 
COM1     SACWFKC  3  1  4  2  1  2  1  2 
COM1     SACWFMC  2  4  2  3  0  4  6  5 
COM1     SACWFNC  1  2  3  2  1  1  0  1 
COM1     SACWFQC  2  5  3  1  5  8  1  7 
COM1     SACWFRC  1  2  2  0  1  2  2  1 
COM1     SACWFSC  1  2  2  4  2  3  4  3 
COM1     SACWFVC  3  0  3  2  2  3  2  2 
COM1     SACWFWC  0  1  0  0  0  2  1  1 
COM1     SACWFYC  4  3  3  5  2  2  1  1 
COM1     SACWGAC  1  2  2  1  2  4  0  1 
COM1     SACWGEC  1  1  1  1  3  0  1  2 
COM1     SACWGFC  3  1  0  1  1  2  3  3 
COM1     SACWGHC  0  0  3  0  2  2  3  3 
COM1     SACWGIC  1  1  0  3  0  0  1  0 
COM1     SACWGLC  1  0  0  0  1  1  2  2 
COM1     SACWGPC  2  0  0  0  0  1  1  1 
COM1     SACWGQC  2  2  0  2  3  1  3  3 
COM1     SACWGRC  0  1  1  0  1  0  0  1 
COM1     SACWGTC  1  1  2  2  0  1  1  0 
COM1     SACWGVC  2  3  0  1  3  1  1  2 
COM1     SACWHAC  3  2  1  1  1  1  0  1 
COM1     SACWHFC  4  5  2  1  1  2  0  0 
COM1     SACWHIC  3  1  0  0  2  1  1  2 
COM1     SACWHKC  1  0  0  0  1  0  0  0 
COM1     SACWHNC  1  2  0  2  0  2  2  2 
COM1     SACWHPC  0  0  0  2  1  0  1  1 
COM1     SACWHSC  0  3  0  2  1  0  1  1 
COM1     SACWHVC  0  2  1  0  1  0  0  0 
COM1     SACWHYC  2  4  2  2  4  2  2  3 
COM1     SACWIDC  2  1  2  3  2  3  7  1 
COM1     SACWIGC  2  1  2  1  3  2  0  3 
COM1     SACWIIC  2  3  3  6  1  1  1  1 
COM1     SACWIKC  3  1  1  3  3  0  1  0 
COM1     SACWIMC  3  2  3  0  0  1  1  1 
COM1     SACWIPC  1  3  1  0  0  0  0  1 
COM1     SACWISC  1  3  2  3  0  0  3  0 
COM1     SACWIWC  0  0  2  0  1  1  0  1 
COM1     SACWIYC  2  4  2  1  1  1  2  2 
COM1     SACWKFC  3  1  2  1  1  1  0  1 
COM1     SACWKGC  0  1  1  0  6  3  1  0 
COM1     SACWKIC  0  2  1  1  1  0  0  0 
COM1     SACWKKC  1  1  1  0  1  0  0  0 
COM1     SACWKMC  1  0  0  0  0  2  0  0 
COM1     SACWKQC  0  1  0  1  0  1  2  1 
COM1     SACWKSC  2  1  1  0  3  1  3  3 
COM1     SACWKVC  1  2  4  0  5  2  6  5 
COM1     SACWKYC  0  1  1  2  1  1  2  2 
COM1     SACWLDC  1  0  1  0  2  0  0  1 
COM1     SACWLFC  0  4  0  1  2  1  3  0 
COM1     SACWLPC  2  2  0  2  0  1  1  1 
COM1     SACWLVC  1  1  0  1  1  0  0  1 
COM1     SACWLWC  0  1  0  0  3  1  0  2 
COM1     SACWLYC  2  2  2  2  2  1  3  3 
COM1     SACWMDC  0  0  1  0  0  0  1  0 
COM1     SACWMEC  1  2  3  2  1  0  0  0 
COM1     SACWMFC  1  3  2  4  1  1  2  0 
COM1     SACWMIC  2  1  0  3  0  0  0  1 
COM1     SACWMKC  2  1  0  1  4  4  2  1 
COM1     SACWMMC  1  4  2  2  1  1  0  2 
COM1     SACWMNC  3  1  2  0  1  2  1  1 
COM1     SACWMSC  0  2  0  2  1  0  0  0 
COM1     SACWMTC  3  0  1  2  1  1  0  2 
COM1     SACWMWC  0  1  0  0  1  1  2  2 
COM1     SACWMYC  1  1  7  1  0  2  0  0 
COM1     SACWNAC  0  2  1  2  0  0  0  1 
COM1     SACWNDC  1  0  1  3  2  2  0  1 
COM1     SACWNEC  1  0  2  4  0  0  2  0 
COM1     SACWNFC  2  1  2  2  2  1  2  3 
COM1     SACWNGC  0  0  1  0  1  0  1  1 
COM1     SACWNKC  2  1  0  3  1  2  0  3 
COM1     SACWNNC  1  2  1  1  1  0  0  0 
COM1     SACWNSC  0  0  0  1  1  2  1  2 
COM1     SACWNTC  1  3  3  0  1  0  1  1 
COM1     SACWNVC  0  2  0  1  1  2  2  2 
COM1     SACWNYC  0  1  1  1  1  0  1  1 
COM1     SACWPAC  1  0  2  0  3  2  2  3 
COM1     SACWPGC  0  3  0  0  3  1  0  2 
COM1     SACWPLC  0  0  1  1  2  0  2  2 
COM1     SACWPMC  1  1  2  0  1  0  0  0 
COM1     SACWPQC  2  0  1  1  0  0  2  0 
COM1     SACWPRC  0  0  2  1  0  0  1  0 
COM1     SACWPSC  1  1  3  0  2  1  2  2 
COM1     SACWPTC  2  0  1  2  1  2  1  1 
COM1     SACWPVC  0  2  5  3  3  1  5  4 
COM1     SACWPYC  3  5  1  3  1  2  0  1 
COM1     SACWQAC  0  1  3  3  2  4  4  5 
COM1     SACWQDC  2  3  5  1  0  2  2  2 
COM1     SACWQEC  0  1  2  1  0  1  0  0 
COM1     SACWQFC  3  3  2  0  0  0  1  1 
COM1     SACWQHC  3  2  3  1  3  1  3  3 
COM1     SACWQKC  1  4  2  0  0  1  1  1 
COM1     SACWQQC  1  4  5  0  0  1  1  1 
COM1     SACWQSC  1  4  4  2  3  3  4  5 
COM1     SACWQTC  1  3  0  2  0  1  1  1 
COM1     SACWQYC  4  4  4  0  3  2  2  1 
COM1     SACWREC  1  1  1  0  0  1  0  0 
COM1     SACWRFC  1  2  2  2  0  1  0  0 
COM1     SACWRIC  4  2  5  3  1  1  2  0 
COM1     SACWRLC  1  0  0  0  1  0  1  1 
COM1     SACWRPC  2  0  3  1  3  1  4  1 
COM1     SACWRQC  1  0  4  0  1  1  2  2 
COM1     SACWRTC  1  2  3  3  1  0  0  1 
COM1     SACWRWC  1  1  2  0  0  1  0  0 
COM1     SACWRYC  0  4  4  3  1  0  0  2 
COM1     SACWSDC  1  1  0  2  1  1  2  2 
COM1     SACWSEC  0  1  2  3  0  1  1  1 
COM1     SACWSFC  0  1  8  1  2  1  0  0 
COM1     SACWSHC  1  1  3  2  4  2  3  2 
COM1     SACWSKC  1  1  1  0  1  1  0  1 
COM1     SACWSMC  1  1  0  1  0  2  3  2 
COM1     SACWSNC  1  1  1  0  3  2  3  4 
COM1     SACWSQC  2  2  2  2  4  2  6  6 
COM1     SACWSRC  0  2  2  0  2  3  0  2 
COM1     SACWSTC  1  7  1  2  0  3  3  3 
COM1     SACWSVC  0  2  4  5  3  2  5  5 
COM1     SACWSYC  2  3  4  1  2  1  4  3 
COM1     SACWTAC  0  1  1  1  0  3  3  1 
COM1     SACWTDC  1  3  1  2  0  0  1  0 
COM1     SACWTEC  1  2  1  0  1  1  2  2 
COM1     SACWTGC  1  0  3  0  1  0  1  1 
COM1     SACWTHC  3  1  3  0  0  1  0  0 
COM1     SACWTIC  0  5  1  3  0  1  1  0 
COM1     SACWTKC  5  1  0  2  3  0  2  2 
COM1     SACWTLC  2  0  0  0  1  0  1  2 
COM1     SACWTNC  2  4  2  0  0  0  1  0 
COM1     SACWTQC  2  1  1  3  0  1  1  1 
COM1     SACWTSC  2  2  1  2  1  2  3  2 
COM1     SACWTVC  1  1  2  4  3  3  6  6 
COM1     SACWTYC  0  3  4  5  4  7  9  6 
COM1     SACWVAC  2  4  2  0  0  1  1  1 
COM1     SACWVDC  1  2  0  5  1  2  1  2 
COM1     SACWVEC  2  2  2  5  0  2  2  2 
COM1     SACWVGC  3  2  2  1  0  1  0  2 
COM1     SACWVMC  0  2  4  1  2  3  3  4 
COM1     SACWVQC  1  0  4  1  1  0  1  1 
COM1     SACWVSC  1  3  1  2  1  1  3  2 
COM1     SACWVTC  1  3  3  1  3  1  5  3 
COM1     SACWVVC  3  1  1  1  1  0  0  0 
COM1     SACWVYC  2  1  3  2  1  0  1  1 
COM1     SACWWAC  0  1  1  2  5  0  2  2 
COM1     SACWWDC  0  2  0  1  3  1  4  4 
COM1     SACWWFC  0  2  2  2  1  4  6  5 
COM1     SACWWGC  1  3  0  0  2  0  3  3 
COM1     SACWWKC  0  1  0  0  1  0  0  0 
COM1     SACWWNC  2  2  1  1  0  0  0  1 
COM1     SACWWRC  1  0  2  1  1  2  0  2 
COM1     SACWWSC  0  1  2  0  1  0  1  1 
COM1     SACWWTC  1  1  0  2  2  2  1  2 
COM1     SACWWVC  1  1  0  1  0  0  1  0 
COM1     SACWWYC  2  0  3  1  1  1  0  2 
COM1     SACWYAC  1  4  3  3  1  1  0  0 
COM1     SACWYFC  3  1  2  2  1  0  2  2 
COM1     SACWYMC  2  3  2  0  3  4  5  4 
COM1     SACWYNC  4  3  2  2  1  0  0  1 
COM1     SACWYSC  1  2  2  3  4  3  7  6 
COM1     SACWYTC  2  2  2  3  2  3  1  1 
COM1     SACWYWC  3  1  2  0  4  0  6  4 
COM1     SACYADC  6  3  5  4  2  3  2  4 
COM1     SACYAEC  3  8  3  3  1  3  1  3 
COM1     SACYAFC  2 11  5  7  2  6  9  8 
COM1     SACYAGC  2  4  3  1  2  2  1  1 
COM1     SACYAHC  2  1  5  5  2  0  1  0 
COM1     SACYAIC  3  3  4  3  2  3  3  3 
COM1     SACYAKC  4  3  4  7  3  3  4  4 
COM1     SACYALC  1  2  2  3  0  0  0  1 
COM1     SACYAMC  3  2  4  3  3  6  8  9 
COM1     SACYAPC  4  3  2  4  1  0  3  1 
COM1     SACYASC  1  2  2  2  1  0  1  1 
COM1     SACYAVC  4  7  4  3  1  1  1  4 
COM1     SACYAWC  1  1  1  2  1  1  0  1 
COM1     SACYDAC  4  4  4 10  2  3  2  4 
COM1     SACYDEC  2  8  6  6  3  1  3  2 
COM1     SACYDFC  3  7  4  5  3  4  5  4 
COM1     SACYDGC  2  7  3  0  1  3  2  3 
COM1     SACYDIC 12  9  9  6 11  1 12 10 
COM1     SACYDKC  5  8  6  4  6  3  6  7 
COM1     SACYDLC  3  3  1  1  1  1  1  2 
COM1     SACYDNC  2  7  2  7  2  1  3  3 
COM1     SACYDRC  3  4  3  5  5  3  5  5 
COM1     SACYDSC  4  5  3  4  1  3  5  4 
COM1     SACYDTC  7 12  7  3  7  3  4  5 
COM1     SACYDWC  2  3  2  0  0  1  3  1 
COM1     SACYEAC  4  4  2  5  6  0  2  2 
COM1     SACYEDC  3  6  4  2  0  4  2  4 
COM1     SACYEEC  4  6  4  2  1  2  1  2 
COM1     SACYEFC  5  6  4  5  5  2  4  6 
COM1     SACYEGC  3  2  5  2  2  0  2  2 
COM1     SACYEHC  2  4  4  4  1  3  1  1 
COM1     SACYEIC  6  1  7 10  4  2  4  4 
COM1     SACYEKC  2  1  2  4  3  1  5  4 
COM1     SACYEMC  8  1  3  2  0  1  1  2 
COM1     SACYENC  1  5  2  3  1  2  2  2 
COM1     SACYEQC  1  1  3  3  1  3  4  4 
COM1     SACYERC  1  6  5  4  3  0  3  3 
COM1     SACYESC  4  5  3  2  6  4  7  8 
COM1     SACYETC  5  3  5  4  2  4  2  3 
COM1     SACYEVC  3  5  8  9  7  2  3  1 
COM1     SACYFAC  2  5  6  1  7  5  5  7 
COM1     SACYFGC  0  1  1  3  4  5  2  3 
COM1     SACYFHC  3  7  7  4  4  4  4  4 
COM1     SACYFIC  7  4  2 11  3  6  4  5 
COM1     SACYFMC  2  7  1  6  2  1  4  3 
COM1     SACYFNC  7  6  6  4  3  4  8  7 
COM1     SACYFQC  4  7  2  1  8  6  4  8 
COM1     SACYFSC  1  6  7  2  4  3  8  7 
COM1     SACYFTC  4  6  7  8 11  2 11  7 
COM1     SACYFWC  1  2  2  2  0  3  2  2 
COM1     SACYFYC 11  7  5 11  3  5 10  6 
COM1     SACYGAC  1  3  2  1  3  2  2  0 
COM1     SACYGHC  6  4  7  1  1  1  3  3 
COM1     SACYGIC  2  3  3  2  0  2  0  0 
COM1     SACYGLC  1  1  2  1  2  0  0  1 
COM1     SACYGMC  1  1  1  2  2  1  3  3 
COM1     SACYGQC  3  2  3  3  0  0  1  1 
COM1     SACYGYC  1  6  8  3  5  3 12  9 
COM1     SACYHDC  2  7  4  3  7  2  7 10 
COM1     SACYHEC  4  2  6  3  3  3  4  5 
COM1     SACYHFC  4  4  3  3  5  3  5  5 
COM1     SACYHGC  3  1  1  2  3  1  1  2 
COM1     SACYHIC  3  7  8 11  2  2  4  5 
COM1     SACYHKC  5  2  8  2  1  3  3  3 
COM1     SACYHLC  3  3  3  2  0  2  2  2 
COM1     SACYHPC  5  2  0  2  1  2  1  2 
COM1     SACYHQC  2  7  6  3  3  1  3  3 
COM1     SACYHRC  2  3  3  3  0  1  1  1 
COM1     SACYHSC  0  4  3  5  2  0  1  2 
COM1     SACYHVC  6  6  3  5  3  4  5  6 
COM1     SACYHYC  4  9  3  7  3  2  2  5 
COM1     SACYIAC  4  9  4  3  4  6  8  7 
COM1     SACYIDC  5 11 10  7  6  6  9  8 
COM1     SACYIHC  9 10  9  3 11  7  7 10 
COM1     SACYIKC  6  8  5  7  3  4  4  5 
COM1     SACYILC  2  1  2  4  2  2  5  5 
COM1     SACYIMC  2  5  6  7  5  7 11 11 
COM1     SACYINC  9  5  5 13  7  8 12  9 
COM1     SACYIRC  6  5  6  4  4  2  4  4 
COM1     SACYISC  4  7  7 10  6  7  2  9 
COM1     SACYITC 10 11 11 10  4  4  8  5 
COM1     SACYIWC  2  1  1  3  1  1  5  3 
COM1     SACYIYC  5 15  9  9  6  8  7 10 
COM1     SACYKAC  5  2  2  3  5  0  2  2 
COM1     SACYKDC  1  3  5  7  5  7  8 10 
COM1     SACYKEC  2  2  3  3  1  3  3  3 
COM1     SACYKFC  4  4  6  6  4  5  6  8 
COM1     SACYKGC  2  1  3  2  2  2  2  3 
COM1     SACYKHC  5  3  5  2  7  3  9  7 
COM1     SACYKKC  0  2  5  3  2  4  5  5 
COM1     SACYKLC  4  0  0  3  1  0  0  0 
COM1     SACYKPC  1  5  3  2  1  0  1  0 
COM1     SACYKRC  0  1  3  3  5  1  5  6 
COM1     SACYKSC  0  2  8  5  2  3  2  3 
COM1     SACYKTC  3  4  4  4  3  4  3  3 
COM1     SACYKVC  3  5  6  8  6  2  4  5 
COM1     SACYKWC  1  1  1  6  0  2  1  0 
COM1     SACYKYC  8  9  4  7  3  3 11  6 
COM1     SACYLFC  5  5  2  4  3  1  1  2 
COM1     SACYLGC  2  0  3  0  1  1  0  1 
COM1     SACYLHC  3  2  2  1  1  1  0  2 
COM1     SACYLIC  5  2  8  1  1  0  1  3 
COM1     SACYLKC  2  0  0  3  1  2  1  2 
COM1     SACYLMC  3  3  0  2  1  2  3  3 
COM1     SACYLQC  4  1  5  1  3  3  4  4 
COM1     SACYLSC  1  2  1  4  4  1  2  2 
COM1     SACYLTC  5  0  3  5  5  2  2  3 
COM1     SACYLYC  7  4  3  1  5  4  9 10 
COM1     SACYMAC  5  8  7  3  3  2  7  0 
COM1     SACYMDC  2  1 10  5  5  3  2  5 
COM1     SACYMEC  2  6  5  4  3  3  4  1 
COM1     SACYMFC  3  3  6  5  1  2  2  2 
COM1     SACYMHC  8  1  4  3  2  3  4  1 
COM1     SACYMKC  4  4  1  3  0  1  1  1 
COM1     SACYMMC  5  2  2  4  1  2  2  2 
COM1     SACYMNC  0  6  2  1  8  2  3  3 
COM1     SACYMQC  3  4  6  4  3  5  2  5 
COM1     SACYMVC  8  5  3  7  3  2  4  3 
COM1     SACYNAC  4  2  3  4  5  4  4  2 
COM1     SACYNDC  3  2  4  4  2  1  3  0 
COM1     SACYNFC  2  6  7  4  1  2  2  3 
COM1     SACYNGC  1  5  2  1  0  3  3  3 
COM1     SACYNIC  3  1  8  7  2  2  3  2 
COM1     SACYNLC  5  3  3  0  2  0  0  1 
COM1     SACYNNC  1  6  2  4  4  3  2  5 
COM1     SACYNPC  1  3  3  0  0  1  1  0 
COM1     SACYNQC  0  4  3  5  1  0  1  1 
COM1     SACYNVC  3  5  5  3  3  2  2  3 
COM1     SACYPEC  3  3  5  2  2  2  1  2 
COM1     SACYPFC  4  4  3  4  9  3  5  8 
COM1     SACYPKC  3  3  1  1  3  3  5  5 
COM1     SACYPLC  2  1  3  2  3  6  2  1 
COM1     SACYPMC  2  2  1  2  1  0  0  0 
COM1     SACYPPC  3  2  1  0  3  2  4  5 
COM1     SACYPQC  3  2  4  4  3  1  2  3 
COM1     SACYPRC  1  4  1  2  2  1  3  3 
COM1     SACYPSC  0  1  2  0  0  2  3  3 
COM1     SACYPTC  1  5  3  3  1  2  4  2 
COM1     SACYQAC  3  3  3  3  1  4  4  3 
COM1     SACYQHC  4  4  4  3  5  5  8  9 
COM1     SACYQKC  4  5  1  5  5  2  6  5 
COM1     SACYQMC  3  4  4  1  0  3  2  2 
COM1     SACYQPC  1  1  4  1  1  1  2  2 
COM1     SACYQTC  2  1  5  5  2  1  1  0 
COM1     SACYQVC  4  7  4  5  4  3  6  7 
COM1     SACYQWC  4  3  2  1  4  4  4  5 
COM1     SACYQYC  1  9  8  7  5  5  5  7 
COM1     SACYREC  3  3  7  4  5 11  2  3 
COM1     SACYRFC  0  5  2  2  4  4  0  3 
COM1     SACYRHC  6  4  4  5  6  9 11  6 
COM1     SACYRLC  2  2  3  1  3  0  3  3 
COM1     SACYRNC  3  2  4  2  1  0  1  1 
COM1     SACYRRC  4  4  1  3  1  0  1  1 
COM1     SACYRVC  2  3  6  5  2  1  3  2 
COM1     SACYRWC  2  3  3  2  2  2  4  4 
COM1     SACYRYC  7  4  5  1  5  5  8  8 
COM1     SACYSAC  3  4  4  4  1  3  3  2 
COM1     SACYSEC  2  4  6  4  1  2  3  3 
COM1     SACYSFC  0  5  9  6  6  6 10 12 
COM1     SACYSGC  4  2  0  1  0  0  1  0 
COM1     SACYSHC  3  3  2  3  1  0  1  1 
COM1     SACYSIC  4  6  9  4  4  1  4  3 
COM1     SACYSKC  1  4  4  5  8  6  5  9 
COM1     SACYSLC  2  0  2  5  1  1  3  2 
COM1     SACYSMC  1  2  3  3  2  0  0  1 
COM1     SACYSNC  8  7  3  5  6  4  7  8 
COM1     SACYSQC  4  0  4  3  3  3  2  2 
COM1     SACYSSC  2  3  3  2  2  3  6  4 
COM1     SACYSTC  5  4  6  5 12  4  9  9 
COM1     SACYSVC  5  0  3  6  6  2  3  2 
COM1     SACYSWC  2  3  0  0  1  1  2  2 
COM1     SACYTFC  6  8  8  5  2  4  5  5 
COM1     SACYTGC  2  2  2  4  3  3  3  2 
COM1     SACYTHC  3  6  7  6  1  2  3  3 
COM1     SACYTKC  3  8  4  4  8  4  8  5 
COM1     SACYTNC  6  4  4  3  5  4  7  5 
COM1     SACYTSC  4  4  4 10  2  2  2  2 
COM1     SACYTVC  9 10  8  4  3  1  6  4 
COM1     SACYTYC  7 12  5  7  4  2  6  6 
COM1     SACYVFC 10  6  3  3  6  8 12 12 
COM1     SACYVGC  4  4  4  4  1  2  4  2 
COM1     SACYVLC  1  3  0  2  1  2  3  3 
COM1     SACYVPC  2  1  2  2  0  0  0  1 
COM1     SACYVQC  2  4 11  4  3  1  5  5 
COM1     SACYVSC  8  5  5  6  3  7  7 12 
COM1     SACYVTC  3 10  3  7  2  2  4  2 
COM1     SACYVYC  6  8 11  6  3  6  5  8 
COM1     SACYWFC  2  2  4  2  2  3  5  5 
COM1     SACYWIC  4  0  6  2  2  1  0  2 
COM1     SACYWKC  2  1  2  4  1  0  3  1 
COM1     SACYWMC  1  1  1  0  5  1  0  3 
COM1     SACYWRC  0  2  0  4  4  1  1  2 
COM1     SACYWSC  2  2  1  2  4  0  1  0 
COM1     SACYWTC  3  1  1  0  0  0  0  1 
COM1     SACYWVC  1  2  2  3  0  1  0  0 
COM1     SACYWYC  2  3  6  5  3  1  4  3 
COM1     SACYYDC  4  7  5  8  3  4  4  6 
COM1     SACYYFC 10 10  4  9  8  2  6  6 
COM1     SACYYHC  1  4  6  4  7  2  6  7 
COM1     SACYYIC  9 11 10  9  6  3  5  5 
COM1     SACYYKC 10  6  6 11  9  3  0  7 
COM1     SACYYMC  4  5  7  5  6  4  5  8 
COM1     SACYYNC  8  6  4  5  5  2  4  6 
COM1     SACYYPC  6  1  3  1  1  2  5  3 
COM1     SACYYRC  3  4  2  3  6  7  4  6 
COM1     SACYYSC  8  7  6  2  7  8  5  7 
COM1     SACYYTC  8  9 18  9  4  8  8  7 
COM1     SACYYWC  5  1  1  5  2  0  2  2 
COM1     SDCAAAC  4  7  7  5  3  0  3  3 
COM1     SDCAAFC  6  8  8  3  8  8  8 13 
COM1     SDCAALC  0  2  3  1  1  0  0  0 
COM1     SDCAANC  6 10  7  4  3  2  4  4 
COM1     SDCAARC  2  1  8  3  3  0  3  3 
COM1     SDCAASC  3  4  4  6  1  3  4  5 
COM1     SDCAAYC  9 10  6  5  7  9 14 12 
COM1     SDCADLC  3  6  3  4  1  2  3  3 
COM1     SDCADMC  4 12  7  4  5  1  4  4 
COM1     SDCADNC  7  9  5  0  2  0  4  2 
COM1     SDCADRC  1  5  7  2  1  2  0  2 
COM1     SDCADSC  6  4  4  3  3  4  0  2 
COM1     SDCADTC  4  7 14  4  6  5  1  7 
COM1     SDCADVC  4  6  7  6  2  5  9  4 
COM1     SDCADWC  2  3  1  2  2  1  3  4 
COM1     SDCADYC 18 11 17  4 11 15 19 22 
COM1     SDCAEDC  6  5  8  5  1  3  3  3 
COM1     SDCAEGC  5  3  5  1  1  2  1  2 
COM1     SDCAEHC  3  7  6  4  1  5  5  6 
COM1     SDCAEKC  3  7  6  3  2  2  5  5 
COM1     SDCAELC  1  2  5  5  2  1  0  1 
COM1     SDCAETC  6  4  8  7  2  6  2  7 
COM1     SDCAEYC  7  4 10  5  2  6  6  8 
COM1     SDCAFAC  3  4  0  2  1  1  0  0 
COM1     SDCAFFC  4  4  4 11  5  7 12  8 
COM1     SDCAFGC  0  3  0  4  2  1  1  1 
COM1     SDCAFKC  3  2  5  6  1  4  2  2 
COM1     SDCAFLC  2  0  2  0  1  3  4  4 
COM1     SDCAFMC  2  4  9  5  2  1  2  2 
COM1     SDCAFPC  3  5  1  2  3  1  2  3 
COM1     SDCAFQC  0  6  2  2  0  0  1  1 
COM1     SDCAFRC  5  3  5  0  1  3  0  0 
COM1     SDCAFSC  4  5  0  7  2  5  7  7 
COM1     SDCAGAC  2  4  3  1  3  2  0  2 
COM1     SDCAGDC  4  6  3  0  0  1  1  1 
COM1     SDCAGIC  2  4  2  3  1  3  2  3 
COM1     SDCAGKC  1  7  5  1  0  1  3  1 
COM1     SDCAGMC  1  2  2  2  3  2  2  2 
COM1     SDCAGNC  2  2  8  3  2  4  2  3 
COM1     SDCAGPC  2  0  8  2  2  0  2  2 
COM1     SDCAGRC  0  5  3  4  3  1  2  6 
COM1     SDCAGSC  1  3  1  3  6  0  4  2 
COM1     SDCAHAC  1  4  4  4  2  0  2  1 
COM1     SDCAHEC  6  3  7  3  2  1  2  2 
COM1     SDCAHGC  4  5  4  1  2  2  3  3 
COM1     SDCAHHC  6  6  5  4  5  3  2  5 
COM1     SDCAHKC  3  3  7  5  2  2  1  1 
COM1     SDCAHLC  3  0  3  2  1  3  2  3 
COM1     SDCAHNC  3  7  4  4  1  1  2  4 
COM1     SDCAHPC  2  1  5  1  0  2  2  2 
COM1     SDCAHTC  7  8  5  4  1  4  5  5 
COM1     SDCAHYC  8  5  5  2  4  5  5  4 
COM1     SDCAIAC  4  3  1  1  1  1  3  2 
COM1     SDCAIHC  9  5 10  6  3  6  8  7 
COM1     SDCAIKC  3 18  9  4  5  8 10 14 
COM1     SDCAILC  2  0  3  2  2  3  5  6 
COM1     SDCAITC 10  7  7 10  5  7  5  4 
COM1     SDCAIWC  2  1  1  3  0  0  0  1 
COM1     SDCAKDC  5  4  7  5  4  2  1  4 
COM1     SDCAKEC  4  2  3  5  0  1  2  1 
COM1     SDCAKFC  8  4  4  2  5  0  5  4 
COM1     SDCAKGC  0  1  0  2  3  3  2  3 
COM1     SDCAKHC  3  8  4  4  4  1  4  1 
COM1     SDCAKKC  4  3  3  2 11  2  6  4 
COM1     SDCAKMC  3  2  2  1  1  1  0  1 
COM1     SDCAKRC  2  2  0  3  1  1  2  2 
COM1     SDCAKSC  2  8  8  3  2  1  3  3 
COM1     SDCAKTC  3  2  3  2  0  1  0  4 
COM1     SDCAKVC  1 12  5  3  5  4  7  7 
COM1     SDCAKWC  1  2  1  2  3  1  4  4 
COM1     SDCALAC  5  2  2  0  2  1  1  2 
COM1     SDCALDC  2  5  2  0  6  4  3  3 
COM1     SDCALEC  3  2  4  4  0  2  4  4 
COM1     SDCALIC  1  3  5  2  2  1  0  1 
COM1     SDCALPC  3  4  1  0  3  3  2  2 
COM1     SDCALQC  3  2  2  2  3  2  1  6 
COM1     SDCALSC  2  2  5  3  0  2  2  3 
COM1     SDCALTC  6  4  4  3  1  2  1  2 
COM1     SDCALVC  5  3  3  3  5  1  6  6 
COM1     SDCAMFC 10  2  6  9  3  5  4  6 
COM1     SDCAMIC  7  6  4  5  4  2  6  7 
COM1     SDCAMKC  0  5  2  1  1  0  1  0 
COM1     SDCAMNC  5  3  4  1  1  0  1  1 
COM1     SDCAMPC  0  3  2  1  1  3  3  2 
COM1     SDCAMRC  1  6  2  5  4  6  2  7 
COM1     SDCAMSC  2  3  4  0  2  3  3  3 
COM1     SDCAMTC  4  6  4  3  2  3  4  3 
COM1     SDCAMVC  7  1  7  7  4  4  3  4 
COM1     SDCANFC  6  4  8  7  4  4  2  4 
COM1     SDCANHC  5  4 10  6  8  6  7 10 
COM1     SDCANPC  3  0  0  2  1  0  0  0 
COM1     SDCANQC  2  2  3  2  1  1  1  1 
COM1     SDCANVC  5  6  2  4  1  6  3  7 
COM1     SDCAPAC  4  7  4  5  1  5  5  5 
COM1     SDCAPDC  3  5  4  2  3  4  5  5 
COM1     SDCAPEC  3  6  6  5  2  4  4  5 
COM1     SDCAPFC  1  5  7  2  4  1  2  1 
COM1     SDCAPPC  6  1  0  0  1  0  1  0 
COM1     SDCAPRC  1  2  1  0  1  0  0  0 
COM1     SDCAPTC  3  4  2  3  1  0  3  2 
COM1     SDCAQAC  3  4  4  3  6  5  7  9 
COM1     SDCAQFC  5  5  3  7  3  1  2  3 
COM1     SDCAQGC  3  3  4  1  2  0  2  2 
COM1     SDCAQHC  6 10  6  0  2  2  5  3 
COM1     SDCAQMC  2  1  3  3  1  1  0  1 
COM1     SDCAQNC  3  4  1  2  2  1  3  1 
COM1     SDCAREC  0  3  4  2  1  1  2  1 
COM1     SDCARFC  5  2  3  4  1  2  0  1 
COM1     SDCARGC  3  4  3  1  2  1  2  2 
COM1     SDCARIC  6  4  2  3  2  0  2  2 
COM1     SDCARMC  3  6  2  0  0  1  1  0 
COM1     SDCARNC  5  0  6  3  8  3  5 11 
COM1     SDCARPC  3  2  3  2  4  5  6  3 
COM1     SDCARQC  3  6  5  1  4  3  4  3 
COM1     SDCARRC  3  0  5  3  3  0  0  0 
COM1     SDCARSC  4  5  2  1  1  0  1  1 
COM1     SDCARYC  6  5  3  3  6  6  6  7 
COM1     SDCASAC  3  5  4  4  2  0  3  2 
COM1     SDCASDC  6  4 12  3  8  4  2  5 
COM1     SDCASFC  3 10  7  4  1  7  9  6 
COM1     SDCASGC  1  2  0  3  1  1  0  1 
COM1     SDCASHC  3  3  4  5  4  0  2  2 
COM1     SDCASKC  4  0  3  5  1  1  0  1 
COM1     SDCASLC  0  3  0  1  2  2  1  2 
COM1     SDCASNC  6  5  5  5  7  4  5  5 
COM1     SDCASPC  6  1  3  0  0  0  2  0 
COM1     SDCASQC  2  5  7  4  2  4  3  4 
COM1     SDCASSC  2  3  4  5  1  4  4  4 
COM1     SDCASYC  2 10  8  7  4  5  4  6 
COM1     SDCATAC  2 10  4  9  3  2  4  4 
COM1     SDCATFC  3  5 14  6  5  8  9 11 
COM1     SDCATGC  0  5  3  3  1  3  3  2 
COM1     SDCATHC  7  5  4  1  1  3  0  3 
COM1     SDCATKC  3  3  6  7  0  2  3  4 
COM1     SDCATNC  5  5  3  4  2  2  2  5 
COM1     SDCATQC  9 10  8  6  5  3  5  4 
COM1     SDCATRC  2  3  3  2  2  0  3  3 
COM1     SDCATVC  8  3 11  5  4  4  3  4 
COM1     SDCATWC  2  1  5  3  1  0  1  1 
COM1     SDCAVAC  7  8  4  8  7  1  4  5 
COM1     SDCAVFC  8  6  9  5  6  1  3  2 
COM1     SDCAVMC  2  4  8  4  4  4  7  4 
COM1     SDCAVNC  9  8  8  3  8  7  8 11 
COM1     SDCAVPC  5  6  6  5  2  2  3  3 
COM1     SDCAVSC 11  3  7  3  4  7 10  8 
COM1     SDCAVTC  6  6  9  6  4  5  3  8 
COM1     SDCAWAC  2  0  3  1  1  2  2  2 
COM1     SDCAWDC  1  0  3  3  2  0  2  4 
COM1     SDCAWGC  1  2  0  0  1  0  1  1 
COM1     SDCAWHC  7  2  3  0  1  2  1  2 
COM1     SDCAWIC  2  1  2  3  3  2  5  5 
COM1     SDCAWNC  1  1  1  3  3  4  0  6 
COM1     SDCAWSC  4  3  4  3  3  3  5  1 
COM1     SDCAWTC  3  3  3  1  0  1  1  1 
COM1     SDCAWWC  3  2  1  0  0  3  3  3 
COM1     SDCAWYC  6  7  6  3  2  3  6  4 
COM1     SDCAYAC  3  6  2  2  1  2  3  3 
COM1     SDCAYEC  5  8  7  9  3  3  4  4 
COM1     SDCAYHC  8  5  9  2  9  4  4  6 
COM1     SDCAYNC  6  8  5  7  9 10  9 13 
COM1     SDCAYPC  3  4  6  1  3  2  5  5 
COM1     SDCAYWC  4  0  3  4  2  1  1  2 
COM1     SDCAYYC 11 14 13  8 11  8  8 13 
COM1     SDCDAAC  4  5  7  4  0  2  4  2 
COM1     SDCDADC  5  5  7  3  3  3  4  6 
COM1     SDCDAFC  8  9 10  7  8 10  8  9 
COM1     SDCDAHC  4  3 11  4  4  3  7  7 
COM1     SDCDAKC 10  2  6  4  3  2  3  6 
COM1     SDCDALC  0  4  4  3  0  1  1  1 
COM1     SDCDARC  3  4  2  4  2  1  1  3 
COM1     SDCDASC  3  3  7  4  3  0  4  5 
COM1     SDCDATC  7  3  6  6  3  2  5  5 
COM1     SDCDDPC  3  6  5  2  3  0  0  3 
COM1     SDCDDRC  2  3  2  4  0  1  1  1 
COM1     SDCDDSC  5  8  7  4  1  3  4  4 
COM1     SDCDDVC  7  7 16  6  4  3  7  5 
COM1     SDCDDWC  1  2  1  1  0  0  0  1 
COM1     SDCDEHC  8  1  8  5  4  4  3  5 
COM1     SDCDEKC  4  5  7  3  1  7  3  3 
COM1     SDCDEMC  8  5  4  4  4  1  2  5 
COM1     SDCDEQC  2  5  4  3  7  4  2  3 
COM1     SDCDERC  1  7  7  2  3  5  3  3 
COM1     SDCDESC  4  5  7  8  4  4  8  7 
COM1     SDCDETC  7 11  5  4  2  5  3  3 
COM1     SDCDEWC  2  5  1  1  2  2  4  4 
COM1     SDCDEYC  9  5 18  6  8  4  7 11 
COM1     SDCDFAC  2  4  5  1  0  1  1  1 
COM1     SDCDFWC  0  0  1  2  2  0  2  2 
COM1     SDCDGAC  1  5  3  5  4  1  3  3 
COM1     SDCDGEC  5  9  7  3  2  2  4  4 
COM1     SDCDGFC  1  4  2  1  2  0  1  1 
COM1     SDCDGHC  3  4  8  5  3  2  3  5 
COM1     SDCDGIC  5  4  9  7  1  4  4  4 
COM1     SDCDGKC  1  5  5  2  3  5  6  7 
COM1     SDCDGPC  0  1  5  3  0  1  1  1 
COM1     SDCDGTC  8  6 11  1  2  5  7  5 
COM1     SDCDGVC  2  7  9  3  5  0  8  2 
COM1     SDCDGWC  1  2  3  0  1  1  2  2 
COM1     SDCDGYC 11  7  4  2  6  2  2  6 
COM1     SDCDHDC  6  7  7  4  5  6  1  6 
COM1     SDCDHGC  5  2  2  3  1  2  3  2 
COM1     SDCDHHC  4  3  8  8  1  4  2  3 
COM1     SDCDHKC  5  2  8  3  6  2  0  0 
COM1     SDCDHLC  1  1  5  0  1  2  1  2 
COM1     SDCDHRC  2  2  3  4  5  5  7  2 
COM1     SDCDHWC  0  3  5  0  3  2  4  4 
COM1     SDCDIAC  5  4 10  8  4  3  1  4 
COM1     SDCDIRC  3  8  4  3  4  1  2  4 
COM1     SDCDKAC  2  3  4  3  0  1  1  2 
COM1     SDCDKFC  3  7  2  3  6  3  3  6 
COM1     SDCDKIC  7  7  7  4  3  2  4  5 
COM1     SDCDKKC  2  1  2  3  3  3  2  3 
COM1     SDCDKRC  4  4  2  2  3  3  3  7 
COM1     SDCDKSC  6  7  8  2  5  1  4  5 
COM1     SDCDKTC  5  6  4  3  6  1  3  2 
COM1     SDCDLAC  0  3  6  2  1  1  0  1 
COM1     SDCDLHC  3  3  4  3  1  1  0  1 
COM1     SDCDLRC  2  3  2  2  1  2  3  3 
COM1     SDCDLVC  3  3  4  2  1  0  1  1 
COM1     SDCDLYC  3  6 10  5  2  3  2  3 
COM1     SDCDMHC  7  4  4  5  4  3  6  6 
COM1     SDCDMMC  6  3  4  5  1  0  4  3 
COM1     SDCDMQC  4  5  5  2  7  1  6  4 
COM1     SDCDMYC 15  5 13  5  6  4  8  8 
COM1     SDCDNGC  1  2  4  2  0  1  1  0 
COM1     SDCDNIC  4  6 11 10  6  6  8  8 
COM1     SDCDNMC  6  5  4  9  3  2  6  5 
COM1     SDCDNPC  5  1  2  2  1  1  0  0 
COM1     SDCDNRC  3  3  2  4  1  4  3  4 
COM1     SDCDPAC  4  3  2  3  4  4  2  4 
COM1     SDCDPEC  6  1  4  1  1  1  2  0 
COM1     SDCDPFC  6  4  7  5  4  2  2  3 
COM1     SDCDPGC  1  2  1  2  0  0  0  3 
COM1     SDCDPKC  3  6  4  1  0  1  3  1 
COM1     SDCDPNC  3  4  0  1  3  4  2  4 
COM1     SDCDPQC  4  0  4  2  1  2  0  1 
COM1     SDCDPSC  5  1  5  1  1  0  1  1 
COM1     SDCDPWC  3  1  1  3  5  2  1  1 
COM1     SDCDQLC  2  3  5  2  1  0  2  1 
COM1     SDCDQPC  2  1  4  1  1  0  1  2 
COM1     SDCDQQC  8  3  4  6  2  1  3  3 
COM1     SDCDQRC  1  6  4  1  2  1  2  0 
COM1     SDCDQWC  0  2  0  3  1  0  0  0 
COM1     SDCDRAC  4  3  6  3  6  9  5 11 
COM1     SDCDRDC  8  5  7  7  2  4  7  1 
COM1     SDCDREC  5  4  4  6  3  1  3  3 
COM1     SDCDRHC  4  2  6  4  1  2  2  2 
COM1     SDCDRIC  2  9  5  3  2  4  2  4 
COM1     SDCDRKC  1  5  4  1  1  0  1  1 
COM1     SDCDRPC  4  2  2  3  3  3  4  6 
COM1     SDCDRQC  3  4  1  1  0  1  1  1 
COM1     SDCDRSC  7  2  7  5  4  8 13 11 
COM1     SDCDRTC  4  6 13  1  4  5  3  2 
COM1     SDCDRYC  1  5  2  5  1  1  3  3 
COM1     SDCDSDC  3  7  7  6  2  2  2  3 
COM1     SDCDSFC  9  4  6  9  6  4  4  6 
COM1     SDCDSMC  3  2  3  1  0  2  1  1 
COM1     SDCDSQC  1  3  4  3  2  3  5  5 
COM1     SDCDSSC  3  4  2  2  4  1  3  4 
COM1     SDCDSYC  6  7  8  3  1  3  6  5 
COM1     SDCDTIC 11  8 15 11  3 13 10 11 
COM1     SDCDTLC  1  0  3  4  1  1  1  1 
COM1     SDCDTMC  4  5  3  4  3  1  1  5 
COM1     SDCDTPC  1  4  3  1  2  1  0  1 
COM1     SDCDTWC  1  1  2  5  1  3  1  0 
COM1     SDCDTYC 10 14  4  9  4  3  7  6 
COM1     SDCDVFC  7  4  5  5  3  2  2  3 
COM1     SDCDVMC  1  6  7  3  2  1  4  3 
COM1     SDCDVPC  1  4  3  5  2  1  1  2 
COM1     SDCDVRC  7  8  4  4  1  2  2  6 
COM1     SDCDVYC  4 11 14 13  6  5  5  5 
COM1     SDCDWAC  4  0  4  1  2  3  1  3 
COM1     SDCDWHC  4  1  1  1  1  0  1  1 
COM1     SDCDWIC  2  3  6  2  0  1  1  1 
COM1     SDCDWKC  1  1  5  3  0  2  2  2 
COM1     SDCDWNC  0  1  4  1  0  1  0  0 
COM1     SDCDWPC  2  2  2  1  0  0  2  0 
COM1     SDCDWQC  7  3  3  2  2  3  0  1 
COM1     SDCDWRC  1  2  1  5  3  1  4  4 
COM1     SDCDWSC  3  6  2  2  1  0  2  1 
COM1     SDCDWYC  2  4  4  8  3  5  1  4 
COM1     SDCDYEC  3  7 13  7  6  7  8  9 
COM1     SDCDYRC  6  7  3  5  1  5  6  6 
COM1     SDCEANC  6  1  5  7  1  2  3  3 
COM1     SDCEARC  6  4  6  0  3  1  0  1 
COM1     SDCEATC  2  6  6  4  4  4  3  6 
COM1     SDCEDFC  2  5 10  5  1  3  4  4 
COM1     SDCEDRC  3  3  3  2  1  2  3  3 
COM1     SDCEDSC  4  1  2  5  1  0  1  1 
COM1     SDCEDTC  2  7 11  4  2  3  2  3 
COM1     SDCEEAC  1  7  2  1  0  1  1  2 
COM1     SDCEEFC  3  5  6  3  5  5  5  6 
COM1     SDCEEIC  5  4 12  4  0  4  3  3 
COM1     SDCEEKC  3  1  1  5  1  0  1  1 
COM1     SDCEEMC  1  3  1  3  2  2  0  2 
COM1     SDCEENC  2  2  3  2  2  1  0  2 
COM1     SDCEEPC  2  4  3  2  1  0  1  1 
COM1     SDCEEQC  2  2  2  3  2  2  1  2 
COM1     SDCEESC  0  1  3  1  0  0  1  1 
COM1     SDCEEWC  1  2  1  2  4  5  1  5 
COM1     SDCEEYC  3  4  6  4  3  1  3  3 
COM1     SDCEFDC  5  4  5  3  3  3  3  4 
COM1     SDCEFEC  7  4  6  3  1  3  2  3 
COM1     SDCEFFC  5  3  3  2  8  4  9  5 
COM1     SDCEFGC  4  1  0  1  1  1  0  1 
COM1     SDCEFKC  1  2  4  6  2  2  1  3 
COM1     SDCEFLC  2  2  3  2  1  1  0  1 
COM1     SDCEFMC  3  5  2  5  1  1  2  2 
COM1     SDCEFNC  4  7  0  8  2  2  3  4 
COM1     SDCEFPC  1  1  2  3  2  4  3  5 
COM1     SDCEFQC  3  5  2  3  1  1  2  2 
COM1     SDCEFRC  3  2  2  1  1  0  4  1 
COM1     SDCEFVC  8  3  3  6  4  3  5  6 
COM1     SDCEFWC  1  1  1  2  2  0  0  0 
COM1     SDCEGAC  2  0  2  2  2  0  2  3 
COM1     SDCEGDC  2  6  2  5  1  2  1  2 
COM1     SDCEGEC  3  1  4  0  1  0  0  0 
COM1     SDCEGGC  0  1  5  1  0  2  2  2 
COM1     SDCEGHC  2  2  6  1  0  0  1  1 
COM1     SDCEGKC  1  2  1  0  0  2  2  1 
COM1     SDCEGLC  1  1  0  1  0  2  2  2 
COM1     SDCEGMC  2  3  5  0  1  1  1  1 
COM1     SDCEGNC  0  2  5  2  1  1  2  3 
COM1     SDCEGPC  1  2  3  4  0  2  0  1 
COM1     SDCEGQC  2  1  3  0  1  1  1  1 
COM1     SDCEGVC  1  4  4  6  2  4  3  4 
COM1     SDCEGWC  0  0  1  1  0  1  0  0 
COM1     SDCEHHC  2  2  4  4  1  0  1  2 
COM1     SDCEHIC  2  6  5  5  2  1  1  4 
COM1     SDCEHKC  5  8  5  0  4  3  2  4 
COM1     SDCEHMC  4  1  3  4  1  1  0  1 
COM1     SDCEHNC  4  2  3  3  3  3  1  2 
COM1     SDCEHPC  2  2  1  2  0  1  1  0 
COM1     SDCEHRC  5  1  5  1  3  2  0  2 
COM1     SDCEHSC  1  6  1  1  3  4  6  4 
COM1     SDCEHTC  9  2  5  4  3  0  4  1 
COM1     SDCEHYC  4  7  5  5  2  1  2  8 
COM1     SDCEIAC  0  7  4  4  2  2  3  2 
COM1     SDCEILC  0  2  1  4  0  0  0  1 
COM1     SDCEIQC  1  3  4  3  3  2  2  2 
COM1     SDCEIVC  3  3  5  5  4  4  4  3 
COM1     SDCEKAC  2  1  2  4  1  0  1  1 
COM1     SDCEKDC  2  1  6  3  0  1  1  1 
COM1     SDCEKFC  3  2  4  2  1  2  1  2 
COM1     SDCEKGC  2  2  0  0  1  0  0  0 
COM1     SDCEKHC  1  5  0  3  2  4  5  6 
COM1     SDCEKIC  4  2  4  3  0  3  1  3 
COM1     SDCEKKC  0  0  1  1  1  0  1  2 
COM1     SDCEKPC  1  0  3  2  3  1  1  1 
COM1     SDCEKQC  1  2  3  5  2  5  9  7 
COM1     SDCEKRC  1  1  4  5  4  6  1  5 
COM1     SDCEKWC  0  3  0  0  2  0  1  1 
COM1     SDCEKYC  1  3  2  5  3  2  4  7 
COM1     SDCELAC  3  1  5  3  3  0  3  1 
COM1     SDCELEC  5  3  4  1  0  1  1  1 
COM1     SDCELFC  1  2  5  4  3  1  3  2 
COM1     SDCELKC  1  3  0  2  2  1  3  1 
COM1     SDCELPC  2  0  3  2  1  1  0  1 
COM1     SDCELQC  1  3  4  1  2  0  1  1 
COM1     SDCELVC  1  4  4  2  1  4  3  2 
COM1     SDCEMAC  4  2  2  7  1  3  2  3 
COM1     SDCEMDC  2  4  3  3  0  1  3  2 
COM1     SDCEMEC  2  4  3  9  2  1  1  3 
COM1     SDCEMFC  5  6  1  6  7  3  7  8 
COM1     SDCEMHC  3  3  1  3  1  0  2  1 
COM1     SDCEMKC  5  3  3  3  4  4  2  5 
COM1     SDCEMLC  0  1  3  0  2  0  2  2 
COM1     SDCEMPC  2  2  2  1  1  1  0  2 
COM1     SDCEMRC  1  6  2  0  1  5  6  5 
COM1     SDCEMSC  2  0  5  4  6  1  7  7 
COM1     SDCEMVC  4  0  4  5  5  1  1  3 
COM1     SDCEMWC  0  2  1  0  1  0  2  1 
COM1     SDCEMYC  4  5  6  5  2  2  2  4 
COM1     SDCENAC  1  2  4  1  2  1  0  1 
COM1     SDCENFC  2  1  4  2  5  3  4  5 
COM1     SDCENGC  1  0  3  1  0  1  1  1 
COM1     SDCENIC  2  0  6  4  1  1  0  2 
COM1     SDCENKC  4  3  4  2  3  2  1  3 
COM1     SDCENPC  1  1  1  0  0  0  0  1 
COM1     SDCENYC  5  7  5  2  3  1  1  3 
COM1     SDCEPDC  8  2  5  3  1  1  2  2 
COM1     SDCEPGC  0  1  1  2  4  4  2  3 
COM1     SDCEPMC  0  5  3  3  1  0  1  1 
COM1     SDCEPQC  3  5  2  4  1  1  2  2 
COM1     SDCEPVC  1  5  4  4  2  1  3  4 
COM1     SDCEQGC  3  2  4  2  1  3  0  0 
COM1     SDCEQKC  6  3  5  3  5  2  6  6 
COM1     SDCEQLC  2  3  2  1  0  1  1  1 
COM1     SDCEQMC  2  1  2  2  1  0  0  0 
COM1     SDCEQPC  0  1  3  1  0  1  0  0 
COM1     SDCEQRC  3  2  4  1  0  1  1  1 
COM1     SDCEQVC  4  2  6  8  1  3  2  1 
COM1     SDCERAC  2  3  5  1  0  2  1  1 
COM1     SDCERFC  2  4  2  2  3  3  3  1 
COM1     SDCERGC  1  7  1  0  1  1  0  1 
COM1     SDCERKC  1  7  2  2  1  1  4  2 
COM1     SDCERPC  1  1  3  4  2  3  3  4 
COM1     SDCERSC  3  2  2  1  3  2  4  4 
COM1     SDCERTC  3  2  3  1  4  4  3  6 
COM1     SDCERVC  4  5  5  4  9  5  7  9 
COM1     SDCERYC  7 11  9  2 11  3  1  2 
COM1     SDCESAC  3  3  4  4  2  2  1  1 
COM1     SDCESFC  6  7  4  4  7  1  9  6 
COM1     SDCESHC  2  4  8  0  3  3  4  4 
COM1     SDCESIC  4  5  7  7  3  2  3  3 
COM1     SDCESKC  6  5  6  2  8  4 10  7 
COM1     SDCESLC  1  2  2  3  0  1  2  1 
COM1     SDCESMC  2  6  2  1  5  4  5  6 
COM1     SDCESNC  3  4  3  0  0  1  1  1 
COM1     SDCESQC  1  3  4  2  0  2  2  2 
COM1     SDCESRC  3  3  2  1  1  1  1  2 
COM1     SDCESSC  2  2  3  1  3  2  5  4 
COM1     SDCESVC  5  4 11  7  4  3  2  3 
COM1     SDCESWC  0  2  2  2  2  1  2  1 
COM1     SDCESYC  6  1  4  2  1  2  3  0 
COM1     SDCETAC  4  7  3  6  3  6  7  4 
COM1     SDCETEC  1  4  5  6  5  7  7  9 
COM1     SDCETHC  3  2  3  4  2  0  1  2 
COM1     SDCETIC  5  5  1 11  5  1  6  3 
COM1     SDCETKC  2  3  4  1  2  2  4  5 
COM1     SDCETLC  2  3  3  1  2  2  3  4 
COM1     SDCETQC  7  0  4  3  0  1  2  1 
COM1     SDCETTC  4  1  3  5  3  3  3  4 
COM1     SDCETYC  9  4  5  5  5  2  4  5 
COM1     SDCEVDC  6  6  6  8  2  4  2  3 
COM1     SDCEVFC  2  5  2  4  3  1  2  0 
COM1     SDCEVGC  3  3  4  2  2  1  0  1 
COM1     SDCEVHC  6  8  7  7  5  4  4  6 
COM1     SDCEVIC 10  4  7 11  5  2  6  5 
COM1     SDCEVSC  9  1  2  4  1  2  3  3 
COM1     SDCEVWC  2  1  1  2  1  0  1  0 
COM1     SDCEWAC  3  0  1  2  1  2  2  2 
COM1     SDCEWEC  1  2  2  2  2  0  0  2 
COM1     SDCEWFC  2  2  2  5  2  2  4  3 
COM1     SDCEWGC  0  1  3  3  3  1  2  1 
COM1     SDCEWIC  4  2  1  4  3  1  1  2 
COM1     SDCEWKC  1  1  2  2  1  1  1  1 
COM1     SDCEWLC  2  0  1  1  2  2  3  2 
COM1     SDCEWNC  3  2  2  3  0  1  1  1 
COM1     SDCEWRC  1  2  2  0  1  1  0  2 
COM1     SDCEWSC  2  1  6  3  2  2  3  5 
COM1     SDCEWVC  1  1  3  3  1  0  1  0 
COM1     SDCEWWC  1  0  3  0  0  1  0  3 
COM1     SDCEYEC  6  9  9  6  4  4  4  6 
COM1     SDCEYFC  6  4 12  3  6  3  7  8 
COM1     SDCEYGC  2  4  5  2  3  1  1  3 
COM1     SDCEYHC  2  7  4  4  2  1  3  3 
COM1     SDCEYIC 12  5  8  5  7  2  4  5 
COM1     SDCEYKC  5 12  7  5  2  6  6  6 
COM1     SDCEYLC  3  6  3  1  1  0  1  1 
COM1     SDCEYRC  2  4  4  5  3  3  5  6 
COM1     SDCEYVC  5 10 12  0  3  3  7  4 
COM1     SDCEYWC  0  1  2  3  2  3  1  4 
COM1     SDCEYYC 12  6  7 11  6  8  5  7 
COM1     SDCFAAC  1  3  3  5  5  5  3  7 
COM1     SDCFAFC  4  5  6  6  1  5  6  5 
COM1     SDCFAHC  2  5  3  5  3  1  2  4 
COM1     SDCFAKC  4  2  6  3  2  1  3  2 
COM1     SDCFALC  2  0  3  2  1  0  0  1 
COM1     SDCFAMC  2  2  1  2  2  3  1  3 
COM1     SDCFASC  4  1  3  5  3  1  1  2 
COM1     SDCFAVC  4  6  3  6  4  2  6  6 
COM1     SDCFDAC  3  5  5  1  1  5  3  1 
COM1     SDCFDFC  2  7  5  6  0  2  3  2 
COM1     SDCFDGC  1  1  0  1  0  1  1  1 
COM1     SDCFDKC  4  6  4  7  1  3  3  3 
COM1     SDCFDMC  3  1  3  2  0  1  1  2 
COM1     SDCFDTC  4  4  5  5  4  2  0  2 
COM1     SDCFEAC  3  1  2  4  2  0  2  2 
COM1     SDCFEFC  2  4  1  9  3  1  2  3 
COM1     SDCFEHC  3  4  2  6  3  1  6  3 
COM1     SDCFEKC  3  3  3  2  1  0  1  1 
COM1     SDCFELC  0  3  1  1  0  0  1  0 
COM1     SDCFEMC  2  1  0  1  0  1  0  0 
COM1     SDCFENC  3  3  5  2  3  2  1  3 
COM1     SDCFEQC  3  1  5  3  1  3  1  2 
COM1     SDCFESC  6  4  6  3  3  2  1  2 
COM1     SDCFEVC  5  7  3  2  1  2  4  3 
COM1     SDCFEYC  5  7  4  4  9  3  6  7 
COM1     SDCFFAC  2  7  5  2  5  1  4  2 
COM1     SDCFFEC  4  3  3  5  2  2  1  2 
COM1     SDCFFFC  6  4  3 10  3  4  5  3 
COM1     SDCFFGC  2  2  0  1  1  0  1  2 
COM1     SDCFFHC  6  5  3  3  6  7  6  6 
COM1     SDCFFIC  6 11  9  8  4  5  6  6 
COM1     SDCFFKC  3  3  2  6  4  8  6  8 
COM1     SDCFFLC  3  1  1  0  1  1  1  0 
COM1     SDCFFNC  4  5  1  4  2  0  2  2 
COM1     SDCFFPC  3  3  2  2  1  1  1  1 
COM1     SDCFFRC  2  5  6  4  2  2  4  4 
COM1     SDCFFWC  2  1  0  1  3  0  0  1 
COM1     SDCFFYC  7  4  3 10  8  4  9  6 
COM1     SDCFGDC  3  3  2  2  0  2  0  0 
COM1     SDCFGEC  3  3  5  0  0  4  4  4 
COM1     SDCFGFC  0  3  1  4  3  1  5  3 
COM1     SDCFGGC  2  4  1  0  0  1  0  0 
COM1     SDCFGIC  3  4  4  2  2  1  2  1 
COM1     SDCFGKC  2  2  3  3  4  2  6  2 
COM1     SDCFGMC  1  2  2  1  0  1  1  1 
COM1     SDCFGNC  0  3  3  0  0  0  2  0 
COM1     SDCFGVC  2  3  1  4  2  4  1  2 
COM1     SDCFHFC  0  1  2 12  6  2  7  8 
COM1     SDCFHHC  1  4  2  9  3  4  2  4 
COM1     SDCFHKC  3  5  1  1  3  2  1  2 
COM1     SDCFHNC  2  1  2 10  4  2  2  4 
COM1     SDCFHPC  0  0  1  5  0  0  0  1 
COM1     SDCFHQC  2  3  2  3  3  5  6  7 
COM1     SDCFHRC  1  2  3  1  2  0  2  1 
COM1     SDCFHSC  5  2  0  5  1  1  3  2 
COM1     SDCFHTC  6  8  3  2  2  2  3  3 
COM1     SDCFHWC  3  1  0  1  0  1  1  1 
COM1     SDCFHYC  4  6  4  7  3  2  3  3 
COM1     SDCFIFC  7  7  6 13  3  8 11 11 
COM1     SDCFIKC  7  2  3 10  4  2  4  3 
COM1     SDCFIPC  2  5  1  5  0  0  2  2 
COM1     SDCFIQC  8  4  7  9  5  6  9 10 
COM1     SDCFISC  7  5  4  3  5  1  3  5 
COM1     SDCFITC  9 13  7  8  9  8 13 17 
COM1     SDCFIVC  6  6  2  6  4  1  6  3 
COM1     SDCFIWC  4  0  3  0  0  2  2  2 
COM1     SDCFKAC  6  2  4  6  1  1  1  3 
COM1     SDCFKDC  5  4  4  1  4  4  8  8 
COM1     SDCFKFC  6  8  4  7 12  2  5  5 
COM1     SDCFKHC  3  4  2  4  0  0  2  1 
COM1     SDCFKKC  4  3  4  6  7  5  6  9 
COM1     SDCFKMC  2  2  3  2  1  0  2  1 
COM1     SDCFKNC  2  4  5  3  1  1  2  4 
COM1     SDCFKRC  1  1  5  1  4  0  2  3 
COM1     SDCFKSC  2  3  4  7  3  6  3  2 
COM1     SDCFKTC  3  4  3  7  2  4  5  5 
COM1     SDCFKVC  5  9  5  3  3  3  5  5 
COM1     SDCFKWC  2  1  2  2  1  0  1  1 
COM1     SDCFLDC  2  1  2  3  1  0  0  1 
COM1     SDCFLEC  3  1  1  1  2  2  4  4 
COM1     SDCFLFC  3  3  1  2  4  1  3  2 
COM1     SDCFLGC  1  2  1  0  1  0  0  0 
COM1     SDCFLHC  0  4  1  1  2  2  2  3 
COM1     SDCFLIC  2  2  3  4  0  2  1  1 
COM1     SDCFLKC  0  0  1  1  0  0  0  1 
COM1     SDCFLMC  0  4  0  0  1  0  1  0 
COM1     SDCFLNC  2  2  7  1  5  4  5  4 
COM1     SDCFLQC  3  3  4  1  3  2  1  3 
COM1     SDCFLRC  1  1  1  0  0  3  1  1 
COM1     SDCFLTC  3  4  2  5  2  1  3  0 
COM1     SDCFLWC  2  2  2  2  0  0  0  1 
COM1     SDCFLYC  6  2  3  2  3  0  1  1 
COM1     SDCFMAC  3  2  2  9  2  1  2  2 
COM1     SDCFMFC  5  5 11  4  7  3  2  5 
COM1     SDCFMGC  1  1  3  4  2  4  6  6 
COM1     SDCFMMC  5  2  2  2  2  2  0  1 
COM1     SDCFMQC  5  4  4  3  6  1  4  3 
COM1     SDCFMRC  1  4  4  3  2  5  6  7 
COM1     SDCFMSC  5  2  6  7  6  5  5  7 
COM1     SDCFMVC 10  2  6  4  0  3  3  3 
COM1     SDCFMWC  0  2  1  0  0  0  0  1 
COM1     SDCFNDC  2  5  0  5  0  1  1  2 
COM1     SDCFNGC  1  0  0  2  0  1  1  1 
COM1     SDCFNHC  3  5  4  3  5  2  4  3 
COM1     SDCFNKC  2  7  3  5  4  5  7 12 
COM1     SDCFNQC  6  1  0  4  2  1  3  3 
COM1     SDCFNSC  7  2  2  0  2  2  4  4 
COM1     SDCFPAC  2  2  2  4  6  4  5  6 
COM1     SDCFPEC  3  3  2  5  0  1  1  2 
COM1     SDCFPFC  2  6  5  2  2  1  2  2 
COM1     SDCFPGC  1  1  1  2  3  2  5  5 
COM1     SDCFPHC  2  3  1  0  0  0  2  0 
COM1     SDCFPIC  3  5  3  3  3  2  3  3 
COM1     SDCFPKC  0  5  3  3  2  1  3  0 
COM1     SDCFPMC  2  0  5  2  2  0  0  0 
COM1     SDCFPNC  3  1  3  3  0  1  2  3 
COM1     SDCFPPC  4  0  2  3  0  1  1  1 
COM1     SDCFPRC  1  3  2  1  3  1  1  2 
COM1     SDCFPSC  2  5  3  1  3  1  4  4 
COM1     SDCFPTC  0  3  3  2  3  2  4  4 
COM1     SDCFPVC  9  7  3  1  8  2  8 11 
COM1     SDCFPYC  2  6  5  3  2  4  1  2 
COM1     SDCFQDC  2  2  6  1  1  1  2  2 
COM1     SDCFQEC  4  3  5  4  2  0  2  4 
COM1     SDCFQFC  1  5  3  2  2  1  3  3 
COM1     SDCFQGC  1  5  2  3  3  6  4  4 
COM1     SDCFQHC  5  3  5  6  1  3  2  3 
COM1     SDCFQLC  1  1  2  1  1  1  0  1 
COM1     SDCFQMC  2  2  2  0  3  2  2  2 
COM1     SDCFQRC  1  6  2  1  1  0  3  2 
COM1     SDCFQTC  1  3  4  1  0  2  2  0 
COM1     SDCFQVC  3  4  3  2  2  1  3  3 
COM1     SDCFQWC  1  1  1  0  1  0  1  1 
COM1     SDCFRAC  0  2  3  5  0  1  1  1 
COM1     SDCFREC  4  8  1  5  1  2  2  4 
COM1     SDCFRFC  6  2  5  3  1  4  2  3 
COM1     SDCFRGC  3  2  1  1  1  1  1  1 
COM1     SDCFRIC  2  3  5  6  7  2  6  7 
COM1     SDCFRKC  4  2  6  1  1  1  4  3 
COM1     SDCFRLC  2  2  0  1  0  0  1  0 
COM1     SDCFRNC  2  1  3  3  2  1  1  2 
COM1     SDCFRPC  1  2  1  1  4  0  5  4 
COM1     SDCFRSC  2  4  3  3  1  1  0  2 
COM1     SDCFRVC  4  4  6  4  2  8  8  9 
COM1     SDCFRWC  0  1  2  0  1  1  0  1 
COM1     SDCFRYC  2  4  2  7  3  2  4  4 
COM1     SDCFSDC  1  2  4  3  0  1  1  0 
COM1     SDCFSEC  1  4  5  1  2  1  0  0 
COM1     SDCFSLC  2  0  1  3  0  0  1  0 
COM1     SDCFSMC  1  1  2  3  0  1  2  3 
COM1     SDCFSNC  3  4  1  3  0  2  2  0 
COM1     SDCFSPC  1  2  4  3  1  1  0  1 
COM1     SDCFSQC  2  3  2  6  2  3  2  3 
COM1     SDCFSRC  2  3  1  2  0  1  0  0 
COM1     SDCFSSC  0  7  3  5  4  1  5  4 
COM1     SDCFSTC  3  3  1  6  2  0  3  0 
COM1     SDCFSVC  4  1  0  8  0  1  1  1 
COM1     SDCFSYC  0  9  4 10  4  2  1  2 
COM1     SDCFTHC  3  4  5  4  1  3  4  4 
COM1     SDCFTVC  8  6  5  7  4  2  4  3 
COM1     SDCFTWC  1  6  0  0  0  0  1  0 
COM1     SDCFVAC  3  6  3  3  3  3  4  5 
COM1     SDCFVDC  5  3  7  9  2  2  4  3 
COM1     SDCFVGC  3  4  1  3  1  2  1  1 
COM1     SDCFVHC  8  2  4  4  2  5  5  5 
COM1     SDCFVKC  3  3  3  4  6  2  5  6 
COM1     SDCFVNC  4  4  6  4  1  3  4  6 
COM1     SDCFVRC  2  4  2  5  1  1  1  1 
COM1     SDCFVSC  5  2  3  6  2  2  6  3 
COM1     SDCFVWC  0  2  1  3  1  2  1  2 
COM1     SDCFVYC  8  6 13 11  6  6  8 10 
COM1     SDCFWDC  4  4  1  2  1  0  1  1 
COM1     SDCFWEC  1  1  0  1  1  1  2  2 
COM1     SDCFWHC  2  0  1  0  1  1  4  1 
COM1     SDCFWIC  0  1  0  2  0  0  1  0 
COM1     SDCFWKC  3  1  3  1  4  1  1  3 
COM1     SDCFWLC  1  1  1  2  0  0  0  1 
COM1     SDCFWMC  1  0  1  1  0  1  1  1 
COM1     SDCFWPC  2  0  0  0  1  1  0  0 
COM1     SDCFWQC  1  4  1  1  1  0  0  0 
COM1     SDCFWSC  1  2  2  1  3  1  5  3 
COM1     SDCFWTC  2  4  1  2  1  2  1  2 
COM1     SDCFWVC  1  2  4  3  3  1  2  2 
COM1     SDCFWWC  0  2  0  0  0  1  0  0 
COM1     SDCFWYC  3  1  2  2  1  0  2  2 
COM1     SDCFYAC  1  6  5  1  4  4  8  8 
COM1     SDCFYDC  5  3  6  7  1  4  3  3 
COM1     SDCFYFC  5  5  7  5  3  2  3  4 
COM1     SDCFYHC  3  4  4  8  5  0  3  2 
COM1     SDCFYKC  5  4  2  8  3  0  3  1 
COM1     SDCFYLC  5  2  2  2  0  1  1  1 
COM1     SDCFYNC  7  6  5  5  1  2  4  3 
COM1     SDCFYQC  6  7  2  2  4  4  7  4 
COM1     SDCFYRC  1  3  7  2  6  7  7  6 
COM1     SDCFYWC  2  0  2  3  1  1  0  0 
COM1     SDCGADC  4  2  1  0  1  0  0  0 
COM1     SDCGAEC  3  3  2  0  3  3  2  4 
COM1     SDCGAFC  5  4  4  3  2  1  3  1 
COM1     SDCGAIC  2  3  4  3  2  1  1  2 
COM1     SDCGALC  0  3  5  0  0  0  0  1 
COM1     SDCGAQC  4  4  2  3  1  0  1  2 
COM1     SDCGASC  4  0  1  0  0  2  2  3 
COM1     SDCGATC  6  8  4  4  8  5  9 10 
COM1     SDCGDAC  2  4  9  4  4  2  3  3 
COM1     SDCGDDC  5  5  7  5  3  3  4  3 
COM1     SDCGDGC  1  1  2  0  0  1  0  1 
COM1     SDCGDHC  4  4  7  2  2  2  2  3 
COM1     SDCGDLC  1  1  2  1  4  0  4  4 
COM1     SDCGDQC  6  3  5  3  5  3  1  2 
COM1     SDCGDVC  4  5  5  4  1  2  1  2 
COM1     SDCGEFC  4  0  1  1  0  2  2  2 
COM1     SDCGEGC  2  2  3  3  4  3  3  3 
COM1     SDCGEHC  2  6  2  3  4  5  3  4 
COM1     SDCGEIC  3  6  7  1  4  4  4  5 
COM1     SDCGEKC  2  1  4  1  2  0  1  0 
COM1     SDCGELC  3  3  1  1  0  1  0  0 
COM1     SDCGEMC  3  4  1  0  1  2  0  2 
COM1     SDCGEQC  5  4  1  1  2  1  3  2 
COM1     SDCGERC  1  2  4  1  0  1  1  0 
COM1     SDCGESC  3  3  5  4  2  1  3  3 
COM1     SDCGETC  1  2  2  3  1  2  0  2 
COM1     SDCGEVC  5  4  3  2  3  1  3  3 
COM1     SDCGEYC  4  7  4  0  3  4  4  3 
COM1     SDCGFAC  1  2  0  5  0  1  1  1 
COM1     SDCGFEC  0  4  4  5  1  3  1  2 
COM1     SDCGFFC  6  2  0  2  1  0  1  1 
COM1     SDCGFHC  3  4  2  4  1  0  1  1 
COM1     SDCGFIC  2  1  6  4  2  2  2  2 
COM1     SDCGFMC  2  2  4  2  6  5  3  6 
COM1     SDCGFNC  0  4  8  2  1  1  8  3 
COM1     SDCGFPC  1  0  3  1  0  0  0  1 
COM1     SDCGFQC  0  1  4  2  4  1  1  5 
COM1     SDCGFSC  0  3  1  4  2  0  2  1 
COM1     SDCGGDC  1  3  2  2  2  6  3  4 
COM1     SDCGGGC  0  1  2  0  0  0  1  1 
COM1     SDCGGHC  1  0  1  1  0  1  1  1 
COM1     SDCGGIC  1  2  5  4  2  3  3  4 
COM1     SDCGGKC  2  6  4  2  4  3  4  5 
COM1     SDCGGNC  4  1  2  1  3  2  3  4 
COM1     SDCGGPC  3  5  0  0  0  0  1  0 
COM1     SDCGGQC  2  2  1  1  0  1  0  2 
COM1     SDCGGSC  2  1  1  1  2  1  3  3 
COM1     SDCGGTC  2  1  7  2  3  4 10  6 
COM1     SDCGGVC  5  5  3  2  2  3  4  3 
COM1     SDCGGYC  1  7  4  3  5  1  4  7 
COM1     SDCGHAC  3  4  5  2  2  2  2  3 
COM1     SDCGHFC  3  2  2  2  6  2  4  5 
COM1     SDCGHGC  0  1  3  3  4  1  3  4 
COM1     SDCGHIC  1  3  0  3  0  1  1  1 
COM1     SDCGHMC  1  1  1  0  1  1  1  1 
COM1     SDCGHRC  2  2  1  1  1  3  0  0 
COM1     SDCGHSC  0  1  2  1  3  0  0  0 
COM1     SDCGHYC  3  4  4  6  2  1  1  2 
COM1     SDCGIKC  3  3 10  4  2  1  2  6 
COM1     SDCGIVC  1  4  4  8  5  0  0  2 
COM1     SDCGIWC  0  2  2  1  1  0  2  1 
COM1     SDCGKAC  1  1  3  3  2  0  2  2 
COM1     SDCGKEC  3  3  0  1  1  0  1  1 
COM1     SDCGKGC  1  0  2  1  0  1  1  1 
COM1     SDCGKIC  3  3  3  3  0  0  3  1 
COM1     SDCGKLC  3  2  3  1  2  0  3  1 
COM1     SDCGKMC  1  3  1  2  1  1  0  1 
COM1     SDCGKQC  2  1  3  2  1  0  2  0 
COM1     SDCGKRC  1  2  3  0  2  1  1  2 
COM1     SDCGKSC  4  2  1  2  0  1  1  1 
COM1     SDCGKTC  3  1  4  0  3  6  2  3 
COM1     SDCGKVC  4  4  1  4  4  3  1  2 
COM1     SDCGKWC  0  0  2  0  2  1  0  1 
COM1     SDCGKYC  1  3  7  6  5  4  6  7 
COM1     SDCGLFC  1  2  1  1  1  2  2  2 
COM1     SDCGLTC  2  0  1  0  0  0  0  1 
COM1     SDCGLVC  0  4  4  4  3  1  2  3 
COM1     SDCGMAC  2  3  2  1  3  2  4  4 
COM1     SDCGMDC  3  3  2  4  2  2  1  1 
COM1     SDCGMGC  1  1  0  2  3  1  1  1 
COM1     SDCGMHC  2  5  4  0  0  0  3  1 
COM1     SDCGMIC  8  3  4  2  1  3  1  2 
COM1     SDCGMKC  4  0  0  2  1  0  1  1 
COM1     SDCGMLC  2  1  0  0  2  1  3  3 
COM1     SDCGMYC  5  3  2  7  3  6  6  8 
COM1     SDCGNEC  3  2  5  0  1  0  1  1 
COM1     SDCGNIC  8  6  5  5  2  2  2  5 
COM1     SDCGNKC  2  3  3  2  0  1  1  1 
COM1     SDCGNQC  1  1  2  4  1  1  3  1 
COM1     SDCGNTC  3  2  4  1  1  4  2  0 
COM1     SDCGNVC  2  2  8  3  3  1  1  0 
COM1     SDCGNWC  2  3  0  0  4  3  3  2 
COM1     SDCGPAC  2  2  1  1  2  0  1  3 
COM1     SDCGPDC  4  2  1  2  2  1  2  2 
COM1     SDCGPEC  2  1  6  3  1  1  0  1 
COM1     SDCGPFC  2  4  0  0  0  2  1  1 
COM1     SDCGPGC  1  1  1  3  0  0  2  0 
COM1     SDCGPKC  0  1  1  2  0  0  0  1 
COM1     SDCGPMC  1  1  0  1  0  0  0  1 
COM1     SDCGPNC  2  0  0  1  1  3  1  1 
COM1     SDCGPPC  1  0  0  0  1  0  0  0 
COM1     SDCGPQC  3  0  0  0  2  1  1  2 
COM1     SDCGPVC  4  5  5  7  3  3  0  2 
COM1     SDCGPWC  2  1  0  0  2  1  1  2 
COM1     SDCGQDC  4  4  4  2  0  0  3  2 
COM1     SDCGQKC  4  0  0  0  1  3  4  4 
COM1     SDCGQMC  1  3  1  1  0  0  1  0 
COM1     SDCGQPC  1  1  3  0  1  0  1  0 
COM1     SDCGQQC  2  2  2  2  1  1  2  2 
COM1     SDCGQSC  1  2  1  3  2  0  2  2 
COM1     SDCGQTC  0  4  5  1  1  1  0  0 
COM1     SDCGQVC  0  2  5  2  2  1  1  1 
COM1     SDCGRDC  0  3  5  1  1  2  3  3 
COM1     SDCGRIC  4  3  0  2  1  1  1  2 
COM1     SDCGRLC  1  0  1  1  1  0  0  0 
COM1     SDCGRMC  0  1  3  0  4  1  3  4 
COM1     SDCGRNC  0  1  2  1  3  2  4  4 
COM1     SDCGRSC  0  2  1  0  0  2  1  1 
COM1     SDCGRTC  1  3  1  1  2  0  1  0 
COM1     SDCGRVC  6  2  2  2  1  0  1  1 
COM1     SDCGSAC  3  4  2  1  0  2  2  2 
COM1     SDCGSDC  2  2  7  4  1  1  6  2 
COM1     SDCGSEC  3  4  3  2  1  1  2  1 
COM1     SDCGSFC  3  1  2  2  4  2  2  4 
COM1     SDCGSHC  2  3  2  2  2  0  0  3 
COM1     SDCGSIC  4  2  5  3  2  1  0  1 
COM1     SDCGSKC  2  3  3  1  1  1  0  1 
COM1     SDCGSLC  2  0  0  1  1  1  0  1 
COM1     SDCGSMC  1  1  5  1  1  1  0  1 
COM1     SDCGSRC  6  2  2  2  2  3  5  5 
COM1     SDCGSTC  3  3  2  4  1  0  1  1 
COM1     SDCGSVC  3  1  2  1  1  2  1  2 
COM1     SDCGTDC  3  3  6  1  2  1  2  2 
COM1     SDCGTGC  1  2  2  1  2  1  2  2 
COM1     SDCGTIC  3  2  8  2  2  3  4  2 
COM1     SDCGTKC  3  1  8  0  1  3  4  4 
COM1     SDCGTMC  1  3  0  1  0  1  0  0 
COM1     SDCGTPC  2  1  0  3  2  1  2  3 
COM1     SDCGTRC  2  3  2  2  4  5  4  5 
COM1     SDCGTTC  4  3  3  1  3  1  3  3 
COM1     SDCGVAC  6  2  5  2  2  4  5  4 
COM1     SDCGVFC  3  2  2  2  2  1  2  2 
COM1     SDCGVGC  1  0  0  2  1  1  1  1 
COM1     SDCGVHC  3  2  8  3  0  2  2  2 
COM1     SDCGVIC  3  5  1  5  1  1  1  2 
COM1     SDCGVKC  4  1  3  2  4  2  4  6 
COM1     SDCGVLC  1  4  0  1  2  4  3  4 
COM1     SDCGVMC  3  3  0  1  1  1  2  3 
COM1     SDCGVNC  8  3  7  5  5 11 11 14 
COM1     SDCGVQC  3  3  2  0  1  1  1  0 
COM1     SDCGVSC  2  1  3  0  0  1  0  0 
COM1     SDCGVTC  3  5  2  2  1  1  1  2 
COM1     SDCGVVC  1  3  6  7  4  1  4  4 
COM1     SDCGVYC  2  7  8  6  4  4  5  6 
COM1     SDCGWAC  1  3  2  5  1  3  3  3 
COM1     SDCGWDC  3  1  6  1  3  1  0  2 
COM1     SDCGWIC  2  4  4  2  1  2  3  3 
COM1     SDCGWMC  1  0  5  1  1  0  1  1 
COM1     SDCGWPC  1  1  1  0  3  1  3  2 
COM1     SDCGWQC  3  1  0  3  2  1  0  0 
COM1     SDCGWYC  2  3  1  2  1  3  0  1 
COM1     SDCGYAC  4  4  5  0  5  6  7  3 
COM1     SDCGYFC  2  3  7  6  3  3  1  3 
COM1     SDCGYHC  5  2  0  1  5  2  2  3 
COM1     SDCGYIC  4 11  5  8  3  3  5  5 
COM1     SDCGYKC  5  4  4  3  2  2  3  3 
COM1     SDCGYMC  5  1  4  5  3  2  3  4 
COM1     SDCGYNC  2  1  4  8  4  2  0  3 
COM1     SDCGYQC  3  2  3  7  5  2  8  3 
COM1     SDCGYRC  2  2  3  3  5  4  4  3 
COM1     SDCGYSC  1  8  8  2  5  2  3  5 
COM1     SDCGYTC  0  6  7  5  2  1  3  4 
COM1     SDCGYWC  0  2  4  5  2  1  1  2 
COM1     SDCGYYC  3  6  8  7  4  2  3  4 
COM1     SDCHAAC  3  3  4  4  5  0  5  4 
COM1     SDCHAEC  2  4  8  4  3  1  6  5 
COM1     SDCHALC  0  3  3  1  4  2  4  5 
COM1     SDCHAMC  2  4  3  1  0  1  3  1 
COM1     SDCHAVC  8  6  8  5  7  5  8  9 
COM1     SDCHAYC  5  7 11  5  6  4  6  4 
COM1     SDCHDAC  6  4  7  5  4  3  6  5 
COM1     SDCHDDC  2  5 10  3  3  5  3  4 
COM1     SDCHDGC  3  0  1  1  4  1  5  5 
COM1     SDCHDHC  3  4  7  5  0  7  6  6 
COM1     SDCHDIC 11  8 10  3  5  6 10  9 
COM1     SDCHDWC  2  1  2  1  1  1  1  2 
COM1     SDCHDYC  4  5  4  5  6  3  6  6 
COM1     SDCHEDC  3  4  6  4  4  0  1  2 
COM1     SDCHEFC  3  3  5  4  5  4  6  7 
COM1     SDCHEKC  3  1  2  1  0  2  1  3 
COM1     SDCHEMC  2  2  1  6  0  1  1  1 
COM1     SDCHENC  6  6  3  2  1  2  2  2 
COM1     SDCHERC  3  0  5  0  0  1  1  1 
COM1     SDCHESC  3  2  2  0  2  4  1  2 
COM1     SDCHFAC  1  3  1  2  0  1  1  2 
COM1     SDCHFDC  2  2  4  2  2  0  3  0 
COM1     SDCHFEC  2  2  8  4  0  1  3  4 
COM1     SDCHFFC  5  1 10  4  9  5 11 12 
COM1     SDCHFHC  3  3  3  5  9  3  8  7 
COM1     SDCHFIC  3  6  8  6  6  5  2  8 
COM1     SDCHFKC  5  5  5  6  3  2  3  2 
COM1     SDCHFLC  0  3  1  2  0  0  0  1 
COM1     SDCHFMC  2  3  6  4  7  4  6  7 
COM1     SDCHFNC  3  7  3  9  5  3  2  3 
COM1     SDCHFQC  0  3  6  1  1  1  2  2 
COM1     SDCHFSC  3  4  2  4  4  0  3  1 
COM1     SDCHFTC  1 11  4  2  5  5  5  7 
COM1     SDCHFVC  1  5  4  6  5  2  4  2 
COM1     SDCHFWC  3  2  1  2  2  2  2  3 
COM1     SDCHFYC  7  5  8  8  6  6 10 11 
COM1     SDCHGAC  1  4  5  0  4  5  6  8 
COM1     SDCHGFC  3  2  6  3  5  4  3  6 
COM1     SDCHGHC  2  2  1  1  2  2  3  4 
COM1     SDCHGKC  0  2  2  2  6  2  1  4 
COM1     SDCHGMC  0  3  2  0  2  0  2  3 
COM1     SDCHGNC  1  0  5  1  0  3  3  3 
COM1     SDCHGPC  0  3  1  1  0  1  1  1 
COM1     SDCHGTC  3  3  6  1  4  3  2  5 
COM1     SDCHGVC  1  1  6  1  1  2  3  2 
COM1     SDCHGYC  3  1  5  2  4  1  3  4 
COM1     SDCHHDC  1  7  5  4  1  2  2  2 
COM1     SDCHHEC  2  2  5  2  1  1  2  2 
COM1     SDCHHFC  3  4  6  7  4  2  0  3 
COM1     SDCHHIC  8  8  3  3  2  1  3  3 
COM1     SDCHHKC  3  1  3  0  1  2  0  2 
COM1     SDCHHLC  2  5  2  1  4  0  4  4 
COM1     SDCHHMC  1  3  4  2  0  1  1  1 
COM1     SDCHHPC  3  3  0  1  1  1  2  2 
COM1     SDCHHRC  4  2  4  3  3  2  2  2 
COM1     SDCHHTC  1  6  5  1  2  1  1  2 
COM1     SDCHHWC  2  1  6  1  1  1  1  1 
COM1     SDCHHYC  3  2  8  4  2  0  3  3 
COM1     SDCHIEC  5  6  6  7  5  3  0  3 
COM1     SDCHIGC  4  5  2  2  2  2  5  4 
COM1     SDCHIKC  6  7  5  3  2  2  5  4 
COM1     SDCHILC  1  2  4  4  1  0  2  1 
COM1     SDCHINC  6  3  6  5  4  2  4  4 
COM1     SDCHIPC  3  4  3  1  2  5  2  4 
COM1     SDCHIRC  0  6  2  1  2  2  0  1 
COM1     SDCHISC  5  4  6  4  4  5  2  3 
COM1     SDCHITC  4 10  5  2  5  2  4  5 
COM1     SDCHIWC  1  3  1  1  3  1  2  1 
COM1     SDCHKAC  3  4  1  3  1  2  2  2 
COM1     SDCHKEC  1  7  1  2  3  1  3  2 
COM1     SDCHKHC  1  6  3  3  6  4  4  5 
COM1     SDCHKIC  4  5  3  5  3  3  5  0 
COM1     SDCHKKC  2  2  2  0  5  1  2  5 
COM1     SDCHKNC  0  1  5  7  1  1  0  5 
COM1     SDCHKPC  4  1  4  2  1  1  2  2 
COM1     SDCHKQC  3  2  5  3  2  2  2  1 
COM1     SDCHKSC  1  1  3  1  0  0  1  0 
COM1     SDCHKTC  3  2  3  2  0  0  1  3 
COM1     SDCHKYC  4  5  3  1  3  2  0  2 
COM1     SDCHLDC  6  5  4  6  2  2  4  4 
COM1     SDCHLEC  2  2  0  1  0  4  4  4 
COM1     SDCHLIC  1  6  4  3  0  3  4  3 
COM1     SDCHLMC  1  2  2  1  1  0  0  1 
COM1     SDCHLNC  3  1  1  0  2  2  4  5 
COM1     SDCHLQC  2  2  2  2  0  1  1  1 
COM1     SDCHLSC  0  2  3  2  3  0  0  3 
COM1     SDCHMDC  3  2  6  3  2  2  1  2 
COM1     SDCHMEC  2  2  4  5  2  0  2  3 
COM1     SDCHMFC  4  2  5  5  3  1  4  3 
COM1     SDCHMHC  1  3 11  4  3  0  3  1 
COM1     SDCHMIC  4  4  6  1  1  2  0  3 
COM1     SDCHMKC  0  2  1  3  0  0  1  0 
COM1     SDCHMRC  2  5  4  1  4  2  4  5 
COM1     SDCHMWC  2  2  1  3  0  1  0  0 
COM1     SDCHMYC  8  4  6  4  4  4  5  7 
COM1     SDCHNAC  3  3  5  3  6  3  7  8 
COM1     SDCHNDC  5  2  5  3  1  1  3  1 
COM1     SDCHNGC  0  3  4  2  4  4  3  1 
COM1     SDCHNHC  2  1  3  3  6  2  3  5 
COM1     SDCHNQC  2  3  4  3  0  2  2  2 
COM1     SDCHNRC  0  2  2  4  0  1  1  1 
COM1     SDCHNSC  1  3  3  0  3  4  5  2 
COM1     SDCHNTC  2  3  3  3  1  3  3  3 
COM1     SDCHNWC  2  1  2  0  1  1  1  1 
COM1     SDCHNYC  9  9  5  5  4  5  7  8 
COM1     SDCHPAC  0  1  2  3  3  0  3  2 
COM1     SDCHPFC  3  7  2  5  2  2  1  2 
COM1     SDCHPIC  3  5  6  3  2  2  3  1 
COM1     SDCHPLC  1  1  2  2  0  1  1  0 
COM1     SDCHPNC  2  3  7  3  1  4  4  3 
COM1     SDCHPQC  5  3  2  3  1  1  0  1 
COM1     SDCHPSC  2  7  3  4  2  0  2  2 
COM1     SDCHPTC  4  0  7  3  0  3  3  3 
COM1     SDCHPVC  2  3  4  5  1  0  3  2 
COM1     SDCHPWC  1  2  0  3  3  3  4  5 
COM1     SDCHQDC  2  1 10  2  5  1  3  2 
COM1     SDCHQEC  1  6  8  2  2  1  3  3 
COM1     SDCHQFC  2  5  5  4  4  2  5  5 
COM1     SDCHQGC  3  1  2  2  1  1  1  1 
COM1     SDCHQKC  3  3  6  1  1  0  1  2 
COM1     SDCHQNC  7  1  7  0  0  3  3  1 
COM1     SDCHQQC  2  4  6  2  4  4  4  6 
COM1     SDCHQRC  2  0  4  1  0  0  1  0 
COM1     SDCHQWC  1  0  2  1  2  0  2  0 
COM1     SDCHQYC  3  6  4  3  2  0  3  3 
COM1     SDCHRAC  3  2  4  3  2  0  3  1 
COM1     SDCHREC  2  2  3  3  3  0  3  3 
COM1     SDCHRFC  2  2  3  1  3  3  6  8 
COM1     SDCHRGC  2  0  0  0  0  2  2  2 
COM1     SDCHRHC  1  4  6  2  2  1  3  3 
COM1     SDCHRIC  1  4  2  2  2  4  3  5 
COM1     SDCHRKC  2  0  5  1  1  0  0  0 
COM1     SDCHRLC  0  2  3  1  1  0  0  0 
COM1     SDCHRMC  2  1  4  1  0  1  1  1 
COM1     SDCHRQC  3  3  0  1  2  2  0  3 
COM1     SDCHRRC  1  2  4  1  0  0  3  1 
COM1     SDCHRTC  3  7  1  1  5  3  4  3 
COM1     SDCHRVC  2  5  4  2  2  0  2  2 
COM1     SDCHRWC  0  1  3  2  0  1  1  1 
COM1     SDCHRYC  4  3  7  3  4  3  5  7 
COM1     SDCHSDC  5  4  1  2  0  1  1  1 
COM1     SDCHSEC  3  4  4  4  2  1  3  4 
COM1     SDCHSGC  1  1  1  2  0  2  1  2 
COM1     SDCHSHC  0  1  3  5  1  1  0  0 
COM1     SDCHSIC  5  2  2  0  4  3  4  3 
COM1     SDCHSKC  0  0  4  3  2  2  7  4 
COM1     SDCHSLC  3  2  1  1  1  1  1  2 
COM1     SDCHSNC  2  6  4  1  4  2  1  3 
COM1     SDCHSQC  2  1  2  3  3  4  2  4 
COM1     SDCHSRC  4  2  3  2  2  2  1  2 
COM1     SDCHSSC  3  4  3  2  1  1  2  2 
COM1     SDCHSTC  3  4  3  1  1  2  0  2 
COM1     SDCHSYC  7  5  3  2 10  3  6  3 
COM1     SDCHTAC  1  3  7  1  5  4  8  3 
COM1     SDCHTFC  6  4  3  4  4  7  8  9 
COM1     SDCHTGC  3  1  2  1  4  3  3  4 
COM1     SDCHTHC  2  5  6  4  1  1  2  2 
COM1     SDCHTKC  4  2  6  6  1  3  5  3 
COM1     SDCHTLC  2  2  3  1  6  3  3  3 
COM1     SDCHTNC  5  5  4  4  1  2  3  3 
COM1     SDCHTSC  0  6  6  7  7  4 10 10 
COM1     SDCHTWC  3  4  1  0  1  3  2  3 
COM1     SDCHTYC  2  8 16  7  3  4  4  6 
COM1     SDCHVEC  5  7  6  4  2  2  4  3 
COM1     SDCHVFC  2  4  2  7  2  1  1  1 
COM1     SDCHVHC  1  7  6  3  3  4  3  6 
COM1     SDCHVIC 11  8  6  8  5  2  5  5 
COM1     SDCHVKC  3  3  4  0  2  0  2  2 
COM1     SDCHVLC  2  3  3  1  1  0  0  1 
COM1     SDCHVNC  4  1  5  4  2  1  2  2 
COM1     SDCHVQC  5  2  4  6  2  4  3  7 
COM1     SDCHVSC  4  7  7  7  5  4  7  7 
COM1     SDCHVTC  5  6  2  4  1  2  2  2 
COM1     SDCHVWC  1  0  3  3  0  0  1  0 
COM1     SDCHWAC  2  1  1  0  1  2  1  1 
COM1     SDCHWDC  0  1  2  3  0  0  0  1 
COM1     SDCHWFC  0  2  0  1  0  1  1  1 
COM1     SDCHWNC  2  3  0  1  2  1  0  1 
COM1     SDCHWPC  1  2  1  2  2  2  1  2 
COM1     SDCHWQC  0  3  0  3  3  1  1  0 
COM1     SDCHWRC  2  0  0  0  3  2  2  1 
COM1     SDCHWSC  2  2  3  0  2  2  4  4 
COM1     SDCHWTC  2  1  3  0  2  1  2  2 
COM1     SDCHWVC  3  1  1  2  1  0  1  1 
COM1     SDCHWYC  1  5  6  3  3  2  2  3 
COM1     SDCHYFC  3  8  4  6  3  5  5  5 
COM1     SDCHYHC  6  5  4  8  1  4  4  1 
COM1     SDCHYKC  5 10  6  5  4  3  4  7 
COM1     SDCHYLC  2  0  1  2  1  0  1  1 
COM1     SDCHYNC  6  3  7  3  7  3  3  5 
COM1     SDCHYPC  1  5  5  2  7  0  7  5 
COM1     SDCHYSC  6  6  7  5  7  6 10  7 
COM1     SDCHYTC 10  6  8  4 10  8 14 14 
COM1     SDCHYWC  2  2  0  2  3  2  5  5 
COM1     SDCHYYC 11  8  5  4  9  7 10 14 
COM1     SDCIADC  1  8  4  8  2  3  3  2 
COM1     SDCIAEC  4  8  4  6  3  4  3  1 
COM1     SDCIAFC  5  6  8  8  3  1  5  4 
COM1     SDCIAGC  6  3  7  0  5  6  9 10 
COM1     SDCIALC  4  3  3  3  0  1  2  0 
COM1     SDCIAMC  5  2  7  3  1  2  1  4 
COM1     SDCIANC  4  4  4  9  4  5  5  9 
COM1     SDCIARC  4  6  3  2  1  1  2  2 
COM1     SDCIASC  3  6  4  3  1  3  3  3 
COM1     SDCIAWC  3  5  3  0  3  1  4  4 
COM1     SDCIDFC  2  4  4 11  5  4  2  4 
COM1     SDCIDGC  2  7  2  1  1  0  1  1 
COM1     SDCIDKC  6  9  8  6  6  4  6 10 
COM1     SDCIDLC  2  3  3  1  0  1  1  1 
COM1     SDCIDPC  2  4  3  2  1  0  1  1 
COM1     SDCIDWC  3  2  4  0  4  1  1  2 
COM1     SDCIEDC  5  5  7 11  3  3  3  5 
COM1     SDCIEFC  5  8  6  6  3  4  2  3 
COM1     SDCIEHC  7  3  9  4  5  6 11  7 
COM1     SDCIELC  3  3  4  1  4  3  0  3 
COM1     SDCIEMC  2  4  3  4  4  7  7  8 
COM1     SDCIEPC  6  2  2  4  1  0  0  4 
COM1     SDCIEQC  5  2  5  1  1  1  0  1 
COM1     SDCIERC  3  5  4  4  4  3  3  5 
COM1     SDCIETC  2  6 10  8  2  2  4  4 
COM1     SDCIFDC  7 10  2  3  1  3  3  1 
COM1     SDCIFHC  3  6  2  5  5  3  5  6 
COM1     SDCIFIC  2  8  9  5  6  9 11  8 
COM1     SDCIFLC  2  3  2  2  2  0  2  2 
COM1     SDCIFQC  6  3  4  4  2  3  1  2 
COM1     SDCIFRC  3  1  7  0  6  3  6  7 
COM1     SDCIFVC  3  7  5  6  6  5 10  9 
COM1     SDCIFWC  2  1  2  4  4  2  0  1 
COM1     SDCIGAC  0  0  3  4  3  2  3  4 
COM1     SDCIGDC  3  2  2  2  0  0  2  0 
COM1     SDCIGEC  6  7  5  2  2  0  2  3 
COM1     SDCIGFC  0  3  3  7  6  1  4  2 
COM1     SDCIGGC  2  0  5  0  0  0  0  1 
COM1     SDCIGHC  3  7  1  1  2  2  0  2 
COM1     SDCIGIC  3  7  1  9  2  3  4  5 
COM1     SDCIGMC  3  3  4  0  1  1  0  0 
COM1     SDCIGNC  3  3  2  0  0  1  1  1 
COM1     SDCIGPC  3  2  1  3  0  1  1  1 
COM1     SDCIGRC  1  1  1  3  2  1  2  2 
COM1     SDCIGSC  1  1  1  3  3  5  1  4 
COM1     SDCIGWC  1  0  2  1  1  2  1  4 
COM1     SDCIHAC  2  2  4  5  8  3  5  7 
COM1     SDCIHEC  0  5  2  7  7  6  7  8 
COM1     SDCIHGC  0  6  2  5  3  3  3  6 
COM1     SDCIHHC  2  4  5  4  5  5  3  5 
COM1     SDCIHMC  1  3  2  1  0  1  0  0 
COM1     SDCIHRC  2  4  2  2  1  2  1  1 
COM1     SDCIHVC  5  8  9  5  2  4  3  5 
COM1     SDCIHWC  0  2  1  3  4  0  0  1 
COM1     SDCIHYC  8  8  6 10  7  8  4  7 
COM1     SDCIIAC  7  9  6  3  6  2  5  4 
COM1     SDCIIKC  2 14 11  7  3  3  5  5 
COM1     SDCIILC  3  4  7  4  6  2  1  6 
COM1     SDCIIRC  2  4  5  4  4  6  6  8 
COM1     SDCIISC  5  7  8  3  6  7  7  8 
COM1     SDCIKFC  5  5  6  3  6  3  7  6 
COM1     SDCIKHC  3  5  2  4  2  1  1  2 
COM1     SDCIKIC  2 10  7  5  1  3  4  3 
COM1     SDCIKKC  2  3  5  1  1  4  1  4 
COM1     SDCIKMC  4  2  1  3  2  0  2  2 
COM1     SDCIKNC  2  3  9  4  2  2  3  3 
COM1     SDCIKPC  5  1  5  1  1  1  0  1 
COM1     SDCIKTC  3  4  4  8  3  3  2  1 
COM1     SDCIKWC  3  1  4  3  2  4  2  4 
COM1     SDCIKYC  4  7  7  4  1  1  4  2 
COM1     SDCILEC  2  2  2  3  1  0  0  2 
COM1     SDCILFC  2  0  3  4  4  0  0  2 
COM1     SDCILHC  4  3  4  3  0  1  1  3 
COM1     SDCILIC  4  1  3  7  3  5  5  7 
COM1     SDCILLC  1  3  0  1  3  3  4  5 
COM1     SDCILMC  0  4  2  1  1  0  1  1 
COM1     SDCILNC  3  3  3  2  0  3  4  1 
COM1     SDCILRC  2  2  3  2  0  0  1  1 
COM1     SDCILTC  1  3  3  2  3  2  2  5 
COM1     SDCILVC  4  2  3  3  0  1  2  0 
COM1     SDCILYC  3  3  5  4  2  0  5  2 
COM1     SDCIMAC  7  3  6  1  0  2  2  2 
COM1     SDCIMDC  1  6  5  2  2  1  0  2 
COM1     SDCIMGC  1  1  4  1  1  3  4  4 
COM1     SDCIMHC  4  8  2  5  4  4  7  6 
COM1     SDCIMKC  3  3  3  3  0  2  1  1 
COM1     SDCIMLC  3  5  7  1  1  3  1  0 
COM1     SDCIMNC  3  3  2  2  1  1  0  1 
COM1     SDCIMPC  3  2  4  2  1  0  0  1 
COM1     SDCIMVC  7  6  9  7 10  7  8 11 
COM1     SDCINAC  6  2  1  4  0  1  2  2 
COM1     SDCINGC  5  6  3  2  2  1  3  1 
COM1     SDCINHC  4  4  6  4  4  2  0  6 
COM1     SDCINIC  6  9  6  3  4  5  3  3 
COM1     SDCINKC  3  7  3  8  1  3  4  3 
COM1     SDCINLC  3  2  5  1  1  2  3  3 
COM1     SDCINNC  5  6  4  4  3  3  1  4 
COM1     SDCINRC  1  3  4  5  1  1  2  0 
COM1     SDCINSC  4  3  5  2  2  2  4  6 
COM1     SDCIPAC  3  5  3  1  5  1  2  1 
COM1     SDCIPDC  2  4  3  3  1  1  1  3 
COM1     SDCIPEC  0  2  4  1  4  4  3  3 
COM1     SDCIPFC  3  5  6  4  3  2  0  1 
COM1     SDCIPHC  5  4  2  4  1  3  2  3 
COM1     SDCIPIC  5  9  6  4  3  4  2  3 
COM1     SDCIPLC  3  2  5  0  2  2  0  2 
COM1     SDCIPNC  3  2  3  3  5  0  2  4 
COM1     SDCIPPC  2  3  2  1  0  1  0  0 
COM1     SDCIPRC  1  2  4  3  3  1  2  4 
COM1     SDCIPSC  2  1  5  5  3  2  3  2 
COM1     SDCIPVC  4  3 11  4  3  4  7  7 
COM1     SDCIPYC  3  4  3  1  0  2  0  0 
COM1     SDCIQFC  9  1  3  8  4  3  6  3 
COM1     SDCIQGC  0  4  4  1  1  2  3  3 
COM1     SDCIQKC  1  3  2  4  0  0  2  0 
COM1     SDCIQQC  2  7  6  2  2  4  1  0 
COM1     SDCIQSC  5  7  2  1  2  4  6  6 
COM1     SDCIQWC  1  2  1  0  0  1  1  1 
COM1     SDCIQYC  2  7  1  8  3  2  3  4 
COM1     SDCIRAC  2  2  5  2  0  1  2  1 
COM1     SDCIREC  7  5  3  4  3  4  6  7 
COM1     SDCIRGC  2  6  3  1  6  2  5  3 
COM1     SDCIRHC  1  7  3  3  2  2  2  4 
COM1     SDCIRKC  4  3  3  6  1  0  3  1 
COM1     SDCIRMC  1  3  3  4  1  0  0  1 
COM1     SDCIRPC  2  6  3  1  1  2  3  3 
COM1     SDCIRQC  2  2  4  1  2  1  3  3 
COM1     SDCIRSC  6  4  4  3  3  1  1  2 
COM1     SDCIRVC  7  2  8  4  4  0  4  4 
COM1     SDCIRWC  4  2  1  0  5  1  2  7 
COM1     SDCISEC  4  2  4  5  5  6 10  9 
COM1     SDCISHC  3  3  5  4  1  3  3  3 
COM1     SDCISKC  1  3  3  4  2  1  2  0 
COM1     SDCISLC  1  6  1  2  1  0  1  1 
COM1     SDCISRC  2  2  2  4  1  1  2  2 
COM1     SDCISTC  1  4  5  8  3  0  3  2 
COM1     SDCISVC  5  2  3  2  3  2  4  4 
COM1     SDCITEC  8  5  7  6  4  3  4  6 
COM1     SDCITIC  9  8 10  9  5  5  5  5 
COM1     SDCITKC  2  2 12  5  4  2  3  4 
COM1     SDCITQC  2  7  9  6  2  4  6  6 
COM1     SDCITSC  6  3  3  5  0  3  3  5 
COM1     SDCITWC  2  1  1  3  1  1  0  0 
COM1     SDCIVAC  6  6  8  5  6  6  6  4 
COM1     SDCIVGC  0  5  5  4  4  0  3  3 
COM1     SDCIVHC  1  6  3  3  2  0  4  2 
COM1     SDCIVMC  3  2  5  5  3  2  2  6 
COM1     SDCIVNC  4  5  7  6  9  5  6  6 
COM1     SDCIVSC  2  5  2  6  1  3  1  2 
COM1     SDCIVTC  9 11 10  7  2  7  8  5 
COM1     SDCIVVC  3  5  8  5  3  2  3  3 
COM1     SDCIWAC  0  1  2  1  3  2  1  4 
COM1     SDCIWDC  1  3  3  2  1  1  0  1 
COM1     SDCIWEC  3  0  2  3  1  4  0  4 
COM1     SDCIWFC  0  5  2  1  0  1  0  1 
COM1     SDCIWGC  1  0  5  1  7  1  1  5 
COM1     SDCIWHC  1  3  0  0  2  2  2  3 
COM1     SDCIWIC  1  2  2  6  0  1  1  1 
COM1     SDCIWLC  1  2  2  1  1  1  0  1 
COM1     SDCIWMC  2  4  1  2  1  1  0  1 
COM1     SDCIWPC  2  2  1  1  1  2  1  2 
COM1     SDCIWRC  0  1  1  0  1  1  0  1 
COM1     SDCIWTC  3  4  1  1  2  4  2  4 
COM1     SDCIWYC  1  3  2  5  1  2  2  2 
COM1     SDCIYAC  9  4  5  2  2  2  3  1 
COM1     SDCIYEC  8  8  4  5  4  6  4  7 
COM1     SDCIYFC  8  7 14 16  8  5  4 12 
COM1     SDCIYGC  0  2  4  4  6  3  3  9 
COM1     SDCIYKC  8  9  9  5  4 10 14 15 
COM1     SDCIYLC  2  3  1  2  1  0  0  1 
COM1     SDCIYPC  4  2  2  6  3  1  2  3 
COM1     SDCIYQC 11  5  7  4  2  1  4  4 
COM1     SDCIYVC  7  9 13  7  4  3  6  6 
COM1     SDCKAEC  3  4  3  2  3  0  3  3 
COM1     SDCKAFC  2  1  2  1  3  0  3  2 
COM1     SDCKAGC  1  2  1  1  0  0  1  1 
COM1     SDCKALC  3  2  3  0  0  0  0  1 
COM1     SDCKAPC  0  0  1  1  1  1  2  1 
COM1     SDCKARC  1  1  2  1  1  2  3  3 
COM1     SDCKASC  2  4  0  1  0  0  1  0 
COM1     SDCKAVC  1  2  3  3  0  2  2  4 
COM1     SDCKDFC  3  2  5  2  2  1  3  4 
COM1     SDCKDGC  2  2  4  0  0  0  0  1 
COM1     SDCKDHC  2  5  3  2  3  4  1  1 
COM1     SDCKDKC  5  5  6  1  2  1  3  2 
COM1     SDCKDTC  4  6  7  3  3  4  2  5 
COM1     SDCKDVC  3  3  8  4  4  5  4  7 
COM1     SDCKDWC  1  2  1  2  1  3  0  1 
COM1     SDCKDYC  3  6  3  5  5  4 11  8 
COM1     SDCKEAC  2  0  2  1  2  1  3  0 
COM1     SDCKEDC  2  0  4  1  1  0  0  0 
COM1     SDCKEEC  1  4  3  3  1  0  1  0 
COM1     SDCKEFC  1  1  2  1  2  3  3  3 
COM1     SDCKEHC  0  2  2  3  2  2  5  2 
COM1     SDCKEIC  3  3  4  3  2  1  0  2 
COM1     SDCKEKC  1  1  2  3  0  1  1  1 
COM1     SDCKELC  0  1  2  2  0  0  1  0 
COM1     SDCKEMC  2  1  4  1  0  0  1  0 
COM1     SDCKENC  4  0  2  1  0  1  2  1 
COM1     SDCKEQC  2  2  0  2  0  1  1  0 
COM1     SDCKERC  2  2  1  3  4  1  3  1 
COM1     SDCKESC  3  1  6  5  2  1  1  1 
COM1     SDCKETC  1  2  0  3  3  0  1  3 
COM1     SDCKEVC  2  1  5  5  4  5  2  4 
COM1     SDCKFDC  2  2  5  2  3  7  5  7 
COM1     SDCKFEC  1  2  3  1  1  0  1  0 
COM1     SDCKFFC  2  3  5  2  0  4  2  2 
COM1     SDCKFGC  4  1  0  2  1  1  1  1 
COM1     SDCKFIC  5  3  2  4  3  2  2  2 
COM1     SDCKFKC  1  4  5  5  3  1  3  2 
COM1     SDCKFLC  2  1  1  0  1  0  0  1 
COM1     SDCKFMC  3  4  2  4  1  0  1  1 
COM1     SDCKFNC  3  4  1  3  2  2  3  2 
COM1     SDCKFPC  2  0  4  3  1  4  1  4 
COM1     SDCKFRC  2  5  1  0  0  1  2  1 
COM1     SDCKFTC  2  2  3  5  2  1  1  3 
COM1     SDCKFVC  5  4  4  7  6  4  8  5 
COM1     SDCKFYC  2  3  8  5  1  1  3  2 
COM1     SDCKGAC  2  2  1  2  4  3  5  5 
COM1     SDCKGEC  3  0  1  2  1  1  0  3 
COM1     SDCKGGC  2  2  1  2  0  1  0  0 
COM1     SDCKGHC  2  4  1  1  0  0  0  1 
COM1     SDCKGIC  0  1  5  3  5  4  2  4 
COM1     SDCKGKC  0  1  2  2  3  2  2  4 
COM1     SDCKGLC  1  0  1  0  0  0  0  1 
COM1     SDCKGMC  3  1  1  1  4  1  4  5 
COM1     SDCKGPC  1  0  1  1  1  2  0  0 
COM1     SDCKGTC  0  1  4  0  3  3  2  4 
COM1     SDCKHDC  2  4  1  5  1  0  1  1 
COM1     SDCKHEC  3  5  2  1  1  1  2  2 
COM1     SDCKHFC  4  6  3  2  5  5 12  8 
COM1     SDCKHGC  2  1  0  0  0  0  1  0 
COM1     SDCKHHC  4  2  5  3  3  3  4  4 
COM1     SDCKHIC  5  5  3  3  2  2  1  2 
COM1     SDCKHNC  1  3  1  5  1  1  2  2 
COM1     SDCKHRC  3  3  7  3  5  3  8  6 
COM1     SDCKHSC  2  1  5  2  6  1  4  4 
COM1     SDCKHTC  1  4  3  2  4  5  6  7 
COM1     SDCKHVC  4 10  3  4  5  3  5  6 
COM1     SDCKHYC  3  4  4  3  1  2  1  2 
COM1     SDCKIEC  1  1  2  5  1  4  4  4 
COM1     SDCKIFC  1  1  1  8  2  7  7  8 
COM1     SDCKIGC  4  0  1  1  0  1  0  0 
COM1     SDCKIHC  2  2  6  0  1  1  1  1 
COM1     SDCKIIC  4  6  0  4  3  5  4  5 
COM1     SDCKIKC  2  0  4  5  1  0  0  1 
COM1     SDCKINC  4  5  6  7  7  4  7  8 
COM1     SDCKIPC  1  1  2  1  1  1  0  2 
COM1     SDCKIRC  1  3  1  1  1  2  0  0 
COM1     SDCKITC  1  3  6  4  1  2  7  5 
COM1     SDCKIVC  6  3  4  2  2  2  1  1 
COM1     SDCKIWC  1  1  1  2  2  3  3  4 
COM1     SDCKIYC  7  5  3  5  2  2  2  2 
COM1     SDCKKDC  1  1  3  2  1  1  2  3 
COM1     SDCKKEC  2  3  1  0  1  0  1  1 
COM1     SDCKKFC  2  2  1  5  2  1  1  2 
COM1     SDCKKGC  0  1  0  1  0  4  3  3 
COM1     SDCKKIC  2  2  1  1  4  3  3  4 
COM1     SDCKKLC  0  2  2  1  2  1  1  0 
COM1     SDCKKNC  0  0  2  2  4  3  3  3 
COM1     SDCKKPC  0  1  1  4  1  3  3  4 
COM1     SDCKKTC  1  4  3  2  3  1  1  2 
COM1     SDCKKVC  2  5  8  2  2  2  1  2 
COM1     SDCKKWC  0  2  1  2  2  2  2  3 
COM1     SDCKKYC  2  3  2  4  0  0  2  0 
COM1     SDCKLAC  2  0  1  1  2  3  0  2 
COM1     SDCKLDC  6  1  0  0  1  1  2  2 
COM1     SDCKLEC  2  0  3  5  1  1  0  1 
COM1     SDCKLHC  4  2  3  4  2  1  3  1 
COM1     SDCKLKC  1  0  2  1  1  0  0  1 
COM1     SDCKLLC  2  0  0  2  2  0  1  0 
COM1     SDCKLPC  2  3  3  1  2  2  1  3 
COM1     SDCKLRC  1  3  3  1  1  0  0  0 
COM1     SDCKLSC  0  1  2  1  0  0  0  1 
COM1     SDCKLVC  0  0  2  2  0  1  1  3 
COM1     SDCKMAC  1  2  2  3  0  0  1  0 
COM1     SDCKMDC  1  4  1  2  1  0  1  0 
COM1     SDCKMFC  4  2  3  4  1  0  1  2 
COM1     SDCKMGC  2  2  3  0  0  1  0  0 
COM1     SDCKMHC  2  2  4  0  3  2  3  4 
COM1     SDCKMIC  3  3  0  2  2  1  1  2 
COM1     SDCKMKC  1  1  1  3  1  0  0  0 
COM1     SDCKMMC  0  1  1  1  0  1  0  0 
COM1     SDCKMPC  4  1  1  2  4  0  1  1 
COM1     SDCKMTC  0  2  4  6  3  1  2  6 
COM1     SDCKMVC  4  1  3  2  3  2  2  3 
COM1     SDCKNFC  4  6  2  2  3  2  5  3 
COM1     SDCKNHC  2  2  0  3  0  0  1  1 
COM1     SDCKNIC  1  7  2  1  0  2  2  2 
COM1     SDCKNKC  0  0  1  3  2  0  2  3 
COM1     SDCKNMC  2  2  0  4  0  1  1  1 
COM1     SDCKNNC  0  0  4  2  3  2  3  3 
COM1     SDCKNPC  1  0  2  1  1  0  1  0 
COM1     SDCKNQC  0  1  2  1  0  1  2  0 
COM1     SDCKNRC  2  2  2  1  0  2  2  2 
COM1     SDCKNSC  1  3  1  2  2  2  0  3 
COM1     SDCKNTC  3  4  1  3  0  0  0  2 
COM1     SDCKNVC  1  2  1  2  3  0  3  4 
COM1     SDCKNWC  0  3  1  0  2  2  5  3 
COM1     SDCKNYC  2  3  4  3  2  5  7  6 
COM1     SDCKPDC  2  3  2  1  1  0  1  1 
COM1     SDCKPEC  1  3  3  4  1  1  2  2 
COM1     SDCKPFC  1  3  7  5  2  1  3  4 
COM1     SDCKPGC  0  1  1  2  0  1  1  1 
COM1     SDCKPHC  3  4  2  3  1  1  1  2 
COM1     SDCKPIC  2  4  2  1  1  0  1  1 
COM1     SDCKPKC  1  0  1  3  0  1  0  0 
COM1     SDCKPLC  1  0  2  0  2  2  1  3 
COM1     SDCKPNC  2  2  3  2  1  0  1  1 
COM1     SDCKPPC  0  1  1  1  0  0  0  1 
COM1     SDCKPQC  1  3  5  4  1  0  1  1 
COM1     SDCKPSC  1  1  1  3  1  1  2  1 
COM1     SDCKPTC  3  3  6  2  1  0  2  2 
COM1     SDCKPVC  4  4  1  1  1  1  2  1 
COM1     SDCKPYC  4  5  3  5  2  3  1  2 
COM1     SDCKQFC  3  3  5  0  0  2  2  2 
COM1     SDCKQIC  1  4  0  3  3  3  2  4 
COM1     SDCKQNC  3  1  2  2  3  3  1  2 
COM1     SDCKQPC  0  0  2  0  0  1  0  0 
COM1     SDCKQSC  1  2  3  0  1  2  3  4 
COM1     SDCKQVC  8  2  4  3  0  2  2  2 
COM1     SDCKQYC  2  2  1  3  0  5  6  5 
COM1     SDCKRAC  1  5  1  5  1  0  1  1 
COM1     SDCKRDC  8  1  6  1  4  2  1  1 
COM1     SDCKREC  0  1  2  1  0  0  1  0 
COM1     SDCKRFC  4  1  3  0  5  3  2  2 
COM1     SDCKRGC  0  3  0  0  0  0  0  1 
COM1     SDCKRHC  2  1  4  1  3  4  0  3 
COM1     SDCKRIC  1  2  1  3  0  3  5  3 
COM1     SDCKRPC  0  2  4  4  0  1  2  1 
COM1     SDCKRQC  3  0  0  1  0  0  1  0 
COM1     SDCKRSC  2  0  1  2  2  1  0  0 
COM1     SDCKRTC  5  2  1  5  5  4  6  5 
COM1     SDCKRWC  1  2  0  2  2  1  1  2 
COM1     SDCKSDC  3  2  4  5  6  7  5  5 
COM1     SDCKSEC  2  3  2  3  1  4  5  6 
COM1     SDCKSGC  0  2  1  2  3  0  0  2 
COM1     SDCKSHC  2  0  5  4  2  1  1  2 
COM1     SDCKSMC  3  1  0  2  2  0  2  2 
COM1     SDCKSNC  2  6  6  1  3  2  1  5 
COM1     SDCKSPC  1  1  2  4  0  1  0  0 
COM1     SDCKSQC  2  3  2  2  2  4  5  5 
COM1     SDCKSRC  3  0  1  4  2  2  1  1 
COM1     SDCKSSC  1  5  4  0  1  1  3  2 
COM1     SDCKSVC  4  3  1  7  4  3  7  6 
COM1     SDCKTDC  2  5  3  1  3  3  2  4 
COM1     SDCKTEC  3  5  2  9  8  3  0  2 
COM1     SDCKTFC  1  4  2  3  4  1  4  2 
COM1     SDCKTGC  3  1  1  3  0  2  2  2 
COM1     SDCKTIC  3  2  2  2  0  0  1  1 
COM1     SDCKTKC  4  4  2  2  6  4  5  8 
COM1     SDCKTNC  0  4  6  3  4  0  3  2 
COM1     SDCKTQC  0  1  4  3  1  0  0  0 
COM1     SDCKTRC  1  2  1  1  3  4  1  6 
COM1     SDCKTSC  2  3  5  2  4  0  0  0 
COM1     SDCKTTC  4  4  4  2  7  4  8  9 
COM1     SDCKTVC  0  4  0  2  1  0  1  1 
COM1     SDCKVAC  2  3  5  1  2  1  1  2 
COM1     SDCKVDC  0  2  2  4  0  1  1  1 
COM1     SDCKVEC  4  3  5  3  1  1  1  2 
COM1     SDCKVFC  4  2  0  1  3  2  4  4 
COM1     SDCKVGC  2  0  2  1  1  0  1  1 
COM1     SDCKVIC  6  5  3  5  1  1  1  4 
COM1     SDCKVKC  3  2  3  2  1  3  5  3 
COM1     SDCKVMC  1  5  1  0  0  0  1  1 
COM1     SDCKVNC  2  1  5  4  2  6  4  6 
COM1     SDCKVQC  4  3  2  1  3  3  1  3 
COM1     SDCKVRC  0  3  3  0  1  1  1  0 
COM1     SDCKVSC  0  5  1  4  1  1  0  1 
COM1     SDCKVVC  2  3  3  4  3  1  2  4 
COM1     SDCKVWC  1  0  3  0  0  1  1  1 
COM1     SDCKVYC  3  5  3  5  1  3  2  3 
COM1     SDCKWIC  2  2  0  1  3  1  4  0 
COM1     SDCKWKC  0  3  1  4  1  1  2  0 
COM1     SDCKWRC  0  1  3  1  0  1  0  1 
COM1     SDCKWSC  3  2  2  1  0  0  0  1 
COM1     SDCKWVC  3  2  1  6  4  6 10  3 
COM1     SDCKYAC  5  5  4  3  4  1  5  5 
COM1     SDCKYDC  1 10  2  3  8  6  6  4 
COM1     SDCKYEC  2  4  6  7  6  7 10 10 
COM1     SDCKYFC  4  4  7  7  6  5  7  6 
COM1     SDCKYGC  2  2  2  0  1  0  1  1 
COM1     SDCKYHC  2  6  2  1  3  5  4  7 
COM1     SDCKYIC  5 13  7  7  9  8 11 12 
COM1     SDCKYKC  3  3  5  5  4  1  4  3 
COM1     SDCKYLC  2  1  2  3  1  1  1  1 
COM1     SDCKYMC  2  4  5  3  4  4  1  3 
COM1     SDCKYNC  3  1  7  4  6  2  2  5 
COM1     SDCKYQC  4  4  1  4  3  3  4  2 
COM1     SDCKYRC  2  6  1  0  0  1  1  2 
COM1     SDCKYTC  5  2  2  3  1  4  7  4 
COM1     SDCKYVC  3  6  6  6  5  6  4  4 
COM1     SDCKYYC  5  4  3 11  5  4  3  6 
COM1     SDCLADC  5  1  4  3  5  3  6  6 
COM1     SDCLAEC  3  5  1  0  2  0  0  0 
COM1     SDCLAGC  2  3  4  2  0  0  2  0 
COM1     SDCLAIC  4  4  3  1  3  2  4  4 
COM1     SDCLAKC  3  3  1  0  1  4  4  4 
COM1     SDCLALC  1  0  2  1  2  1  0  1 
COM1     SDCLANC  3  9  3  6  2  3  2  5 
COM1     SDCLAPC  2  4  3  1  1  1  1  1 
COM1     SDCLARC  2  0  2  1  0  0  0  1 
COM1     SDCLASC  1  3  1  0  1  0  0  0 
COM1     SDCLATC  4  3  4  8  3  1  4  6 
COM1     SDCLAVC  2  2  6  4  1  2  1  1 
COM1     SDCLAYC  7  6  5  2  2  2  2  2 
COM1     SDCLDAC  0  2  1  3  1  0  1  1 
COM1     SDCLDDC  6  4  1  3  2  1  0  1 
COM1     SDCLDHC  2  1  5  3  1  4  5  6 
COM1     SDCLDKC  2  4  5  2  1  0  1  2 
COM1     SDCLDQC  1  6  5  5  2  0  2  2 
COM1     SDCLDRC  3  3  2  1  1  1  3  1 
COM1     SDCLDSC  1  0  4  2  0  2  1  0 
COM1     SDCLDVC  4  4  3  1  3  5  4  8 
COM1     SDCLDWC  1  1  2  0  0  1  1  1 
COM1     SDCLDYC  3  9  3  1  3  1  1  3 
COM1     SDCLEDC  2  4  5  3  0  2  5  2 
COM1     SDCLEEC  3  1  3  1  0  2  1  1 
COM1     SDCLEGC  1  1  0  6  0  0  1  0 
COM1     SDCLEIC  1  3  3  2  7  1  5  5 
COM1     SDCLELC  0  0  4  2  1  0  0  2 
COM1     SDCLETC  1  5  2  1  2  1  3  3 
COM1     SDCLEWC  2  0  2  0  1  0  1  1 
COM1     SDCLEYC  5  2  3  2  3  0  3  3 
COM1     SDCLFAC  0  3  3  2  5  2  6  6 
COM1     SDCLFDC  2  2  3  1  1  1  1  1 
COM1     SDCLFFC  4  6  5  3  5  2  6  6 
COM1     SDCLFHC  0  2  3  6  0  1  1  1 
COM1     SDCLFLC  3  4  3  1  1  0  0  2 
COM1     SDCLFMC  2  1  4  3  2  3  5  5 
COM1     SDCLFNC  2  2  2  3  3  2  5  5 
COM1     SDCLFPC  1  1  1  0  1  2  1  0 
COM1     SDCLFQC  1  2  2  2  3  5  4  6 
COM1     SDCLFTC 10  4  8  7  5  9 13 15 
COM1     SDCLFVC  3  2  2  3  2  3  3  4 
COM1     SDCLFWC  1  2  1  1  1  0  1  1 
COM1     SDCLFYC  8  3  4  1  1  2  3  3 
COM1     SDCLGAC  2  2  1  1  1  2  2  1 
COM1     SDCLGDC  3  1  3  0  0  0  0  1 
COM1     SDCLGEC  1  5  4  3  1  1  2  0 
COM1     SDCLGGC  1  0  2  0  0  0  1  1 
COM1     SDCLGIC  0  0  3  0  0  1  0  0 
COM1     SDCLGMC  1  2  1  0  0  0  0  1 
COM1     SDCLGNC  0  5  2  1  2  1  1  1 
COM1     SDCLGPC  0  1  0  3  0  0  1  0 
COM1     SDCLGRC  1  0  2  2  1  1  0  1 
COM1     SDCLGVC  5  2  4  1  0  1  1  1 
COM1     SDCLHDC  4  1  2  2  2  3  1  1 
COM1     SDCLHEC  3  1  3  4  1  1  0  1 
COM1     SDCLHGC  1  2  1  2  1  0  0  0 
COM1     SDCLHKC  2  2  4  0  1  0  0  0 
COM1     SDCLHMC  2  0  3  2  2  2  1  1 
COM1     SDCLHPC  2  1  2  0  0  2  1  0 
COM1     SDCLHQC  4  5  2  1  2  2  5  5 
COM1     SDCLHRC  3  2  1  0  1  0  0  0 
COM1     SDCLHSC  1  5  1  4  1  2  1  2 
COM1     SDCLHYC  2  2  6  4  1  3  1  4 
COM1     SDCLIAC  2  6  4  2  2  2  2  4 
COM1     SDCLIHC  7  2  3  4  3  0  2  2 
COM1     SDCLIKC  2  3  4  4  3  1  6  4 
COM1     SDCLILC  0  0  2  0  0  1  1  1 
COM1     SDCLIMC  2  3  2  1  4  4  7  4 
COM1     SDCLIQC  3  5  2  2  2  2  5  5 
COM1     SDCLIRC  2  3  3  1  1  1  0  1 
COM1     SDCLITC  4  2  3  5  2  0  2  1 
COM1     SDCLIVC  3  5  6  2  1  4  2  3 
COM1     SDCLIYC  4  4  9  8  2  3  5  5 
COM1     SDCLKAC  0  4  2  5  0  1  1  1 
COM1     SDCLKDC  2  0  3  2  0  0  1  0 
COM1     SDCLKHC  1  3  0  1  2  0  3  1 
COM1     SDCLKIC  1  5  3  2  3  1  2  3 
COM1     SDCLKKC  0  2  1  1  0  1  0  0 
COM1     SDCLKLC  0  1  1  0  1  2  2  4 
COM1     SDCLKQC  1  0  1  1  0  1  2  1 
COM1     SDCLKRC  3  3  2  0  1  1  1  1 
COM1     SDCLKSC  1  2  3  2  2  2  3  1 
COM1     SDCLKTC  1  0  2  6  1  2  0  3 
COM1     SDCLKVC  2  1  4  4  1  2  3  3 
COM1     SDCLKWC  1  2  0  2  3  0  2  1 
COM1     SDCLKYC  1  3  1  2  1  0  2  4 
COM1     SDCLLAC  0  0  4  2  1  3  4  4 
COM1     SDCLLEC  0  5  1  1  1  0  0  0 
COM1     SDCLLKC  0  4  3  2  1  0  0  1 
COM1     SDCLLLC  2  1  3  1  0  1  2  0 
COM1     SDCLLNC  1  3  4  0  0  1  1  1 
COM1     SDCLLSC  0  2  2  0  2  1  3  3 
COM1     SDCLLTC  1  5  3  2  2  1  3  1 
COM1     SDCLLWC  1  1  1  1  1  0  0  0 
COM1     SDCLLYC  2  7  2  1  2  3  4  4 
COM1     SDCLMAC  4  0  4  1  1  0  1  2 
COM1     SDCLMHC  4  3  1  0  0  1  0  0 
COM1     SDCLMIC  0  2  3  7  1  1  3  1 
COM1     SDCLMKC  0  1  0  1  2  1  1  1 
COM1     SDCLMMC  4  1  1  2  2  1  0  2 
COM1     SDCLMNC  2  0  0  1  0  0  1  1 
COM1     SDCLMSC  2  1  4  2  2  3  1  2 
COM1     SDCLMTC  2  1  3  1  0  1  1  1 
COM1     SDCLMVC  0  1  2  1  0  1  1  1 
COM1     SDCLNAC  0  0  4  0  1  2  0  0 
COM1     SDCLNDC  1  0  4  4  2  0  1  1 
COM1     SDCLNFC  1  1  3  3  1  2  2  3 
COM1     SDCLNHC  1  1  1  0  0  0  0  2 
COM1     SDCLNIC  2  4  4  1  5  4  3  5 
COM1     SDCLNKC  6  3  2  2  1  2  2  2 
COM1     SDCLNLC  0  2  0  0  2  1  1  2 
COM1     SDCLNNC  0  1  3  1  2  0  0  1 
COM1     SDCLNQC  1  4  3  1  2  2  4  4 
COM1     SDCLNSC  2  3  2  0  2  2  3  4 
COM1     SDCLNTC  3  3  2  3  1  2  0  1 
COM1     SDCLPDC  0  2  2  2  1  0  1  0 
COM1     SDCLPGC  2  0  3  2  0  1  1  1 
COM1     SDCLPHC  0  2  1  1  0  0  0  2 
COM1     SDCLPKC  3  1  4  1  0  4  6  2 
COM1     SDCLPQC  2  1  3  2  0  0  1  1 
COM1     SDCLPSC  3  1  2  6  0  1  1  1 
COM1     SDCLPYC  6  3  3  4  9  5  3  5 
COM1     SDCLQAC  2  1  1  3  2  2  2  1 
COM1     SDCLQEC  5  3  4  1  2  1  1  2 
COM1     SDCLQIC  5  3  3  1  2  3  1  3 
COM1     SDCLQKC  1  0  4  1  0  0  1  1 
COM1     SDCLQMC  0  3  3  1  0  0  1  0 
COM1     SDCLQNC  0  1  2  2  1  0  0  0 
COM1     SDCLQSC  4  0  2  0  2  0  0  0 
COM1     SDCLQYC  4  6  1  5  2  1  3  1 
COM1     SDCLRAC  2  3  2  1  1  2  2  2 
COM1     SDCLRDC  0  3  3  2  0  2  1  1 
COM1     SDCLRFC  4  0  1  1  1  1  3  2 
COM1     SDCLRHC  2  3  0  1  0  0  1  1 
COM1     SDCLRKC  1  1  1  2  0  2  4  2 
COM1     SDCLRMC  3  0  3  1  2  2  1  2 
COM1     SDCLRNC  3  3  3  1  0  2  2  2 
COM1     SDCLRPC  2  3  2  1  0  1  1  0 
COM1     SDCLRQC  1  1  2  3  1  0  0  0 
COM1     SDCLRTC  2  2  0  2  0  0  0  1 
COM1     SDCLRVC  3  2  6  2  1  1  1  1 
COM1     SDCLRYC  4  4  6  3  2  6  7  3 
COM1     SDCLSAC  3  4  1  2  0  1  1  1 
COM1     SDCLSFC  4  2  4  4  4  1  1  3 
COM1     SDCLSHC  1  5  3  1  0  1  1  1 
COM1     SDCLSIC  4  4  2  3  1  1  0  1 
COM1     SDCLSKC  3  2  5  0  1  2  2  2 
COM1     SDCLSLC  1  0  1  0  1  0  0  0 
COM1     SDCLSMC  3  2  0  1  2  3  3  4 
COM1     SDCLSRC  2  1  4  1  1  1  4  2 
COM1     SDCLSVC  3  2  3  6  2  2  1  1 
COM1     SDCLTDC  2  2  2  2  1  0  0  1 
COM1     SDCLTFC  4  5  5  3  2  2  4  4 
COM1     SDCLTGC  0  4  0  0  1  1  0  1 
COM1     SDCLTIC  3  2  2  1  1  0  0  1 
COM1     SDCLTLC  3  2  1  0  1  0  0  0 
COM1     SDCLTRC  2  1  3  0  1  2  1  1 
COM1     SDCLTVC  3  2  3  5  2  0  0  1 
COM1     SDCLTWC  0  1  3  1  1  1  0  1 
COM1     SDCLVAC  3  2  1  7  2  2  5  5 
COM1     SDCLVEC  2  5  3  3  2  0  2  3 
COM1     SDCLVFC  5  1  1  3  1  0  0  1 
COM1     SDCLVGC  3  3  3  1  3  4  6  6 
COM1     SDCLVHC  2  9  2  4  2  1  4  2 
COM1     SDCLVKC  2  5  4  0  1  2  0  1 
COM1     SDCLVNC  2  4  3  2  2  2  1  4 
COM1     SDCLVRC  1  1  6  3  2  2  2  3 
COM1     SDCLVTC  7  2  1  4  1  2  2  2 
COM1     SDCLVVC  5  5  2  2  2  2  2  2 
COM1     SDCLVWC  0  2  2  0  1  2  3  3 
COM1     SDCLVYC  8  8  6  6  2  2  4  6 
COM1     SDCLWAC  1  0  1  0  1  0  0  0 
COM1     SDCLWDC  1  1  2  1  1  0  1  1 
COM1     SDCLWEC  0  1  2  2  0  0  0  1 
COM1     SDCLWGC  0  2  2  1  0  1  0  0 
COM1     SDCLWIC  3  2  1  1  1  0  0  0 
COM1     SDCLWKC  2  1  0  3  1  0  0  0 
COM1     SDCLWLC  1  1  0  1  0  1  0  0 
COM1     SDCLWPC  1  1  1  1  1  0  0  0 
COM1     SDCLWQC  0  1  3  0  1  4  4  3 
COM1     SDCLWYC  0  0  3  0  1  2  4  3 
COM1     SDCLYDC  2  3  3  3  4  3  3  3 
COM1     SDCLYFC  2  9  1  4  1  1  2  2 
COM1     SDCLYHC  3  2  5  4  3  5  4  6 
COM1     SDCLYKC  6  2  1  5  1  1  2  2 
COM1     SDCLYPC  1  0  3  1  3  2  3  3 
COM1     SDCLYQC  2  3  4  1  1  1  1  0 
COM1     SDCLYRC  2  3  4  4  1  2  0  1 
COM1     SDCLYSC  5  3  6  5  4  2  4  2 
COM1     SDCLYYC  6  5  6 10  2  7  5  5 
COM1     SDCMAAC  9  4  4  2  3  4  4  4 
COM1     SDCMAFC  7  2  2  2  1  3  1  2 
COM1     SDCMAGC  1  1  2  1  3  0  3  3 
COM1     SDCMAHC  3  2  3  3  5  4  5  7 
COM1     SDCMALC  1  0  1  1  1  2  0  1 
COM1     SDCMAMC  3  2  5  2  1  0  1  1 
COM1     SDCMANC  4  2  4  4  1  0  1  2 
COM1     SDCMAPC  2  4  2  2  0  1  1  1 
COM1     SDCMASC  2  1  1  2  0  1  2  1 
COM1     SDCMATC  3  2  5  0  3  5  5  5 
COM1     SDCMAVC  1  1  2  3  5  2  3  2 
COM1     SDCMDAC  4  4  6  1  5  3  1  4 
COM1     SDCMDEC  4  3  5  5  1  1  2  2 
COM1     SDCMDGC  2  3  1  3  1  3  4  4 
COM1     SDCMDLC  0  5  0  2  0  0  0  1 
COM1     SDCMDPC  2  0  5  0  0  1  0  0 
COM1     SDCMDRC  1  2  5  1  0  1  1  1 
COM1     SDCMDSC  4  3  9  3  2  1  3  4 
COM1     SDCMDVC  4  4  6  3  4  5  5  7 
COM1     SDCMDWC  5  2  3  2  2  2  1  2 
COM1     SDCMDYC  3  6  7  2  1  3  1  2 
COM1     SDCMEFC  1  2  3  3  0  2  0  0 
COM1     SDCMEHC  2  3  3  3  3  2  0  2 
COM1     SDCMELC  0  1  3  1  0  0  1  2 
COM1     SDCMEMC  4  3  2  4  0  2  2  1 
COM1     SDCMENC  2  3  1  1  0  0  1  0 
COM1     SDCMETC  4  4  5  3  5  4  6  6 
COM1     SDCMEVC  3  6  3  2  2  1  3  3 
COM1     SDCMEWC  0  1  0  1  0  0  1  1 
COM1     SDCMEYC  7  4  3  7  3  1  5  4 
COM1     SDCMFAC  4  5  1  3  3  1  1  1 
COM1     SDCMFFC  7  7  5  4  0  4  4  5 
COM1     SDCMFGC  3  2  3  2  2  1  3  3 
COM1     SDCMFHC  0  8  4  2  1  4  0  3 
COM1     SDCMFKC  7  6  4  3  5  2  3  4 
COM1     SDCMFMC  4  3  5  1  4  4  3  5 
COM1     SDCMFNC  1  2  5  8  1  5  4  5 
COM1     SDCMFPC  5  4  5  2  4  1  1  0 
COM1     SDCMFQC  1  6  6  4  1  1  2  2 
COM1     SDCMFRC  2  2  3  5  0  2  2  2 
COM1     SDCMFSC  2  3  2  5  2  2  4  5 
COM1     SDCMFVC  5  2  6  3  3  4  8  8 
COM1     SDCMFWC  2  0  2  3  4  4  2  3 
COM1     SDCMGHC  2  1  3  3  0  1  0  1 
COM1     SDCMGIC  0  3  2  3  4  2  5  4 
COM1     SDCMGLC  0  2  3  0  4  3  2  2 
COM1     SDCMGMC  0  1  1  1  4  2  1  4 
COM1     SDCMGNC  2  2  2  1  0  1  1  1 
COM1     SDCMGPC  3  1  1  1  1  2  0  2 
COM1     SDCMGSC  2  0  2  1  0  0  1  0 
COM1     SDCMGTC  2  1  2  2  6  3  5  4 
COM1     SDCMGVC  4  2  3  3  3  0  3  3 
COM1     SDCMHDC  6  5  2  5  4  6  5  6 
COM1     SDCMHHC  4  2  8  2  2  1  3  4 
COM1     SDCMHKC  3  4  5  3  0  3  3  2 
COM1     SDCMHNC  5  4  5  2  4  3  7  7 
COM1     SDCMHPC  4  2  5  0  0  1  1  1 
COM1     SDCMHRC  0  2  4  2  0  0  1  0 
COM1     SDCMHWC  2  2  1  2  0  2  2  2 
COM1     SDCMIDC  3  2  5  1  0  1  1  1 
COM1     SDCMIEC  3  5  4  4  2  1  3  2 
COM1     SDCMIFC  1  7  6  4  3  3  4  3 
COM1     SDCMIGC  2  3  4  0  1  0  0  1 
COM1     SDCMIKC  3  7  3  2  0  2  2  2 
COM1     SDCMIPC  5  3  3  2  4  3  6  6 
COM1     SDCMIRC  2  2  4  3  3  2  0  2 
COM1     SDCMISC  6  2  7  3  2  2  2  3 
COM1     SDCMIWC  3  1  2  0  1  0  0  0 
COM1     SDCMKAC  0  2  2  4  1  3  2  3 
COM1     SDCMKDC  2  3  3  3  4  1  2  4 
COM1     SDCMKEC  2  5  1  5  2  0  1  0 
COM1     SDCMKFC  4  4  6  1  1  1  3  1 
COM1     SDCMKGC  0  1  3  2  1  7  3  4 
COM1     SDCMKHC  3  3  2  0  1  0  3  2 
COM1     SDCMKKC  0  0  2  3  0  5  3  3 
COM1     SDCMKLC  1  2  1  0  1  0  0  0 
COM1     SDCMKMC  2  1  1  3  0  0  2  0 
COM1     SDCMKNC  0  3  0  4  1  1  2  2 
COM1     SDCMKPC  1  0  4  2  1  1  1  0 
COM1     SDCMKRC  5  2  3  3  0  1  1  1 
COM1     SDCMKSC  2  3  1  1  0  1  1  0 
COM1     SDCMKVC  2  5  1  4  2  1  0  2 
COM1     SDCMLAC  1  4  2  2  0  0  0  2 
COM1     SDCMLEC  4  0  5  3  1  2  3  2 
COM1     SDCMLFC  2  3  7  3  4  3  3  2 
COM1     SDCMLGC  2  2  1  0  1  3  4  4 
COM1     SDCMLIC  0  8  4  4  2  6  7  7 
COM1     SDCMLNC  4  4  4  1  1  0  1  1 
COM1     SDCMLSC  3  3  2  1  0  2  2  2 
COM1     SDCMLTC  0  1  5  2  1  2  1  0 
COM1     SDCMLVC  4  4  2  3  1  0  1  1 
COM1     SDCMLYC  2  3  4  6  4  2  2  2 
COM1     SDCMMAC  2  3  5  2  2  5  1  3 
COM1     SDCMMDC  3  4  3  4  2  3  4  2 
COM1     SDCMMEC  3  1  2  2  2  0  2  2 
COM1     SDCMMFC  2  3  6  2  6  6  3  4 
COM1     SDCMMGC  1  4  4  2  0  1  1  1 
COM1     SDCMMHC  0  6  5  0  4  2  2  4 
COM1     SDCMMLC  1  1  2  2  0  1  1  1 
COM1     SDCMMMC  1  1  1  3  1  0  1  0 
COM1     SDCMMNC  2  2  5  0  3  0  0  1 
COM1     SDCMMRC  5  5  2  1  3  1  0  3 
COM1     SDCMMSC  2  4  2  2  4  1  4  4 
COM1     SDCMMTC  3  4  4  2  2  3  2  3 
COM1     SDCMMWC  1  2  2  0  1  0  0  0 
COM1     SDCMMYC  3  4  0  7  2  2  4  4 
COM1     SDCMNAC  1  1  4  0  2  1  1  1 
COM1     SDCMNEC  2  1  1  2  1  0  0  2 
COM1     SDCMNGC  1  2  3  2  2  1  3  3 
COM1     SDCMNHC  3  0  4  2  1  1  0  2 
COM1     SDCMNIC  4  6  6  6  2  4  3  4 
COM1     SDCMNKC  4  4  0  3  1  2  1  0 
COM1     SDCMNMC  0  3  3  2  1  3  1  2 
COM1     SDCMNNC  1  5  3  4  1  0  2  1 
COM1     SDCMNRC  1  1  4  0  0  1  1  1 
COM1     SDCMNSC  4  3  4  2  2  1  1  2 
COM1     SDCMNTC  3  4  2  4  1  0  3  0 
COM1     SDCMNVC  1  5  3  4  3  6  9  6 
COM1     SDCMNYC  2  0  3  5  2  4  2  3 
COM1     SDCMPAC  0  4  1  1  1  1  0  0 
COM1     SDCMPDC  1  2  5  5  1  1  1  1 
COM1     SDCMPGC  3  2  1  2  1  1  3  1 
COM1     SDCMPIC  4  2  3  4  3  2  1  3 
COM1     SDCMPKC  2  3  1  1  1  2  0  2 
COM1     SDCMPMC  3  2  2  2  1  5  4  5 
COM1     SDCMPRC  3  1  1  0  1  0  1  1 
COM1     SDCMPSC  7  3  4  5  2  4  2  1 
COM1     SDCMPYC  9  4  7  4  8  6  1  7 
COM1     SDCMQAC  3  2  4  2  5  6  5  8 
COM1     SDCMQHC  6  4  3  3  3  2  0  2 
COM1     SDCMQMC  1  4  2  2  2  1  1  1 
COM1     SDCMQNC  2  6  2  1  1  1  0  1 
COM1     SDCMQQC  0  5  6  0  0  0  0  2 
COM1     SDCMQVC  5  2  4  4  3  3  7  5 
COM1     SDCMRAC  4  2  4  4  4  4  9  7 
COM1     SDCMRGC  2  3  0  0  0  1  0  0 
COM1     SDCMRHC  4  2  3  5  6  4  6  3 
COM1     SDCMRIC  6  8  0  3  2  3  3  4 
COM1     SDCMRKC  1  3  5  3  0  2  0  3 
COM1     SDCMRLC  2  1  2  0  1  0  0  0 
COM1     SDCMRMC  2  2  1  1  3  2  3  4 
COM1     SDCMRNC  4  2  4  1  1  3  4  1 
COM1     SDCMRPC  1  3  1  0  1  0  1  1 
COM1     SDCMRQC  2  5  4  2  0  2  2  2 
COM1     SDCMRRC  8  1  2  1  2  0  1  1 
COM1     SDCMRSC  2  1  3  3  0  2  2  2 
COM1     SDCMRTC  8  3  4  4  3  2  3  4 
COM1     SDCMRVC  5  4  6  4  5  2  2  6 
COM1     SDCMRYC  5  4  5  2  3  4  7  4 
COM1     SDCMSDC  2  5  2  2  3  1  0  1 
COM1     SDCMSEC  0  3  6  2  4  3  3  4 
COM1     SDCMSFC  3  4  2  5  1  7  5  5 
COM1     SDCMSGC  1  0  3  1  3  1  0  1 
COM1     SDCMSHC  3  2  3  3  1  0  1  1 
COM1     SDCMSMC  3  0  1  0  1  0  1  1 
COM1     SDCMSQC  3  3  2  2  1  1  0  3 
COM1     SDCMSVC  8  6  2  7  2  2  4  4 
COM1     SDCMTAC  4  4  6  3  1  2  0  4 
COM1     SDCMTFC  2  4  3  8  4  4  3  5 
COM1     SDCMTLC  2  2  2  1  2  0  0  0 
COM1     SDCMTMC  3  5  3  1  3  2  3  4 
COM1     SDCMTQC  4  6  6  3  5  2  5  6 
COM1     SDCMTRC  3  3  5  3  1  0  1  2 
COM1     SDCMTSC  1  3  6  2  2  2  1  3 
COM1     SDCMTTC  6  3  4  5  2  0  3  1 
COM1     SDCMTVC  3  9  4  2  4  3  4  4 
COM1     SDCMTYC  4  5  6  4  2  2  3  4 
COM1     SDCMVDC  0  5  4  6  2  3  1  4 
COM1     SDCMVFC  5  6  3  3  3  4  3  3 
COM1     SDCMVGC  1  2  5  1  2  2  1  2 
COM1     SDCMVHC  5  5  3  1  2  0  1  3 
COM1     SDCMVNC  4  5  4  4  5  3  5  4 
COM1     SDCMVPC  2  4  0  1  0  1  0  0 
COM1     SDCMVRC  2  0  4  1  0  1  0  0 
COM1     SDCMVWC  4  0  2  0  3  0  3  2 
COM1     SDCMWEC  4  0  1  0  2  1  2  2 
COM1     SDCMWFC  1  3  1  2  1  0  0  0 
COM1     SDCMWGC  2  1  0  0  0  1  0  1 
COM1     SDCMWMC  1  3  3  1  1  0  1  1 
COM1     SDCMWQC  1  4  3  1  2  3  5  5 
COM1     SDCMWSC  1  2  2  1  1  0  0  0 
COM1     SDCMWVC  2  2  1  2  2  3  3  4 
COM1     SDCMWYC  2  3  6  3  4  7  5  7 
COM1     SDCMYAC  3  6  3  0  6  5  6  9 
COM1     SDCMYDC  6  8  7  4  6  3  5  4 
COM1     SDCMYFC  4  7  8  5  2  5  6  6 
COM1     SDCMYMC  6  6  2  5  2  5  6  6 
COM1     SDCMYPC  2  4  3  2  2  1  4  2 
COM1     SDCMYRC  2  3  2  5  0  2  2  2 
COM1     SDCMYSC  3  8  4  6  2  2  4  4 
COM1     SDCMYVC  5  6  4  6  7  8  4  3 
COM1     SDCMYWC  3  1  2  3  0  1  1  1 
COM1     SDCMYYC  4 10 13  8  4  4  5  6 
COM1     SDCNADC  5  3  8  3  2  3  1  1 
COM1     SDCNAFC  1  1  6  5  7  4  5  6 
COM1     SDCNAHC  3  4  4  3  2  1  1  4 
COM1     SDCNAIC 10  6  7  4  1  3  4  4 
COM1     SDCNAKC  1  3  2  0  1  0  0  0 
COM1     SDCNANC  4  4  4  2  1  2  1  2 
COM1     SDCNAQC  3  4  3  1  0  1  1  1 
COM1     SDCNARC  3  4  3  0  2  2  1  2 
COM1     SDCNASC  3  3  3  3  1  1  1  1 
COM1     SDCNAVC  1  4  7  3  0  1  2  2 
COM1     SDCNAYC  5  4  6  2  5  0  1  0 
COM1     SDCNDAC  3  0  3  1  2  3  3  4 
COM1     SDCNDEC  4  2  1  2  0  3  5  1 
COM1     SDCNDGC  3  5  2  1  2  1  1  1 
COM1     SDCNDKC  3  1  5  8  2  2  2  3 
COM1     SDCNDRC  0  2  1  0  0  0  1  0 
COM1     SDCNDWC  0  1  2  0  3  2  2  3 
COM1     SDCNEAC  5  1  4  3  1  1  1  0 
COM1     SDCNEDC  2  2  5  5  5  2  7  5 
COM1     SDCNEEC  3  3  1  1  0  0  1  0 
COM1     SDCNEFC  3  2  5  6  3  0  2  2 
COM1     SDCNEHC  2  1  4  1  2  1  2  4 
COM1     SDCNEKC  3  2  0  2  2  1  1  3 
COM1     SDCNELC  2  3  1  2  0  0  0  1 
COM1     SDCNEMC  2  2  1  4  4  5  5  7 
COM1     SDCNERC  1  1  1  3  3  0  3  3 
COM1     SDCNESC  2  4  3  1  2  2  6  3 
COM1     SDCNEVC  6  4  6  4  3  0  3  3 
COM1     SDCNFEC  6  3  3  4  1  2  1  2 
COM1     SDCNFGC  0  2  2  0  1  0  0  1 
COM1     SDCNFHC  4  5  4  1  0  2  2  2 
COM1     SDCNFIC  4  5  7  1  3  4  1  3 
COM1     SDCNFKC  4  9  8  2  5  2  7  6 
COM1     SDCNFMC  2  4  6  6  1  3  2  1 
COM1     SDCNFSC  3  2  4  5  2  2  0  3 
COM1     SDCNFWC  1  3  1  1  0  0  0  2 
COM1     SDCNFYC  4  4  2  4  2  7  9  9 
COM1     SDCNGDC  5  3  1  2  1  4  4  5 
COM1     SDCNGEC  8  0  1  0  2  2  3  5 
COM1     SDCNGFC  4  2  1  2  3  2  2  5 
COM1     SDCNGHC  3  0  3  1  7  0  2  0 
COM1     SDCNGIC  5  1  1  2  3  3  4  5 
COM1     SDCNGPC  0  1  5  1  0  0  1  1 
COM1     SDCNGQC  1  2  4  0  2  1  1  2 
COM1     SDCNGSC  3  1  2  0  2  3  3  3 
COM1     SDCNGTC  0  4  5  2  4  2  3  2 
COM1     SDCNGVC  3  2  1  3  3  2  3  1 
COM1     SDCNGYC  1  5  3  5  1  0  3  0 
COM1     SDCNHAC  4  4  4  4  1  2  3  3 
COM1     SDCNHDC  4  4  4  2  0  4  1  1 
COM1     SDCNHEC  4  2  4  1  1  2  1  2 
COM1     SDCNHFC  2  0  5  6  2  3  4  3 
COM1     SDCNHHC  2  4  3  6  3  0  3  2 
COM1     SDCNHIC  3  6  1  7  6  6  2  6 
COM1     SDCNHKC  2  7  3  2  1  1  0  2 
COM1     SDCNHPC  3  0  3  1  0  1  1  0 
COM1     SDCNHQC  0  2  9  3  1  1  2  2 
COM1     SDCNHRC  1  2  5  3  1  2  0  2 
COM1     SDCNHYC  3  8  4  5  5  4  7  8 
COM1     SDCNIAC  4  5  5  1  1  3  2  3 
COM1     SDCNIGC  2  4  1  2  1  1  1  0 
COM1     SDCNIHC  2  7  6  1  4  3  2  5 
COM1     SDCNILC  2  2  2  4  1  2  0  2 
COM1     SDCNIPC  5  1  4  3  1  0  1  1 
COM1     SDCNIRC  3  3  0  3  2  1  3  3 
COM1     SDCNIVC 11  7  6  1  2  3  3  4 
COM1     SDCNKAC  1  3  3  1  6  2  7  3 
COM1     SDCNKDC  1  4  1  2  3  3  4  5 
COM1     SDCNKGC  0  1  4  1  1  0  0  1 
COM1     SDCNKHC  3  4  2  1  3  2  2  3 
COM1     SDCNKMC  2  1  1  1  2  2  4  4 
COM1     SDCNKPC  1  0  2  1  0  1  0  0 
COM1     SDCNKRC  2  1  1  0  0  1  1  0 
COM1     SDCNKSC  0  4  3  2  2  4  1  2 
COM1     SDCNKTC  3  3  3  3  1  0  1  1 
COM1     SDCNKYC  0  4  3  2  1  1  2  1 
COM1     SDCNLAC  3  1  6  0  1  1  1  2 
COM1     SDCNLIC  3  5  2  2  4  5  2  6 
COM1     SDCNLTC  2  2  2  2  0  1  1  2 
COM1     SDCNLYC  1  5  2  1  1  1  0  2 
COM1     SDCNMAC  3  3  3  3  1  1  2  2 
COM1     SDCNMDC  7  4  3  5  2  2  3  4 
COM1     SDCNMEC  6  3  2  6  2  2  1  1 
COM1     SDCNMFC  0  5  6  2  3  1  0  2 
COM1     SDCNMGC  2  0  3  2  1  1  1  1 
COM1     SDCNMHC  2  4  3  3  2  1  1  1 
COM1     SDCNMIC  1  2  5  3  1  2  2  1 
COM1     SDCNMNC  3  1  3  0  1  1  1  3 
COM1     SDCNMRC  0  3  3  4  1  0  1  0 
COM1     SDCNMTC  2  2  3  3  0  2  2  2 
COM1     SDCNMVC  4  3  1  6  5  6  7 10 
COM1     SDCNMYC  7  7  4  3  7  6  5  8 
COM1     SDCNNEC  2  7  6  4  3  1  4  5 
COM1     SDCNNFC  2  3  5  3  1  1  0  1 
COM1     SDCNNGC  1  2  1  3  0  0  1  0 
COM1     SDCNNIC  4  5  5 10  8  2  6 10 
COM1     SDCNNKC  0  0  3  1  3  1  1  1 
COM1     SDCNNMC  5  2  3  2  1  2  2  3 
COM1     SDCNNRC  1  1  1  2  0  0  1  0 
COM1     SDCNNSC  2  1  3  4  0  3  2  3 
COM1     SDCNNTC  4  3  3  4  2  1  1  2 
COM1     SDCNNVC  4  3  4  5  4  2  3  5 
COM1     SDCNNWC  0  0  1  1  1  2  0  1 
COM1     SDCNNYC  6  6  6  4  3  3  1  3 
COM1     SDCNPAC  1  1  2  2  3  4  5  5 
COM1     SDCNPDC  4  2  2  4  1  1  2  1 
COM1     SDCNPGC  1  1  1  1  1  0  0  2 
COM1     SDCNPIC  1  3  2  3  5  1  1  3 
COM1     SDCNPLC  2  0  1  2  3  4  0  3 
COM1     SDCNPQC  4  2  0  2  1  2  1  5 
COM1     SDCNPRC  1  1  1  2  1  4  0  2 
COM1     SDCNPSC  1  2  2  4  0  2  2  0 
COM1     SDCNPVC  1  1  5  1  2  0  3  1 
COM1     SDCNQAC  1  1  3  2  1  1  0  2 
COM1     SDCNQDC  4  5  6  1  3  1  3  2 
COM1     SDCNQEC  1  4  6  4  2  1  0  2 
COM1     SDCNQFC  1  1  6  6  2  1  1  0 
COM1     SDCNQNC  2  2  1  4  1  1  0  0 
COM1     SDCNQQC  1 10  1  2  3  1  2  2 
COM1     SDCNQTC  6  1  2  1  2  6  7  7 
COM1     SDCNQVC  3  6  3  2  3  3  1  7 
COM1     SDCNQYC  5  4  4  3  3  2  7  4 
COM1     SDCNRFC  3  2  2  1  1  0  1  1 
COM1     SDCNRPC  1  0  2  0  0  1  1  1 
COM1     SDCNRRC  3  0  4  3  0  3  2  3 
COM1     SDCNRSC  2  0  2  3  3  3  0  2 
COM1     SDCNRWC  1  2  3  0  2  0  2  0 
COM1     SDCNRYC  4  3  2  5  6  6  2  7 
COM1     SDCNSAC  3  0  4  2  2  0  2  0 
COM1     SDCNSEC  1  4  3  1  1  1  2  2 
COM1     SDCNSFC  2  7  4  5  2  2  1  2 
COM1     SDCNSKC  0  4  3  3  1  0  1  1 
COM1     SDCNSLC  1  2  1  2  0  2  2  2 
COM1     SDCNSMC  1  3  1  0  0  1  1  1 
COM1     SDCNSQC  1  1  3  2  0  2  0  0 
COM1     SDCNSRC  0  2  2  0  1  0  1  1 
COM1     SDCNSSC  1  3  5  3  6  3  4  6 
COM1     SDCNSVC  5  3  5  4  4  7  7  9 
COM1     SDCNSWC  3  2  1  2  1  0  1  1 
COM1     SDCNSYC  9  6  2  2  3  5  6  5 
COM1     SDCNTEC  4  4  5  4  2  0  3  3 
COM1     SDCNTHC  6  4  4  2  1  3  3  1 
COM1     SDCNTIC  7  8  8 11  6  3  7  7 
COM1     SDCNTMC  3  6  2  0  0  1  1  3 
COM1     SDCNTNC  6  7  4  8  1  4  2  6 
COM1     SDCNTQC  4  1  6  2  2  2  2  3 
COM1     SDCNTRC  1  1  1  2  0  1  1  1 
COM1     SDCNTSC  3  3  3  1  3  3  0  3 
COM1     SDCNTVC  1 10  2 11  8  2  1  4 
COM1     SDCNTYC  6 13 11  6  9  1  9  6 
COM1     SDCNVDC  4  6  7  3  2  3  5  6 
COM1     SDCNVGC  0  2  0  2  2  0  2  2 
COM1     SDCNVHC  5  1  4  2  3  0  1  1 
COM1     SDCNVIC  6  3  6  7  2  7  9  8 
COM1     SDCNVLC  0  2  5  0  1  1  2  2 
COM1     SDCNVPC  3  1  0  2  2  1  1  3 
COM1     SDCNVRC  4  2  3  2  6  2  8  8 
COM1     SDCNVSC  2  3  4  1  5  0  6  4 
COM1     SDCNVTC  4  6  4  3  8  3  8 10 
COM1     SDCNVWC  0  3  4  2  0  1  1  1 
COM1     SDCNWDC  2  3  2  4  0  1  1  0 
COM1     SDCNWEC  0  4  0  0  3  1  4  4 
COM1     SDCNWFC  1  2  4  1  7  2  0  3 
COM1     SDCNWGC  1  1  1  1  0  1  1  1 
COM1     SDCNWLC  0  3  1  0  0  0  1  0 
COM1     SDCNWNC  1  1  5  0  2  2  4  4 
COM1     SDCNWQC  2  4  3  0  4  0  2  3 
COM1     SDCNWVC  3  0  1  2  1  0  0  0 
COM1     SDCNWWC  1  1  1  1  1  0  1  1 
COM1     SDCNWYC  3  3  5  2  8  4  7  8 
COM1     SDCNYEC  4  6  4  3  4  1  3  1 
COM1     SDCNYFC  7  4  5  4  4  6  7  9 
COM1     SDCNYGC  2  3  3  3  1  1  0  1 
COM1     SDCNYIC  2  9  8  7  5  2  3  5 
COM1     SDCNYKC  5  3  7  3  1  1  2  3 
COM1     SDCNYLC  1  1  3  3  1  1  0  2 
COM1     SDCNYNC  4  2  6  8  1  1  3  3 
COM1     SDCNYPC  2  4  7  2  1  1  2  2 
COM1     SDCNYRC  1  4  3  3  2  1  2  1 
COM1     SDCNYVC  6  4  7  4  4  2  4  6 
COM1     SDCNYYC  3 13  6  5  4  5  4  3 
COM1     SDCPAAC  5  4  5  8  2  2  4  5 
COM1     SDCPADC 11  5  7  3 10  5  5 10 
COM1     SDCPAEC  1  5  5  2  2  6  4  3 
COM1     SDCPAGC  2  2  4  1  2  1  1  3 
COM1     SDCPAHC  5  3  3  3  3  3  1  5 
COM1     SDCPAIC  2  4  6  3  3  4  6  6 
COM1     SDCPAKC  3  3  4  5  4  2  4  3 
COM1     SDCPALC  2  3  2  1  0  2  1  0 
COM1     SDCPAPC  2  3  5  3  0  2  2  2 
COM1     SDCPARC  0  1  2  3  1  2  2  2 
COM1     SDCPASC  4  2  3  4  4  3  1  4 
COM1     SDCPATC  1  3  7  5  4  1  1  3 
COM1     SDCPAVC  5  7  7  9  4  4  5  4 
COM1     SDCPDDC  3  4  3  4  2  6  6 10 
COM1     SDCPDEC  4  6  3  3  1  2  0  2 
COM1     SDCPDFC  4  6 10  2  3  4  4  5 
COM1     SDCPDGC  3  5  6  2  3  3  2  5 
COM1     SDCPDHC  3  9  5  1  2  4  7  9 
COM1     SDCPDIC  5 10  5  4  2  4  5  5 
COM1     SDCPDMC  4  1  3  5  4  2  5  3 
COM1     SDCPDNC  5  5  5  2  6  5  4  6 
COM1     SDCPDPC  3  3  5  1  3  2  5  4 
COM1     SDCPDQC  4  6  4  3  2  3  4  2 
COM1     SDCPDRC  1  2  6  4  1  1  2  2 
COM1     SDCPDSC  1  4  4  4  1  1  0  1 
COM1     SDCPDTC  6  2  5  6  3  1  2  1 
COM1     SDCPDWC  2  2  2  1  0  0  0  1 
COM1     SDCPDYC 10  6  6  5  5  5  6  3 
COM1     SDCPEAC  1  5  6  2  4  1  5  5 
COM1     SDCPEDC  3  5  6  4  2  3  4  4 
COM1     SDCPEEC  4  1  8  0  0  1  1  1 
COM1     SDCPEFC  3  0  6  5  1  3  5  3 
COM1     SDCPEKC  2  5  9  2  3  1  4  3 
COM1     SDCPEMC  1  3  7  3  2  1  1  1 
COM1     SDCPESC  7  3  0  2  2  3  1  4 
COM1     SDCPETC  2  7  2  5  1  3  1  2 
COM1     SDCPEVC  4  3  7  4  1  3  4  4 
COM1     SDCPEYC  2  3  7  2  3  3  2  1 
COM1     SDCPFAC  2  2  4  3  2  1  2  2 
COM1     SDCPFDC  2  6  5  6  0  4  4  4 
COM1     SDCPFEC  4  3  6  3  1  2  3  3 
COM1     SDCPFFC  9  5  6  4  4  7 11 12 
COM1     SDCPFHC  5  4  4  4  3  3  5  2 
COM1     SDCPFKC  4  4  6  3  7  4  9 10 
COM1     SDCPFNC  5  4  7  3  0  7  7  7 
COM1     SDCPFPC  2  5  5  0  1  3  0  1 
COM1     SDCPFQC  3  5  5  1  4  1  2  4 
COM1     SDCPFRC  7  4  2  0  1  1  3  2 
COM1     SDCPFSC  3  3  5  2  2  1  2  2 
COM1     SDCPFVC  6  5  4  6  2  5  4  4 
COM1     SDCPFWC  0  2  1  1  1  1  0  1 
COM1     SDCPFYC  4  4  4  9  3  5  6  6 
COM1     SDCPGAC  3  1  3  0  1  0  2  3 
COM1     SDCPGGC  1  0  1  0  1  0  1  1 
COM1     SDCPGIC  1  0  1  5  3  3  1  3 
COM1     SDCPGKC  1  1  1  3  3  4  3  4 
COM1     SDCPGNC  1  0  0  1  0  1  2  1 
COM1     SDCPGPC  0  0  2  2  1  0  1  1 
COM1     SDCPGRC  2  1  1  1  1  2  1  2 
COM1     SDCPGVC  1  4  4  2  3  6  6  7 
COM1     SDCPGWC  0  1  0  0  0  1  1  1 
COM1     SDCPGYC  6  5  3  1  2  2  2  3 
COM1     SDCPHAC  8  6  1  4  1  2  1  3 
COM1     SDCPHFC  4  5  1  2  1  1  0  1 
COM1     SDCPHGC  1  2  4  0  2  2  3  3 
COM1     SDCPHIC  6  3  6  2  0  2  3  2 
COM1     SDCPHLC  1  3  3  3  1  0  1  0 
COM1     SDCPHMC  2  2  3  3  3  5  3  7 
COM1     SDCPHNC  3  4  4  5  3  1  5  0 
COM1     SDCPHPC  3  1  5  3  3  1  4  4 
COM1     SDCPHQC  1  2  1  4  3  0  3  3 
COM1     SDCPHVC  6  5  5  1  2  2  3  2 
COM1     SDCPHYC  2  3  2  8  7  1  7  7 
COM1     SDCPIAC  3  5  6  1  3  3  0  4 
COM1     SDCPIEC  2  4  4  1  2  2  1  1 
COM1     SDCPIFC  3  5  2  8  4  5  5  6 
COM1     SDCPIHC  4  5  3  2  5  5  6  8 
COM1     SDCPIIC  5 10 11  7  3  4  5  6 
COM1     SDCPIKC  5  2  8  8  4  4  0  5 
COM1     SDCPILC  0  6  1  1  3  5  1  3 
COM1     SDCPIMC  8  8  1  1  4  2  8  6 
COM1     SDCPIPC  3  1  3  2  5  3  1  4 
COM1     SDCPISC  0  5  3  2  1  3  2  2 
COM1     SDCPIVC  3  6  4  4  1  2  1  4 
COM1     SDCPIWC  2  3  0  2  1  0  0  2 
COM1     SDCPKAC  2  1  3  2  6  6  3  2 
COM1     SDCPKDC  0  3  4  3  4  3  1  3 
COM1     SDCPKFC  1  3  2  1  0  1  0  3 
COM1     SDCPKGC  0  3  1  3  1  0  1  1 
COM1     SDCPKIC  2  7  7  2  1  2  3  3 
COM1     SDCPKMC  1  3  0  3  0  0  1  0 
COM1     SDCPKPC  2  1  1  0  1  1  0  1 
COM1     SDCPKQC  6  3  5  1  6  6  5  6 
COM1     SDCPKRC  2  3  2  3  0  1  1  1 
COM1     SDCPKSC  3  3  2  3  3  1  5  2 
COM1     SDCPKTC  6  3  4  1  5  5  4  6 
COM1     SDCPKVC  6  3  7  4  4  1  1  4 
COM1     SDCPKWC  1  0  3  0  1  2  2  2 
COM1     SDCPLDC  0  1  5  2  0  0  0  1 
COM1     SDCPLKC  1  2  4  3  0  1  1  2 
COM1     SDCPLNC  3  5  2  3  4  1  1  0 
COM1     SDCPLPC  0  1  0  0  1  0  0  0 
COM1     SDCPLRC  1  2  1  2  0  5  3  2 
COM1     SDCPLSC  5  4  3  2  2  2  0  2 
COM1     SDCPLVC  6  3  3  3  4  1  2  3 
COM1     SDCPLWC  0  3  3  1  1  2  1  2 
COM1     SDCPLYC  3  3  2  4  3  2  6  3 
COM1     SDCPMAC  4  1  5  1  3  1  2  3 
COM1     SDCPMDC  1  2  1  2  1  0  1  1 
COM1     SDCPMFC  6  1  4  3  3  3  1  2 
COM1     SDCPMGC  1  2  0  2  0  0  1  0 
COM1     SDCPMHC  1  4  8  2  4  2  5  6 
COM1     SDCPMIC  4  1  6  1  3  3  2  4 
COM1     SDCPMKC  1  1  1  2  1  0  1  1 
COM1     SDCPMTC  2  8  4  0  3  2  2  2 
COM1     SDCPNAC  3  1  1  0  1  0  2  1 
COM1     SDCPNHC  2  1  1  2  1  2  3  3 
COM1     SDCPNKC  2  2  5  0  3  4  0  2 
COM1     SDCPNMC  2  3  6  1  2  0  2  1 
COM1     SDCPNQC  0  1  1  1  2  1  3  3 
COM1     SDCPNRC  1  4  1  1  0  0  1  0 
COM1     SDCPNSC  0  2  3  2  1  0  1  0 
COM1     SDCPNTC  2  2  5  0  1  2  1  3 
COM1     SDCPNVC  2  1  5  2  4  1  5  3 
COM1     SDCPNWC  2  2  2  0  0  0  0  1 
COM1     SDCPPFC  7  2  3  1  8  4  2  6 
COM1     SDCPPGC  0  4  0  1  2  1  1  1 
COM1     SDCPPHC  3  2  3  4  3  2  5  4 
COM1     SDCPPIC  7  2  5  0  3  4  1  3 
COM1     SDCPPLC  1  0  3  2  0  0  0  1 
COM1     SDCPPMC  2  3  0  2  1  2  3  3 
COM1     SDCPPNC  1  1  0  2  1  2  4  3 
COM1     SDCPPTC  3  2  5  4  1  1  0  3 
COM1     SDCPPVC  2  4  2  1  0  2  2  1 
COM1     SDCPPYC  6  7  5  3  8  6  2  8 
COM1     SDCPQGC  3  3  2  0  2  0  2  1 
COM1     SDCPQIC  7  3  4  3  4  2  3  4 
COM1     SDCPQLC  2  2  1  1  2  0  2  2 
COM1     SDCPQNC  2  1  3  2  4  0  2  2 
COM1     SDCPQSC  2  5  2  1  0  0  0  2 
COM1     SDCPQTC  0  2  6  2  1  1  0  1 
COM1     SDCPRAC  3  2  4  1  2  1  1  1 
COM1     SDCPRDC  6  1  6  5  9  2  5  5 
COM1     SDCPRIC  6  4  4  3  0  2  2  3 
COM1     SDCPRKC  2  3  1  4  1  1  1  2 
COM1     SDCPRLC  0  2  1  1  0  0  0  1 
COM1     SDCPRPC  1  2  1  0  0  1  1  1 
COM1     SDCPRQC  4  3  2  1  1  1  0  1 
COM1     SDCPRYC  7  5  9  0 11  1  6 10 
COM1     SDCPSAC  1  2  4  2  0  1  1  1 
COM1     SDCPSFC  3  3  4  2  2  2  0  1 
COM1     SDCPSMC  4  5  0  1  2  0  1  1 
COM1     SDCPSRC  2  3  3  1  2  1  4  4 
COM1     SDCPSSC  2  2  1  1  0  0  1  0 
COM1     SDCPSTC  1  3  5  4  2  2  1  3 
COM1     SDCPSVC  4  5  6  1  5  3  4  6 
COM1     SDCPTAC  1  5  3  1  1  1  1  3 
COM1     SDCPTDC  4  5  4  0  1  0  1  1 
COM1     SDCPTEC  4  6  8  3  1  1  2  4 
COM1     SDCPTFC  0  0  9  2  2  1  3  3 
COM1     SDCPTGC  2  0  1  0  1  0  1  1 
COM1     SDCPTLC  0  1  1  0  0  2  2  1 
COM1     SDCPTSC  2  4  3  2  4  3  4  5 
COM1     SDCPTTC  4  3  7  1  2  4  2  3 
COM1     SDCPTVC  5  6  4  6  3  2  3  3 
COM1     SDCPVAC  1  3  4  3  2  6  5  5 
COM1     SDCPVDC  7  8  4  7  5  6  1  5 
COM1     SDCPVEC  4  9  4  6  1  3  6  4 
COM1     SDCPVIC  3  6  6  5  2  3  6  4 
COM1     SDCPVLC  2  3  2  5  0  1  1  1 
COM1     SDCPVNC  3  4  7  5  1  4  3  6 
COM1     SDCPVPC  2  2  7  3  1  2  0  2 
COM1     SDCPVRC  1  6  3  4  2  2  6  7 
COM1     SDCPVSC  1  1  7  6  3  4  4  5 
COM1     SDCPVTC  2  5  9  4  4  5  2  3 
COM1     SDCPVYC  1  5 11  6  4  5  5 10 
COM1     SDCPWAC  0  2  1  1  1  2  1  2 
COM1     SDCPWDC  0  2  0  3  1  0  0  0 
COM1     SDCPWEC  4  2  2  0  1  0  1  1 
COM1     SDCPWFC  3  1  6  0  0  1  1  1 
COM1     SDCPWGC  0  0  4  1  0  0  1  1 
COM1     SDCPWIC  2  1  6  1  2  1  1  2 
COM1     SDCPWPC  3  1  3  1  0  0  1  0 
COM1     SDCPWQC  0  2  2  3  0  0  1  0 
COM1     SDCPWRC  1  2  0  1  1  1  0  1 
COM1     SDCPWTC  5  2  3  0  6  2  6  7 
COM1     SDCPWYC  2  3  1  1  1  1  0  1 
COM1     SDCPYEC  6  6  1  7  6  6  5  6 
COM1     SDCPYFC  2  8 10  8 10  7  9  9 
COM1     SDCPYKC  4  5 10  1  7  3  8  7 
COM1     SDCPYLC  4  5  2  0  2  2  1  3 
COM1     SDCPYMC  3  8  6  3  0  3  3  2 
COM1     SDCPYNC  6  6  7  0  3  5  8  8 
COM1     SDCPYPC  2  1  8  7  3  2  1  4 
COM1     SDCPYQC  2  2  3  3  4  2  6  4 
COM1     SDCPYRC  2  8  7  4  8  6  4  5 
COM1     SDCPYVC  5  3 12  5  7  8  6  7 
COM1     SDCPYWC  2  2  0  4  0  1  1  1 
COM1     SDCQAAC  6  7 13  5  5  5  9  9 
COM1     SDCQADC  6  6 12  6  6  6  4  6 
COM1     SDCQAEC 13  5  6  1  6  7 11 11 
COM1     SDCQALC  2  3  2  2  3  1  4  4 
COM1     SDCQAMC  2  2  6  2  2  3  4  5 
COM1     SDCQANC  6  2  5  5  4  3  1  3 
COM1     SDCQASC  2  2  4  3  0  0  1  1 
COM1     SDCQDAC  3  1  4  3  2  0  2  2 
COM1     SDCQDDC  2  9  5  4  3  3  1  5 
COM1     SDCQDEC  5  9 13  5  8  7 10 11 
COM1     SDCQDFC  6  0  7  6  0  3  4  2 
COM1     SDCQDGC  5  3  4  4  2  3  2  6 
COM1     SDCQDLC  4  4  4  1  2  1  1  3 
COM1     SDCQDNC  5 14  5  5  4  5  7  6 
COM1     SDCQDYC  8  7  6  4  2  2  4  4 
COM1     SDCQEFC  2  3  1  4  0  0  0  2 
COM1     SDCQEIC  5  5  6  4  2  1  3  2 
COM1     SDCQELC  1  3  3  3  0  0  2  0 
COM1     SDCQEPC  5  2  2  1  1  1  1  3 
COM1     SDCQERC  3  2  1  2  4  3  0  3 
COM1     SDCQESC  4  2  3  3  4  3  0  4 
COM1     SDCQETC  4  4  3  5  3  2  0  3 
COM1     SDCQEVC  5  6  3  6  1  2  3  3 
COM1     SDCQEWC  4  2  3  1  1  1  1  1 
COM1     SDCQEYC  3  4  6  7  2  2  1  2 
COM1     SDCQFEC  5  6  4  5  1  2  3  3 
COM1     SDCQFFC  2  5  8  2  2  1  3  3 
COM1     SDCQFGC  4  0  4  1  1  0  1  1 
COM1     SDCQFHC  4  4  8  6  7  4 12 12 
COM1     SDCQFIC  5 13 15  8  7  5  3  6 
COM1     SDCQFKC  4 10  8  4  7  5  4  7 
COM1     SDCQFNC  9  6  7  1  6  3  3  5 
COM1     SDCQFSC  7  7  7  5  3  4  6  7 
COM1     SDCQFTC  8  5  8  6  5  4  7  8 
COM1     SDCQFWC  2  3  2  1  1  1  1  0 
COM1     SDCQFYC  8 11  5  7  4  4  6  8 
COM1     SDCQGDC  1  0  2  4  7  3  4  4 
COM1     SDCQGEC  1  2  6  1  1  0  1  0 
COM1     SDCQGHC  1  2  6  3  1  1  1  1 
COM1     SDCQGIC  4  4  8  2  3  1  0  3 
COM1     SDCQGKC  1  1  2  2  1  2  1  2 
COM1     SDCQGLC  0  1  2  0  1  1  2  2 
COM1     SDCQGNC  8  2  4  1  2  3  4  6 
COM1     SDCQGSC  0  2  2  1  2  1  3  3 
COM1     SDCQGTC  3  4  3  2  2  3  3  4 
COM1     SDCQGVC  7  3  8  1  1  0  2  4 
COM1     SDCQHAC  5  5  5  0  3  2  1  2 
COM1     SDCQHFC  3  5  5  3  5  5  3  3 
COM1     SDCQHGC  0  3  1  4  2  3  1  3 
COM1     SDCQHHC  3  7  7  0  4  4  6  7 
COM1     SDCQHIC  8  5 12  3  4  8  7  9 
COM1     SDCQHNC  4  9  4  3  3  3  2  3 
COM1     SDCQHPC  3  7  4  3  4  1  2  2 
COM1     SDCQHQC  4  7  5  3  4  3  6  5 
COM1     SDCQHTC  6  6 10  4  8  2  6  7 
COM1     SDCQHWC  3  4  1  3  2  2  1  2 
COM1     SDCQHYC 12  4 11  5  4  4  4  8 
COM1     SDCQIAC  5  1  5  6  4  3  5  3 
COM1     SDCQIDC  6  7  6  3  6  1  1  4 
COM1     SDCQIEC  7  8  6  4  3  3  5  6 
COM1     SDCQIFC  7  6  8  8  7  5 11 11 
COM1     SDCQIGC  3  4  2  0  0  1  1  1 
COM1     SDCQIHC  7  4  5  5  1  3  2  2 
COM1     SDCQILC  1  1  5  1  0  1  0  0 
COM1     SDCQIMC  8  5  6  0  2  3  3  4 
COM1     SDCQINC  4  5  5  6  4  2  3  2 
COM1     SDCQIQC  7  1  2  4  0  0  2  2 
COM1     SDCQIRC  1  2  3  3  7  1  6  6 
COM1     SDCQIWC  0  1  3  2  3  0  0  1 
COM1     SDCQKHC  2  2  4  7  4  2  5  5 
COM1     SDCQKKC  1  3  2  2  1  1  0  1 
COM1     SDCQKMC  1  1  1  2  0  1  0  0 
COM1     SDCQKNC  2  3  1  2  2  2  1  1 
COM1     SDCQKPC  0  4  3  4  1  1  1  1 
COM1     SDCQKRC  1  1  3  5  0  1  1  1 
COM1     SDCQKTC  2  2  3  2  0  1  0  1 
COM1     SDCQKWC  1  0  3  1  1  1  2  2 
COM1     SDCQLDC  4  6  3  4  4  1  3  4 
COM1     SDCQLEC  4  5  3  0  1  0  1  1 
COM1     SDCQLFC  3  3  2  2  4  2  4  5 
COM1     SDCQLGC  4  4  5  0  4  6  5  7 
COM1     SDCQLHC  9  3  3  1  1  1  2  2 
COM1     SDCQLMC  0  3  5  1  0  2  2  2 
COM1     SDCQLNC  2  5  5  2  3  5  2  7 
COM1     SDCQLQC  2  4  6  1  2  2  3  4 
COM1     SDCQLVC  5  4  6  4  2  3  3  3 
COM1     SDCQLYC  5  4  5  7  5  2  3  7 
COM1     SDCQMKC  2  2  0  6  1  2  1  2 
COM1     SDCQMMC  4  3  3  1  2  2  3  3 
COM1     SDCQMYC  4  3  5  9  1  1  4  2 
COM1     SDCQNAC  2  2  4  3  0  2  1  0 
COM1     SDCQNDC  2  4  2  3  1  2  4  3 
COM1     SDCQNGC  1  3  5  2  2  1  0  2 
COM1     SDCQNHC  2  1  4  1  2  4  3  5 
COM1     SDCQNIC  5  6  6  5  4  2  4  2 
COM1     SDCQNQC  5  2  0  0  2  0  0  0 
COM1     SDCQNRC  1  1  3  1  0  1  1  1 
COM1     SDCQNTC  5 10  5  3  3  4  6  5 
COM1     SDCQNWC  2  4  2  0  5  2  4  4 
COM1     SDCQPDC  8  7  5  1  2  3  4  4 
COM1     SDCQPGC  5  1  2  3  2  1  1  2 
COM1     SDCQPLC  3  3  4  1  2  0  1  1 
COM1     SDCQPRC  1  3  2  1  1  1  2  2 
COM1     SDCQPVC  9  7  4  6  5  4  5  8 
COM1     SDCQQIC  2  8 10  2  3  1  3  3 
COM1     SDCQQLC  2  4  4  3  1  4  2  2 
COM1     SDCQQQC  3  3  9  3  4  8  9  9 
COM1     SDCQQRC  2  6  5  3  1  4  3  4 
COM1     SDCQQSC  4  4  5  4  4  2  1  1 
COM1     SDCQQWC  1  2  1  5  2  1  2  2 
COM1     SDCQRAC  7  2 11  2  7  7 10 12 
COM1     SDCQRGC  1  0  5  2  1  3  2  4 
COM1     SDCQRHC  5  6  5  1  6  2  8  8 
COM1     SDCQRIC  8  4  7  4  5  4  8  6 
COM1     SDCQRKC  2  8  2  1  3  2  4  2 
COM1     SDCQRMC  3  6 10  1  3  4  4  6 
COM1     SDCQRPC  3  2  5  2  2  0  2  1 
COM1     SDCQRQC  1  5  4  3  2  3  2  2 
COM1     SDCQRSC  6  5  3  2  3  3  2  4 
COM1     SDCQRWC  3  2  1  0  3  3  2  4 
COM1     SDCQRYC  3  6  8  2  2  6  6  6 
COM1     SDCQSFC  3  5  3  4  2  5  6  6 
COM1     SDCQSGC  2  3  4  2  1  3  5  2 
COM1     SDCQSHC  6  3  6  5  1  1  1  4 
COM1     SDCQSIC  3  7 10  4  9  8  9 13 
COM1     SDCQSKC  3  6  7  6  3  0  3  3 
COM1     SDCQSLC  2  2  3  2  1  0  1  1 
COM1     SDCQSQC  4  3  4  1  3  2  2  1 
COM1     SDCQSRC  3  1  5  4  1  1  0  1 
COM1     SDCQSSC  1  7  1  2  0  1  2  1 
COM1     SDCQSTC  8  4  3  4  1  3  4  4 
COM1     SDCQSVC  4  1  4  8  2  9 11 11 
COM1     SDCQSWC  1  3  2  0  3  1  3  1 
COM1     SDCQSYC  6  4  9  6  7  6  3  7 
COM1     SDCQTFC  4  4  5  4  2  0  2  2 
COM1     SDCQTHC  5  5  1  4  3  2  5  4 
COM1     SDCQTIC  5  4  7  6  2  2  3  4 
COM1     SDCQTKC  5  5  3  6  2  1  2  2 
COM1     SDCQTLC  3  2  1  0  0  1  1  1 
COM1     SDCQTMC  3  4  5  3  5  4  5  7 
COM1     SDCQTNC  2  4  2  5  2  1  1  2 
COM1     SDCQTPC  3  4  1  0  2  0  1  1 
COM1     SDCQTTC  1  3  5  6  1  2  2  2 
COM1     SDCQTVC  5  7  8  4  4  4  4  6 
COM1     SDCQTYC  7  5 13  5  6  2  7  5 
COM1     SDCQVEC  3  4  8  2  5  4  3  6 
COM1     SDCQVFC  0  2  4  5  4  4  5  6 
COM1     SDCQVGC  1  3  3  5  0  4  1  0 
COM1     SDCQVHC  3  5  9  5  2  6  7  7 
COM1     SDCQVLC  2  2  5  3  1  0  1  1 
COM1     SDCQVMC  2  4  5  4  1  0  2  2 
COM1     SDCQVNC  0 11  6  4  3  8  6  8 
COM1     SDCQVRC  4  3  8  3  3  1  4  4 
COM1     SDCQVYC  7  9 12  9  3  5  5  5 
COM1     SDCQWAC  2  4  1  1  1  4  3  4 
COM1     SDCQWEC  2  0  0  0  1  0  2  1 
COM1     SDCQWFC  3  2  2  1  0  0  0  1 
COM1     SDCQWHC  2  2  3  3  2  1  3  3 
COM1     SDCQWKC  3  2  4  1  6  4  3  7 
COM1     SDCQWMC  1  1  2  4  1  0  1  1 
COM1     SDCQWQC  2  1  5  3  1  2  2  1 
COM1     SDCQWSC  1  2  5  1  1  1  1  2 
COM1     SDCQWVC  0  5  7  4  3  2  2  3 
COM1     SDCQWWC  3  0  4  1  3  0  2  2 
COM1     SDCQWYC  4  4  1  1  2  0  2  2 
COM1     SDCQYHC  7  8  8  4  5  6  5  6 
COM1     SDCQYKC  4  7  7  3  2  4  5  8 
COM1     SDCQYMC 11  7  8  3  9  9 14 16 
COM1     SDCQYNC  7  6  8  3  4  4  5  9 
COM1     SDCQYPC  1  6  7  4  2  0  2  3 
COM1     SDCQYRC  9  5  5  3  8  5  7  8 
COM1     SDCQYSC  3 11 14  5  4  6  7  8 
COM1     SDCQYWC  5  2  4  4  2  2  3  4 
COM1     SDCRADC  2  5  1  3  0  1  1  0 
COM1     SDCRAEC  3  2  2  1  1  0  2  3 
COM1     SDCRAFC  1  6  4  4  2  1  2  1 
COM1     SDCRALC  2  2  0  0  3  2  5  1 
COM1     SDCRAMC  2  4  4  4  1  1  0  3 
COM1     SDCRANC  7  2  3  0  2  0  3  1 
COM1     SDCRASC  5  1  5  1  1  0  2  1 
COM1     SDCRATC  5  5  5  4 10  5  4  5 
COM1     SDCRAVC  5  5  3  5  2  1  1  2 
COM1     SDCRAYC  3  9  9  5  8  9  7 11 
COM1     SDCRDEC  6  4  3  0  4  4  3  5 
COM1     SDCRDFC  2  7  6  1  2  2  2  3 
COM1     SDCRDLC  3  3  3  2  1  0  0  1 
COM1     SDCRDMC  5  4  2  1  2  2  0  2 
COM1     SDCRDNC  3  3  3  1  6  3  2  6 
COM1     SDCRDSC  3  7  2  3  1  2  2  2 
COM1     SDCRDVC  6  3  2  4  4  2  8  5 
COM1     SDCRDWC  1  0  3  0  0  0  1  0 
COM1     SDCRDYC  6  5  5  2  5  3  3  2 
COM1     SDCREDC  3  8  3  2  4  3  0  2 
COM1     SDCREFC  3  3  6  0  6  5  5  7 
COM1     SDCREHC  1  5  2  3  6  2  8  8 
COM1     SDCREKC  2  4  4  2  1  3  3  4 
COM1     SDCRELC  1  2  2  2  1  0  0  0 
COM1     SDCRENC  3  3  2  1  3  1  2  0 
COM1     SDCREQC  2  2  4  2  4  4  1  5 
COM1     SDCRERC  4  1  0  1  1  0  1  1 
COM1     SDCRESC  3  1  3  5  0  0  1  2 
COM1     SDCREVC  1  3  5  3  1  1  1  0 
COM1     SDCREWC  1  0  3  0  1  0  1  1 
COM1     SDCRFAC  2  2  4  3  4  2  4  2 
COM1     SDCRFDC  2  1  3  1  3  3  2  3 
COM1     SDCRFEC  2  1  0  2  0  0  1  0 
COM1     SDCRFGC  0  1  0  2  1  0  0  0 
COM1     SDCRFLC  1  0  3  1  0  0  0  1 
COM1     SDCRFMC  0  3  3  6  2  6  8  8 
COM1     SDCRFNC  3  1  2  6  1  0  1  1 
COM1     SDCRFPC  0  4  0  2  1  2  3  2 
COM1     SDCRFRC  2  3  2  2  2  2  3  3 
COM1     SDCRFSC  2  3  1  3  1  1  1  0 
COM1     SDCRFVC  6  7  4  4  6  3  3  5 
COM1     SDCRGDC  3  3  2  1  3  2  2  2 
COM1     SDCRGKC  1  2  1  0  1  1  1  0 
COM1     SDCRGLC  1  1  1  0  0  0  0  1 
COM1     SDCRGMC  2  0  1  0  0  1  1  1 
COM1     SDCRGPC  1  1  4  1  1  0  0  0 
COM1     SDCRGVC  3  1  4  3  0  1  1  1 
COM1     SDCRGYC  5  2  1  0  5  4  2  7 
COM1     SDCRHAC  1  3  1  0  2  2  4  4 
COM1     SDCRHDC  2  9  0  0  2  0  2  3 
COM1     SDCRHFC  2  3  3  2  1  0  1  0 
COM1     SDCRHGC  2  1  1  1  1  0  1  0 
COM1     SDCRHHC  3  7  3  1  0  2  1  2 
COM1     SDCRHKC  1  2  0  2  0  1  1  1 
COM1     SDCRHMC  2  1  0  0  1  1  2  2 
COM1     SDCRHQC  1  1  0  0  0  2  2  2 
COM1     SDCRHRC  4  0  1  0  2  0  0  0 
COM1     SDCRHTC  1  1  4  4  0  1  1  1 
COM1     SDCRHVC  3  2  1  0  1  0  0  0 
COM1     SDCRHYC  0  4  2  4  3  2  2  4 
COM1     SDCRIAC  3  4  1  2  2  2  3  3 
COM1     SDCRIDC  3  2  1  2  4  2  2  4 
COM1     SDCRIGC  5  3  0  1  1  3  1  2 
COM1     SDCRIIC  3  6  9  6  6  2  6  7 
COM1     SDCRILC  0  1  4  2  0  0  5  0 
COM1     SDCRIVC  7  6  3  4  1  5  6  4 
COM1     SDCRIYC  5  4  7  1  7  4  5  8 
COM1     SDCRKEC  3  3  3  3  1  0  1  1 
COM1     SDCRKFC  0  3  4  2  5  4  3  4 
COM1     SDCRKGC  2  1  2  1  1  0  0  0 
COM1     SDCRKIC  2  1  3  2  1  2  3  3 
COM1     SDCRKLC  0  2  1  0  3  1  0  2 
COM1     SDCRKNC  1  2  2  4  2  1  3  3 
COM1     SDCRKVC  3  3  4  2  4  4  3  3 
COM1     SDCRKYC  7  4  5  5  7  5  3  7 
COM1     SDCRLAC  0  0  1  0  0  1  1  1 
COM1     SDCRLEC  3  4  0  1  1  0  1  1 
COM1     SDCRLFC  0  0  3  4  2  2  4  3 
COM1     SDCRLGC  1  0  0  0  0  0  1  0 
COM1     SDCRLKC  2  0  2  2  1  0  1  1 
COM1     SDCRLTC  0  1  2  2  0  0  2  0 
COM1     SDCRLYC  0  2  1  1  1  0  1  1 
COM1     SDCRMFC  4  1  1  0  2  0  2  3 
COM1     SDCRMGC  0  0  4  0  1  0  2  1 
COM1     SDCRMIC  3  4  0  1  1  2  3  4 
COM1     SDCRMMC  1  2  4  2  1  3  1  0 
COM1     SDCRMNC  4  1  2  1  0  3  2  1 
COM1     SDCRMSC  4  4  2  3  1  4  4  4 
COM1     SDCRMTC  3  2  1  2  1  5  6  6 
COM1     SDCRMVC  3  4  2  4  3  2  2  3 
COM1     SDCRMYC  4  2  2  2  5  3  4  6 
COM1     SDCRNAC  3  0  2  4  0  2  2  2 
COM1     SDCRNFC  1  3  0  1  4  2  1  2 
COM1     SDCRNGC  3  2  0  2  2  3  2  4 
COM1     SDCRNHC  1  3  1  2  1  2  1  1 
COM1     SDCRNIC  4  1  2  8  6  3  7 11 
COM1     SDCRNKC  1  3  3  4  1  2  1  1 
COM1     SDCRNLC  3  1  3  0  1  2  1  3 
COM1     SDCRNNC  1  2  1  3  0  1  1  2 
COM1     SDCRNPC  1  0  1  2  1  1  1  2 
COM1     SDCRNQC  1  1  2  0  2  0  1  0 
COM1     SDCRNYC  4  4  6  2  2  0  1  2 
COM1     SDCRPAC  1  0  1  2  1  3  2  3 
COM1     SDCRPDC  2  2  4  1  4  2  4  2 
COM1     SDCRPFC  1  3  1  0  1  0  1  1 
COM1     SDCRPHC  1  1  4  1  1  0  1  0 
COM1     SDCRPKC  2  3  0  0  0  1  0  1 
COM1     SDCRPSC  3  1  1  2  1  0  0  0 
COM1     SDCRPTC  0  1  2  1  0  1  1  1 
COM1     SDCRPVC  2  2  3  6  3  4  5  4 
COM1     SDCRPYC  2  1  6  3  1  3  3  3 
COM1     SDCRQAC  4  0  2  3  0  1  1  1 
COM1     SDCRQFC  2  5  2  1  1  1  2  2 
COM1     SDCRQIC  2  3  0  3  0  0  1  0 
COM1     SDCRQPC  1  1  2  0  1  1  0  1 
COM1     SDCRQRC  0  2  1  1  0  1  1  1 
COM1     SDCRQTC  0  1  2  0  1  0  1  1 
COM1     SDCRQVC  3  1  3  0  0  1  1  0 
COM1     SDCRREC  2  2  2  2  1  0  1  1 
COM1     SDCRRFC  0  1  3  2  1  1  1  2 
COM1     SDCRRIC  2  1  2  3  5  2  3  2 
COM1     SDCRRPC  1  0  1  1  1  0  1  1 
COM1     SDCRRTC  0  1  3  2  2  4  5  5 
COM1     SDCRSFC  4  2  4  1  2  4  5  5 
COM1     SDCRSHC  2  4  2  3  2  1  0  1 
COM1     SDCRSIC  2  4  3  3  0  1  1  1 
COM1     SDCRSKC  4  3  3  3  4  4  3  4 
COM1     SDCRSQC  2  0  0  2  3  2  3  4 
COM1     SDCRSVC  5  1  2  3  2  4  5  5 
COM1     SDCRSYC  4  6  4  4  1  2  2  2 
COM1     SDCRTEC  6  3  2  2  5  2  7  6 
COM1     SDCRTFC  4  6  7  3  4  4  4  5 
COM1     SDCRTGC  1  0  3  3  2  0  0  1 
COM1     SDCRTKC  4  2  3  5  3  3  7  6 
COM1     SDCRTMC  0  4  3  1  1  0  0  0 
COM1     SDCRTQC  3  2  3  8  1  2  5  0 
COM1     SDCRTRC  3  2  1  1  4  2  2  2 
COM1     SDCRTSC  6  2  3  2  0  1  2  1 
COM1     SDCRTTC  8  2  3  1  1  2  2  2 
COM1     SDCRTVC  7  4  6  7  4  4  8  4 
COM1     SDCRTYC  6  2  8  8  5  0  3  2 
COM1     SDCRVHC  2  4  0  3  5  6  4  4 
COM1     SDCRVIC  8  3  5  4  0  2  2  3 
COM1     SDCRVKC  0  3  7  3  3  1  3  2 
COM1     SDCRVLC  0  0  1  1  1  0  0  1 
COM1     SDCRVNC  3  2  5  3  2  3  4  5 
COM1     SDCRVPC  0  3  3  1  0  1  1  1 
COM1     SDCRVSC  0  2  3  5  2  2  3  3 
COM1     SDCRVTC  2  1  5  3  2  3  7  6 
COM1     SDCRVYC  6  4  5  3  3  2  4  4 
COM1     SDCRWAC  0  1  2  0  0  1  0  0 
COM1     SDCRWDC  2  3  2  0  1  0  2  3 
COM1     SDCRWEC  3  0  2  3  2  0  2  2 
COM1     SDCRWFC  1  1  3  1  0  0  1  2 
COM1     SDCRWGC  0  0  3  0  0  0  1  3 
COM1     SDCRWIC  1  0  3  2  2  1  4  3 
COM1     SDCRWNC  2  1  2  0  1  0  0  0 
COM1     SDCRWQC  1  1  1  2  0  1  0  0 
COM1     SDCRWRC  0  0  2  1  0  1  1  1 
COM1     SDCRWSC  1  1  3  0  2  1  0  1 
COM1     SDCRWTC  2  0  0  0  0  0  1  0 
COM1     SDCRWVC  3  5  0  3  3  2  4  4 
COM1     SDCRYFC  5  2  5  7  7  4  9  8 
COM1     SDCRYGC  3  2  2  2  0  1  1  1 
COM1     SDCRYHC  1  4  1  3  2  3  2  3 
COM1     SDCRYIC  6  8 11  3 13  8 11 13 
COM1     SDCRYKC  5  3  3  4  7  3  8  8 
COM1     SDCRYMC  3  5  4  4  5  3  5  4 
COM1     SDCRYNC  5 10  7  6  2  4  5  5 
COM1     SDCRYPC  3  4  3  2  0  1  1  2 
COM1     SDCRYQC  3  6  1  5  2  3  2  2 
COM1     SDCRYRC  2  3  3  1  4  3  5  6 
COM1     SDCRYVC  7  6  4  6  5  6  8 12 
COM1     SDCRYWC  1  1  1  0  0  1  0  1 
COM1     SDCRYYC  5  6  6  4  4  5  3  5 
COM1     SDCSAAC  0  2  7  0  1  1  2  2 
COM1     SDCSADC  2  3  1  2  0  1  1  3 
COM1     SDCSAEC  2  3  7  2  3  1  1  1 
COM1     SDCSAFC  3  5  3  3  3  3  5  6 
COM1     SDCSAGC  4  1  1  1  3  0  3  3 
COM1     SDCSAIC  4  1  4  2  1  0  2  2 
COM1     SDCSAKC  1  0  3  4  1  2  2  0 
COM1     SDCSALC  1  0  2  2  1  0  1  1 
COM1     SDCSANC  3  4  2  5  0  2  2  1 
COM1     SDCSAPC  1  1  0  1  1  0  0  1 
COM1     SDCSASC  4  3  0  1  0  1  2  0 
COM1     SDCSATC  1  2  4  1  4  5  4  5 
COM1     SDCSAVC  6  7  5  4  2  2  4  4 
COM1     SDCSDAC  3  6  4  1  2  0  3  2 
COM1     SDCSDGC  3  3  1  1  1  1  0  1 
COM1     SDCSDHC  4  4  5  6  2  1  3  1 
COM1     SDCSDIC  6  6  5  3  0  3  4  2 
COM1     SDCSDKC  3  6  2  4  4  2  6  5 
COM1     SDCSDRC  2  3  4  3  1  2  0  1 
COM1     SDCSDSC  5  7  2  4  5  0  4  4 
COM1     SDCSDTC  2  3  6  3  4  4  9  5 
COM1     SDCSDVC  2  6  8  5  4  3  5  5 
COM1     SDCSEEC  4  3  2  2  0  1  1  1 
COM1     SDCSEFC  4  6  4  5  3  1  3  4 
COM1     SDCSEHC  2  0  2  2  0  1  0  1 
COM1     SDCSEIC  5  3  3  3  1  2  4  4 
COM1     SDCSEPC  3  2  1  1  0  0  1  0 
COM1     SDCSERC  0  3  2  1  2  1  1  1 
COM1     SDCSESC  4  8  2  8  3  2  4  3 
COM1     SDCSETC  2  4  2  0  1  3  2  3 
COM1     SDCSEWC  0  4  1  1  1  0  1  0 
COM1     SDCSEYC  7  7  9  0  1  4  7  3 
COM1     SDCSFAC  2  3  4  2  2  1  0  0 
COM1     SDCSFDC  3  4  4  7  3  1  3  1 
COM1     SDCSFFC  5  3  5  5  8  6  7  9 
COM1     SDCSFHC  6  3  7  3  5  5  8 10 
COM1     SDCSFKC  1  7  5  5  3  3  1  3 
COM1     SDCSFLC  1  3  1  3  1  0  1  1 
COM1     SDCSFMC  3  0  2  5  2  1  2  1 
COM1     SDCSFPC  2  3  3  2  1  2  0  2 
COM1     SDCSFQC  1  3  3  1  2  2  2  5 
COM1     SDCSFRC  2  3  2  2  1  3  3  4 
COM1     SDCSFTC  5  7  2  9  7  7 10 10 
COM1     SDCSFWC  0  0  1  1  0  0  2  1 
COM1     SDCSGAC  3  2  1  4  2  1  0  1 
COM1     SDCSGFC  0  4  2  0  1  1  0  1 
COM1     SDCSGGC  0  2  1  3  0  2  2  2 
COM1     SDCSGHC  1  2  1  1  2  4  0  3 
COM1     SDCSGIC  1  0  3  3  1  1  2  2 
COM1     SDCSGKC  4  0  3  0  1  1  0  0 
COM1     SDCSGNC  2  2  3  1  1  4  3  3 
COM1     SDCSGQC  2  1  7  2  3  0  1  1 
COM1     SDCSGTC  4  4  0  0  2  2  2  3 
COM1     SDCSGVC  2  5  2  3  3  1  1  1 
COM1     SDCSHAC  0  3  1  3  1  0  2  2 
COM1     SDCSHDC  5  1  3  5  3  3  2  8 
COM1     SDCSHFC  3  5  3  4  3  2  1  2 
COM1     SDCSHGC  3  0  2  2  2  1  1  2 
COM1     SDCSHIC  2  3  2  4  2  2  3  4 
COM1     SDCSHKC  2  3  2  3  1  4  2  2 
COM1     SDCSHLC  1  5  2  1  0  3  3  3 
COM1     SDCSHMC  3  3  3  0  3  4  4  5 
COM1     SDCSHRC  1  3  3  3  1  2  0  0 
COM1     SDCSHTC  3  5  4  3  2  1  2  2 
COM1     SDCSIAC  0  2  4  4  3  3  4  3 
COM1     SDCSIEC  2  7  5  4  1  1  2  2 
COM1     SDCSIFC  8  4 10 12  5  5  6  4 
COM1     SDCSIIC 11 11  4  8  4  4  5  8 
COM1     SDCSIKC  2  5  5  3  4  2  4  6 
COM1     SDCSILC  2  7  1  3  1  2  2  2 
COM1     SDCSINC  5  1  1  4  5  5  2  7 
COM1     SDCSIRC  2  1  3  3  4  1  5  6 
COM1     SDCSISC  3  3  8  2  2  2  4  3 
COM1     SDCSITC  8  2  8  7  7  3  5  5 
COM1     SDCSIVC  5  9  6  4  0  2  4  4 
COM1     SDCSIYC  4  2  7  6  3  6  6  8 
COM1     SDCSKAC  4  3  1  2  2  1  1  1 
COM1     SDCSKEC  2  2  1  2  1  0  0  0 
COM1     SDCSKFC  5  4  2  2  3  2  2  3 
COM1     SDCSKKC  2  3  1  1  1  1  2  2 
COM1     SDCSKLC  1  2  1  0  0  1  1  1 
COM1     SDCSKPC  4  0  0  0  1  0  2  1 
COM1     SDCSKQC  4  4  6  5  4  4  2  5 
COM1     SDCSKRC  3  1  1  2  2  2  1  1 
COM1     SDCSKSC  3  3  2  4  0  1  2  1 
COM1     SDCSKTC  4  2  4  4  4  3  5  5 
COM1     SDCSKVC  4  2  4  2  2  5  7  4 
COM1     SDCSKYC  3  3  2  4  2  5  6  6 
COM1     SDCSLAC  3  3  1  1  3  1  1  1 
COM1     SDCSLEC  4  2  1  3  0  1  1  1 
COM1     SDCSLFC  3  0  1  1  1  0  0  1 
COM1     SDCSLHC  2  1  2  0  0  1  1  1 
COM1     SDCSLKC  0  1  1  3  1  0  0  1 
COM1     SDCSLMC  1  2  0  2  1  0  1  1 
COM1     SDCSLNC  2  0  2  2  1  0  1  0 
COM1     SDCSLRC  4  2  0  1  3  3  4  5 
COM1     SDCSLSC  4  0  0  2  4  1  1  2 
COM1     SDCSLVC  6  3  2  3  3  4  5  6 
COM1     SDCSLYC  3  2  3  2  4  2  0  3 
COM1     SDCSMEC  3  2  1  3  1  2  4  4 
COM1     SDCSMGC  0  0  3  2  2  0  3  2 
COM1     SDCSMIC  4  0  4  3  2  0  2  2 
COM1     SDCSMKC  0  3  1  1  0  2  1  1 
COM1     SDCSMMC  1  2  0  2  0  1  1  1 
COM1     SDCSMRC  0  3  3  3  1  0  1  1 
COM1     SDCSMSC  2  2  3  2  2  1  0  2 
COM1     SDCSMVC  3  7  0  6  3  2  1  1 
COM1     SDCSNDC  1  6  5  7  2  2  3  3 
COM1     SDCSNEC  2  1  1  5  2  1  4  3 
COM1     SDCSNFC  6  4  4  4  2  2  3  3 
COM1     SDCSNGC  1  2  2  1  0  1  1  1 
COM1     SDCSNHC  1  3  2  3  1  1  1  2 
COM1     SDCSNMC  2  1  1  0  3  1  0  0 
COM1     SDCSNNC  3  4  3  2  2  0  2  0 
COM1     SDCSNQC  2  3  5  1  0  2  2  1 
COM1     SDCSNRC  3  1  2  2  1  1  0  1 
COM1     SDCSNSC  4  3  4  4  3  1  3  1 
COM1     SDCSNTC  2  3  4  4  1  4  5  3 
COM1     SDCSNVC  3  2  2  2  3  2  3  2 
COM1     SDCSNWC  2  0  1  0  2  2  5  3 
COM1     SDCSNYC  4  2  4  4  3  1  3  3 
COM1     SDCSPDC  2  2  2  1  0  0  0  1 
COM1     SDCSPFC  4  1  2  4  1  1  1  1 
COM1     SDCSPIC  2  3  0  6  0  1  3  0 
COM1     SDCSPMC  1  2  1  1  1  1  1  1 
COM1     SDCSPNC  1  1  0  2  4  3  2  3 
COM1     SDCSPSC  1  3  2  1  1  1  2  1 
COM1     SDCSPWC  2  1  0  0  1  2  0  1 
COM1     SDCSPYC  5  4  2  0  3  6  4  6 
COM1     SDCSQAC  0  6  3  3  2  2  0  1 
COM1     SDCSQEC  1  1  4  2  1  2  1  1 
COM1     SDCSQFC  4  4  1  2  1  3  3  4 
COM1     SDCSQGC  5  1  1  2  2  2  2  2 
COM1     SDCSQIC  2  2  3  4  0  1  1  1 
COM1     SDCSQKC  2  1  0  3  1  1  1  0 
COM1     SDCSQLC  0  1  0  0  1  1  0  1 
COM1     SDCSQMC  0  5  5  1  3  0  2  0 
COM1     SDCSQNC  2  5  4  2  5  4  6  6 
COM1     SDCSQRC  7  3  1  2  2  1  1  0 
COM1     SDCSQSC  2  1  1  4  0  0  1  1 
COM1     SDCSQTC  2  1  4  4  1  1  2  1 
COM1     SDCSQVC  2  3  7  6  4  3  5  3 
COM1     SDCSQWC  1  1  1  1  0  1  1  1 
COM1     SDCSRAC  1  3  3  4  2  2  2  3 
COM1     SDCSREC  0  2  4  4  3  3  1  2 
COM1     SDCSRGC  4  0  1  1  2  1  0  2 
COM1     SDCSRKC  2  3  1  2  3  3  2  5 
COM1     SDCSRLC  0  1  0  0  1  0  1  0 
COM1     SDCSRNC  3  3  2  0  1  0  0  0 
COM1     SDCSRSC  1  1  2  4  0  0  3  1 
COM1     SDCSRVC  2  4  4  4  0  3  3  4 
COM1     SDCSRYC  2  4  5  5  2  1  1  1 
COM1     SDCSSAC  1  0  2  2  0  1  0  1 
COM1     SDCSSDC  1  3  1  2  3  0  5  3 
COM1     SDCSSEC  2  2  0  0  5  1  1  2 
COM1     SDCSSFC  2  4  5  3  1  3  3  3 
COM1     SDCSSGC  3  0  0  0  1  1  1  2 
COM1     SDCSSHC  1  2  5  1  3  1  1  3 
COM1     SDCSSIC  6  7  3  2  1  5  2  4 
COM1     SDCSSKC  2  3  1  4  1  1  2  1 
COM1     SDCSSMC  2  4  1  5  0  2  1  0 
COM1     SDCSSQC  3  1  5  6  1  4  1  2 
COM1     SDCSSRC  2  0  3  3  1  0  0  0 
COM1     SDCSSSC  3  4  3  2  5  2  4  2 
COM1     SDCSSWC  2  4  0  2  2  1  0  1 
COM1     SDCSSYC  4 11  6  6  3  2  5  5 
COM1     SDCSTAC  3  2  1  5  2  1  1  3 
COM1     SDCSTDC  3  8  3  2  1  4  5  4 
COM1     SDCSTEC  4  6  1  3  1  3  2  2 
COM1     SDCSTFC  1  5  4  7  2  1  2  2 
COM1     SDCSTGC  1  0  2  1  2  1  1  2 
COM1     SDCSTIC  3  7  6  5  3  7  6  7 
COM1     SDCSTKC  4  1  5  5  2  0  6  3 
COM1     SDCSTLC  1  1  0  1  0  0  1  1 
COM1     SDCSTMC  0  4  1  2  1  0  1  1 
COM1     SDCSTRC  3  0  1  5  3  0  4  1 
COM1     SDCSTSC  1  4  1  3  1  2  1  2 
COM1     SDCSTTC  6  5  5  8  2  4  4  3 
COM1     SDCSTVC  5  6  9  4  2  8  6  5 
COM1     SDCSTWC  0  0  0  2  0  1  0  0 
COM1     SDCSTYC  2  7  5  5  3  4  6  6 
COM1     SDCSVFC  4  4  2  3  3  2  3  4 
COM1     SDCSVGC  8  1  3  5  0  4  4  4 
COM1     SDCSVHC  0  3  5  5  2  1  1  1 
COM1     SDCSVIC  6  6  6  7  4  2  4  4 
COM1     SDCSVMC  1  1  3  4  2  3  4  5 
COM1     SDCSVNC  4  2  5  1  2  2  1  1 
COM1     SDCSVPC  3  4  2  2  1  0  4  1 
COM1     SDCSVRC  1  6  4  4  4  1  6  4 
COM1     SDCSVTC  6  4  3  6  4  4  6  7 
COM1     SDCSWAC  1  2  0  1  1  1  1  0 
COM1     SDCSWDC  1  1  3  1  1  0  0  1 
COM1     SDCSWEC  1  2  0  3  0  1  1  0 
COM1     SDCSWFC  2  2  0  2  1  1  0  1 
COM1     SDCSWNC  1  1  0  0  0  1  1  1 
COM1     SDCSWQC  1  0  0  3  1  0  0  0 
COM1     SDCSWRC  1  4  1  2  1  0  0  0 
COM1     SDCSWTC  1  0  1  4  1  1  1  1 
COM1     SDCSWVC  3  1  0  1  3  0  2  2 
COM1     SDCSWYC  3  4  1  1  1  4  3  3 
COM1     SDCSYAC  5  2  3  6  2  2  4  2 
COM1     SDCSYDC  6  6  5  3  7  2  5  5 
COM1     SDCSYEC  2  3  8  2  3  2  5  5 
COM1     SDCSYFC  9  6  6  1  7  4  8 10 
COM1     SDCSYLC  2  3  3  3  0  1  1  1 
COM1     SDCSYMC  1  5  4  1  2  0  1  1 
COM1     SDCSYPC  1  2  5  2  2  3  2  3 
COM1     SDCSYRC  3  5  2  4  5  4  6  4 
COM1     SDCSYSC  6  3  3  9  6  7  8  8 
COM1     SDCSYTC  6  7 13  5  1  4  6  6 
COM1     SDCSYYC  5 13  5  8  3  2  5  4 
COM1     SDCTAAC  6  6  6  3  0  2  4  2 
COM1     SDCTAFC  6  6  3  4 11  5  8  7 
COM1     SDCTAIC 11  9 13  4  1  5  8  7 
COM1     SDCTAKC  3  7  5  4  3  0  3  3 
COM1     SDCTALC  3  3  2  2  1  0  1  1 
COM1     SDCTAMC  5  1  6  1  3  1  3  2 
COM1     SDCTANC  4  4  9  6  5  1  3  3 
COM1     SDCTAPC  3  2  4  2  1  0  1  1 
COM1     SDCTAQC  5  7  6  3  4  1  1  3 
COM1     SDCTASC  3  3  4  3  2  0  0  1 
COM1     SDCTATC  5  9  4  4  2  3  5  5 
COM1     SDCTAWC  0  3  4  2  1  1  2  2 
COM1     SDCTAYC  9  7  8  4  6  9 16 15 
COM1     SDCTDGC  2  0  2  3  2  1  1  2 
COM1     SDCTDHC  3  0 11  6  3  3  4  6 
COM1     SDCTDMC  0  6  5  1  1  1  0  2 
COM1     SDCTDVC  6  7  5  5  4  2  2  3 
COM1     SDCTDWC  2  3  3  1  1  0  0  1 
COM1     SDCTEAC  3  3  8  2  4  1  3  3 
COM1     SDCTEFC  2  7  4  8  2  4  4  6 
COM1     SDCTEGC  4  5  4  3  2  2  2  3 
COM1     SDCTEIC  4  3  4  8  1  1  3  2 
COM1     SDCTEKC  2  3  7  5  2  1  3  4 
COM1     SDCTEMC  1  2  3  4  0  1  1  1 
COM1     SDCTERC  1  1  2  1  1  2  3  4 
COM1     SDCTETC  4  7  8  3  2  0  3  3 
COM1     SDCTEVC  3  2  7  2  5  2  3  4 
COM1     SDCTFAC  0  5  5  5  5  5  4  6 
COM1     SDCTFEC  4  4  3  4  0  3  2  3 
COM1     SDCTFGC  3  0  1  4  1  1  1  1 
COM1     SDCTFHC  6  2  5  6  2  3  3  4 
COM1     SDCTFIC  7 10  4  3  5  1  2  4 
COM1     SDCTFKC  3  7  7  6 11  5 11 13 
COM1     SDCTFLC  3  3  0  1  2  2  3  1 
COM1     SDCTFMC  5  2  6  6  3  3  2  3 
COM1     SDCTFQC  3  0  2  1  0  0  1  0 
COM1     SDCTFSC  2  3  3  0  2  0  2  3 
COM1     SDCTFVC  6 11  9  3  5  7  6 11 
COM1     SDCTGAC  5  4  2  2  6  3  7  8 
COM1     SDCTGEC  1  3  4  3  2  2  2  2 
COM1     SDCTGFC  0  1  5  0  2  1  1  1 
COM1     SDCTGGC  2  1  3  0  1  1  2  2 
COM1     SDCTGIC  6  4  4  3  4  4  8  9 
COM1     SDCTGMC  0  2  3  0  2  1  3  3 
COM1     SDCTGNC  2  2  3  1  2  2  3  5 
COM1     SDCTGPC  1  4  1  1  3  0  0  2 
COM1     SDCTGQC  4  3  0  2  3  1  2  4 
COM1     SDCTGRC  0  2  0  2  1  1  2  2 
COM1     SDCTGSC  3  3  2  3  0  1  1  1 
COM1     SDCTGTC  3  4  3  4  4  4  6  6 
COM1     SDCTGVC  2  3  1  3  0  3  3  4 
COM1     SDCTGWC  1  0  0  2  1  0  1  0 
COM1     SDCTGYC  7  6  6  3  4  2  2  3 
COM1     SDCTHDC  4  6  7  3  0  2  3  2 
COM1     SDCTHHC  6  4  6  4  3  2  4  4 
COM1     SDCTHIC  6  4  9  6  5  4  6  6 
COM1     SDCTHLC  0  4  1  3  1  1  0  3 
COM1     SDCTHPC  4  7  7  3  2  1  3  3 
COM1     SDCTHQC  2  5  4  4  6  5  5  3 
COM1     SDCTHRC  2  4  4  1  6  2  3  3 
COM1     SDCTHSC  4  3  3  2  7  5  5  6 
COM1     SDCTHYC  7  9  6  2  2  4  5  6 
COM1     SDCTIAC  3  7  9  4  1  2  4  3 
COM1     SDCTIEC  5  6  8  9  8  8  4  8 
COM1     SDCTIFC  9  7  5  3  3  4  6  7 
COM1     SDCTIGC  3  5  2  2  2  1  2  2 
COM1     SDCTIPC  6  1  2  2  0  2  2  1 
COM1     SDCTIQC  6  2  8  2  0  3  9  2 
COM1     SDCTIRC  3  1  4  3  3  1  1  0 
COM1     SDCTIVC  7  5  9  3  4  4  8  8 
COM1     SDCTIWC  3  3  1  6  0  1  1  1 
COM1     SDCTIYC  8  5  7  8  4  3  8  6 
COM1     SDCTKDC  5  0  6  5  3  2  3  7 
COM1     SDCTKEC  3  3  3  2  4  0  2  1 
COM1     SDCTKGC  1  5  3  2  2  5  4  6 
COM1     SDCTKIC  3  4  5  6  3  3  4  4 
COM1     SDCTKKC  1  5  2  1  1  0  1  1 
COM1     SDCTKLC  1  1  1  3  3  2  1  1 
COM1     SDCTKMC  1  2  1  4  3  2  1  2 
COM1     SDCTKNC  2  4  2  4  5  1  6  6 
COM1     SDCTKPC  0  5  3  2  1  1  0  1 
COM1     SDCTKRC  6  6  5  1  1  2  1  3 
COM1     SDCTKTC  2  2  4  5  2  1  2  2 
COM1     SDCTKWC  2  2  4  1  1  6  3  3 
COM1     SDCTKYC  6  5  6  6  3  4  5  4 
COM1     SDCTLAC  3  1  2  1  0  0  0  1 
COM1     SDCTLFC  3  5  1  5  1  0  3  0 
COM1     SDCTLHC  1  2  3  0  3  3  2  4 
COM1     SDCTLKC  2  2  1  5  2  1  0  1 
COM1     SDCTLNC  1  2  5  2  2  2  2  2 
COM1     SDCTLPC  1  1  2  3  3  1  2  2 
COM1     SDCTLTC  2  1  5  3  0  1  3  1 
COM1     SDCTLVC  2  5  3  4  1  2  1  3 
COM1     SDCTMAC  1  6  2  2  3  0  4  3 
COM1     SDCTMDC  3  2  4  4  2  2  1  2 
COM1     SDCTMEC  7  4  3  4  6  8  7 10 
COM1     SDCTMFC  3  3  4  5  3  2  5  6 
COM1     SDCTMGC  3  1  2  3  0  2  3  3 
COM1     SDCTMHC  2  6  3  3  2  2  1  3 
COM1     SDCTMIC  3 11  2  4  3  3  4  4 
COM1     SDCTMQC  6  3  2  2  3  2  1  2 
COM1     SDCTMVC  2  5  6  3  2  1  3  3 
COM1     SDCTMWC  2  1  2  1  1  1  2  2 
COM1     SDCTNAC  7  5  4  4  5  3  2  5 
COM1     SDCTNFC  4  4  6  6  5  9  9 11 
COM1     SDCTNIC  8  4  7  7  4  2  3  4 
COM1     SDCTNMC  4  3  1  0  1  3  3  3 
COM1     SDCTNPC  3  3  3  5  1  2  0  1 
COM1     SDCTNRC  5  2  2  2  4  1  3  3 
COM1     SDCTNSC  3  3  1  8  4  3  5  3 
COM1     SDCTNVC  1  5  6  9  7  4  0  2 
COM1     SDCTNYC  2  4  7  3  5  1  6  5 
COM1     SDCTPGC  2  1  4  4  2  1  3  2 
COM1     SDCTPHC  1  6  3  4  1  1  3  2 
COM1     SDCTPMC  3  3  4  2  2  2  1  1 
COM1     SDCTPNC  2  5  2  7  3  1  2  0 
COM1     SDCTPRC  2  5  1  2  1  2  1  2 
COM1     SDCTPSC  1  3  4  0  1  0  1  2 
COM1     SDCTPTC  4  5  6  1  1  2  3  2 
COM1     SDCTPVC  8  3  6  2  3  2  3  5 
COM1     SDCTPWC  0  1  1  1  0  1  1  0 
COM1     SDCTPYC  4  5  3  3  4  1  3  1 
COM1     SDCTQDC  3  3  6 10  2  1  3  2 
COM1     SDCTQGC  4  7  2  1  2  1  2  3 
COM1     SDCTQKC  1  3  4  5  0  1  1  1 
COM1     SDCTQLC  0  1  3  3  2  2  1  2 
COM1     SDCTQMC  2  5  4  1  3  2  5  5 
COM1     SDCTQTC  1  5  5  5  2  0  2  2 
COM1     SDCTQVC  4  3  7  5  3  1  3  2 
COM1     SDCTQWC  1  0  1  4  1  0  1  2 
COM1     SDCTQYC  6  7 10  7  5  4  5  7 
COM1     SDCTRDC  5  4  1  1  4  0  4  4 
COM1     SDCTREC  2  1  9  2  2  2  4  4 
COM1     SDCTRFC  3  2  4  6  1  2  3  4 
COM1     SDCTRGC  0  3  3  2  1  1  0  2 
COM1     SDCTRKC  3  9  4  4  1  2  2  2 
COM1     SDCTRLC  0  1  1  1  1  3  2  3 
COM1     SDCTRMC  0  6  3  3  0  2  1  0 
COM1     SDCTRNC  5  3  3  3  1  3  1  1 
COM1     SDCTRPC  1  0  2  0  0  1  1  0 
COM1     SDCTRQC  0  4  4  3  3  0  3  2 
COM1     SDCTRRC  1  1  5  2  1  3  4  4 
COM1     SDCTRSC  1  3  1  4  4  3  3  4 
COM1     SDCTRTC  4  6  8  2  6  4  6  8 
COM1     SDCTSAC  3  1  2  2  4  1  3  3 
COM1     SDCTSFC  6  3  4  3  4  5  2  5 
COM1     SDCTSGC  1  2  2  3  4  2  1  1 
COM1     SDCTSHC  3  4  2  8  1  2  3  4 
COM1     SDCTSKC  2  5  5  5  3  5  2  5 
COM1     SDCTSLC  2  5  2  1  1  2  3  2 
COM1     SDCTSMC  1  2  2  4  3  0  1  1 
COM1     SDCTSNC  4  5  5  3  1  1  2  2 
COM1     SDCTSPC  3  4  3  1  0  1  1  0 
COM1     SDCTSQC  2  3  4  3  5  1  0  3 
COM1     SDCTSVC  7  4  7  6  4  5  1  0 
COM1     SDCTTDC  8  8  2  6  3  1  2  4 
COM1     SDCTTFC  5  5  4 10  6  4  9  9 
COM1     SDCTTGC  1  1  0  3  2  3  3  5 
COM1     SDCTTHC  2  6  3  5  1  2  4  3 
COM1     SDCTTIC  7  4  8  9  6 12 13 15 
COM1     SDCTTKC  4  2 11  4  1  6  4  5 
COM1     SDCTTNC  6  4 10  7  2  5  4  7 
COM1     SDCTTTC  5  6  8  5  6  6  6 10 
COM1     SDCTVFC  6  3  9  4  7  3  5  5 
COM1     SDCTVGC  3  1  3  2  0  0  1  2 
COM1     SDCTVIC 10 11 10  3  4  4  5  5 
COM1     SDCTVKC  5  5  5  4  4  3  5  3 
COM1     SDCTVMC  2  5  3  2  6  4  5  6 
COM1     SDCTVPC  4  3  5  1  1  0  1  1 
COM1     SDCTVQC  3  1  5  6  1  1  2  2 
COM1     SDCTVSC  5  4  6  4  3  3  4  5 
COM1     SDCTVTC  1  7 11  9  5  5  7  9 
COM1     SDCTVWC  1  2  2  5  3  3  2  5 
COM1     SDCTWAC  3  3  5  1  1  0  2  0 
COM1     SDCTWEC  3  3  4  1  0  1  1  0 
COM1     SDCTWFC  2  3  1  0  3  1  2  3 
COM1     SDCTWIC  4  4  1  3  2  4  4  5 
COM1     SDCTWKC  2  1  0  3  0  0  1  0 
COM1     SDCTWNC  0  2  3  4  0  0  2  1 
COM1     SDCTWPC  4  0  1  1  0  2  1  1 
COM1     SDCTWSC  1  2  1  0  0  0  1  0 
COM1     SDCTWTC  1  0  3  3  1  2  2  2 
COM1     SDCTWVC  3  3  3  4  1  2  2  2 
COM1     SDCTYAC  6  2  8  4  2  1  3  3 
COM1     SDCTYEC 12 10  9  7  4  6  2  8 
COM1     SDCTYFC  7 11  7  8 12  5 10 12 
COM1     SDCTYLC  3  3  4  3  2  3  2  6 
COM1     SDCTYPC  5  7  7  3  0  3  1  6 
COM1     SDCTYRC  1  8  6  7  3  2  1  2 
COM1     SDCTYSC  5  5  3  5  0  2  3  2 
COM1     SDCTYWC  4  5  1  2  2  2  4  4 
COM1     SDCTYYC 12  6 11 16  6  5  7  8 
COM1     SDCVAAC  4  7  8  6  4  3  5  6 
COM1     SDCVADC  6  5 15  8  4  6  6  8 
COM1     SDCVAGC  3  4  2  0  2  2  1  1 
COM1     SDCVAHC  5  5  4  5  2  2  0  3 
COM1     SDCVAKC  5  3  4  4  1  2  4  4 
COM1     SDCVAMC  6  8  6  0  4  3  5  6 
COM1     SDCVARC  4  2  4  3  1  1  1  1 
COM1     SDCVASC  3  3  5  3  6  5  6  6 
COM1     SDCVAVC  5  8  4  2  2  3  2  1 
COM1     SDCVAWC  1  2  4  2  0  1  2  2 
COM1     SDCVDEC  9  7 12  2  5  2  3  3 
COM1     SDCVDFC  6  6  2  1  5  3  6  7 
COM1     SDCVDGC  4  6  7  6  4  0  4  4 
COM1     SDCVDLC  1  3  2  4  1  0  0  3 
COM1     SDCVDMC  3  7  8 10  3  4  4  4 
COM1     SDCVDPC  0  3  4  2  1  2  3  3 
COM1     SDCVDQC  3  4  3  4  3  2  0  1 
COM1     SDCVDRC  4  8  5  3  4  1  1  1 
COM1     SDCVDSC  4  5  4  5  1  1  3  3 
COM1     SDCVEGC  2  3  4  3  0  2  2  2 
COM1     SDCVERC  0  3  2  4  0  1  2  1 
COM1     SDCVESC  8  6  3  4  5  3  4  4 
COM1     SDCVETC  5  9  3  4  3  3  3  3 
COM1     SDCVEWC  1  1  3  2  0  1  2  2 
COM1     SDCVEYC  7  4 19  5  6  4  6  9 
COM1     SDCVFDC  4  7  3  4  1  2  1  2 
COM1     SDCVFEC  5  4  8  5  6  7  7 12 
COM1     SDCVFFC  7  6  5  6  3  6  5  4 
COM1     SDCVFHC  3  3  4  4  7  5  8  9 
COM1     SDCVFLC  2  2  3  3  0  1  1  0 
COM1     SDCVFMC  8  4  4  5  4  2  2  7 
COM1     SDCVFPC  3  3  1  1  2  1  0  0 
COM1     SDCVFQC  3  4  4  4  7  4  9 10 
COM1     SDCVFRC  3  3  5  1  5  1  2  3 
COM1     SDCVFSC  3  4  6  7  1  3  3  3 
COM1     SDCVFVC  9  4  4  7  1  3  2  4 
COM1     SDCVGAC  3  3  3  2  2  1  1  1 
COM1     SDCVGEC  5  2  4  2  2  4  6  6 
COM1     SDCVGHC  4  3  1  1  3  1  4  4 
COM1     SDCVGIC  2  5  5  4  5  4  6  7 
COM1     SDCVGKC  2  4  2  0  1  2  0  1 
COM1     SDCVGMC  1  4  2  3  0  6  6  6 
COM1     SDCVGNC  2  1  4  8  3  4  2  3 
COM1     SDCVGPC  2  4  4  3  0  1  1  1 
COM1     SDCVGRC  2  2  3  1  1  1  1  0 
COM1     SDCVGSC  2  4  3  2  0  0  2  0 
COM1     SDCVGTC  3  6  6  3  1  2  4  3 
COM1     SDCVGVC  3  1  6  6  3  5  8  6 
COM1     SDCVGYC  9  9  5  7  2  6  8  4 
COM1     SDCVHFC  3  5  5  2  2  1  2  3 
COM1     SDCVHGC  5  1  1  0  0  3  3  3 
COM1     SDCVHIC 11  9  8  3  7  3  2  3 
COM1     SDCVHLC  4  1  2  1  0  1  1  1 
COM1     SDCVHNC  4  6  5  1  5  1  2  4 
COM1     SDCVHTC  4  7  4  4  3  8 10  5 
COM1     SDCVHVC  5 10  7 10  3  4  5  6 
COM1     SDCVIAC 12  9  4  2  4  3  1  5 
COM1     SDCVIDC  7  6  3  6  1  4  4  2 
COM1     SDCVIFC  2  6  6 10  1  2  4  4 
COM1     SDCVIGC  2  4  4  3  3  1  3  3 
COM1     SDCVIHC  3  5  9  5  4  6 14 12 
COM1     SDCVIIC 11  7 11 13  3  7 10  9 
COM1     SDCVILC  8  2  5  4  3  3  2  4 
COM1     SDCVINC  8  5 11 12  5  2  5  7 
COM1     SDCVIRC  3  7  8  5  5  6  7  9 
COM1     SDCVKAC  7  6  9  2  3  1  4  4 
COM1     SDCVKDC  6  6  5  3  2  5  7  7 
COM1     SDCVKEC  3  8  4  5  6  7  8 10 
COM1     SDCVKHC  3  6  4  6  2  0  3  2 
COM1     SDCVKIC  2  8  2  5  2  5  6  6 
COM1     SDCVKKC  5  4  3  3  2  3  5  4 
COM1     SDCVKNC  4  4  6  5  3  0  5  2 
COM1     SDCVKPC  4  6  4  2  3  1  4  5 
COM1     SDCVKQC  9  2  3  2  3  4  1  1 
COM1     SDCVKRC  2  2  1  6  1  5  4  5 
COM1     SDCVKSC  6  8  4  2  3  3  3  4 
COM1     SDCVKVC  3  7  2  6  1  1  4  3 
COM1     SDCVKYC  4  5 12  9  4  2  4  4 
COM1     SDCVLFC  2  3  1  6  2  3  2  4 
COM1     SDCVLMC  2  2  0  5  2  2  2  3 
COM1     SDCVLRC  3  1  2  3  1  0  1  1 
COM1     SDCVLTC  3  1  6  5  7  4  7  9 
COM1     SDCVMDC  7  1  8  5  3  2  4  3 
COM1     SDCVMIC  3  7 10  2  3  2  3  3 
COM1     SDCVMKC  1  4  5  3  3  2  1  2 
COM1     SDCVMMC  4  5  6  4  1  5  6  6 
COM1     SDCVMNC  3  4  2  2  5  2  3  5 
COM1     SDCVMRC  2  2  5  7  2  2  2  3 
COM1     SDCVMTC  3  1  6  1  3  1  5  3 
COM1     SDCVMYC  3  4  9  8  3  8  9 10 
COM1     SDCVNAC  2  3 10  1  2  1  1  2 
COM1     SDCVNHC  4  1  5  4  2  3  0  5 
COM1     SDCVNKC  4  5  6  4  2  4  3  1 
COM1     SDCVNLC  0  0  5  2  1  1  2  2 
COM1     SDCVNNC  3  2  5  3  1  1  1  1 
COM1     SDCVNPC  3  3  2  5  1  1  0  1 
COM1     SDCVNQC  3  2  6  5  1  2  1  2 
COM1     SDCVNRC  3  3  7  3  0  3  4  4 
COM1     SDCVNSC  5  4  6  5  1  2  2  3 
COM1     SDCVNTC  9  4  6  7  1  3  3  4 
COM1     SDCVNWC  1  2  3  3  2  0  0  1 
COM1     SDCVPAC  3  2  2  4  4  3  3  4 
COM1     SDCVPDC  0  3  4  5  1  3  3  4 
COM1     SDCVPGC  1  2  4  1  1  3  3  3 
COM1     SDCVPKC  2  4  4  1  0  1  1  0 
COM1     SDCVPNC  3  4  5  2  1  2  3  3 
COM1     SDCVPVC  4  3  7  2  2  1  2  0 
COM1     SDCVQAC  5  4  5  4  7  3  8  7 
COM1     SDCVQDC  6  6 12  6  4  2  4  3 
COM1     SDCVQGC  2  2  7  5  5  9  6  7 
COM1     SDCVQQC  0  3 11  2  1  2  3  3 
COM1     SDCVQRC  7  3  5  4  2  2  3  2 
COM1     SDCVQSC  5  2  7  5  4  3  2  3 
COM1     SDCVQTC  9  5  2  4  1  1  4  2 
COM1     SDCVQWC  1  0  3  3  0  0  2  1 
COM1     SDCVRDC  1  5  5  6  0  0  3  4 
COM1     SDCVRFC  4  7  7  3  3  0  3  4 
COM1     SDCVRGC  2  3  6  2  2  2  4  4 
COM1     SDCVRIC  4  4 12  7  3  0  4  4 
COM1     SDCVRKC  2  3  4  4  4  4  2  4 
COM1     SDCVRLC  1  1  1  2  2  2  4  4 
COM1     SDCVRNC  4  3  4  7  1  1  1  3 
COM1     SDCVRPC  5  2  1  2  2  0  1  2 
COM1     SDCVRQC  3  4  1  1  0  1  1  1 
COM1     SDCVRRC  3  7  2  0  5  2  7  7 
COM1     SDCVRSC  5  5  3  6  2  4  1  4 
COM1     SDCVRTC  4  5  1  3  2  1  3  2 
COM1     SDCVSAC  2  2  5  2  4  4  3  2 
COM1     SDCVSDC  3  5  3  6  4  4  8  9 
COM1     SDCVSFC  3  4  2  4  1  2  1  3 
COM1     SDCVSHC  2  5  8  6  8  4 11 11 
COM1     SDCVSKC  5  5  1  3  2  6  5  6 
COM1     SDCVSLC  3  2  1  2  1  0  0  0 
COM1     SDCVSQC  3  4  8  3  2  3  5  5 
COM1     SDCVSSC  7  4  2  6  5  3  3  4 
COM1     SDCVSVC  8  8  1  4  2  2  3  1 
COM1     SDCVSWC  0  1  0  4  1  1  0  0 
COM1     SDCVSYC  6  6  8  6  2  3  6  2 
COM1     SDCVTAC  7  6  4  5  3  3  0  2 
COM1     SDCVTEC  4  9  6  6  3  4  3  9 
COM1     SDCVTFC  6 12  9  3  7  4 11 11 
COM1     SDCVTGC  3  3  5  1  2  2  4  6 
COM1     SDCVTHC  3  7  8  2  3  2  1  2 
COM1     SDCVTKC  3  7  5  5  4  3  4  4 
COM1     SDCVTLC  1  2  8  0  0  2  4  2 
COM1     SDCVTMC  5  3  3  2  1  2  1  2 
COM1     SDCVTRC  1  4  2  4  0  2  6  5 
COM1     SDCVTSC 10 10  4  7  4  3  3  5 
COM1     SDCVTWC  2  3  3  0  3  1  3  1 
COM1     SDCVTYC 11 10 11 10  7  5  5  7 
COM1     SDCVVFC  3  8  4  6  4  2  6  6 
COM1     SDCVVHC  6  6  4  8  1  3  3  4 
COM1     SDCVVKC  6  9  7  2  1  6  5  8 
COM1     SDCVVLC  3  5  5  4  3  2  3  4 
COM1     SDCVVMC  4  5  6  6  2  3  4  3 
COM1     SDCVVNC  4  9  5  4  1  2  3  3 
COM1     SDCVVPC  2  3  2  3  0  1  1  1 
COM1     SDCVVQC  2 10  6  2  4  2  2  3 
COM1     SDCVVRC  4  1  3  2  0  0  0  2 
COM1     SDCVVTC 18  8  6  5  3  6  7  6 
COM1     SDCVVWC  1  2  2  0  1  0  0  0 
COM1     SDCVVYC  9  5 11  7  7  4  5  8 
COM1     SDCVWEC  0  1  2  6  2  5  6  6 
COM1     SDCVWGC  2  0  2  0  0  1  3  2 
COM1     SDCVWHC  2  7  2  1  4  2  4  6 
COM1     SDCVWIC  3  3  2  1  1  2  2  1 
COM1     SDCVWNC  1  1  1  2  0  1  4  3 
COM1     SDCVWPC  2  2  4  1  1  4  4  4 
COM1     SDCVWQC  1  1  2  4  2  1  0  1 
COM1     SDCVWSC  4  0  0  1  2  0  0  0 
COM1     SDCVWTC  2  4  3  4  2  2  3  4 
COM1     SDCVWYC  2  3  3  1  2  1  3  4 
COM1     SDCVYAC  3 10 10  8  4  5  0  7 
COM1     SDCVYDC  5  7  9 13  3  3  4  9 
COM1     SDCVYEC  4  6  9  5  6  7  4  9 
COM1     SDCVYGC  2  1  9  3  1  2  2  4 
COM1     SDCVYHC  7  3 12  7  5  3 11  9 
COM1     SDCVYLC  4  1  6  4  0  2  2  2 
COM1     SDCVYPC  3  5  1  5  3  3  5  5 
COM1     SDCVYQC  5  1  4  7  1  1  2  3 
COM1     SDCVYSC  3  5  4  8  4  6  3  5 
COM1     SDCVYTC  9 10 16  4  9  8  9 11 
COM1     SDCVYWC  1  6  6  3  3  1  4  4 
COM1     SDCWAAC  2  3  2  4  2  1  2  1 
COM1     SDCWAFC  0  5  2  2  2  1  2  1 
COM1     SDCWAGC  3  1  1  1  0  0  0  1 
COM1     SDCWAKC  1  2  0  0  4  1  3  3 
COM1     SDCWANC  0  4  2  1  0  0  0  1 
COM1     SDCWAPC  0  1  3  0  2  2  1  2 
COM1     SDCWAQC  2  2  3  1  1  0  0  0 
COM1     SDCWATC  2  1  8  2  1  2  1  1 
COM1     SDCWAWC  1  1  1  1  2  4  3  1 
COM1     SDCWDDC  2  2  4  2  0  1  1  1 
COM1     SDCWDEC  4  0  2  2  3  0  0  0 
COM1     SDCWDGC  2  2  1  1  0  0  1  0 
COM1     SDCWDHC  1  2  0  1  1  0  1  1 
COM1     SDCWDMC  1  3  2  2  0  1  1  1 
COM1     SDCWDNC  2  3  2  2  1  0  1  1 
COM1     SDCWDPC  1  1  0  3  0  2  2  2 
COM1     SDCWDQC  0  2  3  2  0  1  1  0 
COM1     SDCWDRC  2  1  2  2  1  1  0  1 
COM1     SDCWDTC  6  3  2  3  0  1  2  1 
COM1     SDCWDWC  1  2  2  0  0  1  0  0 
COM1     SDCWDYC  3  5  3  2  6  2  6  5 
COM1     SDCWEEC  1  7  3  2  1  1  2  2 
COM1     SDCWEFC  1  1  0  1  2  1  1  3 
COM1     SDCWEGC  0  1  1  1  0  0  1  0 
COM1     SDCWEHC  1  2  0  2  1  2  0  1 
COM1     SDCWEMC  0  0  2  1  1  0  1  1 
COM1     SDCWENC  1  2  4  1  1  1  0  1 
COM1     SDCWETC  0  3  2  0  1  1  0  3 
COM1     SDCWEVC  2  2  4  2  0  1  1  2 
COM1     SDCWEWC  0  0  1  0  0  1  0  0 
COM1     SDCWEYC  2  3  1  3  2  2  4  3 
COM1     SDCWFAC  1  5  2  6  1  4  5  5 
COM1     SDCWFDC  2  3  2  2  5  4  1  3 
COM1     SDCWFEC  4  5  1  3  0  1  1  1 
COM1     SDCWFFC  2  3  2  3  3  1  2  3 
COM1     SDCWFGC  4  1  1  1  1  0  1  1 
COM1     SDCWFIC  3  4  4  2  3  2  1  2 
COM1     SDCWFKC  2  2  1  3  1  0  1  0 
COM1     SDCWFPC  2  2  1  4  1  0  0  2 
COM1     SDCWFQC  2  2  2  3  3  3  1  5 
COM1     SDCWFRC  1  2  1  4  1  1  0  1 
COM1     SDCWFSC  1  0  2  2  1  1  0  0 
COM1     SDCWFTC  0  4  1  4  2  1  1  1 
COM1     SDCWFVC  4  5  0  2  4  1  2  2 
COM1     SDCWGAC  1  0  4  0  1  1  0  0 
COM1     SDCWGEC  0  2  0  2  1  3  0  0 
COM1     SDCWGFC  0  0  0  4  0  0  4  1 
COM1     SDCWGGC  1  1  1  0  1  0  0  0 
COM1     SDCWGIC  4  1  5  0  2  1  1  0 
COM1     SDCWGLC  1  0  1  1  0  0  0  1 
COM1     SDCWGNC  0  2  0  0  0  1  0  0 
COM1     SDCWGVC  2  1  1  1  3  3  2  2 
COM1     SDCWGYC  3  2  4  1  2  4  2  5 
COM1     SDCWHEC  2  3  0  1  0  0  0  1 
COM1     SDCWHFC  3  5  3  1  1  0  1  1 
COM1     SDCWHGC  1  2  3  0  1  0  0  0 
COM1     SDCWHHC  2  0  1  0  2  2  2  4 
COM1     SDCWHTC  1  1  2  2  0  1  2  1 
COM1     SDCWHWC  0  0  3  0  2  0  1  0 
COM1     SDCWIAC  4  2  1  2  1  1  0  1 
COM1     SDCWILC  0  0  0  2  1  3  3  3 
COM1     SDCWIMC  3  3  1  1  1  1  5  3 
COM1     SDCWINC  3  2  6  3  4  3  2  3 
COM1     SDCWIPC  2  1  3  2  1  0  0  0 
COM1     SDCWIQC  2  1  4  1  0  0  1  0 
COM1     SDCWIRC  1  1  2  2  1  2  3  2 
COM1     SDCWITC  3  4  2  4  0  1  1  1 
COM1     SDCWIVC  1  4  1  1  4  2  6  6 
COM1     SDCWIWC  2  0  0  2  1  1  1  1 
COM1     SDCWIYC  1  5  4  3  5  2  2  4 
COM1     SDCWKAC  0  2  1  1  0  1  0  0 
COM1     SDCWKMC  1  1  4  0  1  0  0  0 
COM1     SDCWKPC  0  1  1  1  1  0  0  0 
COM1     SDCWKQC  2  3  0  1  2  1  0  0 
COM1     SDCWKSC  2  0  3  3  1  0  0  0 
COM1     SDCWKTC  1  3  0  1  1  0  0  0 
COM1     SDCWKVC  1  3  3  3  1  1  1  1 
COM1     SDCWKWC  0  0  0  1  1  0  1  1 
COM1     SDCWKYC  1  4  1  4  1  3  2  1 
COM1     SDCWLDC  1  1  0  2  0  2  1  0 
COM1     SDCWLEC  1  2  3  0  0  0  1  0 
COM1     SDCWLIC  0  2  4  0  0  1  0  0 
COM1     SDCWLKC  2  3  1  2  0  1  1  1 
COM1     SDCWLLC  0  2  1  0  2  2  1  2 
COM1     SDCWLNC  2  2  2  0  1  1  3  2 
COM1     SDCWLPC  2  0  1  1  1  0  1  2 
COM1     SDCWLYC  0  5  4  4  1  1  0  1 
COM1     SDCWMAC  3  0  1  0  0  0  1  0 
COM1     SDCWMEC  1  2  4  1  0  0  0  1 
COM1     SDCWMFC  1  1  4  2  1  0  0  0 
COM1     SDCWMGC  0  1  0  2  1  0  1  0 
COM1     SDCWMHC  3  5  1  0  1  2  2  2 
COM1     SDCWMIC  0  2  2  0  0  0  0  1 
COM1     SDCWMKC  1  1  0  3  0  0  1  0 
COM1     SDCWMMC  0  2  1  0  1  0  1  0 
COM1     SDCWMQC  2  0  3  3  1  2  1  2 
COM1     SDCWMSC  1  1  0  2  1  0  0  0 
COM1     SDCWMTC  4  0  3  2  1  0  1  1 
COM1     SDCWMWC  0  2  0  1  1  2  1  3 
COM1     SDCWMYC  4  1  7  1  6  3  0  3 
COM1     SDCWNDC  0  1  2  0  1  0  3  0 
COM1     SDCWNGC  1  1  0  0  1  0  0  0 
COM1     SDCWNKC  4  1  0  1  2  0  2  2 
COM1     SDCWNNC  2  6  2  2  3  2  1  5 
COM1     SDCWNPC  0  1  2  1  1  0  0  0 
COM1     SDCWNSC  1  4  0  0  0  1  1  1 
COM1     SDCWNYC  4  2  1  1  1  1  2  1 
COM1     SDCWPAC  4  1  2  3  3  3  4  4 
COM1     SDCWPEC  0  3  3  3  1  2  2  3 
COM1     SDCWPFC  0  4  2  1  0  0  0  1 
COM1     SDCWPGC  3  2  2  1  0  1  3  2 
COM1     SDCWPIC  3  2  3  0  1  0  1  1 
COM1     SDCWPKC  0  0  4  0  1  2  2  4 
COM1     SDCWPMC  2  1  2  4  1  1  0  1 
COM1     SDCWPRC  1  0  0  3  1  0  0  1 
COM1     SDCWPSC  2  2  2  0  0  0  1  0 
COM1     SDCWPTC  2  2  4  3  1  4  4  5 
COM1     SDCWPVC 11  2  2  1  5  3  1  4 
COM1     SDCWQHC  3  4  3  5  5  2  6  6 
COM1     SDCWQIC  2  4  2  2  0  1  1  1 
COM1     SDCWQLC  2  3  1  1  2  2  0  2 
COM1     SDCWQQC  2  6  3  2  3  0  1  1 
COM1     SDCWQSC  4  0  3  1  0  3  2  1 
COM1     SDCWQTC  2  4  4  1  4  3  1  6 
COM1     SDCWQVC  2  0  2  1  3  2  3  3 
COM1     SDCWRAC  2  1  2  2  6  2  1  2 
COM1     SDCWRDC  1  6  2  0  1  2  3  3 
COM1     SDCWRFC  1  3  2  0  1  0  0  0 
COM1     SDCWRHC  4  0  2  0  1  1  0  2 
COM1     SDCWRIC  4  2  6  2  1  1  1  1 
COM1     SDCWRKC  0  1  3  2  1  1  2  1 
COM1     SDCWRMC  1  3  2  2  0  0  2  1 
COM1     SDCWRNC  3  1  0  0  0  0  3  5 
COM1     SDCWRPC  1  0  1  0  2  1  3  1 
COM1     SDCWRQC  0  1  3  1  1  0  1  1 
COM1     SDCWRSC  2  2  1  0  3  3  1  3 
COM1     SDCWRTC  1  3  4  2  2  1  2  3 
COM1     SDCWRVC  3  1  2  3  6  1  4  3 
COM1     SDCWRYC  1  1  0  2  1  2  2  2 
COM1     SDCWSAC  2  1  4  1  3  1  3  3 
COM1     SDCWSDC  1  3  4  0  3  3  2  3 
COM1     SDCWSEC  1  2  4  3  1  1  0  1 
COM1     SDCWSFC  3  0  0  0  3  1  3  4 
COM1     SDCWSGC  0  2  1  2  2  1  3  3 
COM1     SDCWSHC  0  0  3  1  0  1  0  0 
COM1     SDCWSIC  1  3  5  2  2  2  3  0 
COM1     SDCWSMC  0  1  2  1  1  0  0  0 
COM1     SDCWSNC  0  2  4  1  0  1  1  0 
COM1     SDCWSQC  0  1  2  1  2  2  0  2 
COM1     SDCWSYC  2  2  0  2  1  0  1  0 
COM1     SDCWTDC  1  0  2  0  2  1  3  3 
COM1     SDCWTEC  1  4  4  2  0  0  2  0 
COM1     SDCWTFC  5  2  0  2  2  1  1  3 
COM1     SDCWTIC  2  6  1  1  1  0  1  1 
COM1     SDCWTKC  2  1  1  2  1  1  3  1 
COM1     SDCWTLC  0  3  4  0  1  1  2  2 
COM1     SDCWTTC  1  8  3  1  1  2  1  2 
COM1     SDCWVDC  2  5  4  3  2  2  0  1 
COM1     SDCWVEC  3  1  4  5  1  0  1  1 
COM1     SDCWVHC  3  0  0  1  0  2  1  1 
COM1     SDCWVIC  3  7  1  3  4  3  3  5 
COM1     SDCWVKC  0  3  1  1  0  2  2  2 
COM1     SDCWVNC  0  1  0  3  1  2  0  0 
COM1     SDCWVRC  2  0  1  2  1  3  3  2 
COM1     SDCWVTC  3  4  3  1  2  5  2  3 
COM1     SDCWVVC  3  2  5  6  5  0  3  3 
COM1     SDCWVYC  1  3  4  4  2  5  0  2 
COM1     SDCWWAC  0  1  0  1  1  2  2  2 
COM1     SDCWWDC  0  2  2  3  1  0  0  1 
COM1     SDCWWFC  2  1  4  3  2  0  1  0 
COM1     SDCWWIC  1  2  0  3  1  1  2  1 
COM1     SDCWWKC  0  2  3  2  0  1  1  1 
COM1     SDCWWLC  0  2  1  1  2  0  2  1 
COM1     SDCWWNC  1  3  0  1  1  1  2  3 
COM1     SDCWWQC  0  2  0  0  0  0  2  1 
COM1     SDCWWTC  1  1  2  3  1  1  0  1 
COM1     SDCWYAC  2  1  0  5  0  2  1  1 
COM1     SDCWYDC  0  3  3  5  3  2  1  4 
COM1     SDCWYFC  3  4  4  6  1  2  1  2 
COM1     SDCWYIC  3  6 12  2  3  2  3  4 
COM1     SDCWYKC  2  7  3  2  3  3  5  6 
COM1     SDCWYNC  2  6  3  0  1  1  2  0 
COM1     SDCWYSC  1  2  3  3  3  6  0  4 
COM1     SDCWYVC  3  4 10  4  2  1  3  2 
COM1     SDCYAFC  2  9  4  4  4  2  2  4 
COM1     SDCYAGC  1  4  5  2  1  1  1  1 
COM1     SDCYAHC  3  7  5  6  6  7  9 11 
COM1     SDCYAKC  3  6  6  5  1  1  3  2 
COM1     SDCYAPC  1  1  6  3  2  2  2  3 
COM1     SDCYAQC  8  4  7  3  3  2  2  3 
COM1     SDCYASC  5  5  6  4  8  4  8  9 
COM1     SDCYAWC  0  1  4  2  2  2  0  5 
COM1     SDCYDHC  6  9  8  5  3  2  5  5 
COM1     SDCYDLC  2  2  2  1  6  3  2  4 
COM1     SDCYDQC  5  4  8  3  2  4  6  6 
COM1     SDCYDRC  5  0  4  4  3  1  1  2 
COM1     SDCYDWC  2  1  4  2  0  1  1  1 
COM1     SDCYEAC  3  6  3  5  2  2  1  2 
COM1     SDCYEFC  2  6  2  5  4  3  4  5 
COM1     SDCYEGC  3  3  3  2  2  1  3  3 
COM1     SDCYEKC  5  5  2  2  4  2  3  4 
COM1     SDCYELC  1  2  3  1  2  4  4  5 
COM1     SDCYEMC  2  2  4  5  0  3  4  3 
COM1     SDCYEPC  4  2  4  4  1  2  1  2 
COM1     SDCYEQC  1  2  4  4  0  1  2  4 
COM1     SDCYERC  4  3  8  0  1  2  1  1 
COM1     SDCYESC  6  7  4  3  2  4  7  8 
COM1     SDCYEYC  8  5 17  4  7  3  5  4 
COM1     SDCYFAC  2  6  2  5  5  4  6  8 
COM1     SDCYFFC  9  5  4  6  5  6  4  6 
COM1     SDCYFGC  1  3  0  5  5  1  3  5 
COM1     SDCYFHC  9  5  4  6  8  4  8  8 
COM1     SDCYFIC  8 10  7  6  6  1  8  6 
COM1     SDCYFKC  5 12  7 10  7  4  8 10 
COM1     SDCYFLC  3  2  1  2  0  1  0  0 
COM1     SDCYFSC 11  4  3  3  4  4  5  5 
COM1     SDCYFWC  2  3  2  2  1  4  3  3 
COM1     SDCYFYC  7 18  9  8  5  5  7  8 
COM1     SDCYGAC  3  8  2  5  2  2  1  2 
COM1     SDCYGDC  5  8  2  3  3  4  5  6 
COM1     SDCYGFC  3  6  6  4  2  2  4  4 
COM1     SDCYGGC  1  3  2  0  2  3  4  3 
COM1     SDCYGIC  3  8  5  4  5  3  2  4 
COM1     SDCYGKC  2  4  4  4  0  1  1  3 
COM1     SDCYGMC  2  0  5  5  0  1  1  1 
COM1     SDCYGPC  2  3  4  2  1  3  3  3 
COM1     SDCYGQC  2  0  2  3  1  0  1  1 
COM1     SDCYGRC  1  1  0  1  0  0  1  1 
COM1     SDCYGTC  5  2  4  4  2  1  1  2 
COM1     SDCYHAC  7  5  3  4  3  9  6  9 
COM1     SDCYHDC 12  2  4  2  2  1  2  4 
COM1     SDCYHEC  5  4  4  7  2  4  4  5 
COM1     SDCYHFC 10  5  8  4  3  2  4  2 
COM1     SDCYHGC  3  5  2  3  1  0  1  1 
COM1     SDCYHHC  4  4  2  3  4  4  4  6 
COM1     SDCYHKC  5  4  6  5  7  2  7  5 
COM1     SDCYHRC  4  4  5  3 11  4  3  5 
COM1     SDCYHSC  3  5  5  4  2  3  4  3 
COM1     SDCYHTC  8  9  9  5  3  5  4  4 
COM1     SDCYHVC  4  6  4  5  2  1  1  4 
COM1     SDCYHYC  7 11  9  2  9  8  9 11 
COM1     SDCYIAC  6  5  9  5  5  5  2  4 
COM1     SDCYIGC  3  5  6  4  4  3  5  3 
COM1     SDCYILC  2  4  4  3  5  4  6  5 
COM1     SDCYISC  7  6  4 12  3  2  3  6 
COM1     SDCYIVC  9 12 12 13  3  6  7  9 
COM1     SDCYIWC  3  2  5  2  2  4  3  5 
COM1     SDCYKAC  2  3  6  2  0  1  2  2 
COM1     SDCYKFC  6  5  2  5  1  3  1  3 
COM1     SDCYKGC  0  3  2  3  4  1  5  5 
COM1     SDCYKKC  3  2  8  5  1  3  2  3 
COM1     SDCYKNC  1  6  7  3  4  4  5  6 
COM1     SDCYKRC  4  3  3  0  2  0  2  2 
COM1     SDCYKWC  1  1  3  1  5  2  0  3 
COM1     SDCYKYC  5  6  9  6  4  4  5  6 
COM1     SDCYLAC  2  4  2  6  1  3  1  1 
COM1     SDCYLDC  6  3  4  0  0  2  2  1 
COM1     SDCYLEC  2  5  2  1  2  0  1  1 
COM1     SDCYLFC  2  6  5  2  4  3  4  8 
COM1     SDCYLNC  2  3  6  1  3  3  6  4 
COM1     SDCYLQC  5  2  3  3  0  1  1  1 
COM1     SDCYLRC  3  0  2  5  2  4  4  4 
COM1     SDCYLSC  4  1  3  4  2  1  2  2 
COM1     SDCYMFC  6  5 10  3  3  8  9  9 
COM1     SDCYMGC  3  1  1  4  2  3  3  4 
COM1     SDCYMKC  3  0  5  5  1  0  1  3 
COM1     SDCYMLC  2  3  4  2  0  2  1  1 
COM1     SDCYMRC  3  4  3  3  1  0  1  1 
COM1     SDCYMTC  7  7  5  4  6  3  7  8 
COM1     SDCYMVC  2  7  7  6  3  0  3  3 
COM1     SDCYMYC  9 10 13 10  6  6  8  8 
COM1     SDCYNFC  6  4 10  5  4  4  4  4 
COM1     SDCYNGC  3  2  6  1  3  4  2  4 
COM1     SDCYNIC  8  6 10  5  2  3  3  6 
COM1     SDCYNKC  3  9  8  8  3  3  3  3 
COM1     SDCYNMC  5  6  3  4  1  1  3  3 
COM1     SDCYNNC  5  1  4  4  3  2  5  0 
COM1     SDCYNQC  5  3  5  0  3  2  1  2 
COM1     SDCYNRC  4  5  4  1  2  0  2  3 
COM1     SDCYNVC  4  7  6  5  3  3  3  4 
COM1     SDCYNYC  9  7  9 12  8  6 11  5 
COM1     SDCYPDC  2  3 10  3  6  3  6  7 
COM1     SDCYPEC  3  2  5  4  1  2  1  2 
COM1     SDCYPFC  5  6  4  5  6  3  7  5 
COM1     SDCYPHC  2  6  5  5  6  3  0  4 
COM1     SDCYPIC  7  9  8  7  5  2  5  5 
COM1     SDCYPKC  5  1  4  3  5  2  5  4 
COM1     SDCYPMC  1  1  2  1  1  1  2  0 
COM1     SDCYPNC  2  2  5  3  5  1  4  3 
COM1     SDCYPSC  4  4  4  2  2  2  2  2 
COM1     SDCYPVC  9  3 10  4  8  3  9  9 
COM1     SDCYPWC  0  3  0  1  1  1  2  1 
COM1     SDCYQAC  4  3  5  2  1  2  0  1 
COM1     SDCYQDC  3  3  7  2  2  1  3  3 
COM1     SDCYQEC  4  7  2  4  4  2  6  3 
COM1     SDCYQFC  8  7  3  7  2  5  7  8 
COM1     SDCYQGC  1  3  1  0  3  2  3  5 
COM1     SDCYQKC  5  6  4  3  4  5  5  6 
COM1     SDCYQLC  1  3  2  0  1  2  1  2 
COM1     SDCYQMC  1  2  2  5  1  2  4  2 
COM1     SDCYQWC  0  2  1  0  0  0  1  1 
COM1     SDCYQYC  7 10  4  7  5  2  5  5 
COM1     SDCYRDC  4  5 11  2  0  3  3  3 
COM1     SDCYRFC  6  9  8  3  4  2  2  3 
COM1     SDCYRGC  4  3  1  1  3  3  6  6 
COM1     SDCYRHC  1  4  9  5  2  1  4  4 
COM1     SDCYRKC  4  3  2  3  3  5  3  5 
COM1     SDCYRLC  0  3  3  1  4  3  3  0 
COM1     SDCYRMC  6  1  8  2  6  4 13  8 
COM1     SDCYRQC  3  4  3  1  3  1  0  2 
COM1     SDCYRSC  2  4  4  3  4  3  6  6 
COM1     SDCYRVC  6  5 10  4  4  3  6  6 
COM1     SDCYRYC  8  6  5  5  9  5  4  4 
COM1     SDCYSAC  3  5  6  6  1  2  2  2 
COM1     SDCYSDC  3 10  9  3  2  3  2  3 
COM1     SDCYSFC  3  9  5  7  7  4  3  5 
COM1     SDCYSGC  4  2  2  2  0  1  1  1 
COM1     SDCYSHC  7  6  2  3  2  1  2  2 
COM1     SDCYSKC  8  3  8  6  3  1  6  2 
COM1     SDCYSLC  3  2  4  3  1  1  1  1 
COM1     SDCYSMC  5  3  2  6  4  4  2  4 
COM1     SDCYSNC  6  3  2  4  2  0  3  2 
COM1     SDCYSRC  5  5  3  1  1  4  6  5 
COM1     SDCYSSC  4  4  3  6  1  2  3  2 
COM1     SDCYTAC  7  5  3  3  6  3  4  3 
COM1     SDCYTFC  6  7  5  7  2  4  3  4 
COM1     SDCYTGC  4  5  4  1  3  3  2  4 
COM1     SDCYTPC  1  3  1  3  0  0  1  0 
COM1     SDCYTSC  4  5 10 13  5  2  3  5 
COM1     SDCYTTC 10  7  8  9  4  5  6  6 
COM1     SDCYTWC  3  3  1  1  3  1  3  3 
COM1     SDCYTYC 11  8  9 12 10  5  9 12 
COM1     SDCYVAC  7  7  7  8  5  8 11 12 
COM1     SDCYVEC  6  4  7  8  6  6  7  8 
COM1     SDCYVFC 13  9  6  4  6  4  4  3 
COM1     SDCYVGC  5  6  4  3  2  3  4  5 
COM1     SDCYVLC  2  4  5  2  4  3  4  5 
COM1     SDCYVMC  2  6  6  5  5  4  3  5 
COM1     SDCYVNC  4 12  7  5  5  2  7  6 
COM1     SDCYVQC 11  6  6  9  3  3  4  5 
COM1     SDCYVSC  6 10 11  3  4  3  5  7 
COM1     SDCYWAC  1  3  3  2  2  2  1  3 
COM1     SDCYWDC  3  3  3  2  1  2  0  2 
COM1     SDCYWEC  2  3  4  2  5  2  3  4 
COM1     SDCYWFC  5  4  4  3  3  3  2  4 
COM1     SDCYWHC  2  1  4  0  1  0  0  0 
COM1     SDCYWKC  0  4  2  4  5  3  5  5 
COM1     SDCYWMC  1  2  0  2  1  2  1  2 
COM1     SDCYWNC  2  3  2  1  2  0  1  0 
COM1     SDCYWPC  1  1  0  1  1  1  2  1 
COM1     SDCYWQC  1  2  4  0  0  0  2  1 
COM1     SDCYWRC  2  1  1  2  1  0  1  2 
COM1     SDCYWSC  3  1  4  3  4  2  4  5 
COM1     SDCYWTC  3  2  1  1  3  4  2  5 
COM1     SDCYWVC  1  3  3  2  2  1  1  2 
COM1     SDCYWYC  6  3  5  2  3  2  2  1 
COM1     SDCYYAC  5  7  6  5  1  3  3  4 
COM1     SDCYYFC 13 10  8  7  5  5 10  8 
COM1     SDCYYGC  4  5  4  3  1  5  5  5 
COM1     SDCYYHC  7 10  8 13  8  8  9 12 
COM1     SDCYYKC  7 11  8  7  6  7 11 11 
COM1     SDCYYMC  5  3  5  7  4  3  2  3 
COM1     SDCYYPC  2  4  4  5  1  2  1  2 
COM1     SDCYYQC  6  5  9  7  5  1  4  4 
COM1     SDCYYWC  2  3  3  3  0  1  1  1 
COM1     SDCYYYC 13 16 17  7 11  5 11 12 
COM1     SECAAAC  3  3  3  2  1  2  1  2 
COM1     SECAADC  6  6  3  1  7  4  8  8 
COM1     SECAAFC  1  6  8  1  4  3  8  4 
COM1     SECAAGC  5  2  4  1  4  5  8  7 
COM1     SECAAHC  2  5  6  3  2  3  2  6 
COM1     SECAAIC  4  1  5  3  2  3  0  1 
COM1     SECAAKC  4  8  1  5  1  1  2  2 
COM1     SECAAMC  4  3  1  3  5  6  2  3 
COM1     SECAANC  2  3  3  0  4  1  0  1 
COM1     SECAAPC  0  2  4  1  0  2  2  4 
COM1     SECAARC  2  3  2  1  4  1  3  4 
COM1     SECAAWC  1  2  2  0  0  2  0  0 
COM1     SECAAYC  8  1 10  8  4  1  4  4 
COM1     SECADEC  4  5  7  5  4  2  3  3 
COM1     SECADFC  3  3  4  1  3  2  3  4 
COM1     SECADGC  4  1  1  2  0  0  1  0 
COM1     SECADHC  4  5  5  2  2  2  2  2 
COM1     SECADKC  6  5  6  1  3  2  6  4 
COM1     SECADLC  1  2  1  1  1  1  0  1 
COM1     SECADPC  4  2  4  2  1  2  2  2 
COM1     SECADRC  2  4  3  0  4  2  4  2 
COM1     SECADSC  0  2  3  2  0  0  0  1 
COM1     SECADTC  5  1  3  7  1  3  0  2 
COM1     SECADWC  1  4  1  1  1  0  1  1 
COM1     SECADYC  3  7  6  1  3  2  1  3 
COM1     SECAEAC  0  2  3  6  2  0  2  2 
COM1     SECAEEC  6  3  2  5  1  2  1  2 
COM1     SECAEFC  4  2  3  3  5  3  7  6 
COM1     SECAEGC  0  0  4  1  1  1  0  0 
COM1     SECAEHC  2  4  6  4  2  3  2  2 
COM1     SECAEIC  4  4  2  0  2  1  1  0 
COM1     SECAEKC  0  3  6  3  1  1  1  2 
COM1     SECAELC  1  3  2  1  2  0  2  2 
COM1     SECAENC  2  5  2  2  0  2  2  2 
COM1     SECAEQC  4  2  2  2  0  1  1  1 
COM1     SECAESC  4  5  3  6  2  2  2  4 
COM1     SECAEVC  1  5  4  5  3  1  1  2 
COM1     SECAEWC  2  2  1  1  1  2  1  1 
COM1     SECAEYC  2  3  6  4  7  2  4  5 
COM1     SECAFAC  3  1  1  2  0  0  1  2 
COM1     SECAFGC  1  2  3  0  0  1  1  1 
COM1     SECAFHC  2  4  3  7  6  6  3  3 
COM1     SECAFIC  3  7  2  2  3  0  1  1 
COM1     SECAFMC  2  1  3  1  2  1  0  1 
COM1     SECAFNC  4  4  3  5  1  1  2  2 
COM1     SECAFPC  2  3  0  3  0  0  0  1 
COM1     SECAFSC  2  3  3  5  2  5  7  7 
COM1     SECAFVC  5  6  5  6  2  2  2  2 
COM1     SECAFWC  1  1  0  1  0  1  1  1 
COM1     SECAGAC  2  1  2  1  1  4  3  2 
COM1     SECAGEC  4  3  1  2  1  2  3  3 
COM1     SECAGFC  2  1  4  2  1  0  1  2 
COM1     SECAGHC  0  2  2  2  0  0  1  1 
COM1     SECAGLC  2  2  0  0  1  1  0  1 
COM1     SECAGMC  2  2  5  2  2  1  1  2 
COM1     SECAGNC  0  1  1  0  2  1  0  1 
COM1     SECAGPC  1  3  0  1  1  0  1  1 
COM1     SECAGSC  1  2  1  4  0  0  0  1 
COM1     SECAGVC  1  2  1  1  1  0  1  1 
COM1     SECAHDC  7  2  4  2  2  2  5  4 
COM1     SECAHEC  3  2  2  1  3  2  6  6 
COM1     SECAHFC  2  3  2  6  1  0  2  2 
COM1     SECAHHC  4  1 10  0  1  2  2  3 
COM1     SECAHIC  3  9  6  5  8  4  6  9 
COM1     SECAHNC  0  5  3  1  3  0  1  1 
COM1     SECAHPC  2  5  0  2  1  1  2  2 
COM1     SECAHRC  3  1  3  2  1  1  1  1 
COM1     SECAHTC  5  6  1  5  3  1  4  4 
COM1     SECAHYC  2  5  3  5  1  2  3  3 
COM1     SECAIDC  5  5  6  6  3  1  4  1 
COM1     SECAIFC  3  2  8  4  0  2  2  2 
COM1     SECAIHC  8  4  2  5  3  6  8  8 
COM1     SECAIIC  6  9  4  5  2  5  6  6 
COM1     SECAIKC  3  4 11  6  5  4  7  8 
COM1     SECAINC  1  2  1  3  1  1  2  0 
COM1     SECAIPC  1  4  3  1  2  2  2  2 
COM1     SECAIQC  1  9  4  5  3  3  3  5 
COM1     SECAIWC  1  3  2  3  0  2  0  4 
COM1     SECAIYC  8  6  8  4  8  4  4  4 
COM1     SECAKAC  3  4  2  2  0  2  7  3 
COM1     SECAKFC  2  3  6  5  3  1  2  3 
COM1     SECAKGC  2  0  2  1  3  2  4  6 
COM1     SECAKIC  1  7  0  4  2  2  0  2 
COM1     SECAKMC  1  0  1  1  2  1  0  1 
COM1     SECAKNC  2  2  1  3  3  1  1  3 
COM1     SECAKQC  5  2  1  3  2  2  2  3 
COM1     SECAKRC  1  3  3  0  0  0  1  0 
COM1     SECAKSC  4  0  4  5  0  2  1  0 
COM1     SECAKTC  1  1  4  2  5  3  4  6 
COM1     SECAKVC  2  1  3  2  3  5  5  5 
COM1     SECAKWC  1  1  0  1  1  0  0  0 
COM1     SECAKYC  3  4  8  1  5  6  4  5 
COM1     SECALAC  3  2  0  2  0  2  3  0 
COM1     SECALDC  4  3  1  0  3  1  1  2 
COM1     SECALEC  0  3  1  1  4  1  2  4 
COM1     SECALHC  1  3  1  1  3  2  4  4 
COM1     SECALIC  1  1  1  1  0  1  1  1 
COM1     SECALKC  1  2  0  2  1  0  1  1 
COM1     SECALLC  1  1  1  1  0  2  1  0 
COM1     SECALMC  1  1  2  1  0  1  0  0 
COM1     SECALTC  3  2  0  1  0  1  1  1 
COM1     SECALVC  3  3  1  2  1  1  2  1 
COM1     SECAMAC  3  1  4  2  3  0  2  2 
COM1     SECAMEC  2  3  4  0  7  3  4  4 
COM1     SECAMGC  0  1  3  0  0  1  0  0 
COM1     SECAMIC  5  2  0  2  3  1  1  1 
COM1     SECAMNC  3  1  2  1  0  0  0  1 
COM1     SECAMPC  4  2  0  2  1  2  0  0 
COM1     SECAMQC  0  4  0  5  1  2  1  3 
COM1     SECAMSC  4  1  3  3  1  0  1  1 
COM1     SECAMTC  1  2  3  3  0  1  0  3 
COM1     SECAMYC  3  4  0  3  1  1  1  1 
COM1     SECANAC  1  1  3  0  1  2  1  2 
COM1     SECANDC  3  0  5  4  3  0  0  0 
COM1     SECANKC  3  5  0  3  3  5  5  7 
COM1     SECANMC  1  3  2  1  4  1  5  5 
COM1     SECANNC  3  2  3  4  2  2  2  4 
COM1     SECANSC  2  4  2  1  1  0  1  1 
COM1     SECANTC  1  5  6  2  1  1  2  2 
COM1     SECANWC  1  1  1  0  0  1  1  1 
COM1     SECAPAC  2  4  1  0  2  2  2  1 
COM1     SECAPDC  1  2  8  0  1  4  6  5 
COM1     SECAPEC  3  4  4  6  3  3  2  4 
COM1     SECAPFC  5  1  2  1  1  1  0  1 
COM1     SECAPGC  3  2  2  3  1  0  2  3 
COM1     SECAPHC  0  0  4  1  3  1  2  3 
COM1     SECAPIC  3  2  3  2  2  2  2  4 
COM1     SECAPKC  0  0  2  4  3  2  1  2 
COM1     SECAPNC  3  1  2  1  4  1  2  3 
COM1     SECAPQC  1  2  0  3  0  0  1  0 
COM1     SECAPRC  0  1  0  1  1  0  1  1 
COM1     SECAPSC  4  3  2  1  2  1  2  2 
COM1     SECAPVC  4  5  5  4  3  3  3  4 
COM1     SECAPYC  5  5  7  3  4  6  5  7 
COM1     SECAQAC  2  7  7  4  1  2  3  3 
COM1     SECAQFC  4  4  5  4  5  3  7  8 
COM1     SECAQGC  3  1  2  1  1  0  2  1 
COM1     SECAQKC  2  2  1  2  0  0  1  0 
COM1     SECAQLC  1  0  1  0  0  0  1  1 
COM1     SECAQMC  2  1  4  2  1  1  2  2 
COM1     SECAQNC  2  2  2  2  1  0  0  0 
COM1     SECAQPC  3  3  4  3  2  0  1  3 
COM1     SECAQRC  2  2  1  1  1  1  2  1 
COM1     SECAQTC  2  6  2  1  1  1  1  0 
COM1     SECARAC  2  5  3  2  4  4  8  8 
COM1     SECARDC  2  4  3  2  0  3  3  3 
COM1     SECAREC  3  3  4  3  4  3  7  7 
COM1     SECARKC  1  4  4  0  1  0  1  2 
COM1     SECARMC  2  1  3  2  6  5  0  7 
COM1     SECARNC  4  2  4  1  3  3  2  3 
COM1     SECARPC  2  3  0  3  1  2  1  1 
COM1     SECARQC  3  2  5  2  1  2  0  2 
COM1     SECARRC  1  1  2  0  1  1  0  0 
COM1     SECARSC  1  3  1  4  5  1  3  5 
COM1     SECARYC  3  6  4  5  2  4  4  5 
COM1     SECASAC  3  2  1  3  3  2  2  4 
COM1     SECASEC  3  4  3  0  0  3  3  3 
COM1     SECASFC  0  5  4  2  2  3  1  2 
COM1     SECASIC  3  3  5  6  1  6  8  7 
COM1     SECASLC  0  0  0  2  1  0  0  1 
COM1     SECASMC  0  4  1  2  2  1  3  4 
COM1     SECASNC  5  1  2  0  4  4  5  4 
COM1     SECASRC  3  0  4  1  5  1  5  6 
COM1     SECASSC  2  3  2  2  0  2  3  2 
COM1     SECASVC  1  2  5  7  3  0  1  1 
COM1     SECASWC  0  2  1  1  2  1  2  2 
COM1     SECATAC  3  3  4  1  1  0  3  0 
COM1     SECATFC  1  7  7  2  2  6  7  7 
COM1     SECATHC  5  4  4  6  1  5  1  1 
COM1     SECATIC  9  9  9  1  3  4  4  5 
COM1     SECATKC  2  1  9  4  0  4  4  4 
COM1     SECATMC  1  0  6  4  0  1  1  1 
COM1     SECATNC  4  3  6  3  5  5  6  6 
COM1     SECATRC  3  3  0  1  1  1  1  0 
COM1     SECATVC  4  2  9  6  3  2  3  3 
COM1     SECATYC  0  6  4  5  3  2  2  4 
COM1     SECAVAC  4  6  5  5  2  2  2  2 
COM1     SECAVGC  1  6  2  3  4  2  0  5 
COM1     SECAVHC  4  2  6  4  4  2  6  6 
COM1     SECAVIC  6  7  4  3  1  1  3  2 
COM1     SECAVLC  2  1  3  1  1  0  0  0 
COM1     SECAVMC  1  4  4  5  0  2  1  2 
COM1     SECAVPC  2  3  3  5  1  4  3  2 
COM1     SECAVRC  3  3  2  3  2  3  3  1 
COM1     SECAVSC  4  4  2  4  0  1  5  2 
COM1     SECAVTC  5  4  2  5  7  3  9  8 
COM1     SECAVVC  2  7  7  5  3  1  2  2 
COM1     SECAWAC  0  1  2  0  0  1  1  1 
COM1     SECAWFC  3  3  3  2  4  2  4  5 
COM1     SECAWGC  1  1  1  0  3  2  6  1 
COM1     SECAWHC  2  3  2  2  1  1  2  2 
COM1     SECAWIC  1  3  3  1  2  1  3  3 
COM1     SECAWMC  1  1  2  4  1  2  2  3 
COM1     SECAWQC  2  1  2  2  0  0  1  0 
COM1     SECAWSC  2  2  1  1  4  3  2  7 
COM1     SECAWTC  3  0  4  0  3  2  2  2 
COM1     SECAWVC  1  0  1  2  2  1  1  2 
COM1     SECAWYC  3  3  1  2  0  4  1  3 
COM1     SECAYAC  0  5  4  1  2  1  3  2 
COM1     SECAYDC  5  8  6  4  1  3  5  4 
COM1     SECAYEC  4  4  3  2  0  3  3  4 
COM1     SECAYFC  4  5  3  4  2  1  1  1 
COM1     SECAYHC  6  5  6  6  1  4  1  4 
COM1     SECAYKC  6  1  5  8  6  5  5  7 
COM1     SECAYLC  5  2  3  3  1  1  0  3 
COM1     SECAYNC  1  3  5  4  1  1  1  0 
COM1     SECAYQC  2  3  6  7  1  1  2  2 
COM1     SECAYRC  1  1  2  1  1  0  0  0 
COM1     SECAYTC  5  8  4  1  6  3  4  3 
COM1     SECAYVC  6 12  4  7  3  4  3  3 
COM1     SECDADC  3  3  6  4  1  5  0  1 
COM1     SECDAEC  6  4  4  2  5  2  1  5 
COM1     SECDAFC  7  3  5  0  3  0  1  2 
COM1     SECDAGC  3  2  3  3  1  1  1  1 
COM1     SECDALC  4  2  3  4  1  2  1  2 
COM1     SECDANC  1  4  2  2  2  3  4  4 
COM1     SECDAPC  2  0  3  0  1  0  1  1 
COM1     SECDAQC  5  2  4  0  2  2  2  2 
COM1     SECDASC  5  3  1  1  1  1  0  1 
COM1     SECDAWC  1  2  3  2  1  0  0  0 
COM1     SECDDAC  8  7  1  2  4  4  4  3 
COM1     SECDDGC  3  6  4  3  3  1  0  2 
COM1     SECDDLC  2  3  2  3  1  1  3  2 
COM1     SECDDRC  5  4  5  4  2  1  2  2 
COM1     SECDDVC  3  3  5  5  2  1  2  4 
COM1     SECDDWC  1  2  3  2  3  1  2  3 
COM1     SECDEAC  5  4  2  2  0  1  3  1 
COM1     SECDEDC  3  3  8  4  3  0  3  3 
COM1     SECDEFC  1  1  4  1  2  2  2  2 
COM1     SECDEGC  3  1  1  1  2  1  0  1 
COM1     SECDEHC  1  5  3  5  2  2  1  4 
COM1     SECDEIC  6  2  4  2  0  2  2  1 
COM1     SECDEKC  2  4  5  6  7  5 10 11 
COM1     SECDELC  0  3  2  3  2  2  2  4 
COM1     SECDEQC  2  7  1  4  2  4  6  6 
COM1     SECDERC  2  3  4  0  3  4  4  4 
COM1     SECDESC  3  6  3  2  0  4  4  5 
COM1     SECDEVC  3  7  3  5  1  5  2  3 
COM1     SECDEWC  2  3  1  1  3  2  5  5 
COM1     SECDFAC  2  3  5  2  3  2  4  4 
COM1     SECDFDC  3 10  4  6  3  2  3  3 
COM1     SECDFFC  5  5  3  5  2  3  3  4 
COM1     SECDFHC  0  4  6  3  3  0  2  2 
COM1     SECDFIC  5  7  7  8  5  5  6  7 
COM1     SECDFMC  1  4  4  0  2  3  0  3 
COM1     SECDFQC  3  4  0  7  2  2  0  1 
COM1     SECDFRC  2  2  3  2  3  3  6  6 
COM1     SECDFSC  5  2  6  3  1  1  2  2 
COM1     SECDFTC  5  8  4  6  3  2  2  4 
COM1     SECDFWC  3  1  2  1  1  1  0  1 
COM1     SECDGAC  4  1  2  1  0  5  5  5 
COM1     SECDGEC  3  1  2  1  1  0  2  0 
COM1     SECDGFC  1  3  2  2  2  1  3  2 
COM1     SECDGGC  3  6  1  1  1  1  0  1 
COM1     SECDGHC  2  2  4  3  2  4  5  3 
COM1     SECDGMC  0  1  3  3  1  0  2  1 
COM1     SECDGNC  0  0  2  0  0  0  0  1 
COM1     SECDGPC  1  3  2  1  1  0  0  0 
COM1     SECDGRC  1  2  1  1  3  2  5  4 
COM1     SECDGSC  0  1  3  3  7  2  2  3 
COM1     SECDGVC  1  4  1  3  3  1  3  2 
COM1     SECDGWC  0  0  2  1  2  3  3  4 
COM1     SECDGYC  5  1  7  3  8  2  6  6 
COM1     SECDHGC  0  2  3  2  2  1  3  3 
COM1     SECDHHC  5  2  5  3  1  2  1  2 
COM1     SECDHIC  2  5  3  1  3  3  2  1 
COM1     SECDHLC  0  1  2  1  1  1  0  0 
COM1     SECDHMC  2  1  5  2  1  3  1  2 
COM1     SECDHPC  0  2  1  3  1  1  2  2 
COM1     SECDHRC  2  1  2  0  5  3  2  5 
COM1     SECDHTC  1  2  6  2  3  4  5  7 
COM1     SECDHWC  1  1  0  0  2  1  1  2 
COM1     SECDIAC  2  7 13  6  6  3  9  6 
COM1     SECDIEC  2 12  7  4  5  2  3  3 
COM1     SECDIFC  4  7 11 10  2  3  5  5 
COM1     SECDIKC  4  9  8  7  7  4  8 10 
COM1     SECDIRC  6  3  5  3  2  4  6  1 
COM1     SECDIVC  5  6  6  7  3  7  0  3 
COM1     SECDIYC  4  5  4 11  3  2  2  4 
COM1     SECDKDC  3  5  3  2  1  0  4  2 
COM1     SECDKHC  2  3  5  1  4  2  3  2 
COM1     SECDKIC  4  2  4  2  4  3  5  3 
COM1     SECDKKC  1  4  6  4  3  6 10  7 
COM1     SECDKLC  3  2  1  3  2  2  2  3 
COM1     SECDKMC  1  3  2  0  0  1  0  0 
COM1     SECDKQC  3  4  3  0  0  1  1  1 
COM1     SECDKRC  1  5  1  0  1  3  4  4 
COM1     SECDKSC  1  1  2  2  0  0  1  0 
COM1     SECDKVC  3  6  7  2  3  2  5  3 
COM1     SECDKYC  2  5  7  4  6  3  6  7 
COM1     SECDLAC  0  3  3  0  1  1  3  1 
COM1     SECDLDC  2  0  2  3  1  3  4  3 
COM1     SECDLEC  3  4  2  3  2  2  2  2 
COM1     SECDLFC  1  5  2  2  1  1  1  3 
COM1     SECDLGC  1  1  3  1  1  0  1  0 
COM1     SECDLIC  5  2  6  2  2  2  3  3 
COM1     SECDLKC  1  1  1  1  0  0  2  0 
COM1     SECDLMC  1  5  3  1  1  0  1  0 
COM1     SECDLNC  1  0  6  1  1  0  0  1 
COM1     SECDLPC  0  3  2  3  2  2  0  0 
COM1     SECDLRC  1  2  1  1  1  4  3  4 
COM1     SECDLTC  0  2  4  3  1  1  2  1 
COM1     SECDLVC  0  1  2  5  3  0  1  0 
COM1     SECDLWC  1  0  0  2  1  0  1  1 
COM1     SECDMAC  6  2  5  2  6  3  9  9 
COM1     SECDMDC  3  5  3  7  6  5  1  6 
COM1     SECDMEC  2  2  2  3  0  1  1  1 
COM1     SECDMFC  6  7  3  6  3  2  4  2 
COM1     SECDMGC  2  0  3  1  1  1  3  0 
COM1     SECDMHC  6  3  6  4  9  4  6  6 
COM1     SECDMKC  0  1  5  3  3  1  2  2 
COM1     SECDMLC  4  2  0  1  1  2  2  3 
COM1     SECDMMC  3  1  4  1  1  0  1  1 
COM1     SECDMNC  8  3  1  0  1  0  4  2 
COM1     SECDMPC  2  3  3  2  1  0  2  1 
COM1     SECDMQC  4  2  4  4  1  2  1  2 
COM1     SECDMRC  0  2  0  7  2  3  3  5 
COM1     SECDMSC  3  3  5  4  1  2  1  2 
COM1     SECDMYC  1  1  7  6  4  4  3  6 
COM1     SECDNAC  3  2  2  1  1  1  0  1 
COM1     SECDNEC  1  3  2  2  2  1  1  2 
COM1     SECDNLC  2  2  0  2  0  1  0  0 
COM1     SECDNMC  3  5  4  2  1  3  2  3 
COM1     SECDNNC  1  3  4  3  5  3  4  6 
COM1     SECDNPC  0  2  2  3  0  0  1  0 
COM1     SECDNQC  4  2  1  1  0  1  2  2 
COM1     SECDNSC  1  8  3  3  2  2  2  3 
COM1     SECDNTC  3  3  2  1  2  1  1  2 
COM1     SECDNVC  3  5  3  5  3  1  5  4 
COM1     SECDNWC  1  1  1  2  0  1  0  0 
COM1     SECDPAC  2  4  2  4  1  5  5  5 
COM1     SECDPDC  1  3  5  2  5  3  3  3 
COM1     SECDPFC  2  6  3  2  3  3  2  4 
COM1     SECDPIC  6  5  6  2  3  3  1  2 
COM1     SECDPKC  2  0  1  4  0  0  0  1 
COM1     SECDPMC  2  2  2  2  1  2  2  2 
COM1     SECDPNC  3  1  2  3  0  4  6  4 
COM1     SECDPPC  0  1  3  0  1  1  0  1 
COM1     SECDPQC  2  1  4  2  2  5  3  1 
COM1     SECDPRC  4  1  1  0  3  4  4  6 
COM1     SECDPSC  3  2  0  2  0  2  1  1 
COM1     SECDPTC  1  7  5  3  3  4  5  6 
COM1     SECDPYC  5  3  3  7  4  2  3  3 
COM1     SECDQAC  1  2  4  4  2  1  2  2 
COM1     SECDQDC  6  8  7  4  4  3  3  4 
COM1     SECDQEC  3  3  2  2  3  2  6  5 
COM1     SECDQFC  4  4  2  3  3  4  0  4 
COM1     SECDQGC  0  3  2  1  4  2  0  3 
COM1     SECDQHC  2  4  3  4  2  1  3  1 
COM1     SECDQLC  3  2  4  1  3  2  2  4 
COM1     SECDQNC  2  3  8  2  3  3  2  4 
COM1     SECDQPC  5  2  1  0  0  1  0  0 
COM1     SECDQQC  2  2  6  1  1  2  3  2 
COM1     SECDQRC  1  2  1  2  1  1  2  2 
COM1     SECDQSC  4  4  5  2  2  1  2  3 
COM1     SECDQYC  6  2  5  8  4  4  5  7 
COM1     SECDRAC  5  2  4  6  1  2  1  2 
COM1     SECDRDC  2  4  7  2  3  0  2  3 
COM1     SECDREC  6  4  1  4  1  0  2  2 
COM1     SECDRFC  4  3  4  4  2  3  5  4 
COM1     SECDRHC  3  4  3  2  5  3  1  4 
COM1     SECDRIC  2  9  4  4  6  8  8  7 
COM1     SECDRMC  3  3  3  2  2  1  2  1 
COM1     SECDRNC  2  5  7  3  4  1  0  2 
COM1     SECDRSC  1  3  3  4  7  6  1  7 
COM1     SECDRTC  4  8  7  4  3  3  2  4 
COM1     SECDRVC  1  1  9  1  1  4  3  4 
COM1     SECDSGC  0  1  1  0  1  1  0  0 
COM1     SECDSHC  3  4  1  2  3  2  5  5 
COM1     SECDSKC  5  3  2  4  4  2  3  4 
COM1     SECDSMC  5  0  2  3  1  3  4  3 
COM1     SECDSNC  3  2  7  4  3  1  3  3 
COM1     SECDSQC  1  4  3  0  3  1  2  3 
COM1     SECDSRC  1  3  2  2  2  0  3  2 
COM1     SECDSSC  2  7  1  2  5  2  7  6 
COM1     SECDSVC  6  2  2  6  2  5  3  7 
COM1     SECDSWC  0  0  1  2  0  0  2  0 
COM1     SECDSYC  1  5  1  4  4  2  7  5 
COM1     SECDTDC  7  5  2  6  0  4  3  4 
COM1     SECDTEC  6  3  8  4  1  3  5  3 
COM1     SECDTLC  2  2  0  3  1  1  0  0 
COM1     SECDTMC  2  0  6  1  4  0  0  0 
COM1     SECDTNC  4  7  7  2  1  3  2  3 
COM1     SECDTSC  2  1  4  1  1  1  2  2 
COM1     SECDTWC  4  3  4  0  0  1  2  0 
COM1     SECDVAC  3  5  6  3  3  3  3  4 
COM1     SECDVFC  5  6  4  4  6  1  4  5 
COM1     SECDVKC  3  0  7  3  8  4  4  9 
COM1     SECDVMC  4  3  5  2  2  5  4  5 
COM1     SECDVNC  4  8  1  3  0  4  6  4 
COM1     SECDVPC  5  4  4  2  3  4  3  5 
COM1     SECDVRC  5  0  1  1  3  3  4  3 
COM1     SECDVSC  1  6  2  6  1  3  2  1 
COM1     SECDVTC  5  5  5  6  4  7  7  9 
COM1     SECDVVC  8  4  9  3  3  3  5  4 
COM1     SECDVWC  6  2  3  1  0  1  1  1 
COM1     SECDWAC  1  2  2  2  1  1  0  1 
COM1     SECDWDC  2  3  2  1  4  3  4  5 
COM1     SECDWEC  3  2  1  2  1  0  0  0 
COM1     SECDWFC  1  5  2  2  1  0  1  2 
COM1     SECDWHC  3  4  2  2  4  2  3  3 
COM1     SECDWIC  1  3  2  3  3  2  2  3 
COM1     SECDWKC  1  4  1  2  5  2  5  6 
COM1     SECDWNC  2  4  3  1  2  2  0  0 
COM1     SECDWPC  0  0  1  1  0  3  3  4 
COM1     SECDWRC  0  0  1  1  2  1  2  0 
COM1     SECDWSC  4  2  4  2  3  3  2  4 
COM1     SECDWVC  1  2  2  1  2  1  2  2 
COM1     SECDWWC  1  0  1  1  1  2  3  3 
COM1     SECDYAC  3  3  6  3  2  2  0  3 
COM1     SECDYEC  3  9  2  4  1  2  3  3 
COM1     SECDYFC  5  3  1  6  6  1  6  6 
COM1     SECDYGC  4  4  1  2  2  3  3  4 
COM1     SECDYKC  6  3  2  4  2  1  3  3 
COM1     SECDYMC  1  6  3  3  5  4  2  2 
COM1     SECDYPC  1  1  1  2  1  1  0  2 
COM1     SECDYRC  2  7  1  4  2  1  2  2 
COM1     SECDYSC  7  6  4  9  3  4  5  4 
COM1     SECDYVC  6  2  5  4  3  3  5  5 
COM1     SECEAEC  1  7  3  4  0  2  2  3 
COM1     SECEAFC  3  7  2  1  2  2  2  3 
COM1     SECEAGC  5  3  2  0  0  0  0  2 
COM1     SECEAHC  2  1  1  0  5  2  3  2 
COM1     SECEAKC  1  1  2  3  0  1  1  1 
COM1     SECEALC  1  1  2  2  1  0  2  1 
COM1     SECEAQC  1  3  2  2  0  0  1  0 
COM1     SECEARC  3  1  1  2  0  2  1  0 
COM1     SECEATC  1  3  4  3  2  0  0  1 
COM1     SECEAVC  3  3  4  1  1  1  1  1 
COM1     SECEAYC  4  7  1  6  3  3  3  3 
COM1     SECEDEC  2  4  0  1  1  0  1  1 
COM1     SECEDGC  2  0  1  2  1  1  2  2 
COM1     SECEDMC  2  2  2  1  3  2  0  2 
COM1     SECEDQC  1  2  2  3  0  1  1  1 
COM1     SECEDWC  1  3  1  3  1  0  0  0 
COM1     SECEEAC  3  4  2  1  1  2  1  2 
COM1     SECEEGC  1  0  4  2  0  0  1  1 
COM1     SECEEMC  0  3  1  2  1  2  3  3 
COM1     SECEERC  0  3  0  2  1  1  0  1 
COM1     SECEESC  0  4  1  1  3  1  0  1 
COM1     SECEEVC  3  2  3  0  1  1  1  1 
COM1     SECEFDC  2  2  7  3  4  1  3  1 
COM1     SECEFGC  1  1  3  0  0  1  1  2 
COM1     SECEFIC  7  3  5  4  4  1  2  4 
COM1     SECEFKC  3  3  1  4  1  2  3  3 
COM1     SECEFNC  2  2  6  3  2  1  2  1 
COM1     SECEFRC  5  1  2  2  4  1  4  4 
COM1     SECEFSC  2  3  2  6  1  2  2  2 
COM1     SECEFVC  2  1  4  5  5  3  5  4 
COM1     SECEFWC  0  0  1  0  0  1  1  1 
COM1     SECEGDC  2  3  1  2  2  2  0  4 
COM1     SECEGEC  1  4  3  2  7  6  2  7 
COM1     SECEGFC  1  1  1  2  1  1  1  1 
COM1     SECEGHC  3  2  2  4  1  1  0  0 
COM1     SECEGIC  2  4  2  1  1  0  3  4 
COM1     SECEGMC  1  0  1  3  1  0  1  1 
COM1     SECEGNC  0  3  2  0  1  1  0  1 
COM1     SECEGQC  0  3  2  1  1  0  1  0 
COM1     SECEGRC  0  1  1  1  4  3  1  2 
COM1     SECEGSC  2  0  2  2  2  0  3  0 
COM1     SECEGTC  0  4  1  4  2  3  1  2 
COM1     SECEGWC  0  0  1  0  0  0  1  0 
COM1     SECEGYC  4  2  2  0  6  3  1  4 
COM1     SECEHAC  2  6  1  5  0  4  5  5 
COM1     SECEHDC  2  4  3  1  2  2  2  3 
COM1     SECEHEC  3  2  3  1  0  0  0  2 
COM1     SECEHHC  2  1  2  3  0  0  0  1 
COM1     SECEHIC  2  5  3  4  4  5  3  5 
COM1     SECEHKC  0  3  4  1  1  1  2  2 
COM1     SECEHMC  3  3  0  1  1  0  1  2 
COM1     SECEHNC  1  0  4  3  1  0  1  0 
COM1     SECEHQC  3  6  3  1  0  1  1  1 
COM1     SECEHRC  2  0  2  3  0  2  3  2 
COM1     SECEHTC  2  4  5  1  0  1  3  2 
COM1     SECEHVC  4  3  3  2  2  3  1  2 
COM1     SECEHWC  0  1  3  0  4  1  0  1 
COM1     SECEHYC  2  1  7  2  1  4  3  1 
COM1     SECEIAC  3  4  1  2  2  1  4  3 
COM1     SECEIDC  4  1  3  3  1  1  0  1 
COM1     SECEIFC  4  3  4  4  3  1  1  1 
COM1     SECEIGC  1  0  3  4  2  2  0  2 
COM1     SECEILC  2  3  0  0  1  0  0  0 
COM1     SECEIMC  2  7  3  1  2  0  1  0 
COM1     SECEIQC  2  3  2  3  0  0  2  0 
COM1     SECEIRC  0  4  6  0  4  3  6  5 
COM1     SECEITC  5  0  7  2  2  0  2  4 
COM1     SECEIVC  3  3  4  5  1  2  3  2 
COM1     SECEKAC  3  2  2  3  2  0  0  0 
COM1     SECEKDC  2  2  2  2  1  1  0  1 
COM1     SECEKEC  1  3  0  5  1  1  1  1 
COM1     SECEKFC  5  2  5  3  2  2  3  3 
COM1     SECEKGC  2  1  0  0  2  1  0  2 
COM1     SECEKIC  0  0  1  2  2  1  2  1 
COM1     SECEKKC  3  0  2  1  0  1  0  1 
COM1     SECEKMC  1  1  2  3  0  0  0  1 
COM1     SECEKNC  0  0  1  2  0  2  2  2 
COM1     SECEKQC  2  1  0  2  0  1  1  1 
COM1     SECEKRC  0  0  0  2  1  1  0  1 
COM1     SECEKSC  2  1  2  5  0  3  3  0 
COM1     SECEKTC  3  1  3  0  0  0  0  1 
COM1     SECEKVC  2  2  2  3  0  0  1  1 
COM1     SECEKWC  0  2  0  1  1  0  1  1 
COM1     SECEKYC  1  5  3  1  4  2  5  6 
COM1     SECELEC  3  0  2  3  0  0  2  0 
COM1     SECELFC  4  3  6  3  1  1  3  2 
COM1     SECELHC  2  1  1  3  0  1  0  0 
COM1     SECELLC  2  1  1  0  1  2  1  1 
COM1     SECELRC  1  1  0  2  1  3  4  4 
COM1     SECELSC  2  2  2  3  1  3  4  4 
COM1     SECELVC  2  0  5  2  2  2  0  1 
COM1     SECELYC  1  1  3  5  1  0  1  0 
COM1     SECEMAC  1  0  3  0  2  2  4  4 
COM1     SECEMDC  1  3  4  1  1  1  2  2 
COM1     SECEMEC  1  1  1  1  0  1  0  0 
COM1     SECEMFC  2  1  2  4  2  3  3  2 
COM1     SECEMGC  1  2  2  1  1  0  1  0 
COM1     SECEMHC  2  7  4  0  1  3  0  1 
COM1     SECEMIC  0  3  2  4  0  2  2  2 
COM1     SECEMLC  2  0  1  0  1  1  1  1 
COM1     SECEMMC  2  3  2  3  1  1  1  1 
COM1     SECEMNC  2  2  0  0  0  0  0  1 
COM1     SECEMRC  2  1  2  3  0  1  0  1 
COM1     SECEMSC  0  0  0  2  1  0  1  1 
COM1     SECEMVC  5  4  3  1  1  0  3  1 
COM1     SECEMWC  0  1  0  0  0  1  1  1 
COM1     SECEMYC  3  6  6  4  4  2  3  5 
COM1     SECENAC  1  1  1  5  1  0  0  2 
COM1     SECENDC  2  0  0  3  0  1  1  1 
COM1     SECENIC  4  2  2  4  2  0  2  2 
COM1     SECENLC  0  0  0  1  2  0  2  2 
COM1     SECENMC  0  1  0  0  0  2  1  1 
COM1     SECENPC  0  2  1  2  1  0  0  0 
COM1     SECENSC  1  0  0  1  0  0  1  1 
COM1     SECENVC  2  1  2  3  0  0  2  0 
COM1     SECENWC  1  4  2  0  1  0  1  1 
COM1     SECEPAC  2  4  1  1  1  1  0  2 
COM1     SECEPDC  3  2  3  2  0  1  1  0 
COM1     SECEPFC  0  3  1  1  1  1  1  1 
COM1     SECEPGC  1  1  1  1  1  2  1  3 
COM1     SECEPIC  2  6  3  2  1  0  1  2 
COM1     SECEPKC  1  2  1  1  0  1  0  0 
COM1     SECEPMC  3  1  3  1  2  1  3  3 
COM1     SECEPTC  0  2  1  3  1  1  5  3 
COM1     SECEPVC  3  2  5  4  4  4  4  2 
COM1     SECEPYC  1  8  5  3  0  3  2  2 
COM1     SECEQAC  0  4  3  2  0  2  1  2 
COM1     SECEQDC  2  2  1  2  2  2  4  3 
COM1     SECEQEC  2  0  3  1  1  0  0  0 
COM1     SECEQGC  1  3  3  0  2  0  3  3 
COM1     SECEQKC  2  2  3  1  1  0  1  0 
COM1     SECEQLC  2  0  1  0  1  0  0  0 
COM1     SECEQMC  1  1  5  0  1  1  0  1 
COM1     SECEQNC  2  2  4  0  1  0  1  0 
COM1     SECEQPC  1  0  2  2  1  0  1  1 
COM1     SECEQVC  2  2  3  3  3  6  5  7 
COM1     SECEQWC  0  0  0  1  1  2  1  2 
COM1     SECERDC  1  3  1  2  2  3  3  4 
COM1     SECEREC  2  4  6  0  0  3  2  1 
COM1     SECERGC  0  2  1  2  1  0  4  3 
COM1     SECERIC  1  4  1  4  4  2  4  5 
COM1     SECERKC  3  2  2  1  6  4  4  6 
COM1     SECERMC  2  1  1  1  4  3  2  4 
COM1     SECERPC  0  1  1  1  2  4  1  2 
COM1     SECERQC  6  1  1  0  1  0  0  1 
COM1     SECERRC  2  2  0  0  0  1  0  1 
COM1     SECERTC  4  2  1  2  1  1  1  1 
COM1     SECERWC  1  2  1  0  1  0  0  0 
COM1     SECERYC  1  3 10  7  5  3  4  7 
COM1     SECESDC  0  4  6  4  1  1  1  1 
COM1     SECESEC  3  4  2  1  1  1  1  1 
COM1     SECESFC  3  0  6  7  5  7 10  9 
COM1     SECESHC  4  2  1  2  0  1  0  2 
COM1     SECESKC  0  2  4  3  0  0  2  0 
COM1     SECESLC  1  0  2  3  1  2  3  2 
COM1     SECESNC  1  3  1  4  1  1  1  0 
COM1     SECESQC  2  0  2  2  0  0  0  2 
COM1     SECESRC  1  1  2  0  4  2  3  2 
COM1     SECESSC  1  2  2  1  2  3  4  5 
COM1     SECESTC  2  6  2  2  1  2  2  2 
COM1     SECESVC  1  3  3  4  0  3  4  4 
COM1     SECESWC  1  0  0  1  2  2  0  2 
COM1     SECETAC  3  3  4  0  2  5  4  6 
COM1     SECETDC  3  3  4  3  1  1  3  5 
COM1     SECETFC  4  5  4  3  2  1  2  1 
COM1     SECETGC  1  4  0  0  1  1  1  0 
COM1     SECETHC  2  5  2  2  1  0  1  2 
COM1     SECETIC  3  5  4  3  0  2  0  3 
COM1     SECETKC  2  4  3  2  3  4  8  7 
COM1     SECETNC  4  3  3  3  1  1  1  3 
COM1     SECETPC  1  0  0  2  0  0  1  0 
COM1     SECETQC  3  4  1  5  0  1  2  0 
COM1     SECETRC  1  0  0  5  1  0  1  1 
COM1     SECETSC  1  4  3  2  2  1  3  2 
COM1     SECETWC  2  2  2  0  1  1  2  2 
COM1     SECETYC  4  2  5  5  3  1  2  4 
COM1     SECEVAC  1  2  5  0  5  0  4  3 
COM1     SECEVDC  6  1  5  3  0  2  2  4 
COM1     SECEVEC  4  2  2  5  1  1  2  2 
COM1     SECEVFC  1  3  4  3  2  3  3  0 
COM1     SECEVGC  0  2  2  2  1  2  0  1 
COM1     SECEVHC  2  3  4  4  0  0  1  3 
COM1     SECEVLC  3  3  2  0  1  0  1  0 
COM1     SECEVMC  3  3  0  1  3  2  0  2 
COM1     SECEVPC  4  1  2  2  2  0  0  0 
COM1     SECEVTC  5  4  3  6  2  0  3  1 
COM1     SECEVWC  2  3  0  1  0  2  2  2 
COM1     SECEVYC  2  1  7  6  2  5  4  6 
COM1     SECEWDC  0  1  2  0  0  1  1  2 
COM1     SECEWEC  3  2  0  4  2  1  2  1 
COM1     SECEWFC  2  0  0  4  2  0  0  1 
COM1     SECEWIC  1  1  2  1  1  0  0  0 
COM1     SECEWLC  4  0  1  2  1  0  1  1 
COM1     SECEWNC  3  0  1  1  2  1  0  1 
COM1     SECEWQC  0  3  4  2  1  0  1  1 
COM1     SECEWRC  2  0  2  0  1  1  1  2 
COM1     SECEWSC  1  1  0  0  2  1  1  2 
COM1     SECEWVC  4  2  2  1  1  2  2  1 
COM1     SECEWYC  2  1  2  4  4  3  3  4 
COM1     SECEYAC  4  1  2  5  1  1  2  1 
COM1     SECEYFC  6  5  5  4  2  3  3  2 
COM1     SECEYGC  1  1  3  3  6  1  4  5 
COM1     SECEYKC  2  3  4  3  2  2  6  3 
COM1     SECEYNC  1  8  2  4  4  2  4  5 
COM1     SECEYPC  0  1  3  1  1  1  0  1 
COM1     SECEYRC  4  2  5  4  1  0  2  3 
COM1     SECEYSC  1  3  1  3  1  2  3  5 
COM1     SECEYVC  4  4  7  3  2  3  6  7 
COM1     SECEYWC  1  1  3  2  0  1  0  1 
COM1     SECEYYC  5  6 11  3  3  2  5  5 
COM1     SECFAEC  2  1  3  1  1  1  2  1 
COM1     SECFAFC  4  3  3  2  2  0  2  2 
COM1     SECFAGC  1  2  2  2  0  0  1  1 
COM1     SECFAHC  2  2  1  2  0  0  2  0 
COM1     SECFAKC  1  3  1  1  1  2  2  3 
COM1     SECFALC  0  0  2  2  0  1  1  1 
COM1     SECFANC  2  0  1  1  0  0  0  1 
COM1     SECFAPC  0  1  1  3  3  0  3  1 
COM1     SECFARC  2  1  1  5  3  0  2  2 
COM1     SECFATC  7  2  4  4  3  2  3  4 
COM1     SECFDAC  4  3  2  5  0  3  3  2 
COM1     SECFDFC  2  5  1  2  1  1  0  1 
COM1     SECFDGC  0  2  0  2  2  0  0  0 
COM1     SECFDHC  3  2  2  2  1  1  2  0 
COM1     SECFDIC  4  4  2  7  4  1  2  2 
COM1     SECFDMC  5  2  1  1  0  1  1  0 
COM1     SECFDTC  3 11  3  2  3  1  3  3 
COM1     SECFDVC  3  5  1  4  2  2  2  3 
COM1     SECFDWC  1  1  0  2  0  1  1  1 
COM1     SECFEGC  0  1  2  3  1  2  1  2 
COM1     SECFEMC  2  1  4  0  0  1  0  0 
COM1     SECFENC  0  0  2  3  0  0  2  1 
COM1     SECFERC  3  1  3  3  1  1  2  2 
COM1     SECFETC  1  1  1  2  0  0  1  0 
COM1     SECFEVC  3  1  3  4  3  2  4  4 
COM1     SECFEYC  5  4  3  5  2  3  3  0 
COM1     SECFFAC  1  1  1  4  1  0  0  0 
COM1     SECFFDC  0  2  2  6  7  3  5  5 
COM1     SECFFEC  4  1  1  3  2  0  1  1 
COM1     SECFFFC  4  6  2  5  1  1  3  2 
COM1     SECFFKC  1  4  2  3  5  5  5  5 
COM1     SECFFLC  1  3  1  0  4  2  1  0 
COM1     SECFFNC  2  4  3  3  2  1  2  3 
COM1     SECFFQC  2  3  3  1  2  2  5  4 
COM1     SECFFVC  5  4  1  4  1  1  1  1 
COM1     SECFFYC  3  6  3  6  3  1  3  2 
COM1     SECFGAC  1  3  0  1  3  1  2  2 
COM1     SECFGEC  1  3  1  1  0  2  2  2 
COM1     SECFGFC  0  3  4  0  1  2  2  0 
COM1     SECFGGC  2  1  1  1  0  0  1  0 
COM1     SECFGHC  0  1  2  0  1  1  1  1 
COM1     SECFGIC  2  1  2  2  4  3  1  1 
COM1     SECFGNC  2  4  1  1  1  1  0  1 
COM1     SECFGPC  1  0  1  1  1  0  2  0 
COM1     SECFGSC  1  1  1  2  1  0  0  0 
COM1     SECFGVC  0  2  1  2  1  1  1  2 
COM1     SECFGYC  4  1  4  2  2  1  1  0 
COM1     SECFHAC  3  2  1  4  3  1  3  2 
COM1     SECFHDC  2  2  5  1  6  5  4  7 
COM1     SECFHEC  1  2  2  2  0  0  2  0 
COM1     SECFHFC  2  4  2  2  1  0  2  2 
COM1     SECFHIC  3  5  2  3  0  1  1  1 
COM1     SECFHKC  3  2  3  1  2  2  0  2 
COM1     SECFHMC  4  0  4  1  3  1  1  2 
COM1     SECFHNC  3  4  4  0  1  0  0  1 
COM1     SECFHRC  1  1  2  3  0  1  1  1 
COM1     SECFHSC  4  4  0  3  1  1  1  2 
COM1     SECFHTC  3  2  1  5  3  5  5  7 
COM1     SECFIAC  2  4  3  3  1  2  0  0 
COM1     SECFIDC  3  5  3  5  4  2  2  4 
COM1     SECFIFC  6  3  4  9  5  6  5  6 
COM1     SECFIGC  2  3  2  4  0  1  1  1 
COM1     SECFIHC  3  4  7  2  1  1  2  2 
COM1     SECFILC  1  0  1  3  4  1  3  4 
COM1     SECFIMC  5  2  1  3  1  1  0  0 
COM1     SECFISC  3  7  4  8  2  1  3  4 
COM1     SECFIVC  3  6  8  7  2  1  3  4 
COM1     SECFIWC  0  1  1  0  1  0  2  1 
COM1     SECFKAC  2  5  3  1  2  2  2  3 
COM1     SECFKFC  3  4  4  4  1  1  3  2 
COM1     SECFKGC  2  3  1  1  2  0  1  1 
COM1     SECFKHC  0  2  3  2  1  0  1  1 
COM1     SECFKIC  3  3  1  3  1  0  1  1 
COM1     SECFKMC  1  0  1  5  2  1  2  2 
COM1     SECFKNC  0  4  1  1  0  0  0  1 
COM1     SECFKPC  1  3  0  1  0  1  0  0 
COM1     SECFKQC  4  2  1  2  1  0  1  1 
COM1     SECFKSC  2  2  1  4  3  3  0  2 
COM1     SECFKTC  4  1  3  3  1  0  0  1 
COM1     SECFKWC  0  1  0  1  1  0  0  0 
COM1     SECFLAC  0  0  2  2  1  0  1  2 
COM1     SECFLDC  2  1  1  1  1  0  0  0 
COM1     SECFLFC  0  1  3  3  0  3  3  3 
COM1     SECFLGC  1  1  3  2  0  3  2  1 
COM1     SECFLIC  1  3  0  3  2  0  2  2 
COM1     SECFLLC  2  0  1  1  0  2  2  2 
COM1     SECFLMC  1  0  1  0  1  1  0  1 
COM1     SECFLNC  2  1  0  3  1  2  3  3 
COM1     SECFLPC  0  3  4  4  3  2  1  3 
COM1     SECFLSC  3  3  2  2  1  0  1  1 
COM1     SECFLVC  1  4  1  1  2  0  0  1 
COM1     SECFLWC  0  2  0  1  1  0  1  0 
COM1     SECFLYC  0  5  0  6  0  2  2  2 
COM1     SECFMAC  3  4  4  1  1  0  1  1 
COM1     SECFMDC  0  5  4  2  1  0  2  0 
COM1     SECFMGC  1  2  0  3  0  3  3  3 
COM1     SECFMHC  4  2  2  4  1  1  1  1 
COM1     SECFMKC  3  1  1  2  1  3  0  3 
COM1     SECFMMC  1  3  2  3  2  3  3  0 
COM1     SECFMNC  3  5  2  1  0  1  1  1 
COM1     SECFMRC  1  2  2  3  1  1  0  1 
COM1     SECFMTC  2  3  1  5  2  1  1  3 
COM1     SECFMYC  6  6  4  2  1  4  4  3 
COM1     SECFNAC  4  1  2  4  1  1  1  1 
COM1     SECFNDC  3  5  0  3  3  1  2  3 
COM1     SECFNEC  0  4  6  3  1  0  2  0 
COM1     SECFNHC  1  3  3  6  2  0  2  1 
COM1     SECFNKC  6  3  3  3  1  1  2  3 
COM1     SECFNLC  1  0  1  2  0  0  0  1 
COM1     SECFNMC  1  1  3  3  1  1  0  1 
COM1     SECFNNC  4  3  3  5  2  0  4  1 
COM1     SECFNQC  1  5  1  3  2  2  1  2 
COM1     SECFNRC  1  0  4  2  4  3  3  0 
COM1     SECFNSC  0  5  1  7  0  1  2  1 
COM1     SECFNYC  1  0  3  5  0  2  3  1 
COM1     SECFPEC  1  1  2  3  2  1  1  2 
COM1     SECFPFC  1  4  1  2  0  0  2  0 
COM1     SECFPGC  3  1  2  0  1  0  2  3 
COM1     SECFPIC  2  1  2  0  2  1  3  2 
COM1     SECFPLC  2  1  2  0  2  0  0  0 
COM1     SECFPNC  3  3  2  3  4  2  5  5 
COM1     SECFPPC  0  0  2  1  0  2  1  1 
COM1     SECFPRC  1  1  2  3  3  4  4  3 
COM1     SECFPSC  0  1  2  0  1  0  1  2 
COM1     SECFPTC  1  1  0  2  2  2  2  1 
COM1     SECFPWC  0  1  0  0  2  0  1  2 
COM1     SECFQAC  0  4  2  1  0  1  1  1 
COM1     SECFQDC  3  1  1  5  2  1  1  2 
COM1     SECFQGC  3  2  1  3  0  1  3  0 
COM1     SECFQIC  3  3  3  2  2  5  2  5 
COM1     SECFQKC  0  1  0  3  2  1  2  1 
COM1     SECFQLC  0  1  0  2  0  1  0  0 
COM1     SECFQNC  2  4  2  5  4  0  0  2 
COM1     SECFQPC  0  0  3  0  0  0  1  0 
COM1     SECFQQC  3  3  4  1  5  2  6  5 
COM1     SECFQRC  2  1  0  3  1  0  1  1 
COM1     SECFQYC  6  3  4  3  6  5  7  7 
COM1     SECFRAC  2  1  1  3  1  1  1  1 
COM1     SECFRFC  0  1  1  2  2  0  1  1 
COM1     SECFRIC  0  2  2  4  1  3  2  3 
COM1     SECFRKC  0  0  2  2  1  2  0  1 
COM1     SECFRNC  0  2  3  2  0  2  1  1 
COM1     SECFRQC  1  1  2  1  1  2  0  1 
COM1     SECFRRC  2  2  0  2  0  0  0  1 
COM1     SECFRTC  1  2  0  0  4  3  1  1 
COM1     SECFRVC  1  3  4  4  1  1  0  1 
COM1     SECFRWC  0  2  0  2  2  1  0  0 
COM1     SECFRYC  2  2  0  5  1  0  2  1 
COM1     SECFSAC  0  6  2  5  1  0  0  2 
COM1     SECFSEC  2  1  2  3  0  0  0  2 
COM1     SECFSFC  3  1  1  2  0  1  0  0 
COM1     SECFSGC  0  2  1  2  2  2  3  3 
COM1     SECFSIC  3  3  3  3  1  0  1  2 
COM1     SECFSLC  1  0  1  0  0  0  1  0 
COM1     SECFSPC  1  3  1  2  0  0  1  0 
COM1     SECFSQC  0  2  0  2  0  0  1  0 
COM1     SECFSRC  1  1  3  1  5  2  1  2 
COM1     SECFSSC  1  3  0  6  5  1  1  2 
COM1     SECFSTC  4  2  1  5  1  0  1  1 
COM1     SECFSVC  2  4  0  6  1  1  3  3 
COM1     SECFSWC  0  0  1  1  1  1  1  1 
COM1     SECFSYC  3  2  4  5  6  2  5  4 
COM1     SECFTAC  3  5  1  4  0  1  1  1 
COM1     SECFTGC  3  2  0  1  1  1  0  1 
COM1     SECFTHC  2  5  1  5  3  4  1  3 
COM1     SECFTKC  3  5  3  6  1  2  2  2 
COM1     SECFTMC  1  4  2  5  2  0  1  1 
COM1     SECFTNC  3  4  2  5  2  0  1  1 
COM1     SECFTQC  3  4  2  3  1  1  0  1 
COM1     SECFTSC  0  2  0  5  0  2  1  1 
COM1     SECFTWC  0  0  5  2  1  0  0  0 
COM1     SECFVEC  2  1  5  7  3  3  4  4 
COM1     SECFVFC  3  4  4  4  3  1  5  4 
COM1     SECFVGC  1  2  2  4  3  1  2  2 
COM1     SECFVKC  5  3  2  7  2  6  5  6 
COM1     SECFVNC  2  4  3  3  5  3  4  5 
COM1     SECFVPC  1  4  0  1  3  1  1  2 
COM1     SECFVRC  0  2  4  0  0  4  7  5 
COM1     SECFVTC  4  2  3  7  2  4  4  5 
COM1     SECFVWC  1  0  1  2  0  0  0  1 
COM1     SECFVYC  8 10  4  5  6  3  6  7 
COM1     SECFWAC  1  1  0  1  0  1  1  1 
COM1     SECFWDC  1  1  1  2  0  0  2  0 
COM1     SECFWEC  2  2  1  0  1  1  2  2 
COM1     SECFWFC  0  1  0  2  1  0  0  0 
COM1     SECFWGC  0  0  1  0  0  1  0  0 
COM1     SECFWHC  0  0  3  1  1  2  3  3 
COM1     SECFWIC  2  2  2  2  0  1  1  1 
COM1     SECFWKC  0  2  1  1  3  1  0  1 
COM1     SECFWLC  1  1  0  1  0  1  3  1 
COM1     SECFWNC  3  3  1  1  1  2  1  2 
COM1     SECFWRC  1  1  1  2  1  1  1  1 
COM1     SECFWSC  1  2  1  1  4  3  3  4 
COM1     SECFWTC  0  1  3  0  0  1  1  1 
COM1     SECFWVC  1  1  1  1  2  1  2  3 
COM1     SECFWYC  3  2  2  1  3  1  0  2 
COM1     SECFYAC  5  1  2  8  2  0  3  2 
COM1     SECFYDC  3  1  5  4  1  2  3  2 
COM1     SECFYFC  5  5  3  6  6  2  4  5 
COM1     SECFYGC  0  4  0  1  0  0  1  0 
COM1     SECFYKC  3  5  5  4  3  4  7  7 
COM1     SECFYLC  2  3  2  1  1  0  1  0 
COM1     SECFYMC  2  4  5  4  3  0  3  3 
COM1     SECFYPC  0  4  2  3  1  1  2  3 
COM1     SECFYQC  0  5  2  1  1  1  3  2 
COM1     SECFYRC  2  2  4  6  1  1  3  1 
COM1     SECFYSC  2  2  2  5  4  1  3  2 
COM1     SECFYTC  3  4  6  5  0  2  5  1 
COM1     SECFYWC  3  2  1  1  0  0  0  1 
COM1     SECFYYC  3 10 10  9  3  2  6  5 
COM1     SECGADC  5  1  2  1  1  2  1  0 
COM1     SECGAEC  0  3  3  1  2  0  1  0 
COM1     SECGAGC  0  1  0  1  1  1  3  3 
COM1     SECGAIC  1  2  2  4  4  1  2  4 
COM1     SECGAKC  2  3  5  1  2  2  4  4 
COM1     SECGAMC  2  3  2  1  4  2  3  3 
COM1     SECGAPC  0  2  2  0  0  0  1  0 
COM1     SECGAQC  3  4  6  1  2  1  3  4 
COM1     SECGARC  2  1  0  1  5  1  3  3 
COM1     SECGATC  2  1  2  1  1  2  2  2 
COM1     SECGAVC  4  4  5  5  3  1  0  2 
COM1     SECGAYC  3  6  5  4  5  4  6  7 
COM1     SECGDDC  2  3  3  3  4  4  7  9 
COM1     SECGDEC  3  6  5  0  3  1  2  3 
COM1     SECGDFC  4  3  3  5  5  1  2  1 
COM1     SECGDHC  2  3  3  1  4  3  5  5 
COM1     SECGDMC  3  3  3  2  1  2  3  3 
COM1     SECGDNC  2  4  1  3  2  2  4  3 
COM1     SECGDRC  3  1  1  0  2  2  3  4 
COM1     SECGDSC  5  1  2  1  0  1  1  1 
COM1     SECGDTC  4  6  2  2  3  2  5  5 
COM1     SECGDYC  3  2  3  3  1  0  1  1 
COM1     SECGEAC  2  0  6  1  2  1  2  1 
COM1     SECGEEC  0  3  1  2  2  3  5  5 
COM1     SECGEHC  1  6  2  2  0  1  1  1 
COM1     SECGEIC  3  1  1  2  0  0  1  0 
COM1     SECGEKC  0  3  0  1  1  0  0  1 
COM1     SECGELC  0  1  1  0  2  1  3  1 
COM1     SECGEMC  2  2  2  0  1  0  1  1 
COM1     SECGEQC  2  2  3  1  1  0  1  3 
COM1     SECGERC  2  2  0  3  6  0  1  0 
COM1     SECGETC  4  1  5  3  2  0  1  1 
COM1     SECGEVC  1  0  3  5  0  0  0  2 
COM1     SECGEWC  0  0  2  1  0  0  0  1 
COM1     SECGEYC  4  3  5  3  0  4  6  4 
COM1     SECGFAC  1  1  1  5  1  0  1  1 
COM1     SECGFFC  1  0  4  1  0  2  3  2 
COM1     SECGFGC  0  1  2  3  2  1  3  3 
COM1     SECGFIC  2  2  3  3  1  2  2  2 
COM1     SECGFKC  1  2  5  2  4  2  5  6 
COM1     SECGFLC  1  0  1  0  0  0  0  1 
COM1     SECGFMC  1  0  1  1  0  0  2  1 
COM1     SECGFNC  4  3  2  1  2  3  5  4 
COM1     SECGFPC  0  1  0  1  1  0  0  0 
COM1     SECGFTC  4  5  3  3  3  0  4  4 
COM1     SECGFVC  1  1  1  2  2  1  4  4 
COM1     SECGFWC  1  2  0  0  0  1  0  0 
COM1     SECGFYC  1  7  2  4  5  5  6  6 
COM1     SECGGAC  1  1  3  1  3  2  4  4 
COM1     SECGGGC  0  2  2  3  1  1  0  1 
COM1     SECGGIC  0  2  1  3  1  1  0  1 
COM1     SECGGKC  0  0  0  2  1  0  0  0 
COM1     SECGGNC  0  1  0  1  2  2  2  3 
COM1     SECGGPC  1  1  1  0  0  1  1  1 
COM1     SECGGSC  1  1  1  0  2  2  3  3 
COM1     SECGGVC  4  0  1  1  3  3  6  3 
COM1     SECGGWC  0  1  3  0  1  2  0  1 
COM1     SECGGYC  0  2  2  0  0  2  1  2 
COM1     SECGHDC  0  2  2  0  1  0  1  0 
COM1     SECGHEC  1  4  1  1  0  2  0  0 
COM1     SECGHFC  0  3  2  1  2  1  2  0 
COM1     SECGHIC  2  1  0  0  0  1  1  0 
COM1     SECGHKC  1  0  2  1  1  3  3  3 
COM1     SECGHLC  0  0  1  1  1  0  1  1 
COM1     SECGHMC  0  1  0  1  3  3  1  2 
COM1     SECGHNC  2  2  1  3  1  1  2  2 
COM1     SECGHPC  0  0  0  1  0  1  1  1 
COM1     SECGHQC  2  1  0  2  1  0  1  2 
COM1     SECGHRC  0  2  0  3  0  0  1  0 
COM1     SECGHSC  1  1  2  2  1  0  2  1 
COM1     SECGHVC  1  5  3  5  0  2  2  2 
COM1     SECGHWC  0  0  0  1  0  0  0  1 
COM1     SECGHYC  3  2  4  0  6  4  2  2 
COM1     SECGIEC  3  2  0  4  3  1  2  4 
COM1     SECGIFC  2  1  4  3  1  3  0  1 
COM1     SECGIGC  0  3  3  1  1  3  2  2 
COM1     SECGIIC  3  7  3  0  8  5  5  8 
COM1     SECGILC  2  1  1  2  0  2  2  1 
COM1     SECGIMC  1  3  3  2  1  0  1  1 
COM1     SECGIPC  1  1  1  0  2  0  1  0 
COM1     SECGIQC  1  1  0  3  0  1  2  2 
COM1     SECGISC  4  3  2  1  2  4  6  5 
COM1     SECGITC  0  5  3  6  1  4  5  5 
COM1     SECGIVC  3  4  7  2  3  4  8  3 
COM1     SECGIYC  1  5  6  4  3  7  9  9 
COM1     SECGKAC  4  1  1  1  1  0  1  1 
COM1     SECGKDC  4  1  2  0  2  0  0  0 
COM1     SECGKEC  0  0  0  3  0  1  1  1 
COM1     SECGKGC  1  0  0  1  2  2  0  2 
COM1     SECGKHC  1  0  1  3  2  1  3  0 
COM1     SECGKIC  1  1  1  2  2  2  3  3 
COM1     SECGKKC  0  2  2  3  2  3  2  4 
COM1     SECGKLC  0  1  2  0  0  0  1  0 
COM1     SECGKPC  0  1  0  0  0  0  1  0 
COM1     SECGKRC  0  1  0  1  0  1  0  0 
COM1     SECGKSC  3  1  2  1  1  3  4  2 
COM1     SECGKTC  0  0  3  2  2  0  1  0 
COM1     SECGKYC  2  2  3  1  1  2  1  1 
COM1     SECGLAC  0  0  3  1  0  0  2  1 
COM1     SECGLEC  2  0  1  2  1  1  0  1 
COM1     SECGLFC  0  1  2  2  1  1  2  2 
COM1     SECGLHC  1  2  3  2  3  0  4  3 
COM1     SECGLIC  2  1  1  1  3  1  5  5 
COM1     SECGLNC  1  1  0  1  1  1  0  3 
COM1     SECGLVC  3  2  1  2  0  2  1  0 
COM1     SECGMAC  1  0  3  0  4  0  3  5 
COM1     SECGMEC  1  2  3  2  0  1  0  2 
COM1     SECGMFC  5  1  2  2  5  1  4  5 
COM1     SECGMKC  1  1  1  2  2  2  1  2 
COM1     SECGMLC  1  1  3  1  4  5  0  2 
COM1     SECGMPC  0  1  1  0  1  1  2  3 
COM1     SECGMRC  2  1  1  1  1  0  1  0 
COM1     SECGMSC  1  3  0  3  1  1  2  2 
COM1     SECGMTC  1  0  2  1  0  3  3  3 
COM1     SECGMVC  2  0  1  2  5  1  3  3 
COM1     SECGMYC  4  3  1  1  1  3  2  3 
COM1     SECGNDC  3  2  0  0  1  1  3  2 
COM1     SECGNEC  0  1  1  2  0  1  1  1 
COM1     SECGNFC  2  1  3  3  0  2  1  2 
COM1     SECGNGC  0  1  3  0  0  1  3  0 
COM1     SECGNHC  0  3  1  3  1  0  0  0 
COM1     SECGNIC  2  1  2  2  0  1  1  1 
COM1     SECGNKC  1  0  2  4  4  2  2  1 
COM1     SECGNPC  0  0  0  1  1  1  2  2 
COM1     SECGNRC  0  0  1  0  2  1  2  2 
COM1     SECGNSC  2  3  0  2  1  1  2  1 
COM1     SECGNTC  1  2  2  1  0  2  2  2 
COM1     SECGNVC  0  2  1  0  2  3  1  2 
COM1     SECGPDC  1  3  3  4  3  1  2  1 
COM1     SECGPFC  2  3  2  0  3  3  6  4 
COM1     SECGPGC  0  1  4  2  4  6  2  1 
COM1     SECGPLC  0  0  0  1  0  1  1  2 
COM1     SECGPMC  1  1  2  1  1  1  2  0 
COM1     SECGPNC  0  1  0  1  2  2  1  1 
COM1     SECGPQC  2  1  1  3  4  1  2  0 
COM1     SECGPSC  2  0  3  2  1  0  1  1 
COM1     SECGPWC  0  2  0  1  0  0  1  0 
COM1     SECGQDC  1  3  1  0  2  1  0  1 
COM1     SECGQFC  1  0  2  0  0  1  1  1 
COM1     SECGQGC  2  0  1  1  1  0  1  0 
COM1     SECGQHC  3  2  0  1  4  2  4  2 
COM1     SECGQIC  1  1  1  0  0  1  0  0 
COM1     SECGQKC  0  2  3  2  2  0  4  1 
COM1     SECGQLC  2  1  5  1  2  0  1  3 
COM1     SECGQMC  2  1  1  1  2  1  3  2 
COM1     SECGQQC  1  1  1  1  0  0  2  1 
COM1     SECGQSC  1  4  2  2  1  0  1  1 
COM1     SECGQTC  2  0  1  1  0  0  0  2 
COM1     SECGQVC  2  5  3  6  2  0  3  1 
COM1     SECGQWC  1  3  2  0  2  0  0  0 
COM1     SECGRAC  1  2  0  1  0  1  0  0 
COM1     SECGRDC  2  6  3  1  2  2  3  3 
COM1     SECGREC  0  2  2  5  1  0  1  1 
COM1     SECGRHC  1  2  4  2  1  2  2  1 
COM1     SECGRKC  0  4  1  2  2  0  3  2 
COM1     SECGRLC  1  1  0  1  1  2  3  3 
COM1     SECGRMC  0  1  1  0  0  1  0  0 
COM1     SECGRSC  0  1  0  3  3  1  2  4 
COM1     SECGRTC  2  1  1  2  2  3  1  5 
COM1     SECGSAC  0  2  1  0  0  1  0  0 
COM1     SECGSEC  0  2  1  2  2  0  2  2 
COM1     SECGSFC  1  2  2  4  1  0  1  2 
COM1     SECGSGC  0  0  1  0  0  1  1  0 
COM1     SECGSHC  3  2  3  1  3  3  4  6 
COM1     SECGSIC  1  2  2  1  0  1  1  0 
COM1     SECGSMC  2  2  0  3  1  1  1  1 
COM1     SECGSNC  1  2  0  1  1  1  1  1 
COM1     SECGSSC  0  0  0  3  1  1  3  2 
COM1     SECGSTC  2  1  1  4  2  3  4  2 
COM1     SECGSVC  0  3  1  0  0  1  0  1 
COM1     SECGSYC  2  2  3  3  2  1  2  2 
COM1     SECGTAC  1  3  3  2  3  3  3  4 
COM1     SECGTEC  1  3  2  5  1  0  0  1 
COM1     SECGTGC  0  0  4  0  3  3  1  2 
COM1     SECGTKC  1  1  3  2  0  2  1  1 
COM1     SECGTLC  0  1  0  1  1  4  1  2 
COM1     SECGTPC  0  0  1  2  0  0  1  0 
COM1     SECGTQC  1  4  6  1  4  2  3  5 
COM1     SECGTRC  3  1  1  0  4  1  1  1 
COM1     SECGTSC  1  3  0  2  2  1  1  3 
COM1     SECGTTC  2  3  1  2  0  1  1  1 
COM1     SECGTWC  0  2  2  1  1  1  1  1 
COM1     SECGVFC  0  2  2  4  0  1  4  2 
COM1     SECGVGC  0  1  0  1  2  0  2  0 
COM1     SECGVHC  0  1  5  5  0  2  2  2 
COM1     SECGVIC  1  0  6  3  3  5  4  7 
COM1     SECGVKC  3  6  5  4  2  1  1  2 
COM1     SECGVLC  1  3  1  1  2  3  2  2 
COM1     SECGVMC  1  0  0  5  0  0  2  1 
COM1     SECGVNC  2  2  2  1  2  0  2  2 
COM1     SECGVPC  1  3  1  1  0  0  1  0 
COM1     SECGVQC  0  1  3  2  3  1  0  2 
COM1     SECGVSC  0  2  1  4  2  0  2  3 
COM1     SECGVTC  3  4  3  4  2  4  2  1 
COM1     SECGVWC  3  0  1  1  1  2  0  1 
COM1     SECGWDC  3  1  1  3  4  0  3  3 
COM1     SECGWEC  1  1  3  1  3  1  3  3 
COM1     SECGWGC  0  0  0  1  1  0  0  2 
COM1     SECGWIC  2  1  0  1  2  2  5  4 
COM1     SECGWLC  2  0  0  0  3  2  1  2 
COM1     SECGWQC  1  1  3  1  0  1  1  0 
COM1     SECGWRC  0  1  1  1  1  0  1  1 
COM1     SECGWSC  0  0  1  1  1  2  3  2 
COM1     SECGWVC  0  1  1  3  2  1  5  3 
COM1     SECGWYC  0  1  1  0  0  0  1  0 
COM1     SECGYAC  1  0  2  0  2  2  3  4 
COM1     SECGYDC  1  3  2  2  4  0  5  4 
COM1     SECGYEC  3  4  3  2  3  3  2  5 
COM1     SECGYHC  3  6  1  0  1  1  1  0 
COM1     SECGYIC  5  3  5  6  8  5 10  7 
COM1     SECGYMC  3  1  1  2  0  1  0  0 
COM1     SECGYPC  2  3  3  0  0  1  1  2 
COM1     SECGYQC  2  3  2  1  0  2  2  1 
COM1     SECGYSC  1  3  2  3  3  1  2  3 
COM1     SECHADC  2  4  2  3  0  2  2  2 
COM1     SECHAFC  0  3  3  4  3  2  3  3 
COM1     SECHAIC  7  5  1  3  2  1  3  3 
COM1     SECHAKC  1  3  3  1  3  1  2  2 
COM1     SECHALC  2  0  0  1  0  1  1  1 
COM1     SECHANC  3  0  2  3  0  0  1  0 
COM1     SECHAPC  2  1  0  1  0  1  1  1 
COM1     SECHAQC  6  3  3  6  1  1  3  2 
COM1     SECHARC  0  3  1  2  3  2  4  3 
COM1     SECHASC  2  0  0  6  1  0  1  2 
COM1     SECHATC  3  4  4  4  0  3  2  0 
COM1     SECHAWC  3  1  1  1  1  1  2  2 
COM1     SECHDDC  5  5  2  5  0  4  5  4 
COM1     SECHDEC  1  3  4  3  0  1  2  0 
COM1     SECHDFC  1  2  3  2  1  1  0  0 
COM1     SECHDHC  1  3  2  1  0  2  2  2 
COM1     SECHDKC  3  1  7  2  1  2  2  1 
COM1     SECHDMC  0  4  2  2  4  1  2  0 
COM1     SECHDNC  4  8  3  2  1  2  3  3 
COM1     SECHDPC  2  4  1  5  1  1  0  1 
COM1     SECHDRC  1  3  2  2  2  2  1  0 
COM1     SECHDVC  2  0  3  3  0  3  3  3 
COM1     SECHDWC  2  0  0  1  2  3  1  3 
COM1     SECHEEC  0  3  1  0  0  0  0  1 
COM1     SECHEKC  0  3  3  7  1  1  2  2 
COM1     SECHELC  3  1  0  2  1  0  1  0 
COM1     SECHENC  2  3  3  2  1  1  2  1 
COM1     SECHEPC  1  0  2  1  0  0  0  1 
COM1     SECHEQC  3  2  2  4  3  0  3  1 
COM1     SECHERC  2  3  0  2  3  1  2  3 
COM1     SECHESC  1  2  2  3  1  3  4  4 
COM1     SECHETC  5  1  5  2  1  3  0  1 
COM1     SECHEVC  2  3  4  3  0  1  1  1 
COM1     SECHEYC  3  5  4  4  2  3  3  3 
COM1     SECHFEC  2  1  2  2  5  1  6  6 
COM1     SECHFHC  0  2  4  2  0  1  1  1 
COM1     SECHFKC  1  3  3  2  2  2  2  3 
COM1     SECHFMC  2  3  1  4  2  0  1  1 
COM1     SECHFNC  6  6  3  4  4  2  2  2 
COM1     SECHFPC  2  2  1  3  1  1  0  1 
COM1     SECHFRC  3  2  1  1  1  0  1  1 
COM1     SECHFSC  0  5  0  2  3  0  3  2 
COM1     SECHFTC  3  4  1  3  4  3  2  3 
COM1     SECHFVC  5  6  3  5  2  2  1  3 
COM1     SECHFWC  0  0  1  2  0  1  0  0 
COM1     SECHFYC  5  2  3  5  4  5  7  7 
COM1     SECHGAC  1  1  1  1  1  0  1  2 
COM1     SECHGDC  1  0  3  1  1  0  1  1 
COM1     SECHGKC  0  1  4  0  0  1  1  1 
COM1     SECHGMC  0  2  2  0  1  1  0  1 
COM1     SECHGQC  1  4  3  0  1  1  1  1 
COM1     SECHGRC  0  1  3  0  1  0  0  0 
COM1     SECHGSC  1  1  1  2  4  0  2  2 
COM1     SECHGYC  4  3  1  6  3  2  5  5 
COM1     SECHHAC  2  4  2  0  2  1  3  3 
COM1     SECHHHC  1  0  2  4  1  0  1  1 
COM1     SECHHKC  1  1  2  1  0  1  2  2 
COM1     SECHHNC  3  4  2  3  2  1  2  1 
COM1     SECHHPC  2  0  1  1  1  0  0  1 
COM1     SECHHQC  5  1  3  1  1  0  1  0 
COM1     SECHHRC  0  1  3  2  0  0  1  1 
COM1     SECHHSC  3  2  0  3  2  5  2  1 
COM1     SECHIDC  2  2  4  4  1  2  1  2 
COM1     SECHIFC  3  5  6  6  1  3  5  2 
COM1     SECHIGC  1  3  1  2  1  2  2  2 
COM1     SECHIHC  3  1  1  3  1  2  3  4 
COM1     SECHIKC  3  2  4  5  4  5  5  6 
COM1     SECHILC  0  1  2  6  2  1  3  3 
COM1     SECHIMC  5  1  3  1  3  2  2  1 
COM1     SECHIQC  3  4  3  7  4  4  9  9 
COM1     SECHIRC  0  2  3  1  2  3  3  4 
COM1     SECHITC  3  3  8  4  1  1  2  2 
COM1     SECHIVC  3  4  3 10  3  2  2  3 
COM1     SECHIWC  1  1  1  1  0  4  3  3 
COM1     SECHIYC  4  4  4  5  4  4  5  7 
COM1     SECHKFC  4  2  4  3  6  3  7  3 
COM1     SECHKGC  1  1  1  1  0  0  1  1 
COM1     SECHKHC  0  6  1  4  0  2  2  2 
COM1     SECHKKC  3  2  0  3  4  4  4  6 
COM1     SECHKNC  0  2  1  2  1  1  0  2 
COM1     SECHKPC  2  3  1  2  1  2  0  2 
COM1     SECHKQC  2  1  0  1  0  2  2  2 
COM1     SECHKRC  3  0  0  2  1  1  0  1 
COM1     SECHKSC  3  2  2  0  2  0  1  1 
COM1     SECHKTC  0  4  2  2  1  2  1  1 
COM1     SECHKVC  2  1  4  1  3  1  2  3 
COM1     SECHLAC  2  4  2  1  5  1  6  6 
COM1     SECHLDC  3  0  3  0  1  4  0  1 
COM1     SECHLEC  1  2  2  2  1  1  0  0 
COM1     SECHLFC  4  0  4  1  1  0  1  1 
COM1     SECHLGC  0  0  1  0  1  2  1  1 
COM1     SECHLHC  1  3  0  0  1  2  0  0 
COM1     SECHLIC  3  1  1  0  2  0  2  2 
COM1     SECHLMC  3  0  2  1  2  0  2  2 
COM1     SECHLRC  1  1  2  1  0  0  1  0 
COM1     SECHLSC  1  2  1  1  0  1  1  1 
COM1     SECHLTC  2  1  4  3  2  3  5  5 
COM1     SECHLVC  3  4  1  0  6  4  5  1 
COM1     SECHLWC  0  1  1  0  1  0  0  0 
COM1     SECHMAC  1  4  1  2  0  1  3  1 
COM1     SECHMDC  1  4  4  2  4  4  2  2 
COM1     SECHMEC  2  1  5  3  1  0  1  2 
COM1     SECHMFC  3  2  3  1  3  5  6  7 
COM1     SECHMGC  1  1  1  1  0  0  1  0 
COM1     SECHMIC  5  3  2  2  2  0  1  1 
COM1     SECHMKC  2  3  2  2  3  3  5  5 
COM1     SECHMLC  0  1  2  0  1  3  2  3 
COM1     SECHMNC  1  1  2  3  1  0  1  1 
COM1     SECHMSC  5  4  1  3  1  0  1  2 
COM1     SECHMVC  2  3  1  1  3  0  3  3 
COM1     SECHMYC  2  4  3  2  4  3  2  5 
COM1     SECHNAC  0  2  2  4  2  5  2  2 
COM1     SECHNFC  2  1  5  6  1  2  2  1 
COM1     SECHNGC  3  0  2  1  2  0  3  2 
COM1     SECHNIC  2  3  1  0  1  2  3  3 
COM1     SECHNKC  1  3  1  2  1  2  1  0 
COM1     SECHNLC  1  2  1  1  0  0  0  1 
COM1     SECHNNC  1  1  3  4  1  1  0  2 
COM1     SECHNPC  1  1  0  0  1  0  0  0 
COM1     SECHNQC  1  2  0  2  0  0  1  2 
COM1     SECHNSC  3  0  2  2  3  4  5  6 
COM1     SECHNTC  2  3  4  2  0  2  0  1 
COM1     SECHNVC  3  5  3  4  4  3  2  4 
COM1     SECHNYC  3  3  3  4  0  1  1  1 
COM1     SECHPAC  1  3  5  1  2  2  3  3 
COM1     SECHPDC  1  2  1  1  0  2  3  2 
COM1     SECHPFC  3  2  3  3  1  6  6  6 
COM1     SECHPIC  3  0  2  3  2  2  2  3 
COM1     SECHPKC  0  1  1  1  0  1  1  2 
COM1     SECHPLC  0  0  3  1  3  1  0  1 
COM1     SECHPPC  0  1  4  0  2  2  0  2 
COM1     SECHPSC  2  2  2  3  1  0  1  0 
COM1     SECHPTC  0  4  0  2  3  1  1  2 
COM1     SECHPVC  5  3  4  1  0  0  2  2 
COM1     SECHPWC  1  1  0  0  4  2  2  1 
COM1     SECHQDC  5  1  1  3  2  2  2  2 
COM1     SECHQIC  1  1  3  2  1  2  0  2 
COM1     SECHQKC  1  1  4  1  3  4  5  6 
COM1     SECHQMC  0  2  1  1  1  2  4  3 
COM1     SECHQNC  1  5  1  1  0  0  0  1 
COM1     SECHQRC  1  4  2  4  1  5  7  4 
COM1     SECHQSC  2  4  4  1  1  0  4  2 
COM1     SECHQTC  7  1  2  3  2  2  2  2 
COM1     SECHQVC  1  8  3  2  2  1  2  2 
COM1     SECHQYC  3  6  8  1  5  1  6  4 
COM1     SECHRAC  0  2  1  0  1  1  0  2 
COM1     SECHREC  0  0  2  2  0  1  1  1 
COM1     SECHRFC  1  6  0  6  0  4  4  4 
COM1     SECHRHC  1  3  3  1  1  0  1  0 
COM1     SECHRIC  4  4  3  0  2  3  4  4 
COM1     SECHRKC  3  2  4  2  1  0  1  1 
COM1     SECHRPC  2  0  1  1  1  0  0  2 
COM1     SECHRRC  0  3  2  0  1  1  0  1 
COM1     SECHRVC  4  3  3  2  1  3  4  4 
COM1     SECHRWC  3  0  0  0  2  1  3  3 
COM1     SECHRYC  3  5  4  3  2  2  6  4 
COM1     SECHSAC  3  2  0  2  3  1  5  4 
COM1     SECHSEC  2  2  4  3  3  1  4  4 
COM1     SECHSFC  2  1  3  5  3  4  4  3 
COM1     SECHSGC  1  1  1  3  1  1  1  1 
COM1     SECHSLC  0  2  2  1  1  1  1  0 
COM1     SECHSMC  2  2  1  1  0  0  0  3 
COM1     SECHSPC  0  4  0  1  1  1  0  1 
COM1     SECHSRC  0  3  1  4  0  1  1  1 
COM1     SECHSSC  0  1  2  1  1  0  1  1 
COM1     SECHSVC  1  4  3  3  1  0  1  1 
COM1     SECHSYC  4  3  2 10  3  4  7  7 
COM1     SECHTFC  4  4  3  3  1  1  2  2 
COM1     SECHTGC  0  0  1  1  3  0  1  1 
COM1     SECHTIC  1  7  7  2  7  5  4  8 
COM1     SECHTKC  4  5  7  3  4  1  4  4 
COM1     SECHTQC  3  5  3  4  1  1  2  2 
COM1     SECHTRC  7  2  2  3  1  1  2  2 
COM1     SECHTTC  2  4 10  4  3  1  5  2 
COM1     SECHTVC  5  5  4  3  2  2  5  5 
COM1     SECHTYC  8  3  1  4  3  6  7  8 
COM1     SECHVAC  7  2  4  6  2  2  2  2 
COM1     SECHVDC  4  2  4  6  3  3  2  3 
COM1     SECHVLC  1  1  2  3  2  1  3  3 
COM1     SECHVPC  1  1  3  1  1  0  0  0 
COM1     SECHVQC  4  2  6  1  1  2  1  1 
COM1     SECHVRC  2  2  3  2  0  2  2  2 
COM1     SECHVSC  3  4  1  6  1  2  2  2 
COM1     SECHVTC  1  3  5  4  2  2  4  5 
COM1     SECHVVC  6  2  2  7  3  6  4  8 
COM1     SECHVYC  4  7  4  2  3  2  4  4 
COM1     SECHWAC  0  1  2  2  1  0  1  0 
COM1     SECHWDC  2  0  2  2  3  1  0  0 
COM1     SECHWHC  2  1  4  0  2  0  2  2 
COM1     SECHWIC  0  0  1  2  0  0  0  1 
COM1     SECHWNC  0  0  1  1  2  1  3  3 
COM1     SECHWPC  0  1  1  0  3  2  1  3 
COM1     SECHWQC  1  2  0  1  2  4  2  3 
COM1     SECHWRC  1  1  1  1  0  1  2  1 
COM1     SECHWVC  1  0  2  1  1  1  1  1 
COM1     SECHYAC  3  1  6  3  1  2  0  1 
COM1     SECHYDC  7  4  4  5  1  1  4  2 
COM1     SECHYFC  2  5 11 12  6  4  8  7 
COM1     SECHYGC  2  3  1  4  4  3  2  4 
COM1     SECHYIC 10  6  7  4  2  5  5  7 
COM1     SECHYKC  5  2  3  7  3  4  4  5 
COM1     SECHYNC  8  7  1  4  4  2  1  4 
COM1     SECHYPC  3  2  1  3  1  2  2  3 
COM1     SECHYQC  3  2  1  3  0  0  0  2 
COM1     SECHYRC  1  3  3  3  6  1  8  8 
COM1     SECHYSC  2  3  5  5  0  3  2  2 
COM1     SECHYWC  1  1  3  0  1  0  2  0 
COM1     SECIAAC  6  4  4  5  2  3  3  3 
COM1     SECIADC  4  3  7  6  2  2  3  3 
COM1     SECIAEC  1  1  2  4  0  2  1  4 
COM1     SECIAFC  3  5  2  5  0  1  2  2 
COM1     SECIAGC  0  2  0  0  1  1  2  2 
COM1     SECIAKC  0  6  6  3  0  2  2  2 
COM1     SECIANC  2  2  2  3  3  4  3  5 
COM1     SECIAPC  5  1  3  4  1  0  1  1 
COM1     SECIASC  1  4  2  5  4  2  3  5 
COM1     SECIATC  2  1  4  2  0  3  2  2 
COM1     SECIAVC  3  5  4  5  3  1  1  2 
COM1     SECIDEC  1  8  3  9  4  2  2  4 
COM1     SECIDFC  3  3  5  2  2  1  4  3 
COM1     SECIDGC  2  4  2  1  2  2  4  4 
COM1     SECIDKC  3  3  3  4  6  4  7  8 
COM1     SECIDLC  1  2  5  3  2  0  2  1 
COM1     SECIDNC  2  3  6  5  3  3  4  6 
COM1     SECIDPC  3  4  1  3  1  1  2  2 
COM1     SECIDQC  5  2  4  2  5  1  4  5 
COM1     SECIEAC  3  6  1  3  2  1  2  1 
COM1     SECIEGC  1  1  2  1  1  1  2  2 
COM1     SECIEHC  2  1  3  3  4  2  2  6 
COM1     SECIEIC  2  6  2  4  2  1  3  1 
COM1     SECIEKC  1  3  1  6  2  2  2  3 
COM1     SECIENC  2  3  2  3  0  1  1  1 
COM1     SECIEQC  1  3  0  1  0  1  1  1 
COM1     SECIERC  1  1  3  2  3  0  1  1 
COM1     SECIESC  6  2  4  1  3  3  1  4 
COM1     SECIETC  3  2  4  4  3  4  3  4 
COM1     SECIEWC  1  2  1  5  1  2  0  1 
COM1     SECIEYC  3  1  3  3  1  2  2  3 
COM1     SECIFAC  4  5  3  1  3  4  5  5 
COM1     SECIFDC  5  5  2  4  1  2  4  2 
COM1     SECIFEC  3  4  2  2  2  5  3  6 
COM1     SECIFGC  0  7  3  0  1  0  1  1 
COM1     SECIFHC  2  2  4  3  1  1  2  2 
COM1     SECIFKC  3  3  2  9  4  3  6  4 
COM1     SECIFLC  3  1  1  2  1  1  1  1 
COM1     SECIFMC  2  1  1  2  3  0  1  1 
COM1     SECIFQC  2  7  2  1  1  2  1  2 
COM1     SECIFRC  2  1  1  2  1  1  2  3 
COM1     SECIFSC  5  2  3  5  3  2  5  4 
COM1     SECIFWC  0  1  1  2  0  1  1  0 
COM1     SECIGEC  4  1  2  4  2  2  2  2 
COM1     SECIGGC  2  1  1  1  2  0  2  3 
COM1     SECIGHC  4  1  1  2  1  1  3  1 
COM1     SECIGIC  3  4  1  3  2  5  4  5 
COM1     SECIGMC  2  1  3  2  2  2  4  4 
COM1     SECIGNC  1  2  1  4  1  3  2  2 
COM1     SECIGPC  3  0  2  1  0  1  3  3 
COM1     SECIGVC  4  1  1  3  3  0  3  5 
COM1     SECIGYC  1  2  3  6  2  1  3  3 
COM1     SECIHAC  5  1  7  1  1  2  1  2 
COM1     SECIHDC  3  4  2  6  4  1  2  2 
COM1     SECIHEC  2  4  2  5  1  2  2  2 
COM1     SECIHHC  4  5  2  4  4  7  9 10 
COM1     SECIHKC  3  0  7  1  4  1  3  4 
COM1     SECIHLC  0  3  2  1  1  1  0  1 
COM1     SECIHMC  1  1  1  3  2  1  0  1 
COM1     SECIHRC  2  3  3  5  0  1  1  1 
COM1     SECIHSC  5  3  3  2  1  0  1  1 
COM1     SECIHTC  1  3  4  6  4  0  2  3 
COM1     SECIHVC  4  5  8  6  3  0  5  2 
COM1     SECIHWC  0  1  1  0  2  0  2  0 
COM1     SECIIAC  4  1  0  6  2  1  1  3 
COM1     SECIIFC  2  4  8 11  2  2  3  4 
COM1     SECIIGC  6  2  1  1  2  2  2  2 
COM1     SECIIHC  8  2  5  2  4  2  3  4 
COM1     SECIILC  2  1  1  2  1  1  0  1 
COM1     SECIIPC  2  3  1  1  1  1  2  2 
COM1     SECIIRC  2  4  1  3  3  6  3  3 
COM1     SECIKAC  2  2  3  1  3  2  4  4 
COM1     SECIKDC  2  5  6  3  3  0  2  3 
COM1     SECIKEC  0  1  5  2  2  0  2  1 
COM1     SECIKHC  3  4  2  1  4  2  3  4 
COM1     SECIKKC  1  1  2  6  2  1  1  1 
COM1     SECIKLC  2  0  3  2  2  2  2  2 
COM1     SECIKMC  0  3  1  3  3  1  2  2 
COM1     SECIKQC  4  3  5  3  2  3  2  2 
COM1     SECIKRC  1  1  2  1  1  0  0  0 
COM1     SECIKSC  2  4  3  6  3  4  3  5 
COM1     SECIKTC  3  2  1  2  2  2  2  2 
COM1     SECIKVC  2  4  3  5  2  1  0  1 
COM1     SECIKWC  1  2  2  4  1  3  3  3 
COM1     SECIKYC  2  6  4  3  3  4  9  6 
COM1     SECILAC  2  4  2  3  2  5  6  5 
COM1     SECILDC  1  1  2  5  3  4  3  5 
COM1     SECILEC  2  0  1  2  0  1  1  1 
COM1     SECILFC  3  2  6  0  0  2  1  1 
COM1     SECILGC  0  2  0  2  1  1  1  1 
COM1     SECILKC  0  0  3  3  0  2  0  1 
COM1     SECILMC  3  1  2  1  1  0  0  0 
COM1     SECILNC  1  0  1  2  2  2  2  3 
COM1     SECILPC  0  3  2  2  1  1  0  1 
COM1     SECILQC  2  5  1  0  0  1  1  1 
COM1     SECILRC  4  5  0  2  2  2  4  4 
COM1     SECILSC  3  4  1  3  1  1  0  0 
COM1     SECILTC  4  3  1  3  1  3  4  2 
COM1     SECILVC  7  5  4  2  2  3  6  4 
COM1     SECILWC  2  1  2  0  0  1  1  1 
COM1     SECILYC  2  3  2  1  4  2  2  3 
COM1     SECIMEC  1  2  5  3  1  1  0  1 
COM1     SECIMFC  4  6  1  2  2  1  3  3 
COM1     SECIMGC  0  1  3  3  0  0  0  1 
COM1     SECIMMC  3  2  1  6  2  3  3  4 
COM1     SECIMNC  2  6  2  1  1  1  0  1 
COM1     SECIMPC  3  2  0  3  2  1  3  3 
COM1     SECIMQC  1  8  2  4  4  3  3  3 
COM1     SECIMRC  7  2  2  2  1  1  2  0 
COM1     SECIMSC  2  3  2  3  1  1  1  1 
COM1     SECIMVC  3  2  1  8  1  1  3  2 
COM1     SECIMYC  3  7  4  4  4  0  5  3 
COM1     SECINAC  2  3  2  1  0  1  1  0 
COM1     SECINDC  3  2  3  4  1  1  2  2 
COM1     SECINEC  2  6  0  2  0  2  2  0 
COM1     SECINFC  0  2  2  4  3  1  1  2 
COM1     SECINGC  1  3  2  1  2  3  5  3 
COM1     SECINHC  2  2  4  5  2  5  5  5 
COM1     SECINKC  2  4  3  4  6  2  2  1 
COM1     SECINLC  0  2  0  0  0  1  0  0 
COM1     SECINMC  1  8  2  1  4  4  0  2 
COM1     SECINNC  4  5  2  3  3  1  2  3 
COM1     SECINRC  3  2  1  2  1  1  1  1 
COM1     SECINSC  4  3  2  3  2  2  4  4 
COM1     SECINWC  1  2  3  0  1  1  0  1 
COM1     SECIPAC  1  5  2  0  4  3  3  4 
COM1     SECIPDC  1  2  2  2  0  2  1  0 
COM1     SECIPEC  1  3  5  4  2  2  5  4 
COM1     SECIPFC  3  1  7  5  3  0  2  1 
COM1     SECIPGC  2  1  1  2  1  2  0  1 
COM1     SECIPHC  1  5  3  0  0  1  0  1 
COM1     SECIPIC  1  3  5  4  5  4  6  5 
COM1     SECIPKC  2  3  2  2  4  6  3  7 
COM1     SECIPLC  0  0  0  1  0  1  1  1 
COM1     SECIPMC  1  1  2  3  1  0  2  1 
COM1     SECIPNC  1  1  3  2  2  1  4  4 
COM1     SECIPPC  0  3  0  1  1  0  0  0 
COM1     SECIPQC  2  1  2  4  2  2  2  3 
COM1     SECIPRC  0  2  2  2  3  3  2  4 
COM1     SECIPSC  3  4  2  3  6  3  6  4 
COM1     SECIPWC  1  0  2  0  1  0  3  1 
COM1     SECIPYC  2  3  2  6  3  3  3  3 
COM1     SECIQAC  4  3  7  2  3  3  2  1 
COM1     SECIQEC  1  8  2  3  3  1  2  2 
COM1     SECIQFC  7  4  5  3  0  5  2  1 
COM1     SECIQGC  2  1  0  3  0  1  0  0 
COM1     SECIQHC  3  2  2  4  0  3  2  0 
COM1     SECIQIC  4  3  3  3  1  2  2  2 
COM1     SECIQKC  2  2  3  3  2  4  3  3 
COM1     SECIQLC  0  1  1  1  0  2  0  1 
COM1     SECIQMC  2  2  3  0  1  3  2  3 
COM1     SECIQNC  5  1  4  5  2  3  1  3 
COM1     SECIQQC  2  2  4  3  1  1  0  0 
COM1     SECIQSC  4  2  3  5  5  3  6  6 
COM1     SECIQTC  3  2  2  3  5  5  5  7 
COM1     SECIQVC  2  7  6  5  4  1  3  3 
COM1     SECIQWC  2  3  0  2  1  0  0  0 
COM1     SECIQYC  2  5  1  7  4  7  7  9 
COM1     SECIRDC  1  3  8  5  1  1  2  2 
COM1     SECIREC  4  0  3  3  1  1  5  4 
COM1     SECIRHC  3  3  5  3  3  1  1  3 
COM1     SECIRKC  1  1  1  2  1  2  1  1 
COM1     SECIRLC  1  0  0  3  4  1  2  5 
COM1     SECIRMC  1  3  2  2  3  0  4  3 
COM1     SECIRNC  1  7  5  1  0  2  2  2 
COM1     SECIRRC  2  2  0  2  1  0  0  0 
COM1     SECIRSC  1  4  3  1  3  1  2  2 
COM1     SECIRTC  3  4  3  6  4  7  1  8 
COM1     SECIRWC  2  0  0  3  2  1  1  0 
COM1     SECIRYC  5  7  6  2  4  3  6  6 
COM1     SECISDC  7  2  0  4  2  0  2  2 
COM1     SECISGC  1  4  0  1  2  4  4  4 
COM1     SECISKC  0  2  2  6  4  5  5  9 
COM1     SECISMC  2  1  2  2  1  0  0  0 
COM1     SECISNC  7  5  1  5  4  5  8  8 
COM1     SECISPC  2  2  0  2  1  2  2  1 
COM1     SECISQC  1  5  3  4  2  1  1  2 
COM1     SECISSC  3  2  5  2  5  4  5  4 
COM1     SECISTC  3  5  5  8  3  5  6  7 
COM1     SECISVC  3  4  6  5  2  1  3  2 
COM1     SECITGC  0  1  1  5  0  1  0  0 
COM1     SECITHC  5  8  4  7  2  4  7  6 
COM1     SECITKC  5  3  1  9  2  3  2  4 
COM1     SECITLC  1  4  2  2  1  1  0  0 
COM1     SECITMC  3  4  3  5  1  4  5  5 
COM1     SECITRC  0  4  3  2  2  0  0  2 
COM1     SECITSC  2  3  3  2  0  1  1  1 
COM1     SECITWC  1  0  1  1  1  0  1  0 
COM1     SECITYC  6  8  8  4  6  2  2  2 
COM1     SECIVAC  7  4  6  2  1  3  4  4 
COM1     SECIVGC  2  3  1  2  2  3  3  2 
COM1     SECIVKC  5  6  2  8  4  5  7  7 
COM1     SECIVMC  2  2  2  2  0  2  2  2 
COM1     SECIVSC  5  4  5  9  4  1  3  1 
COM1     SECIVVC  4 10  5  5  4  2  8  5 
COM1     SECIVWC  0  0  0  1  1  0  1  1 
COM1     SECIWDC  2  1  2  2  3  5  4  6 
COM1     SECIWGC  0  0  2  2  3  2  5  3 
COM1     SECIWHC  1  3  4  3  2  2  2  3 
COM1     SECIWIC  0  3  1  0  2  2  3  3 
COM1     SECIWKC  1  1  2  1  2  0  2  2 
COM1     SECIWLC  2  0  0  0  1  1  0  1 
COM1     SECIWMC  0  3  0  1  1  1  0  1 
COM1     SECIWNC  2  0  1  1  0  0  1  0 
COM1     SECIWQC  1  1  0  2  4  4  2  3 
COM1     SECIWRC  1  1  1  1  0  1  1  1 
COM1     SECIWTC  0  0  1  2  1  0  0  1 
COM1     SECIWVC  2  2  2  1  0  1  2  1 
COM1     SECIWWC  0  1  0  0  2  0  1  1 
COM1     SECIYAC  1  2  4  6  4  4  6  7 
COM1     SECIYEC  3  2  4  6  2  4  4  4 
COM1     SECIYFC  4  9  4  9  3  4  4  5 
COM1     SECIYMC  4  4  7  2  1  4  1  1 
COM1     SECIYNC  6  5  7  7  5  3  3  3 
COM1     SECIYPC  2  2  2  4  3  2  2  5 
COM1     SECIYQC  4  6  5  2  2  2  3  4 
COM1     SECIYVC  1  4  7  8  2  4  1  3 
COM1     SECIYWC  1  4  1  1  2  1  1  2 
COM1     SECKADC  3  0  4  1  4  1  2  3 
COM1     SECKAEC  3  3  3  3  1  3  5  2 
COM1     SECKAGC  0  1  3  0  1  2  1  2 
COM1     SECKAHC  2  2  0  6  0  0  1  1 
COM1     SECKAMC  1  3  1  1  0  1  1  1 
COM1     SECKAPC  0  1  0  2  0  1  2  1 
COM1     SECKAQC  2  3  4  1  0  2  2  2 
COM1     SECKARC  2  0  1  2  0  0  0  1 
COM1     SECKASC  1  2  2  2  2  3  0  1 
COM1     SECKAVC  4  4  4  3 12  4  7  6 
COM1     SECKAWC  0  0  1  1  1  0  0  0 
COM1     SECKDDC  1  1  4  3  1  1  1  1 
COM1     SECKDEC  4  2  2  4  0  2  1  2 
COM1     SECKDFC  0  0  2  6  1  2  1  1 
COM1     SECKDHC  1  2  2  2  0  0  2  1 
COM1     SECKDIC  2  2  2  4  4  3  1  2 
COM1     SECKDKC  0  1  2  3  0  1  0  0 
COM1     SECKDLC  0  2  0  2  0  2  2  2 
COM1     SECKDMC  1  4  0  0  0  2  2  2 
COM1     SECKDPC  0  1  0  2  1  1  1  2 
COM1     SECKDRC  1  2  4  2  4  7  3  4 
COM1     SECKDSC  2  1  1  1  0  2  3  0 
COM1     SECKDWC  0  5  0  1  0  0  1  0 
COM1     SECKDYC  4  3  2  2  2  3  5  4 
COM1     SECKEFC  1  2  4  0  3  2  4  4 
COM1     SECKEIC  3  1  1  2  2  2  3  2 
COM1     SECKEKC  1  2  3  1  0  1  0  0 
COM1     SECKEMC  2  1  0  2  0  1  0  0 
COM1     SECKENC  2  1  1  0  1  2  3  2 
COM1     SECKEPC  1  1  1  0  0  1  0  0 
COM1     SECKESC  2  1  2  4  0  1  1  1 
COM1     SECKETC  0  2  0  0  2  1  1  2 
COM1     SECKEWC  2  0  0  0  1  0  1  1 
COM1     SECKFAC  0  4  1  3  2  3  3  1 
COM1     SECKFFC  4  3  2  2  1  1  1  1 
COM1     SECKFGC  1  2  0  3  0  0  2  1 
COM1     SECKFKC  1  2  2  6  5  0  4  4 
COM1     SECKFLC  0  0  1  1  1  1  0  1 
COM1     SECKFPC  1  3  0  0  1  0  3  0 
COM1     SECKFQC  2  3  1  4  7  3  4  6 
COM1     SECKFRC  2  0  2  2  4  2  2  2 
COM1     SECKFTC  1  2  2  5  2  4  5  3 
COM1     SECKGFC  1  1  3  1  0  2  1  1 
COM1     SECKGGC  1  0  0  1  1  1  0  0 
COM1     SECKGIC  0  2  1  1  0  0  1  0 
COM1     SECKGKC  1  1  0  0  2  1  2  3 
COM1     SECKGMC  0  1  3  3  3  0  1  3 
COM1     SECKGRC  0  0  1  2  1  2  2  2 
COM1     SECKGSC  0  1  0  1  2  1  3  1 
COM1     SECKGTC  0  3  1  2  3  2  5  4 
COM1     SECKGVC  0  2  0  0  2  3  2  3 
COM1     SECKGYC  1  2  2  5  1  4  6  5 
COM1     SECKHAC  1  1  0  1  2  0  2  0 
COM1     SECKHFC  2  2  3  4  1  1  2  2 
COM1     SECKHGC  0  3  2  0  0  0  1  2 
COM1     SECKHHC  2  1  1  2  3  0  2  3 
COM1     SECKHIC  0  3  2  4  6  0  7  5 
COM1     SECKHKC  2  4  3  4  1  0  1  1 
COM1     SECKHNC  1  3  3  0  1  2  2  3 
COM1     SECKHSC  1  0  2  2  2  2  5  1 
COM1     SECKHTC  2  1  4  2  0  0  1  1 
COM1     SECKHVC  1  2  2  2  0  2  2  2 
COM1     SECKHWC  1  0  0  0  0  0  0  1 
COM1     SECKHYC  2  1  4  1  1  0  1  1 
COM1     SECKIAC  0  1  4  0  1  1  0  1 
COM1     SECKIDC  3  1  2  5  1  1  3  4 
COM1     SECKIEC  1  4  1  4  1  2  0  1 
COM1     SECKIFC  0  7  4  4  1  0  3  1 
COM1     SECKIGC  0  3  2  1  1  3  4  3 
COM1     SECKIHC  2  5  1  2  2  3  4  3 
COM1     SECKIKC  2  1  8  4  4  3  1  2 
COM1     SECKILC  1  0  2  1  1  1  2  4 
COM1     SECKIMC  1  0  1  2  1  0  1  0 
COM1     SECKINC  2  4  2  6  2  0  1  1 
COM1     SECKIPC  0  2  1  0  0  1  1  1 
COM1     SECKIQC  1  3  3  3  1  1  2  2 
COM1     SECKIRC  0  2  1  1  1  4  4  4 
COM1     SECKISC  3  2  2  1  1  1  2  3 
COM1     SECKITC  2  2  2  5  0  3  3  2 
COM1     SECKIYC  5  2  3  1  2  1  0  1 
COM1     SECKKFC  0  3  1  5  1  1  2  2 
COM1     SECKKGC  0  1  0  1  1  1  2  2 
COM1     SECKKIC  3  2  0  3  2  1  0  2 
COM1     SECKKLC  1  2  0  0  1  1  2  2 
COM1     SECKKPC  0  1  0  0  0  0  0  1 
COM1     SECKKQC  0  0  1  0  1  1  0  1 
COM1     SECKKSC  1  4  0  2  2  2  1  3 
COM1     SECKKTC  0  0  3  4  1  1  2  2 
COM1     SECKKVC  0  1  2  0  0  1  0  0 
COM1     SECKKWC  0  0  1  0  0  1  0  0 
COM1     SECKLAC  3  2  1  0  3  3  0  2 
COM1     SECKLDC  2  3  0  0  3  0  0  0 
COM1     SECKLEC  3  1  2  1  1  0  1  1 
COM1     SECKLIC  1  2  1  3  2  0  2  2 
COM1     SECKLLC  0  0  1  0  1  1  0  0 
COM1     SECKLRC  0  0  0  1  3  1  1  3 
COM1     SECKLSC  0  4  1  1  0  0  1  0 
COM1     SECKLTC  2  1  2  2  1  1  2  2 
COM1     SECKLVC  0  3  5  0  3  2  1  3 
COM1     SECKLWC  1  1  1  0  1  1  0  0 
COM1     SECKMAC  2  2  1  2  2  1  2  2 
COM1     SECKMDC  0  3  3  4  2  0  2  2 
COM1     SECKMFC  4  0  4  0  3  1  1  2 
COM1     SECKMGC  1  0  0  1  1  0  1  0 
COM1     SECKMHC  0  1  2  1  2  2  0  1 
COM1     SECKMIC  3  1  3  1  1  2  1  2 
COM1     SECKMKC  2  0  0  2  0  1  1  1 
COM1     SECKMNC  1  1  1  0  1  2  4  3 
COM1     SECKMPC  0  0  4  1  3  1  0  0 
COM1     SECKMSC  2  3  0  5  0  2  2  2 
COM1     SECKMTC  2  2  2  0  0  0  2  0 
COM1     SECKMVC  2  3  2  3  1  0  1  0 
COM1     SECKNAC  2  0  1  2  1  1  1  1 
COM1     SECKNDC  1  1  1  2  1  1  0  1 
COM1     SECKNEC  1  2  1  2  1  0  0  0 
COM1     SECKNIC  1  1  1  0  2  2  2  1 
COM1     SECKNKC  1  1  2  2  1  0  1  1 
COM1     SECKNLC  0  1  3  1  0  0  1  0 
COM1     SECKNMC  1  1  0  3  2  1  0  3 
COM1     SECKNPC  1  1  1  0  2  2  2  3 
COM1     SECKNRC  0  3  0  2  2  2  5  1 
COM1     SECKNSC  0  1  0  2  1  1  3  2 
COM1     SECKNTC  1  4  0  0  1  5  3  4 
COM1     SECKNVC  2  0  0  2  1  0  1  0 
COM1     SECKNWC  1  0  0  1  1  0  2  1 
COM1     SECKNYC  1  1  3  3  7  1  7  3 
COM1     SECKPAC  0  0  2  3  0  0  2  1 
COM1     SECKPDC  2  1  2  1  2  3  3  3 
COM1     SECKPFC  2  2  0  3  0  1  2  1 
COM1     SECKPHC  0  1  1  1  2  2  4  4 
COM1     SECKPIC  0  0  5  1  4  1  6  6 
COM1     SECKPKC  2  2  1  4  1  2  1  2 
COM1     SECKPQC  1  1  2  4  1  0  0  2 
COM1     SECKPRC  0  1  1  0  0  2  2  2 
COM1     SECKPSC  1  2  0  2  4  0  1  2 
COM1     SECKPTC  3  4  3  1  2  0  1  1 
COM1     SECKPVC  2  1  3  4  0  1  2  1 
COM1     SECKPWC  0  0  0  1  0  1  0  0 
COM1     SECKQDC  4  1  1  1  1  2  1  3 
COM1     SECKQEC  2  4  2  2  3  1  5  2 
COM1     SECKQHC  0  2  4  1  1  0  0  0 
COM1     SECKQIC  2  3  0  4  3  2  5  5 
COM1     SECKQKC  1  1  0  1  0  0  1  0 
COM1     SECKQMC  0  0  5  1  0  0  1  0 
COM1     SECKQNC  1  2  3  2  1  0  0  0 
COM1     SECKQSC  3  1  3  2  1  2  3  3 
COM1     SECKQTC  0  3  0  4  2  0  0  0 
COM1     SECKQVC  1  3  1  3  1  2  0  0 
COM1     SECKREC  2  2  1  2  1  1  0  1 
COM1     SECKRHC  0  3  1  2  1  0  0  1 
COM1     SECKRLC  0  0  2  0  0  1  0  1 
COM1     SECKRMC  0  2  1  3  1  2  1  2 
COM1     SECKRSC  1  2  4  0  3  4  1  5 
COM1     SECKRWC  2  0  0  0  1  2  0  0 
COM1     SECKSAC  0  2  4  1  1  3  2  2 
COM1     SECKSDC  3  3  1  0  1  0  1  0 
COM1     SECKSHC  3  4  0  1  2  1  1  0 
COM1     SECKSIC  6  2  3  5  5  4  6  6 
COM1     SECKSKC  1  2  2  4  1  3  2  2 
COM1     SECKSLC  1  1  0  0  0  1  0  1 
COM1     SECKSMC  3  0  1  1  2  3  5  5 
COM1     SECKSSC  4  3  0  2  1  2  2  3 
COM1     SECKSTC  3  2  0  1  0  2  0  0 
COM1     SECKSYC  3  6  6  2  4  3  7  6 
COM1     SECKTAC  0  3  4  3  3  1  4  5 
COM1     SECKTDC  1  1  1  2  1  0  0  1 
COM1     SECKTEC  1  3  3  1  3  0  3  3 
COM1     SECKTIC  2  1  5  5  2  1  3  1 
COM1     SECKTKC  1  1  7  3  1  0  1  1 
COM1     SECKTLC  0  1  0  1  1  1  2  2 
COM1     SECKTNC  5  3  5  6  3  1  1  3 
COM1     SECKTPC  0  4  2  1  0  1  0  0 
COM1     SECKTQC  2  2  2  3  2  1  0  1 
COM1     SECKTTC  2  4  2  1  0  1  1  1 
COM1     SECKTWC  2  0  0  1  1  3  2  3 
COM1     SECKTYC  5  4  2  4  8  2  9  4 
COM1     SECKVAC  3  5  2  2  1  3  1  2 
COM1     SECKVDC  1  2  3  5  6  4  6  8 
COM1     SECKVEC  1  2  3  3  0  1  2  1 
COM1     SECKVGC  2  2  3  2  3  3  3  4 
COM1     SECKVKC  1  0  1  3  2  1  1  2 
COM1     SECKVLC  0  0  2  0  1  0  1  1 
COM1     SECKVMC  1  2  2  2  4  0  4  4 
COM1     SECKVNC  3  3  2  4  2  1  1  1 
COM1     SECKVPC  0  2  0  3  4  2  2  4 
COM1     SECKVQC  1  5  1  3  1  1  2  2 
COM1     SECKVSC  4  2  3  3  3  2  3  3 
COM1     SECKVTC  1  4  3  4  3  2  5  4 
COM1     SECKVVC  2  1  4  1  3  2  5  4 
COM1     SECKVWC  0  1  3  2  1  0  1  0 
COM1     SECKWAC  1  1  0  2  0  2  2  1 
COM1     SECKWDC  2  0  1  1  2  2  3  4 
COM1     SECKWEC  3  0  2  1  2  1  3  3 
COM1     SECKWHC  2  1  0  3  1  3  1  0 
COM1     SECKWIC  2  1  5  2  1  1  2  0 
COM1     SECKWMC  0  1  1  1  0  0  2  1 
COM1     SECKWNC  1  2  1  0  1  0  1  1 
COM1     SECKWPC  0  0  0  1  2  0  3  3 
COM1     SECKWRC  1  1  2  0  0  1  4  0 
COM1     SECKWTC  2  1  2  2  0  0  2  0 
COM1     SECKWVC  3  2  0  0  0  1  0  0 
COM1     SECKWYC  3  0  1  3  0  1  4  1 
COM1     SECKYAC  2  1  5  4  1  1  2  3 
COM1     SECKYDC  5  3  5  7  7  4 11 11 
COM1     SECKYFC  2  3  2  7  1  2  3  2 
COM1     SECKYGC  0  0  0  1  0  0  1  0 
COM1     SECKYHC  2  4  4  4  2  1  4  2 
COM1     SECKYIC  5  3  5  6  4  3  8  6 
COM1     SECKYKC  0  6  8  3  2  2  2  2 
COM1     SECKYMC  0  2  4  2  2  2  1  1 
COM1     SECKYNC  1  4  7  4  8  5  3  7 
COM1     SECKYQC  0  4  2  5  0  0  2  4 
COM1     SECKYRC  2  3  1  1  4  4  3  4 
COM1     SECKYSC  1  8  5  3  2  1  4  2 
COM1     SECKYTC  1  3  5  6  8  6  6  7 
COM1     SECKYVC  4  3  1 11  3  5  9  6 
COM1     SECKYYC  3  2  4  8  6  5  7  9 
COM1     SECLAAC  1  3  0  4  4  0  2  3 
COM1     SECLAEC  2  0  2  1  1  0  1  0 
COM1     SECLAGC  0  1  1  0  2  0  2  1 
COM1     SECLAHC  2  0  2  1  0  0  0  1 
COM1     SECLAIC  2  4  3  5  1  1  1  1 
COM1     SECLAKC  2  0  1  1  1  2  2  2 
COM1     SECLALC  0  0  1  0  1  0  0  1 
COM1     SECLAMC  0  3  4  1  1  0  1  1 
COM1     SECLANC  1  1  3  0  4  3  4  4 
COM1     SECLASC  1  4  1  2  1  1  1  1 
COM1     SECLATC  1  4  1  0  2  2  4  5 
COM1     SECLAVC  4  5  3  0  1  0  2  0 
COM1     SECLDAC  2  1  1  1  0  1  0  0 
COM1     SECLDDC  2  2  3  5  1  1  0  1 
COM1     SECLDEC  3  3  3  4  3  2  2  3 
COM1     SECLDFC  2  0  5  0  1  0  1  1 
COM1     SECLDGC  1  3  2  0  0  1  1  1 
COM1     SECLDHC  1  4  1  1  4  2  4  1 
COM1     SECLDIC  2  5  1  5  1  0  1  1 
COM1     SECLDNC  0  4  1  3  1  1  2  2 
COM1     SECLDRC  1  1  2  3  0  0  0  1 
COM1     SECLDTC  0  2  1  3  6  2  1  3 
COM1     SECLEAC  0  2  0  1  1  0  1  0 
COM1     SECLEFC  3  3  2  2  0  1  0  1 
COM1     SECLEGC  1  0  1  0  0  0  1  0 
COM1     SECLEKC  2  3  0  3  1  0  2  1 
COM1     SECLENC  0  1  1  1  1  0  1  1 
COM1     SECLEQC  0  0  4  3  1  2  0  1 
COM1     SECLERC  0  1  0  0  1  0  1  0 
COM1     SECLESC  0  1  0  3  2  3  0  1 
COM1     SECLEVC  2  1  0  2  4  0  4  4 
COM1     SECLFAC  3  0  0  1  1  0  0  1 
COM1     SECLFFC  1  0  2  5  1  0  0  0 
COM1     SECLFIC  4  7  2  4  5  6  7  8 
COM1     SECLFKC  4  3  5  4  0  2  2  2 
COM1     SECLFLC  0  0  1  1  0  2  2  2 
COM1     SECLFMC  3  2  0  1  1  1  0  1 
COM1     SECLFNC  0  1  1  1  3  2  2  2 
COM1     SECLFPC  1  4  0  4  1  1  2  2 
COM1     SECLFQC  1  2  0  1  1  0  0  0 
COM1     SECLFVC  1  2  0  4  2  2  3  3 
COM1     SECLGAC  1  0  0  0  0  0  1  0 
COM1     SECLGDC  1  2  1  1  1  0  0  2 
COM1     SECLGEC  1  1  0  1  1  0  0  0 
COM1     SECLGFC  0  3  2  3  0  0  0  1 
COM1     SECLGHC  1  1  1  0  1  0  1  1 
COM1     SECLGNC  0  1  1  1  2  2  2  0 
COM1     SECLGQC  0  1  2  2  0  1  1  2 
COM1     SECLGSC  0  1  0  1  2  1  0  0 
COM1     SECLGVC  0  2  0  4  1  0  1  0 
COM1     SECLGYC  1  1  0  0  1  0  0  0 
COM1     SECLHFC  2  2  2  1  1  1  1  3 
COM1     SECLHKC  1  3  2  0  2  1  1  1 
COM1     SECLHLC  2  0  1  2  1  0  0  0 
COM1     SECLHNC  1  0  3  1  0  1  0  0 
COM1     SECLHPC  1  1  0  0  3  0  1  1 
COM1     SECLHTC  3  2  0  1  3  3  4  5 
COM1     SECLHYC  0  3  3  4  3  2  5  5 
COM1     SECLIDC  3  1  2  5  0  1  1  1 
COM1     SECLIEC  0  1  1  0  1  1  2  2 
COM1     SECLIHC  3  4  2  1  2  2  1  3 
COM1     SECLIIC  2  6  4  5  2  1  1  2 
COM1     SECLINC  4  4  0  1  2  0  1  1 
COM1     SECLIPC  0  1  1  2  0  1  0  0 
COM1     SECLIQC  2  2  2  2  3  2  3  3 
COM1     SECLIVC  2  1  0  6  2  1  0  1 
COM1     SECLIYC  3  2  2  4  1  3  2  4 
COM1     SECLKAC  0  2  1  0  1  1  1  2 
COM1     SECLKDC  2  1  2  2  0  1  1  1 
COM1     SECLKFC  1  2  1  1  1  0  0  0 
COM1     SECLKGC  2  0  1  0  2  2  3  3 
COM1     SECLKHC  2  1  2  2  4  3  1  1 
COM1     SECLKIC  0  4  1  1  0  0  1  0 
COM1     SECLKKC  1  2  0  2  0  2  2  2 
COM1     SECLKLC  3  0  2  0  0  1  1  1 
COM1     SECLKRC  1  2  0  2  0  1  0  0 
COM1     SECLKTC  0  4  0  2  0  1  0  0 
COM1     SECLKVC  1  2  1  1  2  1  3  1 
COM1     SECLKYC  3  1  3  4  2  2  0  1 
COM1     SECLLAC  1  2  1  0  0  0  0  1 
COM1     SECLLEC  3  1  3  0  0  1  1  1 
COM1     SECLLFC  2  6  0  0  2  1  3  3 
COM1     SECLLGC  1  0  1  0  1  0  0  0 
COM1     SECLLHC  0  0  3  0  1  0  1  1 
COM1     SECLLPC  0  1  1  0  1  0  1  0 
COM1     SECLLVC  0  1  1  1  1  0  1  1 
COM1     SECLMFC  0  1  1  2  4  2  1  4 
COM1     SECLMIC  0  4  1  2  0  0  1  0 
COM1     SECLMKC  3  1  2  0  1  0  0  0 
COM1     SECLMNC  0  0  2  2  2  0  2  2 
COM1     SECLMPC  1  0  3  0  0  1  0  0 
COM1     SECLMTC  1  2  2  1  0  2  0  1 
COM1     SECLMWC  0  2  0  1  0  1  2  1 
COM1     SECLMYC  2  2  1  3  2  3  3  4 
COM1     SECLNAC  1  1  1  0  0  0  0  1 
COM1     SECLNDC  2  1  0  3  0  0  0  1 
COM1     SECLNHC  1  3  0  1  1  0  0  0 
COM1     SECLNIC  0  1  2  4  1  0  1  1 
COM1     SECLNMC  1  1  1  1  0  0  1  1 
COM1     SECLNQC  1  1  1  1  1  0  1  1 
COM1     SECLPDC  3  0  2  1  1  1  1  1 
COM1     SECLPGC  0  0  4  0  2  1  3  3 
COM1     SECLPSC  0  0  1  1  1  0  1  1 
COM1     SECLPVC  2  3  4  1  1  0  1  1 
COM1     SECLPYC  0  3  3  3  1  6  8  6 
COM1     SECLQFC  2  3  1  3  2  0  2  0 
COM1     SECLQMC  0  0  3  0  1  0  1  1 
COM1     SECLQRC  0  1  1  1  0  1  0  1 
COM1     SECLQTC  2  1  0  2  1  0  0  0 
COM1     SECLQYC  3  4  0  1  1  0  1  1 
COM1     SECLRFC  2  3  0  2  1  2  1  1 
COM1     SECLRHC  2  3  1  0  2  2  2  3 
COM1     SECLRIC  3  1  1  2  1  0  1  2 
COM1     SECLRLC  0  0  0  2  1  1  0  1 
COM1     SECLRPC  0  3  0  1  0  0  2  1 
COM1     SECLRSC  0  3  1  2  1  1  1  2 
COM1     SECLRTC  4  1  2  1  2  2  4  3 
COM1     SECLRVC  1  0  0  0  1  2  2  3 
COM1     SECLSAC  0  2  3  1  1  0  1  0 
COM1     SECLSDC  0  4  1  2  1  0  0  0 
COM1     SECLSFC  3  2  1  2  0  0  2  0 
COM1     SECLSHC  4  2  0  0  0  1  1  1 
COM1     SECLSNC  1  1  2  0  2  0  2  3 
COM1     SECLSPC  1  1  0  1  1  0  1  2 
COM1     SECLSQC  2  0  0  1  2  1  1  1 
COM1     SECLSRC  0  0  0  1  1  0  0  1 
COM1     SECLSSC  1  4  1  1  3  0  3  3 
COM1     SECLSTC  1  2  3  2  1  1  2  2 
COM1     SECLSVC  0  1  2  1  3  0  2  1 
COM1     SECLSYC  0  3  2 12  6  5  6  8 
COM1     SECLTAC  0  2  3  0  0  1  3  4 
COM1     SECLTFC  0  2  3  0  3  0  1  1 
COM1     SECLTGC  1  0  3  1  0  1  1  1 
COM1     SECLTIC  4  3  0  2  1  3  1  2 
COM1     SECLTMC  1  0  2  2  1  0  0  0 
COM1     SECLTNC  1  4  2  0  1  2  2  1 
COM1     SECLTQC  1  4  1  4  0  2  2  2 
COM1     SECLTRC  0  1  0  4  1  0  0  0 
COM1     SECLTTC  4  3  2  1  2  1  1  2 
COM1     SECLVAC  3  3  1  1  1  5  6  4 
COM1     SECLVEC  2  1  1  2  2  0  1  1 
COM1     SECLVFC  3  2  5  1  5  4  7  8 
COM1     SECLVGC  2  3  2  1  0  2  1  2 
COM1     SECLVKC  3  1  0  3  0  1  0  0 
COM1     SECLVNC  3  5  1  3  3  1  1  0 
COM1     SECLVQC  0  3  3  1  1  0  0  2 
COM1     SECLVRC  2  5  0  4  1  3  3  2 
COM1     SECLVSC  2  0  0  3  1  0  1  0 
COM1     SECLVTC  3  4  2  2  2  1  3  3 
COM1     SECLVVC  2  6  2  1  1  4  3  2 
COM1     SECLVWC  0  0  0  1  0  2  2  0 
COM1     SECLVYC  1  2  3  2  0  1  2  1 
COM1     SECLWFC  1  0  3  1  0  2  4  3 
COM1     SECLWGC  1  0  1  0  1  1  2  2 
COM1     SECLWNC  0  0  0  1  1  2  1  3 
COM1     SECLWPC  1  0  0  1  1  0  3  0 
COM1     SECLWSC  1  0  1  0  1  0  0  1 
COM1     SECLWWC  0  0  1  2  4  2  0  2 
COM1     SECLWYC  0  0  3  3  1  2  3  3 
COM1     SECLYGC  2  1  1  3  1  0  1  2 
COM1     SECLYHC  3  4  2  1  2  2  2  3 
COM1     SECLYLC  0  2  2  0  3  3  2  4 
COM1     SECLYNC  2  6  1  4  1  0  1  1 
COM1     SECLYPC  0  2  2  1  2  1  0  1 
COM1     SECLYRC  2  1  0  0  2  1  3  3 
COM1     SECLYTC  1  6  1  7  3  2  1  1 
COM1     SECLYVC  1  3  3  4  0  2  1  1 
COM1     SECLYYC  2  2  5  1  1  1  2  2 
COM1     SECMADC  0  1  6  1  2  1  3  1 
COM1     SECMAEC  3  1  4  3  1  0  1  0 
COM1     SECMAGC  0  0  0  2  4  2  1  2 
COM1     SECMAIC  2  2  4  5  1  1  1  1 
COM1     SECMAMC  0  2  1  3  4  1  1  2 
COM1     SECMANC  0  1  4  1  4  2  4  4 
COM1     SECMAPC  1  1  1  1  1  2  3  3 
COM1     SECMAQC  0  1  5  0  0  0  1  0 
COM1     SECMASC  1  0  1  0  0  1  1  1 
COM1     SECMAVC  7  1  4  5  3  4  7  5 
COM1     SECMAWC  3  1  1  0  1  0  1  0 
COM1     SECMAYC  2  1  7  4  3  3  1  1 
COM1     SECMDAC  1  6  2  3  4  2  2  3 
COM1     SECMDDC  3  4  4  2  4  6  7  9 
COM1     SECMDEC  0  2  3  2  3  3  3  4 
COM1     SECMDFC  3  2  4  3  1  3  4  3 
COM1     SECMDKC  1  2  1  4  2  0  3  2 
COM1     SECMDMC  1  2  1  0  0  1  1  1 
COM1     SECMDNC  3  5  0  3  0  2  2  2 
COM1     SECMDPC  2  0  1  0  1  3  0  2 
COM1     SECMDRC  1  2  2  4  7  3  5  6 
COM1     SECMDSC  4  5  2  4  0  1  2  2 
COM1     SECMDTC  3  6  5  3  4  3  2  5 
COM1     SECMDVC  3  4  4  5  2  2  1  3 
COM1     SECMDWC  1  4  2  1  2  0  0  1 
COM1     SECMEFC  1  1  1  5  0  0  0  2 
COM1     SECMEGC  2  0  2  2  2  1  2  1 
COM1     SECMEKC  1  2  3  0  3  0  1  1 
COM1     SECMELC  0  1  1  1  0  0  1  0 
COM1     SECMEMC  0  1  1  0  1  1  2  2 
COM1     SECMESC  3  3  2  2  2  1  1  1 
COM1     SECMEYC  1  0  6  0  1  1  4  3 
COM1     SECMFAC  2  7  7  3  0  1  2  4 
COM1     SECMFEC  0  0  3  2  1  0  1  1 
COM1     SECMFGC  1  3  1  1  1  1  0  1 
COM1     SECMFIC  4  7  1  6  1  2  3  3 
COM1     SECMFLC  2  2  1  0  0  0  0  2 
COM1     SECMFPC  3  2  3  3  1  2  1  2 
COM1     SECMFQC  0  2  2  1  2  0  1  0 
COM1     SECMFSC  3  7  2  2  3  1  1  2 
COM1     SECMFTC  3  3  4  4  2  2  2  2 
COM1     SECMFWC  0  0  1  1  1  1  2  2 
COM1     SECMFYC  5  1  3  6 10  4  7  6 
COM1     SECMGAC  1  1  2  1  3  3  1  2 
COM1     SECMGDC  3  1  2  2  2  0  2  0 
COM1     SECMGGC  2  1  0  0  0  0  1  0 
COM1     SECMGIC  2  0  1  1  1  3  2  2 
COM1     SECMGKC  0  0  1  2  0  1  1  1 
COM1     SECMGLC  1  0  2  0  0  2  3  2 
COM1     SECMGNC  0  0  0  2  3  1  0  2 
COM1     SECMGPC  1  2  0  0  3  0  2  3 
COM1     SECMGRC  0  1  2  0  1  1  1  1 
COM1     SECMGTC  1  3  2  3  0  0  0  2 
COM1     SECMGVC  2  2  1  3  0  1  1  1 
COM1     SECMGYC  0  3  0  3  2  1  1  2 
COM1     SECMHAC  4  3  4  2  3  5  5  8 
COM1     SECMHEC  0  0  1  3  1  1  2  2 
COM1     SECMHFC  1  3  6  3  3  2  3  2 
COM1     SECMHGC  1  3  1  1  0  1  1  1 
COM1     SECMHHC  1  2  4  1  2  1  2  3 
COM1     SECMHIC  1  5  5  4  2  1  2  3 
COM1     SECMHKC  1  5  2  0  1  2  2  3 
COM1     SECMHLC  2  1  0  2  0  0  1  0 
COM1     SECMHMC  1  1  1  1  1  1  1  1 
COM1     SECMHPC  1  2  4  1  1  0  2  1 
COM1     SECMHQC  0  3  1  2  1  0  0  0 
COM1     SECMHRC  0  1  3  2  0  0  1  0 
COM1     SECMHTC  1  3  4  5  1  1  0  1 
COM1     SECMHVC  2  3  3  5  3  0  1  2 
COM1     SECMHWC  1  0  1  0  1  0  0  1 
COM1     SECMHYC  3  5  4  3  2  1  2  2 
COM1     SECMIAC  1  2  2  3  4  1  5  5 
COM1     SECMIDC  4  3  5  2  1  2  1  3 
COM1     SECMIFC  3  6  3  3  2  4  0  2 
COM1     SECMIHC  6  2  4  1  7  1  5  6 
COM1     SECMIKC  3  1  1  5  3  1  2  2 
COM1     SECMILC  3  0  1  0  1  0  0  0 
COM1     SECMIMC  3  3  1  2  0  0  2  0 
COM1     SECMINC  4  3  2  7  8  3  8 10 
COM1     SECMIPC  0  4  0  1  1  2  1  2 
COM1     SECMIQC  1  1  0  3  2  0  1  1 
COM1     SECMIRC  1  2  0  1  2  2  2  3 
COM1     SECMISC  2  4  1  3  2  4  6  6 
COM1     SECMIVC  5  3  3  5  1  2  2  3 
COM1     SECMIWC  1  0  1  1  0  1  0  0 
COM1     SECMKAC  1  3  1  1  3  1  2  2 
COM1     SECMKDC  1  3  4  3  5  2  4  5 
COM1     SECMKFC  1  2  1  2  1  1  0  0 
COM1     SECMKGC  0  0  0  1  1  0  0  0 
COM1     SECMKHC  2  2  1  1  0  1  1  1 
COM1     SECMKIC  1  2  1  3  1  0  0  0 
COM1     SECMKKC  0  1  2  2  0  0  0  1 
COM1     SECMKMC  0  0  5  1  1  0  1  1 
COM1     SECMKNC  3  1  3  2  0  0  1  1 
COM1     SECMKRC  2  1  0  3  1  1  4  2 
COM1     SECMKSC  3  3  4  4  1  3  4  4 
COM1     SECMKTC  1  2  0  1  0  2  0  0 
COM1     SECMKVC  2  1  1  5  1  0  1  1 
COM1     SECMKWC  0  1  0  0  2  1  1  1 
COM1     SECMKYC  2  2  6  4  1  0  1  2 
COM1     SECMLAC  0  0  2  0  1  2  1  2 
COM1     SECMLDC  2  1  3  2  0  1  1  1 
COM1     SECMLFC  0  0  0  3  0  3  1  2 
COM1     SECMLGC  0  0  1  1  1  0  0  0 
COM1     SECMLIC  3  1  0  3  0  1  1  1 
COM1     SECMLMC  1  3  1  3  1  2  3  3 
COM1     SECMLPC  1  0  3  1  0  0  0  2 
COM1     SECMLRC  1  1  3  0  0  1  1  1 
COM1     SECMLYC  3  2  0  2  0  1  2  0 
COM1     SECMMAC  2  2  3  1  1  0  1  2 
COM1     SECMMDC  2  2  1  2  2  0  0  0 
COM1     SECMMEC  1  2  0  3  1  0  1  1 
COM1     SECMMFC  1  1  1  4  3  0  0  3 
COM1     SECMMHC  0  1  1  1  1  3  2  1 
COM1     SECMMKC  3  3  1  1  3  2  1  3 
COM1     SECMMLC  0  0  0  2  1  0  0  0 
COM1     SECMMNC  1  1  2  3  1  1  0  1 
COM1     SECMMPC  0  0  3  2  0  2  2  1 
COM1     SECMMRC  0  1  3  3  1  0  0  0 
COM1     SECMMSC  2  1  1  3  1  1  1  2 
COM1     SECMMTC  3  0  1  2  2  0  3  4 
COM1     SECMMYC  5  4  0  5  3  1  4  4 
COM1     SECMNEC  0  2  1  2  0  1  0  0 
COM1     SECMNFC  2  1  0  2  2  2  3  3 
COM1     SECMNKC  2  3  1  3  3  0  1  1 
COM1     SECMNLC  0  2  1  1  1  0  0  0 
COM1     SECMNMC  2  1  0  2  0  1  1  1 
COM1     SECMNNC  3  2  2  5  0  1  1  1 
COM1     SECMNPC  1  1  0  0  0  0  1  0 
COM1     SECMNRC  0  0  1  0  2  1  1  2 
COM1     SECMNSC  0  1  1  4  0  2  1  2 
COM1     SECMNVC  2  1  5  2  4  1  6  5 
COM1     SECMPAC  4  2  0  0  1  1  1  1 
COM1     SECMPDC  1  2  3  4  1  2  3  2 
COM1     SECMPEC  0  1  0  6  2  0  1  1 
COM1     SECMPGC  1  0  3  2  1  2  3  3 
COM1     SECMPHC  1  3  2  1  4  3  1  6 
COM1     SECMPMC  2  1  1  0  2  2  2  3 
COM1     SECMPPC  2  2  1  3  2  1  0  1 
COM1     SECMPTC  1  7  0  1  5  3  3  5 
COM1     SECMPVC  5  2  2  7  3  1  0  2 
COM1     SECMPWC  1  3  2  0  3  1  2  0 
COM1     SECMPYC  4  4  2  4  7  4  5  5 
COM1     SECMQDC  3  0  4  3  2  2  1  3 
COM1     SECMQEC  2  4  5  3  1  3  1  1 
COM1     SECMQHC  5  2  3  1  4  0  3  3 
COM1     SECMQMC  1  2  0  2  1  1  0  1 
COM1     SECMQRC  4  1  4  1  1  1  3  2 
COM1     SECMQSC  3  1  1  3  5  0  5  2 
COM1     SECMQTC  2  2  4  1  0  1  1  1 
COM1     SECMQVC  2  4  1  3  0  2  1  1 
COM1     SECMQWC  1  0  0  2  1  1  1  0 
COM1     SECMRAC  2  3  4  1  2  1  4  2 
COM1     SECMRDC  0  1  2  1  1  0  1  0 
COM1     SECMRFC  2  4  2  3  0  1  3  0 
COM1     SECMRIC  5  4  1  3  5  5  4  7 
COM1     SECMRKC  3  2  2  3  0  0  1  1 
COM1     SECMRMC  0  0  2  2  0  1  0  0 
COM1     SECMRNC  1  1  1  4  1  1  1  3 
COM1     SECMRPC  2  4  1  2  2  1  4  3 
COM1     SECMRQC  2  2  1  2  0  1  2  2 
COM1     SECMRRC  0  0  2  0  0  1  0  0 
COM1     SECMRTC  5  1  1  1  3  4  2  6 
COM1     SECMRVC  1  6  5  3  5  6  5  9 
COM1     SECMRWC  1  2  1  0  2  1  0  1 
COM1     SECMRYC  5  2  3  1  0  0  3  0 
COM1     SECMSDC  5  2  1  2  1  1  1  0 
COM1     SECMSEC  2  4  4  2  3  2  1  3 
COM1     SECMSFC  5  2  1  4  2  3  4  5 
COM1     SECMSGC  1  2  3  1  0  0  0  1 
COM1     SECMSKC  1  1  1  6  0  1  1  2 
COM1     SECMSMC  1  0  2  3  0  1  1  1 
COM1     SECMSNC  1  1  1  2  1  0  2  0 
COM1     SECMSRC  0  2  1  0  1  1  0  1 
COM1     SECMSTC  0  3  0  3  1  0  1  0 
COM1     SECMSVC  4  4  3  2  8  3  5  5 
COM1     SECMSYC  2  4  1  3  2  1  0  2 
COM1     SECMTFC  3  2  4  5  1  1  2  1 
COM1     SECMTHC  2  4  2  4  0  2  3  2 
COM1     SECMTIC  3  1  2  3  1  1  1  2 
COM1     SECMTKC  1  1  4  2  3  3  3  3 
COM1     SECMTMC  2  1  1  1  1  0  1  0 
COM1     SECMTQC  2  4  4  2  0  1  1  1 
COM1     SECMTRC  0  0  2  1  2  5  1  0 
COM1     SECMTSC  4  1  3  2  2  1  2  2 
COM1     SECMTTC  2  2  0  2  2  4  1  3 
COM1     SECMTVC  6  6  7  4  1  7  9  7 
COM1     SECMTYC  0  4  1  4  5  5  2  5 
COM1     SECMVAC  3  0  1  1  2  1  0  1 
COM1     SECMVEC  2  1  2  4  1  0  1  1 
COM1     SECMVFC  1  0  6  4  1  4  5  2 
COM1     SECMVGC  1  3  4  3  1  2  2  1 
COM1     SECMVKC  1  6  3  5  4  1  2  2 
COM1     SECMVMC  5  5  4  3  1  2  1  2 
COM1     SECMVNC  0  1  5  3  2  3  4  2 
COM1     SECMVPC  2  2  2  3  0  0  2  0 
COM1     SECMVRC  1  3  1  2  1  5  4  5 
COM1     SECMVTC  3  4  5  5  4  9  8 10 
COM1     SECMVVC  3  5  3  2  1  2  3  3 
COM1     SECMVYC  4  5  6  2  7  3  8  6 
COM1     SECMWAC  0  1  1  0  1  1  1  1 
COM1     SECMWDC  0  1  1  1  3  3  2  4 
COM1     SECMWEC  0  1  2  0  0  0  1  0 
COM1     SECMWFC  0  0  1  0  2  0  0  0 
COM1     SECMWHC  1  0  3  1  2  2  3  0 
COM1     SECMWIC  0  0  3  2  0  0  2  0 
COM1     SECMWKC  1  0  1  1  1  0  2  0 
COM1     SECMWMC  1  0  0  0  1  1  0  1 
COM1     SECMWPC  1  1  2  0  1  0  3  0 
COM1     SECMWQC  1  1  0  1  4  1  2  1 
COM1     SECMWSC  2  1  0  0  1  0  0  0 
COM1     SECMWTC  1  0  2  0  1  1  0  0 
COM1     SECMWVC  3  2  1  1  2  1  1  3 
COM1     SECMWWC  0  0  0  2  0  0  0  1 
COM1     SECMWYC  3  5  5  1  4  4  6  6 
COM1     SECMYEC  3  3  2  5  0  1  1  1 
COM1     SECMYGC  1  4  0  1  1  1  2  2 
COM1     SECMYHC  3  9  5  3  2  3  3  5 
COM1     SECMYLC  2  4  2  1  3  1  2  3 
COM1     SECMYMC  1  4  3  4  3  1  2  2 
COM1     SECMYNC  6  5  4  2  4  3  4  3 
COM1     SECMYPC  1  1  2  1  1  2  1  3 
COM1     SECMYQC  4  5  5  4  2  3  2  1 
COM1     SECMYRC  1  0  5  2  5  1  4  5 
COM1     SECMYSC  1  5  4  3  4  0  2  0 
COM1     SECMYTC  3  6  5  6  4  7  5  9 
COM1     SECNAAC  2  2  1  2  0  1  1  1 
COM1     SECNADC  3  4  5  6  1  1  2  2 
COM1     SECNAEC  3  5  3  3  4  1  5  5 
COM1     SECNAFC  3  1  2  4  1  1  4  2 
COM1     SECNAIC  7  0  3  5  3  1  3  0 
COM1     SECNAMC  3  1  2  1  1  0  1  1 
COM1     SECNANC  5  1  2  3  1  0  2  1 
COM1     SECNARC  2  3  2  3  0  1  1  1 
COM1     SECNASC  3  2  1  4  2  2  1  3 
COM1     SECNAVC  3  2  2  4  3  0  0  0 
COM1     SECNAWC  1  1  2  1  0  2  0  0 
COM1     SECNAYC  3  4  3  3  5  4  7  8 
COM1     SECNDDC  2  1  0  4  1  3  3  3 
COM1     SECNDEC  0  6  4  3  0  1  1  1 
COM1     SECNDIC  1  2  5  8  2  4  4  5 
COM1     SECNDMC  1  2  1  1  1  1  1  1 
COM1     SECNDNC  1  4  1  4  0  1  1  1 
COM1     SECNDQC  0  3  4  0  1  3  5  4 
COM1     SECNDRC  1  0  1  0  3  1  1  3 
COM1     SECNDSC  3  3  0  1  0  0  0  1 
COM1     SECNEAC  1  3  3  0  2  2  0  2 
COM1     SECNEDC  2  6  1  1  0  0  0  2 
COM1     SECNEGC  4  1  1  0  2  0  0  0 
COM1     SECNEHC  3  5  1  1  0  2  2  2 
COM1     SECNEIC  5  4  2  5  1  6  5  6 
COM1     SECNEKC  0  2  2  0  0  2  2  2 
COM1     SECNELC  1  1  0  1  2  3  4  3 
COM1     SECNEMC  1  1  1  2  0  1  0  0 
COM1     SECNENC  2  0  1  1  1  1  2  2 
COM1     SECNEPC  0  2  0  0  1  0  0  0 
COM1     SECNETC  4  3  1  3  3  1  4  4 
COM1     SECNEVC  2  2  3  3  1  3  3  3 
COM1     SECNFDC  3  3  4  2  3  1  4  4 
COM1     SECNFEC  2  5  1  1  2  1  2  1 
COM1     SECNFPC  2  1  2  1  0  0  1  0 
COM1     SECNFSC  0  2  2  5  8  0  1  3 
COM1     SECNFVC  1  4  6  3  2  1  1  1 
COM1     SECNFWC  0  1  1  0  1  1  0  1 
COM1     SECNFYC  6  6  4  2  1  1  2  3 
COM1     SECNGAC  2  1  2  0  4  3  4  2 
COM1     SECNGEC  0  2  1  3  1  1  2  2 
COM1     SECNGFC  2  3  1  0  2  1  3  3 
COM1     SECNGKC  2  3  1  0  0  1  0  0 
COM1     SECNGNC  1  1  0  2  2  3  2  4 
COM1     SECNGPC  1  2  2  4  3  2  0  2 
COM1     SECNGRC  0  0  2  0  0  3  3  3 
COM1     SECNGSC  1  2  0  1  0  2  2  2 
COM1     SECNGTC  1  2  1  2  2  0  2  2 
COM1     SECNGVC  1  1  2  0  3  1  4  4 
COM1     SECNGYC  0  1  2  2  2  4  2  3 
COM1     SECNHDC  0  0  1  1  1  0  2  1 
COM1     SECNHFC  1  2  1  7  3  1  1  4 
COM1     SECNHGC  1  5  1  0  1  2  1  2 
COM1     SECNHHC  2  4  3  2  1  0  1  1 
COM1     SECNHIC  6  1  1  2  4  1  3  3 
COM1     SECNHKC  0  2  1  2  0  0  0  1 
COM1     SECNHMC  1  2  0  1  2  2  1  3 
COM1     SECNHNC  0  0  3  2  3  2  2  4 
COM1     SECNHWC  0  0  4  0  1  2  1  1 
COM1     SECNHYC  2  5  2  3  3  1  3  2 
COM1     SECNIAC  4  2  5  2  0  2  1  1 
COM1     SECNIDC  2  6  5  3  3  2  1  2 
COM1     SECNIEC  0  4  5  6  1  2  0  4 
COM1     SECNIHC  3  6  2  4  3  2  4  4
[truncated: 6,320,079 more chars]
