# Supplementary material for: Compositional Bias in Naïve and Chemically-modified Phage-Displayed Libraries uncovered by Paired-end Deep Sequencing
Source: Sci Rep. 2018 Jan 19;8:1214. doi: 10.1038/s41598-018-19439-2 (PMC5775325; doi:10.1038/s41598-018-19439-2)
Supplement: Supplementary file 4 — Supplementary Information [file 41598_2018_19439_MOESM4_ESM.zip › Naive_Libraries/TriNuc_DE_result_SLN.txt]

Cat.  Sequence S1 S2 S3 S4 L1 L2 L3 L4 N1 N2 N3 N4
UPS55 SACAGLC  0  0  1  1  0  0  0  0  0  0  0  0 
UPS55 SACAMWC  3  1  1  0  0  0  0  0  0  0  0  0 
UPS55 SACAPWC  0  1  2  0  0  0  0  0  0  0  0  0 
UPS55 SACASPC  1  1  0  1  0  0  0  0  0  0  0  0 
UPS55 SACDLLC  0  3  0  0  0  0  0  0  0  0  0  0 
UPS55 SACEAPC  1  1  0  0  0  0  0  0  0  0  0  0 
UPS55 SACELLC  0  1  1  0  0  0  0  0  0  0  0  0 
UPS55 SACENWC  1  0  1  1  0  0  0  0  0  0  0  0 
UPS55 SACEWLC  0  2  2  0  0  0  0  0  0  0  0  0 
UPS55 SACFDWC  1  0  1  2  0  0  0  0  0  0  0  0 
UPS55 SACFGGC  1  0  0  0  0  0  0  0  0  0  0  0 
UPS55 SACFPQC  0  0  4  1  0  0  0  0  0  0  0  0 
UPS55 SACFPWC  0  0  0  1  0  0  0  0  0  0  0  0 
UPS55 SACFTWC  0  1  2  1  0  0  0  0  0  0  0  0 
UPS55 SACGEWC  1  0  1  1  0  0  0  0  0  0  0  0 
UPS55 SACGGGC  1  0  0  0  0  0  0  0  0  0  0  0 
UPS55 SACGGWC  1  0  0  0  0  0  0  0  0  0  0  0 
UPS55 SACGKWC  2  0  0  0  0  0  0  0  0  0  0  0 
UPS55 SACGLMC  0  1  1  0  0  0  0  0  0  0  0  0 
UPS55 SACGNMC  1  1  1  1  0  0  0  0  0  0  0  0 
UPS55 SACGQMC  1  0  3  1  0  0  0  0  0  0  0  0 
UPS55 SACGWLC  0  0  0  2  0  0  0  0  0  0  0  0 
UPS55 SACHGMC  0  3  1  1  0  0  0  0  0  0  0  0 
UPS55 SACHGPC  2  0  0  2  0  0  0  0  0  0  0  0 
UPS55 SACHLGC  1  3  0  0  0  0  0  0  0  0  0  0 
UPS55 SACHNGC  2  0  1  0  0  0  0  0  0  0  0  0 
UPS55 SACHPLC  0  1  0  0  0  0  0  0  0  0  0  0 
UPS55 SACHSPC  3  0  0  2  0  0  0  0  0  0  0  0 
UPS55 SACHVLC  3  0  2  0  0  0  0  0  0  0  0  0 
UPS55 SACHWLC  1  1  2  0  0  0  0  0  0  0  0  0 
UPS55 SACIHPC  1  2  1  0  0  0  0  0  0  0  0  0 
UPS55 SACILLC  1  0  3  0  0  0  0  0  0  0  0  0 
UPS55 SACIWGC  2  1  0  1  0  0  0  0  0  0  0  0 
UPS55 SACKEGC  0  1  1  1  0  0  0  0  0  0  0  0 
UPS55 SACKGQC  3  1  1  0  0  0  0  0  0  0  0  0 
UPS55 SACKKPC  0  1  0  0  0  0  0  0  0  0  0  0 
UPS55 SACKLGC  0  1  1  1  0  0  0  0  0  0  0  0 
UPS55 SACKLRC  0  1  0  2  0  0  0  0  0  0  0  0 
UPS55 SACKNAC  1  3  1  0  0  0  0  0  0  0  0  0 
UPS55 SACKRLC  1  2  0  1  0  0  0  0  0  0  0  0 
UPS55 SACKRRC  0  2  2  1  0  0  0  0  0  0  0  0 
UPS55 SACKWGC  0  0  1  1  0  0  0  0  0  0  0  0 
UPS55 SACLFPC  1  0  1  0  0  0  0  0  0  0  0  0 
UPS55 SACLGWC  1  0  1  0  0  0  0  0  0  0  0  0 
UPS55 SACLHLC  2  0  2  0  0  0  0  0  0  0  0  0 
UPS55 SACLIWC  0  1  0  1  0  0  0  0  0  0  0  0 
UPS55 SACLLGC  2  2  1  0  0  0  0  0  0  0  0  0 
UPS55 SACLMPC  2  0  1  0  0  0  0  0  0  0  0  0 
UPS55 SACLMWC  1  3  0  0  0  0  0  0  0  0  0  0 
UPS55 SACLNAC  0  1  2  2  0  0  0  0  0  0  0  0 
UPS55 SACLNGC  0  0  0  1  0  0  0  0  0  0  0  0 
UPS55 SACLNLC  0  1  0  1  0  0  0  0  0  0  0  0 
UPS55 SACLSGC  1  0  1  0  0  0  0  0  0  0  0  0 
UPS55 SACLWDC  0  1  0  0  0  0  0  0  0  0  0  0 
UPS55 SACLWGC  1  0  0  1  0  0  0  0  0  0  0  0 
UPS55 SACLWKC  1  3  0  0  0  0  0  0  0  0  0  0 
UPS55 SACLWLC  1  0  1  0  0  0  0  0  0  0  0  0 
UPS55 SACLWPC  0  0  1  0  0  0  0  0  0  0  0  0 
UPS55 SACLWWC  0  1  1  0  0  0  0  0  0  0  0  0 
UPS55 SACMAWC  1  1  0  1  0  0  0  0  0  0  0  0 
UPS55 SACMHWC  1  0  1  2  0  0  0  0  0  0  0  0 
UPS55 SACMKPC  1  1  1  1  0  0  0  0  0  0  0  0 
UPS55 SACMPPC  2  0  1  0  0  0  0  0  0  0  0  0 
UPS55 SACMSPC  0  2  0  0  0  0  0  0  0  0  0  0 
UPS55 SACMWLC  1  0  1  1  0  0  0  0  0  0  0  0 
UPS55 SACMWRC  0  0  1  0  0  0  0  0  0  0  0  0 
UPS55 SACNFWC  1  2  1  1  0  0  0  0  0  0  0  0 
UPS55 SACNGLC  0  1  0  0  0  0  0  0  0  0  0  0 
UPS55 SACNGMC  1  0  1  0  0  0  0  0  0  0  0  0 
UPS55 SACNGWC  0  0  1  0  0  0  0  0  0  0  0  0 
UPS55 SACNLMC  1  2  1  1  0  0  0  0  0  0  0  0 
UPS55 SACNRWC  0  0  1  0  0  0  0  0  0  0  0  0 
UPS55 SACNWGC  2  0  1  0  0  0  0  0  0  0  0  0 
UPS55 SACNWRC  0  0  0  1  0  0  0  0  0  0  0  0 
UPS55 SACNWWC  0  1  0  0  0  0  0  0  0  0  0  0 
UPS55 SACNYWC  0  1  3  1  0  0  0  0  0  0  0  0 
UPS55 SACPKMC  2  1  2  0  0  0  0  0  0  0  0  0 
UPS55 SACPLWC  1  0  0  0  0  0  0  0  0  0  0  0 
UPS55 SACPNLC  0  0  1  0  0  0  0  0  0  0  0  0 
UPS55 SACPNRC  0  0  2  1  0  0  0  0  0  0  0  0 
UPS55 SACPPWC  0  1  1  1  0  0  0  0  0  0  0  0 
UPS55 SACPQEC  1  0  1  0  0  0  0  0  0  0  0  0 
UPS55 SACPQLC  0  1  1  0  0  0  0  0  0  0  0  0 
UPS55 SACPRGC  2  2  1  0  0  0  0  0  0  0  0  0 
UPS55 SACPRKC  3  0  2  0  0  0  0  0  0  0  0  0 
UPS55 SACPTRC  1  1  1  2  0  0  0  0  0  0  0  0 
UPS55 SACPWDC  1  1  2  0  0  0  0  0  0  0  0  0 
UPS55 SACPWLC  0  2  0  1  0  0  0  0  0  0  0  0 
UPS55 SACQHWC  1  1  1  0  0  0  0  0  0  0  0  0 
UPS55 SACQLWC  1  1  0  0  0  0  0  0  0  0  0  0 
UPS55 SACQNLC  1  1  1  1  0  0  0  0  0  0  0  0 
UPS55 SACQRWC  0  1  0  0  0  0  0  0  0  0  0  0 
UPS55 SACRGWC  0  0  1  0  0  0  0  0  0  0  0  0 
UPS55 SACRMWC  0  1  2  1  0  0  0  0  0  0  0  0 
UPS55 SACRNWC  1  1  1  1  0  0  0  0  0  0  0  0 
UPS55 SACRPSC  2  2  0  0  0  0  0  0  0  0  0  0 
UPS55 SACRQWC  2  0  1  1  0  0  0  0  0  0  0  0 
UPS55 SACRRLC  0  1  0  2  0  0  0  0  0  0  0  0 
UPS55 SACRWMC  1  2  1  0  0  0  0  0  0  0  0  0 
UPS55 SACRWQC  0  0  3  1  0  0  0  0  0  0  0  0 
UPS55 SACRWRC  1  1  0  0  0  0  0  0  0  0  0  0 
UPS55 SACRWWC  0  1  0  0  0  0  0  0  0  0  0  0 
UPS55 SACSFWC  0  1  1  2  0  0  0  0  0  0  0  0 
UPS55 SACSIGC  3  1  0  1  0  0  0  0  0  0  0  0 
UPS55 SACSLWC  0  0  0  2  0  0  0  0  0  0  0  0 
UPS55 SACSMLC  1  1  1  2  0  0  0  0  0  0  0  0 
UPS55 SACSNWC  0  0  1  0  0  0  0  0  0  0  0  0 
UPS55 SACSPRC  1  2  1  0  0  0  0  0  0  0  0  0 
UPS55 SACSRNC  2  0  1  1  0  0  0  0  0  0  0  0 
UPS55 SACSSWC  0  2  2  1  0  0  0  0  0  0  0  0 
UPS55 SACSVWC  0  2  1  1  0  0  0  0  0  0  0  0 
UPS55 SACSWAC  0  1  0  3  0  0  0  0  0  0  0  0 
UPS55 SACSWMC  0  0  1  1  0  0  0  0  0  0  0  0 
UPS55 SACSWRC  1  0  2  0  0  0  0  0  0  0  0  0 
UPS55 SACTGWC  2  0  1  2  0  0  0  0  0  0  0  0 
UPS55 SACWAGC  0  0  1  2  0  0  0  0  0  0  0  0 
UPS55 SACWDPC  0  2  1  2  0  0  0  0  0  0  0  0 
UPS55 SACWERC  1  0  1  1  0  0  0  0  0  0  0  0 
UPS55 SACWFLC  2  1  1  0  0  0  0  0  0  0  0  0 
UPS55 SACWHLC  0  1  0  2  0  0  0  0  0  0  0  0 
UPS55 SACWHWC  0  0  1  0  0  0  0  0  0  0  0  0 
UPS55 SACWKRC  0  0  0  1  0  0  0  0  0  0  0  0 
UPS55 SACWKWC  1  0  1  0  0  0  0  0  0  0  0  0 
UPS55 SACWMGC  1  0  0  0  0  0  0  0  0  0  0  0 
UPS55 SACWNLC  0  0  2  0  0  0  0  0  0  0  0  0 
UPS55 SACWNWC  1  0  0  0  0  0  0  0  0  0  0  0 
UPS55 SACWPNC  0  0  1  0  0  0  0  0  0  0  0  0 
UPS55 SACWPWC  0  2  0  0  0  0  0  0  0  0  0  0 
UPS55 SACWQMC  1  0  0  0  0  0  0  0  0  0  0  0 
UPS55 SACWQNC  1  2  2  0  0  0  0  0  0  0  0  0 
UPS55 SACWQWC  0  0  2  1  0  0  0  0  0  0  0  0 
UPS55 SACWRGC  0  0  0  3  0  0  0  0  0  0  0  0 
UPS55 SACWSAC  0  1  0  1  0  0  0  0  0  0  0  0 
UPS55 SACWSGC  2  1  0  1  0  0  0  0  0  0  0  0 
UPS55 SACWSLC  0  1  0  1  0  0  0  0  0  0  0  0 
UPS55 SACWTPC  0  0  0  1  0  0  0  0  0  0  0  0 
UPS55 SACWWHC  2  0  1  1  0  0  0  0  0  0  0  0 
UPS55 SACWWPC  0  0  1  2  0  0  0  0  0  0  0  0 
UPS55 SACWWQC  0  1  0  2  0  0  0  0  0  0  0  0 
UPS55 SACWYLC  0  1  0  1  0  0  0  0  0  0  0  0 
UPS55 SACYGGC  0  1  0  1  0  0  0  0  0  0  0  0 
UPS55 SDCAGWC  1  0  2  0  0  0  0  0  0  0  0  0 
UPS55 SDCALRC  3  1  0  1  0  0  0  0  0  0  0  0 
UPS55 SDCDWWC  0  0  0  1  0  0  0  0  0  0  0  0 
UPS55 SDCEDWC  2  1  1  1  0  0  0  0  0  0  0  0 
UPS55 SDCELWC  1  0  3  1  0  0  0  0  0  0  0  0 
UPS55 SDCFGPC  5  0  0  0  0  0  0  0  0  0  0  0 
UPS55 SDCFGQC  0  0  3  2  0  0  0  0  0  0  0  0 
UPS55 SDCFGRC  0  3  2  0  0  0  0  0  0  0  0  0 
UPS55 SDCFNWC  1  1  1  0  0  0  0  0  0  0  0  0 
UPS55 SDCGEWC  0  1  0  0  0  0  0  0  0  0  0  0 
UPS55 SDCGGLC  2  0  1  0  0  0  0  0  0  0  0  0 
UPS55 SDCGGMC  0  1  2  0  0  0  0  0  0  0  0  0 
UPS55 SDCGGWC  1  1  1  2  0  0  0  0  0  0  0  0 
UPS55 SDCGHPC  0  0  2  2  0  0  0  0  0  0  0  0 
UPS55 SDCGHWC  0  1  1  0  0  0  0  0  0  0  0  0 
UPS55 SDCGILC  1  1  0  0  0  0  0  0  0  0  0  0 
UPS55 SDCGKPC  1  0  2  0  0  0  0  0  0  0  0  0 
UPS55 SDCGLAC  1  2  1  1  0  0  0  0  0  0  0  0 
UPS55 SDCGLPC  1  0  2  0  0  0  0  0  0  0  0  0 
UPS55 SDCGLRC  2  1  2  0  0  0  0  0  0  0  0  0 
UPS55 SDCGMNC  1  1  1  2  0  0  0  0  0  0  0  0 
UPS55 SDCGNPC  0  0  2  3  0  0  0  0  0  0  0  0 
UPS55 SDCGQWC  0  2  2  1  0  0  0  0  0  0  0  0 
UPS55 SDCGRKC  0  1  3  1  0  0  0  0  0  0  0  0 
UPS55 SDCGVWC  0  0  2  0  0  0  0  0  0  0  0  0 
UPS55 SDCHEWC  1  0  1  3  0  0  0  0  0  0  0  0 
UPS55 SDCHGRC  0  1  4  0  0  0  0  0  0  0  0  0 
UPS55 SDCHGSC  1  1  2  0  0  0  0  0  0  0  0  0 
UPS55 SDCHGWC  1  0  2  1  0  0  0  0  0  0  0  0 
UPS55 SDCHKLC  2  0  2  1  0  0  0  0  0  0  0  0 
UPS55 SDCHPMC  0  2  0  1  0  0  0  0  0  0  0  0 
UPS55 SDCHWKC  0  3  1  1  0  0  0  0  0  0  0  0 
UPS55 SDCHWMC  1  1  1  0  0  0  0  0  0  0  0  0 
UPS55 SDCIGLC  1  0  3  0  0  0  0  0  0  0  0  0 
UPS55 SDCKHWC  0  2  1  0  0  0  0  0  0  0  0  0 
UPS55 SDCKKKC  0  0  0  1  0  0  0  0  0  0  0  0 
UPS55 SDCKLQC  3  2  0  0  0  0  0  0  0  0  0  0 
UPS55 SDCKMLC  0  1  0  2  0  0  0  0  0  0  0  0 
UPS55 SDCLGLC  1  1  0  0  0  0  0  0  0  0  0  0 
UPS55 SDCLIWC  1  3  1  0  0  0  0  0  0  0  0  0 
UPS55 SDCLMLC  1  0  1  3  0  0  0  0  0  0  0  0 
UPS55 SDCLNPC  0  0  4  0  0  0  0  0  0  0  0  0 
UPS55 SDCLNWC  0  0  2  0  0  0  0  0  0  0  0  0 
UPS55 SDCLQWC  0  0  2  1  0  0  0  0  0  0  0  0 
UPS55 SDCLRLC  1  1  1  2  0  0  0  0  0  0  0  0 
UPS55 SDCMGRC  0  0  3  2  0  0  0  0  0  0  0  0 
UPS55 SDCMGWC  3  0  1  1  0  0  0  0  0  0  0  0 
UPS55 SDCMNWC  1  0  0  0  0  0  0  0  0  0  0  0 
UPS55 SDCMRWC  2  1  0  0  0  0  0  0  0  0  0  0 
UPS55 SDCMWIC  1  1  2  0  0  0  0  0  0  0  0  0 
UPS55 SDCMWLC  0  0  3  1  0  0  0  0  0  0  0  0 
UPS55 SDCMWWC  0  2  0  0  0  0  0  0  0  0  0  0 
UPS55 SDCNGGC  2  0  2  0  0  0  0  0  0  0  0  0 
UPS55 SDCNGLC  0  0  2  2  0  0  0  0  0  0  0  0 
UPS55 SDCNKWC  0  0  0  1  0  0  0  0  0  0  0  0 
UPS55 SDCNLGC  0  0  0  2  0  0  0  0  0  0  0  0 
UPS55 SDCNLLC  1  2  1  0  0  0  0  0  0  0  0  0 
UPS55 SDCNLWC  0  1  1  0  0  0  0  0  0  0  0  0 
UPS55 SDCNMWC  0  1  1  0  0  0  0  0  0  0  0  0 
UPS55 SDCNQMC  0  3  1  1  0  0  0  0  0  0  0  0 
UPS55 SDCNRLC  0  1  0  1  0  0  0  0  0  0  0  0 
UPS55 SDCNSGC  0  0  3  1  0  0  0  0  0  0  0  0 
UPS55 SDCPNGC  0  0  2  2  0  0  0  0  0  0  0  0 
UPS55 SDCPNLC  1  1  0  1  0  0  0  0  0  0  0  0 
UPS55 SDCPNPC  1  1  0  1  0  0  0  0  0  0  0  0 
UPS55 SDCPWLC  1  0  2  2  0  0  0  0  0  0  0  0 
UPS55 SDCPWMC  0  1  0  0  0  0  0  0  0  0  0  0 
UPS55 SDCPWSC  1  2  0  0  0  0  0  0  0  0  0  0 
UPS55 SDCQWNC  1  0  2  1  0  0  0  0  0  0  0  0 
UPS55 SDCRGWC  0  0  1  0  0  0  0  0  0  0  0  0 
UPS55 SDCRHPC  0  1  0  1  0  0  0  0  0  0  0  0 
UPS55 SDCRKWC  1  3  0  0  0  0  0  0  0  0  0  0 
UPS55 SDCRLDC  0  2  1  0  0  0  0  0  0  0  0  0 
UPS55 SDCRLNC  0  0  1  1  0  0  0  0  0  0  0  0 
UPS55 SDCRLSC  1  2  1  1  0  0  0  0  0  0  0  0 
UPS55 SDCRPMC  1  0  0  0  0  0  0  0  0  0  0  0 
UPS55 SDCRQLC  1  1  1  1  0  0  0  0  0  0  0  0 
UPS55 SDCRQMC  0  0  1  0  0  0  0  0  0  0  0  0 
UPS55 SDCRQQC  2  0  0  0  0  0  0  0  0  0  0  0 
UPS55 SDCRQSC  0  2  1  0  0  0  0  0  0  0  0  0 
UPS55 SDCRQWC  0  0  1  0  0  0  0  0  0  0  0  0 
UPS55 SDCRRHC  0  0  4  1  0  0  0  0  0  0  0  0 
UPS55 SDCRRLC  1  0  0  0  0  0  0  0  0  0  0  0 
UPS55 SDCRRWC  2  0  0  0  0  0  0  0  0  0  0  0 
UPS55 SDCRSPC  2  0  1  0  0  0  0  0  0  0  0  0 
UPS55 SDCRSWC  1  3  1  0  0  0  0  0  0  0  0  0 
UPS55 SDCSGLC  0  1  2  1  0  0  0  0  0  0  0  0 
UPS55 SDCSLGC  2  0  0  1  0  0  0  0  0  0  0  0 
UPS55 SDCSLWC  0  2  1  1  0  0  0  0  0  0  0  0 
UPS55 SDCSRRC  0  1  0  1  0  0  0  0  0  0  0  0 
UPS55 SDCSRWC  0  1  2  0  0  0  0  0  0  0  0  0 
UPS55 SDCTLLC  0  0  2  0  0  0  0  0  0  0  0  0 
UPS55 SDCTPLC  1  1  1  1  0  0  0  0  0  0  0  0 
UPS55 SDCTPPC  2  1  1  1  0  0  0  0  0  0  0  0 
UPS55 SDCTWQC  1  2  1  1  0  0  0  0  0  0  0  0 
UPS55 SDCVGLC  2  0  0  2  0  0  0  0  0  0  0  0 
UPS55 SDCVWWC  1  0  0  1  0  0  0  0  0  0  0  0 
UPS55 SDCWGQC  1  1  0  1  0  0  0  0  0  0  0  0 
UPS55 SDCWHQC  0  2  2  0  0  0  0  0  0  0  0  0 
UPS55 SDCWKRC  0  0  0  1  0  0  0  0  0  0  0  0 
UPS55 SDCWLHC  0  2  1  1  0  0  0  0  0  0  0  0 
UPS55 SDCWLRC  1  0  0  2  0  0  0  0  0  0  0  0 
UPS55 SDCWLSC  1  1  2  1  0  0  0  0  0  0  0  0 
UPS55 SDCWLWC  1  0  1  1  0  0  0  0  0  0  0  0 
UPS55 SDCWPPC  1  0  0  0  0  0  0  0  0  0  0  0 
UPS55 SDCWPWC  1  0  0  1  0  0  0  0  0  0  0  0 
UPS55 SDCWQMC  2  0  0  1  0  0  0  0  0  0  0  0 
UPS55 SDCWQWC  3  0  1  0  0  0  0  0  0  0  0  0 
UPS55 SDCWSLC  1  1  2  0  0  0  0  0  0  0  0  0 
UPS55 SDCWSPC  1  1  1  0  0  0  0  0  0  0  0  0 
UPS55 SDCWSWC  1  0  2  0  0  0  0  0  0  0  0  0 
UPS55 SDCWTWC  0  1  3  1  0  0  0  0  0  0  0  0 
UPS55 SDCWWGC  3  0  0  0  0  0  0  0  0  0  0  0 
UPS55 SDCWWHC  2  0  1  0  0  0  0  0  0  0  0  0 
UPS55 SDCWWMC  0  0  1  0  0  0  0  0  0  0  0  0 
UPS55 SDCWWWC  2  1  0  1  0  0  0  0  0  0  0  0 
UPS55 SDCWYLC  1  0  1  1  0  0  0  0  0  0  0  0 
UPS55 SDCWYPC  0  1  2  0  0  0  0  0  0  0  0  0 
UPS55 SECAMWC  1  1  0  1  0  0  0  0  0  0  0  0 
UPS55 SECAPLC  0  1  1  2  0  0  0  0  0  0  0  0 
UPS55 SECEELC  1  0  0  0  0  0  0  0  0  0  0  0 
UPS55 SECEHLC  1  1  0  1  0  0  0  0  0  0  0  0 
UPS55 SECELPC  2  1  2  0  0  0  0  0  0  0  0  0 
UPS55 SECENGC  1  0  2  0  0  0  0  0  0  0  0  0 
UPS55 SECEWKC  0  0  1  0  0  0  0  0  0  0  0  0 
UPS55 SECFGWC  0  0  1  2  0  0  0  0  0  0  0  0 
UPS55 SECFHPC  3  0  1  1  0  0  0  0  0  0  0  0 
UPS55 SECFKLC  0  2  1  0  0  0  0  0  0  0  0  0 
UPS55 SECFLRC  0  0  1  0  0  0  0  0  0  0  0  0 
UPS55 SECFRMC  1  1  2  0  0  0  0  0  0  0  0  0 
UPS55 SECGDGC  1  3  0  1  0  0  0  0  0  0  0  0 
UPS55 SECGLGC  0  3  0  2  0  0  0  0  0  0  0  0 
UPS55 SECGLMC  1  0  0  1  0  0  0  0  0  0  0  0 
UPS55 SECGMWC  0  0  2  1  0  0  0  0  0  0  0  0 
UPS55 SECGNLC  0  0  0  1  0  0  0  0  0  0  0  0 
UPS55 SECGRWC  0  2  0  1  0  0  0  0  0  0  0  0 
UPS55 SECGSWC  1  0  0  0  0  0  0  0  0  0  0  0 
UPS55 SECGWMC  2  0  0  3  0  0  0  0  0  0  0  0 
UPS55 SECGWWC  0  0  0  1  0  0  0  0  0  0  0  0 
UPS55 SECHLNC  2  0  2  0  0  0  0  0  0  0  0  0 
UPS55 SECHNRC  0  2  0  1  0  0  0  0  0  0  0  0 
UPS55 SECHWKC  0  1  0  0  0  0  0  0  0  0  0  0 
UPS55 SECHWLC  0  0  1  2  0  0  0  0  0  0  0  0 
UPS55 SECKALC  0  0  1  1  0  0  0  0  0  0  0  0 
UPS55 SECKMWC  0  2  0  1  0  0  0  0  0  0  0  0 
UPS55 SECKRGC  1  2  1  0  0  0  0  0  0  0  0  0 
UPS55 SECKRRC  0  1  1  2  0  0  0  0  0  0  0  0 
UPS55 SECKWKC  1  0  0  2  0  0  0  0  0  0  0  0 
UPS55 SECKWQC  0  1  1  0  0  0  0  0  0  0  0  0 
UPS55 SECKWWC  1  0  1  0  0  0  0  0  0  0  0  0 
UPS55 SECLDWC  1  0  0  1  0  0  0  0  0  0  0  0 
UPS55 SECLFGC  1  2  1  0  0  0  0  0  0  0  0  0 
UPS55 SECLHWC  2  0  1  0  0  0  0  0  0  0  0  0 
UPS55 SECLKNC  2  2  0  0  0  0  0  0  0  0  0  0 
UPS55 SECLKWC  1  1  0  0  0  0  0  0  0  0  0  0 
UPS55 SECLLKC  1  1  2  1  0  0  0  0  0  0  0  0 
UPS55 SECLLLC  0  2  1  0  0  0  0  0  0  0  0  0 
UPS55 SECLLMC  2  1  1  0  0  0  0  0  0  0  0  0 
UPS55 SECLLQC  0  1  1  2  0  0  0  0  0  0  0  0 
UPS55 SECLMLC  0  3  2  0  0  0  0  0  0  0  0  0 
UPS55 SECLNRC  0  0  1  1  0  0  0  0  0  0  0  0 
UPS55 SECLPLC  2  1  0  0  0  0  0  0  0  0  0  0 
UPS55 SECLQGC  1  1  1  1  0  0  0  0  0  0  0  0 
UPS55 SECLQLC  0  0  1  2  0  0  0  0  0  0  0  0 
UPS55 SECLQWC  1  0  1  0  0  0  0  0  0  0  0  0 
UPS55 SECLRGC  0  0  0  1  0  0  0  0  0  0  0  0 
UPS55 SECLRWC  1  0  1  1  0  0  0  0  0  0  0  0 
UPS55 SECLSWC  1  0  0  0  0  0  0  0  0  0  0  0 
UPS55 SECLTLC  0  1  0  1  0  0  0  0  0  0  0  0 
UPS55 SECLWLC  0  1  1  0  0  0  0  0  0  0  0  0 
UPS55 SECLWVC  0  0  1  4  0  0  0  0  0  0  0  0 
UPS55 SECMLWC  0  1  1  1  0  0  0  0  0  0  0  0 
UPS55 SECMNWC  0  0  0  2  0  0  0  0  0  0  0  0 
UPS55 SECMPLC  0  0  2  1  0  0  0  0  0  0  0  0 
UPS55 SECMQLC  2  1  0  0  0  0  0  0  0  0  0  0 
UPS55 SECMVLC  0  1  0  1  0  0  0  0  0  0  0  0 
UPS55 SECMWRC  1  1  2  0  0  0  0  0  0  0  0  0 
UPS55 SECNGQC  0  1  2  1  0  0  0  0  0  0  0  0 
UPS55 SECNLWC  1  0  0  0  0  0  0  0  0  0  0  0 
UPS55 SECNLYC  0  2  0  3  0  0  0  0  0  0  0  0 
UPS55 SECNMLC  2  1  1  0  0  0  0  0  0  0  0  0 
UPS55 SECNMWC  0  0  0  1  0  0  0  0  0  0  0  0 
UPS55 SECNNWC  0  0  3  1  0  0  0  0  0  0  0  0 
UPS55 SECNQWC  0  1  1  0  0  0  0  0  0  0  0  0 
UPS55 SECNSLC  0  2  1  0  0  0  0  0  0  0  0  0 
UPS55 SECNWLC  1  1  0  0  0  0  0  0  0  0  0  0 
UPS55 SECNWMC  1  1  0  0  0  0  0  0  0  0  0  0 
UPS55 SECNWNC  2  0  2  1  0  0  0  0  0  0  0  0 
UPS55 SECPDLC  0  0  1  0  0  0  0  0  0  0  0  0 
UPS55 SECPELC  1  3  0  1  0  0  0  0  0  0  0  0 
UPS55 SECPHMC  0  0  3  1  0  0  0  0  0  0  0  0 
UPS55 SECPLLC  3  1  0  1  0  0  0  0  0  0  0  0 
UPS55 SECPLWC  1  0  1  1  0  0  0  0  0  0  0  0 
UPS55 SECPNRC  1  1  0  1  0  0  0  0  0  0  0  0 
UPS55 SECPPSC  1  1  2  1  0  0  0  0  0  0  0  0 
UPS55 SECQGWC  0  0  0  1  0  0  0  0  0  0  0  0 
UPS55 SECQKLC  0  1  1  1  0  0  0  0  0  0  0  0 
UPS55 SECQNPC  0  1  1  0  0  0  0  0  0  0  0  0 
UPS55 SECQNWC  1  2  0  0  0  0  0  0  0  0  0  0 
UPS55 SECRGKC  1  0  2  0  0  0  0  0  0  0  0  0 
UPS55 SECRNWC  0  3  1  0  0  0  0  0  0  0  0  0 
UPS55 SECRRGC  0  1  2  0  0  0  0  0  0  0  0  0 
UPS55 SECRRWC  1  2  1  1  0  0  0  0  0  0  0  0 
UPS55 SECRWNC  2  0  0  0  0  0  0  0  0  0  0  0 
UPS55 SECRWQC  1  0  1  1  0  0  0  0  0  0  0  0 
UPS55 SECSMLC  0  3  0  1  0  0  0  0  0  0  0  0 
UPS55 SECSMWC  1  0  1  0  0  0  0  0  0  0  0  0 
UPS55 SECSPHC  0  1  3  1  0  0  0  0  0  0  0  0 
UPS55 SECSTWC  0  0  1  2  0  0  0  0  0  0  0  0 
UPS55 SECVHWC  0  0  0  2  0  0  0  0  0  0  0  0 
UPS55 SECVNWC  0  2  2  0  0  0  0  0  0  0  0  0 
UPS55 SECWENC  1  1  0  2  0  0  0  0  0  0  0  0 
UPS55 SECWFGC  1  0  1  1  0  0  0  0  0  0  0  0 
UPS55 SECWHGC  1  0  1  0  0  0  0  0  0  0  0  0 
UPS55 SECWIWC  1  0  1  1  0  0  0  0  0  0  0  0 
UPS55 SECWLQC  1  0  2  1  0  0  0  0  0  0  0  0 
UPS55 SECWMWC  2  1  0  1  0  0  0  0  0  0  0  0 
UPS55 SECWNEC  2  2  0  1  0  0  0  0  0  0  0  0 
UPS55 SECWNHC  0  1  1  0  0  0  0  0  0  0  0  0 
UPS55 SECWNWC  1  0  1  0  0  0  0  0  0  0  0  0 
UPS55 SECWPNC  0  1  0  1  0  0  0  0  0  0  0  0 
UPS55 SECWQWC  1  0  1  0  0  0  0  0  0  0  0  0 
UPS55 SECWTLC  0  1  0  1  0  0  0  0  0  0  0  0 
UPS55 SECWTWC  1  1  0  1  0  0  0  0  0  0  0  0 
UPS55 SECWYPC  2  1  0  0  0  0  0  0  0  0  0  0 
UPS55 SECYNLC  2  2  0  1  0  0  0  0  0  0  0  0 
UPS55 SFCAPWC  1  0  0  0  0  0  0  0  0  0  0  0 
UPS55 SFCARWC  0  1  0  0  0  0  0  0  0  0  0  0 
UPS55 SFCDGKC  0  0  2  0  0  0  0  0  0  0  0  0 
UPS55 SFCDGLC  1  0  1  0  0  0  0  0  0  0  0  0 
UPS55 SFCDGWC  0  0  2  1  0  0  0  0  0  0  0  0 
UPS55 SFCDQHC  1  1  0  2  0  0  0  0  0  0  0  0 
UPS55 SFCEKPC  0  2  2  1  0  0  0  0  0  0  0  0 
UPS55 SFCELLC  0  0  0  1  0  0  0  0  0  0  0  0 
UPS55 SFCELMC  0  1  1  2  0  0  0  0  0  0  0  0 
UPS55 SFCENAC  0  0  2  1  0  0  0  0  0  0  0  0 
UPS55 SFCENLC  0  2  0  1  0  0  0  0  0  0  0  0 
UPS55 SFCEWQC  0  1  1  0  0  0  0  0  0  0  0  0 
UPS55 SFCEWWC  0  1  1  0  0  0  0  0  0  0  0  0 
UPS55 SFCFGMC  2  1  0  2  0  0  0  0  0  0  0  0 
UPS55 SFCFLMC  1  2  1  0  0  0  0  0  0  0  0  0 
UPS55 SFCFLQC  0  1  0  3  0  0  0  0  0  0  0  0 
UPS55 SFCFLWC  0  3  0  2  0  0  0  0  0  0  0  0 
UPS55 SFCFRLC  0  2  1  1  0  0  0  0  0  0  0  0 
UPS55 SFCFWPC  2  0  2  1  0  0  0  0  0  0  0  0 
UPS55 SFCFWWC  1  2  1  0  0  0  0  0  0  0  0  0 
UPS55 SFCGKGC  0  0  0  1  0  0  0  0  0  0  0  0 
UPS55 SFCGLLC  1  0  1  0  0  0  0  0  0  0  0  0 
UPS55 SFCGLQC  2  0  2  1  0  0  0  0  0  0  0  0 
UPS55 SFCGRWC  0  1  0  0  0  0  0  0  0  0  0  0 
UPS55 SFCGWEC  1  1  0  1  0  0  0  0  0  0  0  0 
UPS55 SFCHALC  0  1  3  1  0  0  0  0  0  0  0  0 
UPS55 SFCHDWC  0  2  2  0  0  0  0  0  0  0  0  0 
UPS55 SFCHGGC  0  0  0  1  0  0  0  0  0  0  0  0 
UPS55 SFCHLRC  1  0  1  0  0  0  0  0  0  0  0  0 
UPS55 SFCHLWC  0  1  1  0  0  0  0  0  0  0  0  0 
UPS55 SFCHNWC  0  1  0  1  0  0  0  0  0  0  0  0 
UPS55 SFCHWMC  0  1  0  0  0  0  0  0  0  0  0  0 
UPS55 SFCIEWC  1  1  0  0  0  0  0  0  0  0  0  0 
UPS55 SFCIGWC  0  1  0  0  0  0  0  0  0  0  0  0 
UPS55 SFCKELC  1  0  0  3  0  0  0  0  0  0  0  0 
UPS55 SFCKEMC  0  1  4  0  0  0  0  0  0  0  0  0 
UPS55 SFCKGGC  1  0  1  1  0  0  0  0  0  0  0  0 
UPS55 SFCKKKC  0  1  1  0  0  0  0  0  0  0  0  0 
UPS55 SFCKKLC  1  2  0  1  0  0  0  0  0  0  0  0 
UPS55 SFCKKMC  0  1  2  0  0  0  0  0  0  0  0  0 
UPS55 SFCKKWC  0  2  0  0  0  0  0  0  0  0  0  0 
UPS55 SFCKMWC  0  1  1  0  0  0  0  0  0  0  0  0 
UPS55 SFCKNWC  0  0  2  0  0  0  0  0  0  0  0  0 
UPS55 SFCKTPC  1  0  1  1  0  0  0  0  0  0  0  0 
UPS55 SFCKVWC  2  0  1  0  0  0  0  0  0  0  0  0 
UPS55 SFCKWNC  1  0  0  0  0  0  0  0  0  0  0  0 
UPS55 SFCKWQC  0  1  0  0  0  0  0  0  0  0  0  0 
UPS55 SFCLDPC  0  4  0  0  0  0  0  0  0  0  0  0 
UPS55 SFCLDWC  2  0  0  0  0  0  0  0  0  0  0  0 
UPS55 SFCLENC  1  0  0  1  0  0  0  0  0  0  0  0 
UPS55 SFCLGGC  0  1  1  2  0  0  0  0  0  0  0  0 
UPS55 SFCLGMC  0  0  1  0  0  0  0  0  0  0  0  0 
UPS55 SFCLKEC  0  0  1  2  0  0  0  0  0  0  0  0 
UPS55 SFCLKQC  1  0  0  0  0  0  0  0  0  0  0  0 
UPS55 SFCLKRC  0  2  0  1  0  0  0  0  0  0  0  0 
UPS55 SFCLMSC  1  2  1  0  0  0  0  0  0  0  0  0 
UPS55 SFCLMWC  0  0  1  0  0  0  0  0  0  0  0  0 
UPS55 SFCLPNC  0  2  0  1  0  0  0  0  0  0  0  0 
UPS55 SFCLPQC  0  2  2  0  0  0  0  0  0  0  0  0 
UPS55 SFCLQWC  0  1  0  0  0  0  0  0  0  0  0  0 
UPS55 SFCLWGC  0  0  0  1  0  0  0  0  0  0  0  0 
UPS55 SFCLWLC  0  1  1  0  0  0  0  0  0  0  0  0 
UPS55 SFCLWMC  0  0  0  1  0  0  0  0  0  0  0  0 
UPS55 SFCLWTC  0  0  0  2  0  0  0  0  0  0  0  0 
UPS55 SFCMKAC  0  1  1  0  0  0  0  0  0  0  0  0 
UPS55 SFCMNPC  1  0  0  0  0  0  0  0  0  0  0  0 
UPS55 SFCMRRC  1  0  1  2  0  0  0  0  0  0  0  0 
UPS55 SFCMSWC  1  0  1  0  0  0  0  0  0  0  0  0 
UPS55 SFCMWLC  1  0  0  1  0  0  0  0  0  0  0  0 
UPS55 SFCNGMC  0  0  3  1  0  0  0  0  0  0  0  0 
UPS55 SFCNHWC  0  3  0  1  0  0  0  0  0  0  0  0 
UPS55 SFCNPMC  0  1  0  0  0  0  0  0  0  0  0  0 
UPS55 SFCNRGC  1  0  0  1  0  0  0  0  0  0  0  0 
UPS55 SFCNRWC  0  1  1  1  0  0  0  0  0  0  0  0 
UPS55 SFCNSGC  0  0  1  1  0  0  0  0  0  0  0  0 
UPS55 SFCNSWC  0  3  0  0  0  0  0  0  0  0  0  0 
UPS55 SFCPGWC  0  0  1  1  0  0  0  0  0  0  0  0 
UPS55 SFCPHPC  0  2  0  1  0  0  0  0  0  0  0  0 
UPS55 SFCPKWC  0  0  1  0  0  0  0  0  0  0  0  0 
UPS55 SFCPLLC  1  1  0  0  0  0  0  0  0  0  0  0 
UPS55 SFCPMRC  1  1  0  2  0  0  0  0  0  0  0  0 
UPS55 SFCPNRC  2  0  0  2  0  0  0  0  0  0  0  0 
UPS55 SFCPQGC  0  1  2  2  0  0  0  0  0  0  0  0 
UPS55 SFCPRMC  2  2  0  1  0  0  0  0  0  0  0  0 
UPS55 SFCPWQC  1  0  0  0  0  0  0  0  0  0  0  0 
UPS55 SFCQKGC  0  3  1  0  0  0  0  0  0  0  0  0 
UPS55 SFCQKWC  0  0  0  1  0  0  0  0  0  0  0  0 
UPS55 SFCQLLC  2  0  1  1  0  0  0  0  0  0  0  0 
UPS55 SFCQLWC  1  0  0  1  0  0  0  0  0  0  0  0 
UPS55 SFCQMPC  2  3  0  0  0  0  0  0  0  0  0  0 
UPS55 SFCQSWC  1  1  0  3  0  0  0  0  0  0  0  0 
UPS55 SFCQWLC  0  0  1  3  0  0  0  0  0  0  0  0 
UPS55 SFCRKWC  0  1  0  1  0  0  0  0  0  0  0  0 
UPS55 SFCRMMC  1  0  1  2  0  0  0  0  0  0  0  0 
UPS55 SFCRMNC  1  1  2  0  0  0  0  0  0  0  0  0 
UPS55 SFCRMPC  1  1  1  0  0  0  0  0  0  0  0  0 
UPS55 SFCRNWC  1  0  0  1  0  0  0  0  0  0  0  0 
UPS55 SFCRQMC  0  3  0  0  0  0  0  0  0  0  0  0 
UPS55 SFCRSWC  0  0  1  1  0  0  0  0  0  0  0  0 
UPS55 SFCRVWC  1  0  0  1  0  0  0  0  0  0  0  0 
UPS55 SFCRWWC  0  0  1  0  0  0  0  0  0  0  0  0 
UPS55 SFCSGWC  0  1  1  0  0  0  0  0  0  0  0  0 
UPS55 SFCSNGC  2  1  0  2  0  0  0  0  0  0  0  0 
UPS55 SFCSNPC  0  1  1  1  0  0  0  0  0  0  0  0 
UPS55 SFCSPLC  1  1  1  1  0  0  0  0  0  0  0  0 
UPS55 SFCSWKC  2  1  0  0  0  0  0  0  0  0  0  0 
UPS55 SFCSWWC  0  1  2  1  0  0  0  0  0  0  0  0 
UPS55 SFCTDLC  1  1  1  0  0  0  0  0  0  0  0  0 
UPS55 SFCTGWC  0  0  0  1  0  0  0  0  0  0  0  0 
UPS55 SFCTLGC  2  0  0  2  0  0  0  0  0  0  0  0 
UPS55 SFCVLWC  0  1  0  0  0  0  0  0  0  0  0  0 
UPS55 SFCVWMC  0  0  0  5  0  0  0  0  0  0  0  0 
UPS55 SFCWAPC  1  1  0  0  0  0  0  0  0  0  0  0 
UPS55 SFCWDMC  0  0  2  2  0  0  0  0  0  0  0  0 
UPS55 SFCWEQC  1  0  2  1  0  0  0  0  0  0  0  0 
UPS55 SFCWFLC  0  0  0  2  0  0  0  0  0  0  0  0 
UPS55 SFCWHPC  2  1  0  2  0  0  0  0  0  0  0  0 
UPS55 SFCWHWC  0  0  1  1  0  0  0  0  0  0  0  0 
UPS55 SFCWILC  1  1  1  1  0  0  0  0  0  0  0  0 
UPS55 SFCWKLC  0  0  1  1  0  0  0  0  0  0  0  0 
UPS55 SFCWKQC  0  1  0  0  0  0  0  0  0  0  0  0 
UPS55 SFCWLRC  1  0  0  0  0  0  0  0  0  0  0  0 
UPS55 SFCWMSC  1  1  1  1  0  0  0  0  0  0  0  0 
UPS55 SFCWNEC  0  0  1  1  0  0  0  0  0  0  0  0 
UPS55 SFCWPNC  1  0  0  0  0  0  0  0  0  0  0  0 
UPS55 SFCWRRC  2  0  2  0  0  0  0  0  0  0  0  0 
UPS55 SFCWRWC  0  1  0  1  0  0  0  0  0  0  0  0 
UPS55 SFCWSPC  0  0  0  1  0  0  0  0  0  0  0  0 
UPS55 SFCWSQC  0  3  1  1  0  0  0  0  0  0  0  0 
UPS55 SFCWTRC  1  1  0  0  0  0  0  0  0  0  0  0 
UPS55 SFCWWLC  1  1  0  0  0  0  0  0  0  0  0  0 
UPS55 SFCWWNC  0  0  3  0  0  0  0  0  0  0  0  0 
UPS55 SFCWYRC  0  1  1  1  0  0  0  0  0  0  0  0 
UPS55 SFCYGWC  0  0  0  1  0  0  0  0  0  0  0  0 
UPS55 SFCYWWC  0  1  3  0  0  0  0  0  0  0  0  0 
UPS55 SGCAALC  1  0  0  0  0  0  0  0  0  0  0  0 
UPS55 SGCADGC  3  0  2  0  0  0  0  0  0  0  0  0 
UPS55 SGCADLC  0  1  2  0  0  0  0  0  0  0  0  0 
UPS55 SGCAGGC  1  0  0  1  0  0  0  0  0  0  0  0 
UPS55 SGCAGLC  0  0  3  1  0  0  0  0  0  0  0  0 
UPS55 SGCAIPC  1  2  0  1  0  0  0  0  0  0  0  0 
UPS55 SGCALDC  1  0  1  1  0  0  0  0  0  0  0  0 
UPS55 SGCALMC  0  0  2  1  0  0  0  0  0  0  0  0 
UPS55 SGCALPC  1  0  0  1  0  0  0  0  0  0  0  0 
UPS55 SGCAPMC  0  1  1  1  0  0  0  0  0  0  0  0 
UPS55 SGCAPSC  2  0  0  1  0  0  0  0  0  0  0  0 
UPS55 SGCAQWC  0  0  0  1  0  0  0  0  0  0  0  0 
UPS55 SGCARNC  1  0  1  2  0  0  0  0  0  0  0  0 
UPS55 SGCARWC  0  0  0  1  0  0  0  0  0  0  0  0 
UPS55 SGCASPC  0  1  1  1  0  0  0  0  0  0  0  0 
UPS55 SGCATWC  1  0  1  1  0  0  0  0  0  0  0  0 
UPS55 SGCAWWC  1  1  1  0  0  0  0  0  0  0  0  0 
UPS55 SGCDDPC  0  4  1  0  0  0  0  0  0  0  0  0 
UPS55 SGCDGLC  1  1  1  0  0  0  0  0  0  0  0  0 
UPS55 SGCDGQC  0  1  2  0  0  0  0  0  0  0  0  0 
UPS55 SGCDGWC  0  1  2  2  0  0  0  0  0  0  0  0 
UPS55 SGCDHHC  1  1  1  0  0  0  0  0  0  0  0  0 
UPS55 SGCDHLC  3  0  0  0  0  0  0  0  0  0  0  0 
UPS55 SGCDHPC  1  1  1  0  0  0  0  0  0  0  0  0 
UPS55 SGCDILC  1  1  0  2  0  0  0  0  0  0  0  0 
UPS55 SGCDKRC  1  1  2  0  0  0  0  0  0  0  0  0 
UPS55 SGCDLHC  0  1  1  1  0  0  0  0  0  0  0  0 
UPS55 SGCDLKC  0  0  2  0  0  0  0  0  0  0  0  0 
UPS55 SGCDLLC  1  0  3  0  0  0  0  0  0  0  0  0 
UPS55 SGCDLMC  2  1  0  1  0  0  0  0  0  0  0  0 
UPS55 SGCDLNC  2  1  0  1  0  0  0  0  0  0  0  0 
UPS55 SGCDMWC  1  0  2  1  0  0  0  0  0  0  0  0 
UPS55 SGCDNWC  1  0  0  0  0  0  0  0  0  0  0  0 
UPS55 SGCDPMC  2  2  1  0  0  0  0  0  0  0  0  0 
UPS55 SGCDQKC  1  0  2  1  0  0  0  0  0  0  0  0 
UPS55 SGCDQWC  1  1  0  1  0  0  0  0  0  0  0  0 
UPS55 SGCDRWC  1  2  1  1  0  0  0  0  0  0  0  0 
UPS55 SGCDSLC  0  3  0  1  0  0  0  0  0  0  0  0 
UPS55 SGCDSWC  1  1  0  0  0  0  0  0  0  0  0  0 
UPS55 SGCDTPC  2  1  1  1  0  0  0  0  0  0  0  0 
UPS55 SGCDWKC  2  1  0  0  0  0  0  0  0  0  0  0 
UPS55 SGCDWWC  1  2  0  0  0  0  0  0  0  0  0  0 
UPS55 SGCEAWC  1  0  2  0  0  0  0  0  0  0  0  0 
UPS55 SGCEHPC  0  1  1  3  0  0  0  0  0  0  0  0 
UPS55 SGCEIWC  0  0  1  0  0  0  0  0  0  0  0  0 
UPS55 SGCELWC  0  1  0  0  0  0  0  0  0  0  0  0 
UPS55 SGCEMWC  1  0  0  0  0  0  0  0  0  0  0  0 
UPS55 SGCENPC  3  0  2  0  0  0  0  0  0  0  0  0 
UPS55 SGCEPLC  0  1  0  0  0  0  0  0  0  0  0  0 
UPS55 SGCERQC  1  4  0  0  0  0  0  0  0  0  0  0 
UPS55 SGCEWLC  1  0  1  0  0  0  0  0  0  0  0  0 
UPS55 SGCFAQC  0  3  1  1  0  0  0  0  0  0  0  0 
UPS55 SGCFEWC  1  0  1  0  0  0  0  0  0  0  0  0 
UPS55 SGCFFLC  1  2  0  1  0  0  0  0  0  0  0  0 
UPS55 SGCFGGC  1  0  1  0  0  0  0  0  0  0  0  0 
UPS55 SGCFGRC  1  2  0  0  0  0  0  0  0  0  0  0 
UPS55 SGCFKNC  0  1  2  2  0  0  0  0  0  0  0  0 
UPS55 SGCFLGC  0  0  1  0  0  0  0  0  0  0  0  0 
UPS55 SGCFLMC  0  1  0  0  0  0  0  0  0  0  0  0 
UPS55 SGCFLSC  0  1  0  1  0  0  0  0  0  0  0  0 
UPS55 SGCFLWC  1  0  0  2  0  0  0  0  0  0  0  0 
UPS55 SGCFQGC  1  1  0  2  0  0  0  0  0  0  0  0 
UPS55 SGCFRNC  0  0  3  1  0  0  0  0  0  0  0  0 
UPS55 SGCFRRC  2  1  1  0  0  0  0  0  0  0  0  0 
UPS55 SGCFRWC  0  1  0  0  0  0  0  0  0  0  0  0 
UPS55 SGCFSPC  1  0  0  0  0  0  0  0  0  0  0  0 
UPS55 SGCFWAC  0  2  0  0  0  0  0  0  0  0  0  0 
UPS55 SGCFWNC  0  0  3  0  0  0  0  0  0  0  0  0 
UPS55 SGCGDLC  2  0  0  0  0  0  0  0  0  0  0  0 
UPS55 SGCGEPC  1  1  0  0  0  0  0  0  0  0  0  0 
UPS55 SGCGEVC  1  0  2  1  0  0  0  0  0  0  0  0 
UPS55 SGCGGEC  0  3  1  0  0  0  0  0  0  0  0  0 
UPS55 SGCGGHC  1  1  1  2  0  0  0  0  0  0  0  0 
UPS55 SGCGKPC  0  0  0  3  0  0  0  0  0  0  0  0 
UPS55 SGCGKRC  0  0  1  1  0  0  0  0  0  0  0  0 
UPS55 SGCGNHC  0  2  1  2  0  0  0  0  0  0  0  0 
UPS55 SGCGNWC  0  0  0  1  0  0  0  0  0  0  0  0 
UPS55 SGCGPPC  0  1  1  1  0  0  0  0  0  0  0  0 
UPS55 SGCGPWC  0  0  0  1  0  0  0  0  0  0  0  0 
UPS55 SGCGQKC  0  1  0  1  0  0  0  0  0  0  0  0 
UPS55 SGCGQLC  0  1  3  0  0  0  0  0  0  0  0  0 
UPS55 SGCGRPC  0  0  1  1  0  0  0  0  0  0  0  0 
UPS55 SGCGSAC  0  1  0  0  0  0  0  0  0  0  0  0 
UPS55 SGCGSDC  1  1  0  0  0  0  0  0  0  0  0  0 
UPS55 SGCGTGC  0  0  1  4  0  0  0  0  0  0  0  0 
UPS55 SGCGWGC  0  0  1  1  0  0  0  0  0  0  0  0 
UPS55 SGCGWNC  2  0  1  1  0  0  0  0  0  0  0  0 
UPS55 SGCGWQC  1  2  1  1  0  0  0  0  0  0  0  0 
UPS55 SGCGWWC  0  0  1  1  0  0  0  0  0  0  0  0 
UPS55 SGCHGNC  1  3  1  0  0  0  0  0  0  0  0  0 
UPS55 SGCHGWC  1  0  2  0  0  0  0  0  0  0  0  0 
UPS55 SGCHKLC  1  0  1  1  0  0  0  0  0  0  0  0 
UPS55 SGCHLGC  0  0  1  0  0  0  0  0  0  0  0  0 
UPS55 SGCHLPC  1  0  1  0  0  0  0  0  0  0  0  0 
UPS55 SGCHLWC  0  1  0  1  0  0  0  0  0  0  0  0 
UPS55 SGCHMGC  1  0  2  0  0  0  0  0  0  0  0  0 
UPS55 SGCHMLC  1  1  0  2  0  0  0  0  0  0  0  0 
UPS55 SGCHNGC  0  0  1  1  0  0  0  0  0  0  0  0 
UPS55 SGCHNHC  0  0  2  0  0  0  0  0  0  0  0  0 
UPS55 SGCHPLC  0  1  0  0  0  0  0  0  0  0  0  0 
UPS55 SGCHPWC  1  0  0  1  0  0  0  0  0  0  0  0 
UPS55 SGCHRGC  0  0  1  1  0  0  0  0  0  0  0  0 
UPS55 SGCHRWC  1  1  0  0  0  0  0  0  0  0  0  0 
UPS55 SGCHSLC  2  0  0  0  0  0  0  0  0  0  0  0 
UPS55 SGCHSPC  0  0  1  1  0  0  0  0  0  0  0  0 
UPS55 SGCHSTC  0  3  0  1  0  0  0  0  0  0  0  0 
UPS55 SGCHWHC  1  2  2  0  0  0  0  0  0  0  0  0 
UPS55 SGCHWVC  1  1  0  1  0  0  0  0  0  0  0  0 
UPS55 SGCHYGC  1  0  1  0  0  0  0  0  0  0  0  0 
UPS55 SGCIFMC  1  2  1  1  0  0  0  0  0  0  0  0 
UPS55 SGCIGGC  0  1  2  0  0  0  0  0  0  0  0  0 
UPS55 SGCILTC  0  1  1  1  0  0  0  0  0  0  0  0 
UPS55 SGCILWC  0  3  0  1  0  0  0  0  0  0  0  0 
UPS55 SGCIMNC  1  1  3  0  0  0  0  0  0  0  0  0 
UPS55 SGCIPQC  0  1  0  1  0  0  0  0  0  0  0  0 
UPS55 SGCIPWC  1  4  0  0  0  0  0  0  0  0  0  0 
UPS55 SGCIRMC  2  0  1  0  0  0  0  0  0  0  0  0 
UPS55 SGCIRRC  0  2  1  0  0  0  0  0  0  0  0  0 
UPS55 SGCITWC  1  1  1  0  0  0  0  0  0  0  0  0 
UPS55 SGCIWLC  2  0  1  2  0  0  0  0  0  0  0  0 
UPS55 SGCKDHC  1  2  2  0  0  0  0  0  0  0  0  0 
UPS55 SGCKDKC  1  0  2  2  0  0  0  0  0  0  0  0 
UPS55 SGCKDLC  0  1  0  1  0  0  0  0  0  0  0  0 
UPS55 SGCKEGC  0  0  0  1  0  0  0  0  0  0  0  0 
UPS55 SGCKGWC  0  0  1  0  0  0  0  0  0  0  0  0 
UPS55 SGCKHWC  1  0  0  0  0  0  0  0  0  0  0  0 
UPS55 SGCKKDC  0  0  0  3  0  0  0  0  0  0  0  0 
UPS55 SGCKKHC  1  0  1  1  0  0  0  0  0  0  0  0 
UPS55 SGCKKKC  0  0  0  2  0  0  0  0  0  0  0  0 
UPS55 SGCKKNC  0  1  3  1  0  0  0  0  0  0  0  0 
UPS55 SGCKKPC  1  0  0  0  0  0  0  0  0  0  0  0 
UPS55 SGCKKQC  0  0  1  0  0  0  0  0  0  0  0  0 
UPS55 SGCKLHC  0  1  0  0  0  0  0  0  0  0  0  0 
UPS55 SGCKLQC  1  2  2  0  0  0  0  0  0  0  0  0 
UPS55 SGCKLRC  0  0  1  0  0  0  0  0  0  0  0  0 
UPS55 SGCKLSC  0  3  2  0  0  0  0  0  0  0  0  0 
UPS55 SGCKMRC  0  0  1  1  0  0  0  0  0  0  0  0 
UPS55 SGCKNPC  0  1  1  0  0  0  0  0  0  0  0  0 
UPS55 SGCKPAC  2  0  1  1  0  0  0  0  0  0  0  0 
UPS55 SGCKPMC  1  1  0  0  0  0  0  0  0  0  0  0 
UPS55 SGCKPPC  0  0  0  2  0  0  0  0  0  0  0  0 
UPS55 SGCKQWC  1  1  0  1  0  0  0  0  0  0  0  0 
UPS55 SGCKRMC  0  1  0  1  0  0  0  0  0  0  0  0 
UPS55 SGCKRRC  0  0  0  2  0  0  0  0  0  0  0  0 
UPS55 SGCKRVC  1  0  0  1  0  0  0  0  0  0  0  0 
UPS55 SGCKSDC  2  0  2  1  0  0  0  0  0  0  0  0 
UPS55 SGCKSLC  0  0  0  1  0  0  0  0  0  0  0  0 
UPS55 SGCKSWC  0  0  1  0  0  0  0  0  0  0  0  0 
UPS55 SGCKTLC  0  0  1  2  0  0  0  0  0  0  0  0 
UPS55 SGCKTPC  0  1  0  1  0  0  0  0  0  0  0  0 
UPS55 SGCKTWC  1  1  0  0  0  0  0  0  0  0  0  0 
UPS55 SGCKWLC  0  0  1  0  0  0  0  0  0  0  0  0 
UPS55 SGCKWNC  0  0  2  1  0  0  0  0  0  0  0  0 
UPS55 SGCLDWC  0  0  1  1  0  0  0  0  0  0  0  0 
UPS55 SGCLEGC  0  1  1  0  0  0  0  0  0  0  0  0 
UPS55 SGCLEPC  1  0  1  0  0  0  0  0  0  0  0  0 
UPS55 SGCLEWC  1  0  2  0  0  0  0  0  0  0  0  0 
UPS55 SGCLGMC  2  1  0  0  0  0  0  0  0  0  0  0 
UPS55 SGCLGPC  2  1  0  0  0  0  0  0  0  0  0  0 
UPS55 SGCLGWC  0  1  0  0  0  0  0  0  0  0  0  0 
UPS55 SGCLHHC  0  2  2  1  0  0  0  0  0  0  0  0 
UPS55 SGCLHLC  1  2  1  0  0  0  0  0  0  0  0  0 
UPS55 SGCLISC  0  0  0  1  0  0  0  0  0  0  0  0 
UPS55 SGCLIWC  1  1  0  1  0  0  0  0  0  0  0  0 
UPS55 SGCLKAC  0  0  1  0  0  0  0  0  0  0  0  0 
UPS55 SGCLLPC  0  1  2  0  0  0  0  0  0  0  0  0 
UPS55 SGCLLRC  1  1  0  0  0  0  0  0  0  0  0  0 
UPS55 SGCLNAC  0  2  0  1  0  0  0  0  0  0  0  0 
UPS55 SGCLNDC  1  1  0  0  0  0  0  0  0  0  0  0 
UPS55 SGCLNLC  0  1  1  0  0  0  0  0  0  0  0  0 
UPS55 SGCLQIC  1  2  0  2  0  0  0  0  0  0  0  0 
UPS55 SGCLRLC  1  0  0  1  0  0  0  0  0  0  0  0 
UPS55 SGCLRMC  1  1  0  1  0  0  0  0  0  0  0  0 
UPS55 SGCLSDC  1  0  0  2  0  0  0  0  0  0  0  0 
UPS55 SGCLSWC  3  0  0  0  0  0  0  0  0  0  0  0 
UPS55 SGCLTLC  1  2  1  1  0  0  0  0  0  0  0  0 
UPS55 SGCLVMC  0  0  1  0  0  0  0  0  0  0  0  0 
UPS55 SGCLWDC  0  0  0  2  0  0  0  0  0  0  0  0 
UPS55 SGCLWEC  2  1  0  0  0  0  0  0  0  0  0  0 
UPS55 SGCLWMC  0  1  0  1  0  0  0  0  0  0  0  0 
UPS55 SGCLWNC  0  1  0  0  0  0  0  0  0  0  0  0 
UPS55 SGCLWWC  0  0  0  1  0  0  0  0  0  0  0  0 
UPS55 SGCLYLC  1  1  0  0  0  0  0  0  0  0  0  0 
UPS55 SGCMDRC  1  3  1  0  0  0  0  0  0  0  0  0 
UPS55 SGCMIRC  2  1  1  1  0  0  0  0  0  0  0  0 
UPS55 SGCMKPC  2  0  1  1  0  0  0  0  0  0  0  0 
UPS55 SGCMLPC  3  1  1  0  0  0  0  0  0  0  0  0 
UPS55 SGCMPLC  1  1  0  1  0  0  0  0  0  0  0  0 
UPS55 SGCMPWC  0  0  2  0  0  0  0  0  0  0  0  0 
UPS55 SGCMRKC  2  0  1  1  0  0  0  0  0  0  0  0 
UPS55 SGCMRWC  0  0  0  1  0  0  0  0  0  0  0  0 
UPS55 SGCMSWC  1  1  1  0  0  0  0  0  0  0  0  0 
UPS55 SGCMTGC  0  0  0  3  0  0  0  0  0  0  0  0 
UPS55 SGCMWDC  2  1  1  1  0  0  0  0  0  0  0  0 
UPS55 SGCNAPC  0  0  1  0  0  0  0  0  0  0  0  0 
UPS55 SGCNDLC  0  0  0  2  0  0  0  0  0  0  0  0 
UPS55 SGCNDPC  0  2  0  1  0  0  0  0  0  0  0  0 
UPS55 SGCNDSC  1  2  0  0  0  0  0  0  0  0  0  0 
UPS55 SGCNFAC  2  0  2  0  0  0  0  0  0  0  0  0 
UPS55 SGCNGFC  2  1  0  0  0  0  0  0  0  0  0  0 
UPS55 SGCNGGC  1  1  0  0  0  0  0  0  0  0  0  0 
UPS55 SGCNGLC  1  1  1  0  0  0  0  0  0  0  0  0 
UPS55 SGCNGWC  0  0  1  0  0  0  0  0  0  0  0  0 
UPS55 SGCNHLC  1  0  1  0  0  0  0  0  0  0  0  0 
UPS55 SGCNHSC  2  0  1  2  0  0  0  0  0  0  0  0 
UPS55 SGCNIPC  1  2  0  2  0  0  0  0  0  0  0  0 
UPS55 SGCNIWC  0  2  0  1  0  0  0  0  0  0  0  0 
UPS55 SGCNKQC  1  1  0  2  0  0  0  0  0  0  0  0 
UPS55 SGCNLAC  1  1  0  2  0  0  0  0  0  0  0  0 
UPS55 SGCNLFC  0  1  1  2  0  0  0  0  0  0  0  0 
UPS55 SGCNLKC  0  0  0  1  0  0  0  0  0  0  0  0 
UPS55 SGCNLLC  1  0  1  1  0  0  0  0  0  0  0  0 
UPS55 SGCNLPC  0  0  1  0  0  0  0  0  0  0  0  0 
UPS55 SGCNLQC  2  1  1  1  0  0  0  0  0  0  0  0 
UPS55 SGCNLSC  0  0  0  2  0  0  0  0  0  0  0  0 
UPS55 SGCNMMC  1  0  0  0  0  0  0  0  0  0  0  0 
UPS55 SGCNNKC  0  1  1  1  0  0  0  0  0  0  0  0 
UPS55 SGCNPLC  1  0  0  2  0  0  0  0  0  0  0  0 
UPS55 SGCNPPC  0  1  0  2  0  0  0  0  0  0  0  0 
UPS55 SGCNPTC  1  2  1  1  0  0  0  0  0  0  0  0 
UPS55 SGCNQGC  0  0  1  2  0  0  0  0  0  0  0  0 
UPS55 SGCNRDC  0  1  2  0  0  0  0  0  0  0  0  0 
UPS55 SGCNRKC  1  0  1  3  0  0  0  0  0  0  0  0 
UPS55 SGCNRLC  0  0  1  1  0  0  0  0  0  0  0  0 
UPS55 SGCNRQC  1  0  1  1  0  0  0  0  0  0  0  0 
UPS55 SGCNRWC  1  0  0  0  0  0  0  0  0  0  0  0 
UPS55 SGCNSAC  1  0  1  0  0  0  0  0  0  0  0  0 
UPS55 SGCNSNC  2  0  0  0  0  0  0  0  0  0  0  0 
UPS55 SGCNSPC  0  2  0  1  0  0  0  0  0  0  0  0 
UPS55 SGCNSRC  0  2  0  2  0  0  0  0  0  0  0  0 
UPS55 SGCNSWC  0  1  0  0  0  0  0  0  0  0  0  0 
UPS55 SGCNTPC  1  1  0  2  0  0  0  0  0  0  0  0 
UPS55 SGCNWEC  0  1  1  0  0  0  0  0  0  0  0  0 
UPS55 SGCNWLC  1  0  1  0  0  0  0  0  0  0  0  0 
UPS55 SGCNWNC  0  0  0  1  0  0  0  0  0  0  0  0 
UPS55 SGCNWSC  1  1  3  0  0  0  0  0  0  0  0  0 
UPS55 SGCNYLC  2  0  0  0  0  0  0  0  0  0  0  0 
UPS55 SGCNYPC  1  1  1  0  0  0  0  0  0  0  0  0 
UPS55 SGCNYWC  2  0  0  1  0  0  0  0  0  0  0  0 
UPS55 SGCPAWC  0  1  0  1  0  0  0  0  0  0  0  0 
UPS55 SGCPEGC  1  2  2  0  0  0  0  0  0  0  0  0 
UPS55 SGCPHHC  2  1  1  0  0  0  0  0  0  0  0  0 
UPS55 SGCPHPC  0  0  0  2  0  0  0  0  0  0  0  0 
UPS55 SGCPHWC  1  0  0  1  0  0  0  0  0  0  0  0 
UPS55 SGCPKKC  1  0  1  2  0  0  0  0  0  0  0  0 
UPS55 SGCPKPC  0  2  1  2  0  0  0  0  0  0  0  0 
UPS55 SGCPLLC  0  0  0  1  0  0  0  0  0  0  0  0 
UPS55 SGCPMLC  0  0  1  0  0  0  0  0  0  0  0  0 
UPS55 SGCPMPC  1  1  1  2  0  0  0  0  0  0  0  0 
UPS55 SGCPMRC  0  0  0  1  0  0  0  0  0  0  0  0 
UPS55 SGCPNRC  0  0  3  0  0  0  0  0  0  0  0  0 
UPS55 SGCPPGC  1  1  0  0  0  0  0  0  0  0  0  0 
UPS55 SGCPPPC  0  1  0  1  0  0  0  0  0  0  0  0 
UPS55 SGCPRLC  0  1  0  2  0  0  0  0  0  0  0  0 
UPS55 SGCPRWC  1  1  0  0  0  0  0  0  0  0  0  0 
UPS55 SGCPRYC  3  0  1  1  0  0  0  0  0  0  0  0 
UPS55 SGCPTPC  1  1  2  0  0  0  0  0  0  0  0  0 
UPS55 SGCPWTC  0  1  1  1  0  0  0  0  0  0  0  0 
UPS55 SGCPWWC  1  0  0  0  0  0  0  0  0  0  0  0 
UPS55 SGCQDRC  0  1  0  1  0  0  0  0  0  0  0  0 
UPS55 SGCQEGC  0  4  0  1  0  0  0  0  0  0  0  0 
UPS55 SGCQEMC  0  0  1  3  0  0  0  0  0  0  0  0 
UPS55 SGCQEWC  0  2  0  1  0  0  0  0  0  0  0  0 
UPS55 SGCQKMC  0  0  0  1  0  0  0  0  0  0  0  0 
UPS55 SGCQKQC  1  0  2  1  0  0  0  0  0  0  0  0 
UPS55 SGCQKWC  0  0  2  0  0  0  0  0  0  0  0  0 
UPS55 SGCQMWC  1  0  0  0  0  0  0  0  0  0  0  0 
UPS55 SGCQNGC  1  0  0  0  0  0  0  0  0  0  0  0 
UPS55 SGCQNNC  0  1  1  1  0  0  0  0  0  0  0  0 
UPS55 SGCQPWC  0  0  1  0  0  0  0  0  0  0  0  0 
UPS55 SGCQQWC  1  0  0  1  0  0  0  0  0  0  0  0 
UPS55 SGCQRKC  1  0  1  2  0  0  0  0  0  0  0  0 
UPS55 SGCQRRC  0  0  0  1  0  0  0  0  0  0  0  0 
UPS55 SGCQSPC  2  0  2  0  0  0  0  0  0  0  0  0 
UPS55 SGCQWLC  0  0  0  1  0  0  0  0  0  0  0  0 
UPS55 SGCQWWC  0  1  0  0  0  0  0  0  0  0  0  0 
UPS55 SGCRAPC  1  1  3  0  0  0  0  0  0  0  0  0 
UPS55 SGCRELC  0  0  1  1  0  0  0  0  0  0  0  0 
UPS55 SGCREWC  1  2  0  1  0  0  0  0  0  0  0  0 
UPS55 SGCRGMC  1  1  2  0  0  0  0  0  0  0  0  0 
UPS55 SGCRGPC  1  1  0  1  0  0  0  0  0  0  0  0 
UPS55 SGCRGWC  1  0  0  0  0  0  0  0  0  0  0  0 
UPS55 SGCRHGC  0  0  0  2  0  0  0  0  0  0  0  0 
UPS55 SGCRKGC  0  0  2  0  0  0  0  0  0  0  0  0 
UPS55 SGCRKLC  0  1  1  0  0  0  0  0  0  0  0  0 
UPS55 SGCRKMC  1  1  0  1  0  0  0  0  0  0  0  0 
UPS55 SGCRKNC  1  0  3  0  0  0  0  0  0  0  0  0 
UPS55 SGCRKWC  1  1  1  1  0  0  0  0  0  0  0  0 
UPS55 SGCRLKC  0  0  2  0  0  0  0  0  0  0  0  0 
UPS55 SGCRLQC  2  0  0  1  0  0  0  0  0  0  0  0 
UPS55 SGCRNLC  2  0  0  1  0  0  0  0  0  0  0  0 
UPS55 SGCRNMC  0  1  2  2  0  0  0  0  0  0  0  0 
UPS55 SGCRNWC  1  0  0  0  0  0  0  0  0  0  0  0 
UPS55 SGCRPHC  1  0  2  0  0  0  0  0  0  0  0  0 
UPS55 SGCRPTC  1  1  1  0  0  0  0  0  0  0  0  0 
UPS55 SGCRQGC  1  0  0  0  0  0  0  0  0  0  0  0 
UPS55 SGCRQWC  2  0  1  0  0  0  0  0  0  0  0  0 
UPS55 SGCRREC  2  0  2  1  0  0  0  0  0  0  0  0 
UPS55 SGCRRMC  1  1  0  1  0  0  0  0  0  0  0  0 
UPS55 SGCRRQC  2  1  1  1  0  0  0  0  0  0  0  0 
UPS55 SGCRRWC  0  1  0  2  0  0  0  0  0  0  0  0 
UPS55 SGCRWGC  0  0  1  2  0  0  0  0  0  0  0  0 
UPS55 SGCRWHC  1  0  1  0  0  0  0  0  0  0  0  0 
UPS55 SGCRYRC  0  1  0  2  0  0  0  0  0  0  0  0 
UPS55 SGCSALC  1  0  0  1  0  0  0  0  0  0  0  0 
UPS55 SGCSENC  1  0  0  2  0  0  0  0  0  0  0  0 
UPS55 SGCSEPC  2  0  1  0  0  0  0  0  0  0  0  0 
UPS55 SGCSEWC  1  1  0  1  0  0  0  0  0  0  0  0 
UPS55 SGCSGWC  0  1  0  1  0  0  0  0  0  0  0  0 
UPS55 SGCSHLC  1  1  0  1  0  0  0  0  0  0  0  0 
UPS55 SGCSHNC  0  0  1  1  0  0  0  0  0  0  0  0 
UPS55 SGCSKPC  0  1  0  2  0  0  0  0  0  0  0  0 
UPS55 SGCSLFC  2  0  0  2  0  0  0  0  0  0  0  0 
UPS55 SGCSLLC  0  0  1  0  0  0  0  0  0  0  0  0 
UPS55 SGCSLPC  0  0  1  0  0  0  0  0  0  0  0  0 
UPS55 SGCSMLC  1  0  1  0  0  0  0  0  0  0  0  0 
UPS55 SGCSNGC  0  0  1  0  0  0  0  0  0  0  0  0 
UPS55 SGCSNLC  1  2  2  0  0  0  0  0  0  0  0  0 
UPS55 SGCSNPC  1  0  1  0  0  0  0  0  0  0  0  0 
UPS55 SGCSNRC  0  2  1  1  0  0  0  0  0  0  0  0 
UPS55 SGCSNWC  1  0  1  1  0  0  0  0  0  0  0  0 
UPS55 SGCSPKC  0  0  0  5  0  0  0  0  0  0  0  0 
UPS55 SGCSPLC  2  0  1  0  0  0  0  0  0  0  0  0 
UPS55 SGCSPMC  1  1  0  2  0  0  0  0  0  0  0  0 
UPS55 SGCSPQC  1  1  0  1  0  0  0  0  0  0  0  0 
UPS55 SGCSQWC  0  1  0  0  0  0  0  0  0  0  0  0 
UPS55 SGCSTLC  0  0  1  1  0  0  0  0  0  0  0  0 
UPS55 SGCSWAC  0  1  2  1  0  0  0  0  0  0  0  0 
UPS55 SGCTAPC  0  1  2  1  0  0  0  0  0  0  0  0 
UPS55 SGCTDWC  1  1  0  0  0  0  0  0  0  0  0  0 
UPS55 SGCTELC  0  1  1  1  0  0  0  0  0  0  0  0 
UPS55 SGCTLLC  0  1  2  0  0  0  0  0  0  0  0  0 
UPS55 SGCTLRC  0  1  1  0  0  0  0  0  0  0  0  0 
UPS55 SGCTMWC  0  0  0  2  0  0  0  0  0  0  0  0 
UPS55 SGCTNLC  0  1  2  0  0  0  0  0  0  0  0  0 
UPS55 SGCTNWC  1  0  0  1  0  0  0  0  0  0  0  0 
UPS55 SGCTPPC  2  1  0  0  0  0  0  0  0  0  0  0 
UPS55 SGCTPQC  0  0  1  0  0  0  0  0  0  0  0  0 
UPS55 SGCTQQC  2  0  2  1  0  0  0  0  0  0  0  0 
UPS55 SGCVDWC  1  0  1  0  0  0  0  0  0  0  0  0 
UPS55 SGCVGLC  0  0  0  2  0  0  0  0  0  0  0  0 
UPS55 SGCVKRC  1  2  1  0  0  0  0  0  0  0  0  0 
UPS55 SGCVLLC  1  0  1  2  0  0  0  0  0  0  0  0 
UPS55 SGCVPLC  2  0  0  0  0  0  0  0  0  0  0  0 
UPS55 SGCVQLC  0  0  0  1  0  0  0  0  0  0  0  0 
UPS55 SGCVTLC  0  0  1  1  0  0  0  0  0  0  0  0 
UPS55 SGCVWWC  1  1  1  0  0  0  0  0  0  0  0  0 
UPS55 SGCWAAC  0  1  2  1  0  0  0  0  0  0  0  0 
UPS55 SGCWALC  0  1  0  1  0  0  0  0  0  0  0  0 
UPS55 SGCWAWC  0  0  1  0  0  0  0  0  0  0  0  0 
UPS55 SGCWDLC  1  0  0  1  0  0  0  0  0  0  0  0 
UPS55 SGCWEEC  0  0  0  1  0  0  0  0  0  0  0  0 
UPS55 SGCWERC  0  0  1  0  0  0  0  0  0  0  0  0 
UPS55 SGCWFQC  1  1  1  1  0  0  0  0  0  0  0  0 
UPS55 SGCWGLC  0  0  0  1  0  0  0  0  0  0  0  0 
UPS55 SGCWGMC  2  0  1  0  0  0  0  0  0  0  0  0 
UPS55 SGCWHMC  0  0  1  0  0  0  0  0  0  0  0  0 
UPS55 SGCWHQC  0  0  2  0  0  0  0  0  0  0  0  0 
UPS55 SGCWHWC  0  1  0  1  0  0  0  0  0  0  0  0 
UPS55 SGCWKMC  0  0  1  1  0  0  0  0  0  0  0  0 
UPS55 SGCWLRC  0  0  1  2  0  0  0  0  0  0  0  0 
UPS55 SGCWLVC  0  0  1  3  0  0  0  0  0  0  0  0 
UPS55 SGCWLWC  0  1  0  0  0  0  0  0  0  0  0  0 
UPS55 SGCWMIC  0  3  0  1  0  0  0  0  0  0  0  0 
UPS55 SGCWMMC  1  0  0  1  0  0  0  0  0  0  0  0 
UPS55 SGCWMPC  0  1  0  1  0  0  0  0  0  0  0  0 
UPS55 SGCWMQC  1  0  1  0  0  0  0  0  0  0  0  0 
UPS55 SGCWMWC  2  0  0  0  0  0  0  0  0  0  0  0 
UPS55 SGCWNGC  0  0  1  0  0  0  0  0  0  0  0  0 
UPS55 SGCWNHC  1  1  0  1  0  0  0  0  0  0  0  0 
UPS55 SGCWNNC  4  0  0  1  0  0  0  0  0  0  0  0 
UPS55 SGCWNWC  0  0  1  0  0  0  0  0  0  0  0  0 
UPS55 SGCWPDC  1  1  1  0  0  0  0  0  0  0  0  0 
UPS55 SGCWPMC  0  2  0  0  0  0  0  0  0  0  0  0 
UPS55 SGCWPNC  0  0  1  0  0  0  0  0  0  0  0  0 
UPS55 SGCWPTC  0  1  1  0  0  0  0  0  0  0  0  0 
UPS55 SGCWQEC  0  2  0  1  0  0  0  0  0  0  0  0 
UPS55 SGCWQRC  0  0  1  0  0  0  0  0  0  0  0  0 
UPS55 SGCWQVC  2  1  1  1  0  0  0  0  0  0  0  0 
UPS55 SGCWREC  3  0  0  1  0  0  0  0  0  0  0  0 
UPS55 SGCWRRC  2  0  1  0  0  0  0  0  0  0  0  0 
UPS55 SGCWRVC  1  1  1  2  0  0  0  0  0  0  0  0 
UPS55 SGCWTLC  0  0  2  0  0  0  0  0  0  0  0  0 
UPS55 SGCWTPC  0  1  1  1  0  0  0  0  0  0  0  0 
UPS55 SGCWWHC  0  0  1  1  0  0  0  0  0  0  0  0 
UPS55 SGCWWIC  0  1  2  0  0  0  0  0  0  0  0  0 
UPS55 SGCWWRC  0  1  0  0  0  0  0  0  0  0  0  0 
UPS55 SGCWYHC  1  2  1  1  0  0  0  0  0  0  0  0 
UPS55 SGCWYLC  1  1  1  2  0  0  0  0  0  0  0  0 
UPS55 SGCWYPC  0  2  1  0  0  0  0  0  0  0  0  0 
UPS55 SGCWYQC  0  1  0  1  0  0  0  0  0  0  0  0 
UPS55 SGCWYRC  2  1  1  0  0  0  0  0  0  0  0  0 
UPS55 SGCYAPC  2  0  1  1  0  0  0  0  0  0  0  0 
UPS55 SGCYLGC  0  1  0  0  0  0  0  0  0  0  0  0 
UPS55 SGCYNGC  2  0  0  3  0  0  0  0  0  0  0  0 
UPS55 SGCYQGC  0  0  3  2  0  0  0  0  0  0  0  0 
UPS55 SGCYRMC  0  1  1  0  0  0  0  0  0  0  0  0 
UPS55 SGCYRRC  0  3  1  0  0  0  0  0  0  0  0  0 
UPS55 SGCYRWC  0  1  0  1  0  0  0  0  0  0  0  0 
UPS55 SGCYWSC  0  1  1  1  0  0  0  0  0  0  0  0 
UPS55 SHCAGWC  1  1  0  0  0  0  0  0  0  0  0  0 
UPS55 SHCAHWC  1  2  1  0  0  0  0  0  0  0  0  0 
UPS55 SHCAKNC  1  2  1  1  0  0  0  0  0  0  0  0 
UPS55 SHCAMWC  1  0  1  1  0  0  0  0  0  0  0  0 
UPS55 SHCAPLC  1  1  1  1  0  0  0  0  0  0  0  0 
UPS55 SHCARWC  1  2  1  1  0  0  0  0  0  0  0  0 
UPS55 SHCASWC  1  0  0  3  0  0  0  0  0  0  0  0 
UPS55 SHCATWC  0  4  1  0  0  0  0  0  0  0  0  0 
UPS55 SHCAWWC  1  1  0  0  0  0  0  0  0  0  0  0 
UPS55 SHCDAWC  1  1  1  1  0  0  0  0  0  0  0  0 
UPS55 SHCDFWC  1  2  0  1  0  0  0  0  0  0  0  0 
UPS55 SHCDQWC  0  1  0  1  0  0  0  0  0  0  0  0 
UPS55 SHCDWWC  1  0  1  0  0  0  0  0  0  0  0  0 
UPS55 SHCEDLC  1  1  1  1  0  0  0  0  0  0  0  0 
UPS55 SHCEGWC  1  1  0  0  0  0  0  0  0  0  0  0 
UPS55 SHCEKAC  1  3  1  0  0  0  0  0  0  0  0  0 
UPS55 SHCEKLC  1  1  0  1  0  0  0  0  0  0  0  0 
UPS55 SHCELLC  0  2  2  0  0  0  0  0  0  0  0  0 
UPS55 SHCEPEC  1  0  1  0  0  0  0  0  0  0  0  0 
UPS55 SHCEPLC  0  0  1  0  0  0  0  0  0  0  0  0 
UPS55 SHCERWC  0  1  0  1  0  0  0  0  0  0  0  0 
UPS55 SHCEWLC  2  0  2  1  0  0  0  0  0  0  0  0 
UPS55 SHCEWMC  1  0  2  2  0  0  0  0  0  0  0  0 
UPS55 SHCEWQC  2  0  3  0  0  0  0  0  0  0  0  0 
UPS55 SHCFRGC  1  1  1  1  0  0  0  0  0  0  0  0 
UPS55 SHCFWLC  1  2  1  0  0  0  0  0  0  0  0  0 
UPS55 SHCGAQC  2  1  0  1  0  0  0  0  0  0  0  0 
UPS55 SHCGDLC  0  4  0  0  0  0  0  0  0  0  0  0 
UPS55 SHCGGQC  0  2  0  0  0  0  0  0  0  0  0  0 
UPS55 SHCGKRC  0  2  1  2  0  0  0  0  0  0  0  0 
UPS55 SHCGLLC  0  0  1  0  0  0  0  0  0  0  0  0 
UPS55 SHCGLWC  0  2  1  0  0  0  0  0  0  0  0  0 
UPS55 SHCGMWC  0  1  1  0  0  0  0  0  0  0  0  0 
UPS55 SHCGNPC  1  2  0  0  0  0  0  0  0  0  0  0 
UPS55 SHCGPGC  0  1  0  0  0  0  0  0  0  0  0  0 
UPS55 SHCGRMC  1  1  1  1  0  0  0  0  0  0  0  0 
UPS55 SHCGWHC  0  1  1  3  0  0  0  0  0  0  0  0 
UPS55 SHCGWWC  1  0  1  2  0  0  0  0  0  0  0  0 
UPS55 SHCHDPC  1  1  0  1  0  0  0  0  0  0  0  0 
UPS55 SHCHLGC  1  1  1  2  0  0  0  0  0  0  0  0 
UPS55 SHCHLPC  1  0  0  0  0  0  0  0  0  0  0  0 
UPS55 SHCHMLC  1  1  0  2  0  0  0  0  0  0  0  0 
UPS55 SHCHMWC  0  1  1  2  0  0  0  0  0  0  0  0 
UPS55 SHCHPLC  0  1  2  2  0  0  0  0  0  0  0  0 
UPS55 SHCHRGC  2  0  2  0  0  0  0  0  0  0  0  0 
UPS55 SHCHRWC  1  1  1  2  0  0  0  0  0  0  0  0 
UPS55 SHCHVPC  1  1  1  2  0  0  0  0  0  0  0  0 
UPS55 SHCHWEC  1  0  0  1  0  0  0  0  0  0  0  0 
UPS55 SHCHWLC  1  3  0  0  0  0  0  0  0  0  0  0 
UPS55 SHCIAWC  1  1  1  1  0  0  0  0  0  0  0  0 
UPS55 SHCKFGC  0  1  0  0  0  0  0  0  0  0  0  0 
UPS55 SHCKFWC  0  2  1  0  0  0  0  0  0  0  0  0 
UPS55 SHCKKLC  0  1  0  0  0  0  0  0  0  0  0  0 
UPS55 SHCKLWC  3  1  0  0  0  0  0  0  0  0  0  0 
UPS55 SHCKRLC  0  0  0  1  0  0  0  0  0  0  0  0 
UPS55 SHCKWGC  0  0  0  2  0  0  0  0  0  0  0  0 
UPS55 SHCKWMC  0  0  0  1  0  0  0  0  0  0  0  0 
UPS55 SHCKWRC  0  0  2  0  0  0  0  0  0  0  0  0 
UPS55 SHCKWWC  0  0  0  1  0  0  0  0  0  0  0  0 
UPS55 SHCLEPC  2  1  0  0  0  0  0  0  0  0  0  0 
UPS55 SHCLHMC  2  0  1  2  0  0  0  0  0  0  0  0 
UPS55 SHCLHRC  0  1  1  0  0  0  0  0  0  0  0  0 
UPS55 SHCLKRC  0  1  1  0  0  0  0  0  0  0  0  0 
UPS55 SHCLLGC  0  0  1  1  0  0  0  0  0  0  0  0 
UPS55 SHCLLMC  0  0  3  0  0  0  0  0  0  0  0  0 
UPS55 SHCLLWC  1  0  2  0  0  0  0  0  0  0  0  0 
UPS55 SHCLMLC  1  0  1  0  0  0  0  0  0  0  0  0 
UPS55 SHCLNWC  0  1  1  1  0  0  0  0  0  0  0  0 
UPS55 SHCLPWC  1  0  0  0  0  0  0  0  0  0  0  0 
UPS55 SHCLQWC  1  0  1  1  0  0  0  0  0  0  0  0 
UPS55 SHCLRWC  0  1  0  0  0  0  0  0  0  0  0  0 
UPS55 SHCLWKC  0  1  2  1  0  0  0  0  0  0  0  0 
UPS55 SHCLWQC  0  2  1  0  0  0  0  0  0  0  0  0 
UPS55 SHCMHWC  0  0  1  1  0  0  0  0  0  0  0  0 
UPS55 SHCMMWC  0  0  2  0  0  0  0  0  0  0  0  0 
UPS55 SHCMPGC  0  2  0  0  0  0  0  0  0  0  0  0 
UPS55 SHCMQWC  1  0  1  0  0  0  0  0  0  0  0  0 
UPS55 SHCMWGC  2  1  0  1  0  0  0  0  0  0  0  0 
UPS55 SHCMWMC  0  2  0  1  0  0  0  0  0  0  0  0 
UPS55 SHCNGWC  1  0  1  0  0  0  0  0  0  0  0  0 
UPS55 SHCNHWC  1  1  0  3  0  0  0  0  0  0  0  0 
UPS55 SHCNLWC  0  0  1  0  0  0  0  0  0  0  0  0 
UPS55 SHCNWGC  0  0  1  1  0  0  0  0  0  0  0  0 
UPS55 SHCPGLC  0  1  1  0  0  0  0  0  0  0  0  0 
UPS55 SHCPGWC  0  0  3  1  0  0  0  0  0  0  0  0 
UPS55 SHCPLWC  1  0  0  2  0  0  0  0  0  0  0  0 
UPS55 SHCPMWC  0  1  2  0  0  0  0  0  0  0  0  0 
UPS55 SHCPNLC  1  1  1  1  0  0  0  0  0  0  0  0 
UPS55 SHCPNRC  0  4  0  1  0  0  0  0  0  0  0  0 
UPS55 SHCPPNC  0  0  2  1  0  0  0  0  0  0  0  0 
UPS55 SHCPSLC  1  2  1  0  0  0  0  0  0  0  0  0 
UPS55 SHCPWGC  0  1  1  1  0  0  0  0  0  0  0  0 
UPS55 SHCPWKC  3  1  1  0  0  0  0  0  0  0  0  0 
UPS55 SHCQGLC  1  0  3  1  0  0  0  0  0  0  0  0 
UPS55 SHCQGWC  0  1  0  2  0  0  0  0  0  0  0  0 
UPS55 SHCRHWC  2  0  0  2  0  0  0  0  0  0  0  0 
UPS55 SHCRLRC  1  1  0  1  0  0  0  0  0  0  0  0 
UPS55 SHCRMGC  0  1  0  0  0  0  0  0  0  0  0  0 
UPS55 SHCRNWC  0  0  2  0  0  0  0  0  0  0  0  0 
UPS55 SHCRPGC  1  0  0  1  0  0  0  0  0  0  0  0 
UPS55 SHCRPWC  1  1  0  1  0  0  0  0  0  0  0  0 
UPS55 SHCRRLC  0  1  1  0  0  0  0  0  0  0  0  0 
UPS55 SHCRWLC  0  0  2  0  0  0  0  0  0  0  0  0 
UPS55 SHCSEWC  0  1  1  0  0  0  0  0  0  0  0  0 
UPS55 SHCSGGC  0  2  0  0  0  0  0  0  0  0  0  0 
UPS55 SHCSLAC  0  2  1  0  0  0  0  0  0  0  0  0 
UPS55 SHCSLLC  0  1  0  0  0  0  0  0  0  0  0  0 
UPS55 SHCSLWC  1  0  1  0  0  0  0  0  0  0  0  0 
UPS55 SHCSMWC  1  0  1  1  0  0  0  0  0  0  0  0 
UPS55 SHCSSWC  0  1  2  1  0  0  0  0  0  0  0  0 
UPS55 SHCSWAC  0  1  0  1  0  0  0  0  0  0  0  0 
UPS55 SHCSWKC  0  1  3  0  0  0  0  0  0  0  0  0 
UPS55 SHCSWRC  0  0  0  2  0  0  0  0  0  0  0  0 
UPS55 SHCWANC  1  1  2  0  0  0  0  0  0  0  0  0 
UPS55 SHCWAQC  0  0  0  1  0  0  0  0  0  0  0  0 
UPS55 SHCWDSC  0  0  3  1  0  0  0  0  0  0  0  0 
UPS55 SHCWEPC  1  1  1  2  0  0  0  0  0  0  0  0 
UPS55 SHCWEWC  4  0  1  0  0  0  0  0  0  0  0  0 
UPS55 SHCWGLC  0  2  1  1  0  0  0  0  0  0  0  0 
UPS55 SHCWHLC  0  2  0  0  0  0  0  0  0  0  0  0 
UPS55 SHCWKRC  0  1  0  1  0  0  0  0  0  0  0  0 
UPS55 SHCWKWC  0  1  0  1  0  0  0  0  0  0  0  0 
UPS55 SHCWLGC  0  1  0  0  0  0  0  0  0  0  0  0 
UPS55 SHCWLWC  0  0  1  0  0  0  0  0  0  0  0  0 
UPS55 SHCWMHC  0  1  2  2  0  0  0  0  0  0  0  0 
UPS55 SHCWMLC  0  0  1  0  0  0  0  0  0  0  0  0 
UPS55 SHCWMPC  0  2  1  0  0  0  0  0  0  0  0  0 
UPS55 SHCWMWC  0  1  0  0  0  0  0  0  0  0  0  0 
UPS55 SHCWNQC  0  2  0  2  0  0  0  0  0  0  0  0 
UPS55 SHCWPNC  0  1  0  1  0  0  0  0  0  0  0  0 
UPS55 SHCWRWC  2  0  0  0  0  0  0  0  0  0  0  0 
UPS55 SHCWWAC  0  0  3  1  0  0  0  0  0  0  0  0 
UPS55 SHCWWGC  0  0  1  0  0  0  0  0  0  0  0  0 
UPS55 SHCWWKC  0  2  0  0  0  0  0  0  0  0  0  0 
UPS55 SHCWWNC  1  1  0  2  0  0  0  0  0  0  0  0 
UPS55 SHCWWWC  0  1  0  1  0  0  0  0  0  0  0  0 
UPS55 SHCWYLC  2  0  0  1  0  0  0  0  0  0  0  0 
UPS55 SHCYGWC  0  1  2  1  0  0  0  0  0  0  0  0 
UPS55 SHCYWGC  1  3  0  0  0  0  0  0  0  0  0  0 
UPS55 SHCYWMC  2  1  0  1  0  0  0  0  0  0  0  0 
UPS55 SICATWC  1  0  1  1  0  0  0  0  0  0  0  0 
UPS55 SICDHLC  0  0  0  1  0  0  0  0  0  0  0  0 
UPS55 SICDLWC  0  1  0  0  0  0  0  0  0  0  0  0 
UPS55 SICEAWC  1  0  1  2  0  0  0  0  0  0  0  0 
UPS55 SICENLC  0  1  0  1  0  0  0  0  0  0  0  0 
UPS55 SICENQC  2  0  1  2  0  0  0  0  0  0  0  0 
UPS55 SICFGWC  0  0  2  0  0  0  0  0  0  0  0  0 
UPS55 SICFWWC  1  0  1  0  0  0  0  0  0  0  0  0 
UPS55 SICGKGC  0  0  0  2  0  0  0  0  0  0  0  0 
UPS55 SICGMPC  1  1  0  1  0  0  0  0  0  0  0  0 
UPS55 SICGMWC  0  1  1  2  0  0  0  0  0  0  0  0 
UPS55 SICGNLC  0  0  0  4  0  0  0  0  0  0  0  0 
UPS55 SICGPLC  2  1  0  0  0  0  0  0  0  0  0  0 
UPS55 SICGQWC  0  4  0  0  0  0  0  0  0  0  0  0 
UPS55 SICGSWC  1  0  2  0  0  0  0  0  0  0  0  0 
UPS55 SICHMWC  1  0  0  1  0  0  0  0  0  0  0  0 
UPS55 SICHNWC  1  0  2  1  0  0  0  0  0  0  0  0 
UPS55 SICIAWC  1  1  3  0  0  0  0  0  0  0  0  0 
UPS55 SICIQWC  2  0  2  1  0  0  0  0  0  0  0  0 
UPS55 SICKALC  0  1  2  0  0  0  0  0  0  0  0  0 
UPS55 SICKDGC  0  1  0  0  0  0  0  0  0  0  0  0 
UPS55 SICKKGC  0  1  1  1  0  0  0  0  0  0  0  0 
UPS55 SICKPLC  1  1  0  2  0  0  0  0  0  0  0  0 
UPS55 SICKPWC  1  2  1  1  0  0  0  0  0  0  0  0 
UPS55 SICKWMC  0  2  0  2  0  0  0  0  0  0  0  0 
UPS55 SICLGLC  0  1  0  1  0  0  0  0  0  0  0  0 
UPS55 SICLGMC  0  0  0  2  0  0  0  0  0  0  0  0 
UPS55 SICLGWC  0  1  0  0  0  0  0  0  0  0  0  0 
UPS55 SICLKKC  1  1  1  0  0  0  0  0  0  0  0  0 
UPS55 SICLKLC  0  0  1  0  0  0  0  0  0  0  0  0 
UPS55 SICLKPC  1  2  1  0  0  0  0  0  0  0  0  0 
UPS55 SICLLMC  0  1  1  0  0  0  0  0  0  0  0  0 
UPS55 SICLLPC  0  1  0  0  0  0  0  0  0  0  0  0 
UPS55 SICLNQC  1  1  0  0  0  0  0  0  0  0  0  0 
UPS55 SICLPPC  2  2  1  0  0  0  0  0  0  0  0  0 
UPS55 SICLPWC  1  0  0  2  0  0  0  0  0  0  0  0 
UPS55 SICLTWC  0  0  1  1  0  0  0  0  0  0  0  0 
UPS55 SICLWRC  1  0  2  2  0  0  0  0  0  0  0  0 
UPS55 SICLWWC  0  0  0  1  0  0  0  0  0  0  0  0 
UPS55 SICMLLC  0  0  0  1  0  0  0  0  0  0  0  0 
UPS55 SICMMNC  0  3  1  0  0  0  0  0  0  0  0  0 
UPS55 SICMWWC  1  1  0  1  0  0  0  0  0  0  0  0 
UPS55 SICNGWC  0  1  2  2  0  0  0  0  0  0  0  0 
UPS55 SICNHMC  1  3  0  1  0  0  0  0  0  0  0  0 
UPS55 SICNLMC  0  0  0  1  0  0  0  0  0  0  0  0 
UPS55 SICNWKC  1  1  0  0  0  0  0  0  0  0  0  0 
UPS55 SICPIWC  0  0  1  0  0  0  0  0  0  0  0  0 
UPS55 SICPLMC  0  1  0  0  0  0  0  0  0  0  0  0 
UPS55 SICPNRC  1  1  2  0  0  0  0  0  0  0  0  0 
UPS55 SICPWWC  0  0  0  1  0  0  0  0  0  0  0  0 
UPS55 SICQGRC  0  2  3  0  0  0  0  0  0  0  0  0 
UPS55 SICRKKC  1  0  0  2  0  0  0  0  0  0  0  0 
UPS55 SICRNGC  1  1  1  1  0  0  0  0  0  0  0  0 
UPS55 SICRRWC  0  1  0  1  0  0  0  0  0  0  0  0 
UPS55 SICRWKC  0  2  0  0  0  0  0  0  0  0  0  0 
UPS55 SICRWWC  0  1  0  0  0  0  0  0  0  0  0  0 
UPS55 SICSGWC  1  2  1  1  0  0  0  0  0  0  0  0 
UPS55 SICSLLC  0  0  0  1  0  0  0  0  0  0  0  0 
UPS55 SICSWLC  0  1  0  0  0  0  0  0  0  0  0  0 
UPS55 SICTPMC  1  2  1  0  0  0  0  0  0  0  0  0 
UPS55 SICWGWC  0  0  0  1  0  0  0  0  0  0  0  0 
UPS55 SICWHGC  1  1  1  0  0  0  0  0  0  0  0  0 
UPS55 SICWKHC  1  1  1  0  0  0  0  0  0  0  0  0 
UPS55 SICWMPC  0  2  1  1  0  0  0  0  0  0  0  0 
UPS55 SICWQMC  2  0  0  0  0  0  0  0  0  0  0  0 
UPS55 SICWSEC  0  2  0  3  0  0  0  0  0  0  0  0 
UPS55 SICWWGC  0  1  0  1  0  0  0  0  0  0  0  0 
UPS55 SICWWPC  0  1  0  0  0  0  0  0  0  0  0  0 
UPS55 SICWWRC  0  0  1  0  0  0  0  0  0  0  0  0 
UPS55 SICWWWC  1  0  0  0  0  0  0  0  0  0  0  0 
UPS55 SICWYHC  0  1  0  2  0  0  0  0  0  0  0  0 
UPS55 SICWYLC  2  1  1  1  0  0  0  0  0  0  0  0 
UPS55 SKCAGAC  0  0  3  2  0  0  0  0  0  0  0  0 
UPS55 SKCALMC  0  1  1  0  0  0  0  0  0  0  0  0 
UPS55 SKCAPKC  0  1  1  1  0  0  0  0  0  0  0  0 
UPS55 SKCAPWC  1  0  0  1  0  0  0  0  0  0  0  0 
UPS55 SKCARQC  2  1  0  0  0  0  0  0  0  0  0  0 
UPS55 SKCAWWC  1  0  0  1  0  0  0  0  0  0  0  0 
UPS55 SKCDLWC  0  0  1  0  0  0  0  0  0  0  0  0 
UPS55 SKCDNWC  0  1  1  0  0  0  0  0  0  0  0  0 
UPS55 SKCDSLC  2  1  1  0  0  0  0  0  0  0  0  0 
UPS55 SKCEENC  1  1  2  1  0  0  0  0  0  0  0  0 
UPS55 SKCEHWC  0  0  0  1  0  0  0  0  0  0  0  0 
UPS55 SKCEKLC  0  1  1  2  0  0  0  0  0  0  0  0 
UPS55 SKCELLC  0  1  0  1  0  0  0  0  0  0  0  0 
UPS55 SKCENWC  0  1  0  1  0  0  0  0  0  0  0  0 
UPS55 SKCEPPC  1  0  1  0  0  0  0  0  0  0  0  0 
UPS55 SKCEWNC  1  1  1  0  0  0  0  0  0  0  0  0 
UPS55 SKCEWQC  1  0  0  2  0  0  0  0  0  0  0  0 
UPS55 SKCFGMC  0  3  1  1  0  0  0  0  0  0  0  0 
UPS55 SKCFGPC  0  3  1  0  0  0  0  0  0  0  0  0 
UPS55 SKCFHMC  0  1  1  2  0  0  0  0  0  0  0  0 
UPS55 SKCFLMC  0  1  0  2  0  0  0  0  0  0  0  0 
UPS55 SKCFRNC  2  0  1  1  0  0  0  0  0  0  0  0 
UPS55 SKCFWGC  1  0  0  0  0  0  0  0  0  0  0  0 
UPS55 SKCGDMC  0  0  3  2  0  0  0  0  0  0  0  0 
UPS55 SKCGEGC  1  2  2  0  0  0  0  0  0  0  0  0 
UPS55 SKCGGAC  1  0  2  0  0  0  0  0  0  0  0  0 
UPS55 SKCGHGC  0  1  0  1  0  0  0  0  0  0  0  0 
UPS55 SKCGHWC  1  0  1  1  0  0  0  0  0  0  0  0 
UPS55 SKCGKPC  0  0  2  0  0  0  0  0  0  0  0  0 
UPS55 SKCGKWC  0  0  1  1  0  0  0  0  0  0  0  0 
UPS55 SKCGLQC  1  2  1  0  0  0  0  0  0  0  0  0 
UPS55 SKCGNGC  0  0  0  1  0  0  0  0  0  0  0  0 
UPS55 SKCGNPC  0  0  0  1  0  0  0  0  0  0  0  0 
UPS55 SKCGRQC  1  0  1  0  0  0  0  0  0  0  0  0 
UPS55 SKCGWEC  0  2  0  1  0  0  0  0  0  0  0  0 
UPS55 SKCGWMC  0  2  1  0  0  0  0  0  0  0  0  0 
UPS55 SKCGWWC  0  1  0  0  0  0  0  0  0  0  0  0 
UPS55 SKCGYRC  1  2  1  1  0  0  0  0  0  0  0  0 
UPS55 SKCHELC  1  0  2  1  0  0  0  0  0  0  0  0 
UPS55 SKCHLGC  1  1  1  1  0  0  0  0  0  0  0  0 
UPS55 SKCHLLC  0  1  1  0  0  0  0  0  0  0  0  0 
UPS55 SKCHPEC  0  2  0  1  0  0  0  0  0  0  0  0 
UPS55 SKCHPLC  1  0  0  0  0  0  0  0  0  0  0  0 
UPS55 SKCHQPC  2  1  0  0  0  0  0  0  0  0  0  0 
UPS55 SKCHRGC  2  0  1  1  0  0  0  0  0  0  0  0 
UPS55 SKCHWAC  0  1  2  0  0  0  0  0  0  0  0  0 
UPS55 SKCIEGC  2  2  1  0  0  0  0  0  0  0  0  0 
UPS55 SKCINWC  1  1  3  0  0  0  0  0  0  0  0  0 
UPS55 SKCIWLC  1  0  0  1  0  0  0  0  0  0  0  0 
UPS55 SKCIWWC  0  0  0  1  0  0  0  0  0  0  0  0 
UPS55 SKCKDWC  0  1  1  0  0  0  0  0  0  0  0  0 
UPS55 SKCKEGC  0  1  1  1  0  0  0  0  0  0  0  0 
UPS55 SKCKELC  0  1  1  1  0  0  0  0  0  0  0  0 
UPS55 SKCKEPC  0  0  1  0  0  0  0  0  0  0  0  0 
UPS55 SKCKGQC  0  2  1  1  0  0  0  0  0  0  0  0 
UPS55 SKCKHAC  2  2  0  0  0  0  0  0  0  0  0  0 
UPS55 SKCKKQC  0  1  1  0  0  0  0  0  0  0  0  0 
UPS55 SKCKKWC  0  0  0  2  0  0  0  0  0  0  0  0 
UPS55 SKCKLMC  0  0  1  1  0  0  0  0  0  0  0  0 
UPS55 SKCKMAC  1  2  0  0  0  0  0  0  0  0  0  0 
UPS55 SKCKMGC  0  1  0  2  0  0  0  0  0  0  0  0 
UPS55 SKCKMLC  2  2  1  0  0  0  0  0  0  0  0  0 
UPS55 SKCKMNC  0  1  0  0  0  0  0  0  0  0  0  0 
UPS55 SKCKNQC  2  0  1  1  0  0  0  0  0  0  0  0 
UPS55 SKCKNSC  0  0  2  1  0  0  0  0  0  0  0  0 
UPS55 SKCKRRC  0  1  1  0  0  0  0  0  0  0  0  0 
UPS55 SKCKSPC  1  0  1  0  0  0  0  0  0  0  0  0 
UPS55 SKCKSWC  2  1  1  0  0  0  0  0  0  0  0  0 
UPS55 SKCKTGC  0  0  1  2  0  0  0  0  0  0  0  0 
UPS55 SKCKTLC  1  2  1  0  0  0  0  0  0  0  0  0 
UPS55 SKCKWLC  0  0  1  1  0  0  0  0  0  0  0  0 
UPS55 SKCKWMC  0  0  2  2  0  0  0  0  0  0  0  0 
UPS55 SKCKYWC  0  0  1  1  0  0  0  0  0  0  0  0 
UPS55 SKCLEGC  0  0  0  1  0  0  0  0  0  0  0  0 
UPS55 SKCLFWC  1  1  1  1  0  0  0  0  0  0  0  0 
UPS55 SKCLGWC  0  0  1  0  0  0  0  0  0  0  0  0 
UPS55 SKCLHLC  0  1  0  3  0  0  0  0  0  0  0  0 
UPS55 SKCLHPC  0  0  1  0  0  0  0  0  0  0  0  0 
UPS55 SKCLHWC  0  0  0  1  0  0  0  0  0  0  0  0 
UPS55 SKCLILC  1  0  0  2  0  0  0  0  0  0  0  0 
UPS55 SKCLKDC  1  0  1  1  0  0  0  0  0  0  0  0 
UPS55 SKCLKGC  1  0  0  2  0  0  0  0  0  0  0  0 
UPS55 SKCLKLC  0  0  2  0  0  0  0  0  0  0  0  0 
UPS55 SKCLKMC  0  0  0  2  0  0  0  0  0  0  0  0 
UPS55 SKCLKRC  1  0  0  0  0  0  0  0  0  0  0  0 
UPS55 SKCLKWC  0  0  1  1  0  0  0  0  0  0  0  0 
UPS55 SKCLLAC  2  0  1  2  0  0  0  0  0  0  0  0 
UPS55 SKCLLWC  1  0  1  3  0  0  0  0  0  0  0  0 
UPS55 SKCLNWC  0  0  0  2  0  0  0  0  0  0  0  0 
UPS55 SKCLPSC  0  0  2  0  0  0  0  0  0  0  0  0 
UPS55 SKCLSPC  1  0  0  0  0  0  0  0  0  0  0  0 
UPS55 SKCLWAC  0  1  1  0  0  0  0  0  0  0  0  0 
UPS55 SKCLWPC  0  0  1  0  0  0  0  0  0  0  0  0 
UPS55 SKCLWQC  2  0  0  0  0  0  0  0  0  0  0  0 
UPS55 SKCMENC  1  0  0  2  0  0  0  0  0  0  0  0 
UPS55 SKCMEWC  1  0  0  1  0  0  0  0  0  0  0  0 
UPS55 SKCMGPC  1  0  0  2  0  0  0  0  0  0  0  0 
UPS55 SKCMGQC  0  0  2  0  0  0  0  0  0  0  0  0 
UPS55 SKCMGRC  1  0  0  1  0  0  0  0  0  0  0  0 
UPS55 SKCMKKC  0  2  0  0  0  0  0  0  0  0  0  0 
UPS55 SKCMKQC  0  0  1  4  0  0  0  0  0  0  0  0 
UPS55 SKCMLKC  0  1  1  2  0  0  0  0  0  0  0  0 
UPS55 SKCMLRC  1  1  0  0  0  0  0  0  0  0  0  0 
UPS55 SKCMMLC  0  0  2  0  0  0  0  0  0  0  0  0 
UPS55 SKCMMTC  0  2  1  2  0  0  0  0  0  0  0  0 
UPS55 SKCMPLC  0  0  0  1  0  0  0  0  0  0  0  0 
UPS55 SKCMQWC  1  0  1  0  0  0  0  0  0  0  0  0 
UPS55 SKCMRGC  1  0  1  2  0  0  0  0  0  0  0  0 
UPS55 SKCMRWC  2  0  0  0  0  0  0  0  0  0  0  0 
UPS55 SKCMWWC  0  0  1  0  0  0  0  0  0  0  0  0 
UPS55 SKCMYGC  1  0  2  2  0  0  0  0  0  0  0  0 
UPS55 SKCNALC  0  0  1  1  0  0  0  0  0  0  0  0 
UPS55 SKCNDMC  1  1  2  0  0  0  0  0  0  0  0  0 
UPS55 SKCNDPC  0  1  1  0  0  0  0  0  0  0  0  0 
UPS55 SKCNDWC  1  0  0  2  0  0  0  0  0  0  0  0 
UPS55 SKCNHPC  2  0  1  1  0  0  0  0  0  0  0  0 
UPS55 SKCNLMC  0  1  0  0  0  0  0  0  0  0  0  0 
UPS55 SKCNNWC  0  0  0  1  0  0  0  0  0  0  0  0 
UPS55 SKCNRNC  1  0  1  1  0  0  0  0  0  0  0  0 
UPS55 SKCNSLC  0  0  0  1  0  0  0  0  0  0  0  0 
UPS55 SKCNWKC  2  1  1  1  0  0  0  0  0  0  0  0 
UPS55 SKCPGTC  0  1  1  1  0  0  0  0  0  0  0  0 
UPS55 SKCPHWC  2  1  0  2  0  0  0  0  0  0  0  0 
UPS55 SKCPLSC  0  2  1  1  0  0  0  0  0  0  0  0 
UPS55 SKCPLWC  2  0  0  0  0  0  0  0  0  0  0  0 
UPS55 SKCPMWC  0  1  1  1  0  0  0  0  0  0  0  0 
UPS55 SKCPNNC  1  0  1  1  0  0  0  0  0  0  0  0 
UPS55 SKCPNRC  0  2  0  0  0  0  0  0  0  0  0  0 
UPS55 SKCPPNC  1  0  1  0  0  0  0  0  0  0  0  0 
UPS55 SKCPRGC  0  1  1  2  0  0  0  0  0  0  0  0 
UPS55 SKCPRLC  1  1  0  0  0  0  0  0  0  0  0  0 
UPS55 SKCPTPC  0  0  1  1  0  0  0  0  0  0  0  0 
UPS55 SKCPWKC  1  2  0  2  0  0  0  0  0  0  0  0 
UPS55 SKCPWMC  0  1  0  0  0  0  0  0  0  0  0  0 
UPS55 SKCPWSC  1  2  0  2  0  0  0  0  0  0  0  0 
UPS55 SKCPWTC  0  1  2  0  0  0  0  0  0  0  0  0 
UPS55 SKCQHLC  1  2  1  1  0  0  0  0  0  0  0  0 
UPS55 SKCQKWC  0  2  0  2  0  0  0  0  0  0  0  0 
UPS55 SKCQMSC  0  3  0  2  0  0  0  0  0  0  0  0 
UPS55 SKCQWMC  0  1  1  1  0  0  0  0  0  0  0  0 
UPS55 SKCRERC  1  1  0  1  0  0  0  0  0  0  0  0 
UPS55 SKCRGAC  2  0  2  0  0  0  0  0  0  0  0  0 
UPS55 SKCRGPC  0  1  0  0  0  0  0  0  0  0  0  0 
UPS55 SKCRGWC  1  1  0  0  0  0  0  0  0  0  0  0 
UPS55 SKCRIGC  0  1  0  0  0  0  0  0  0  0  0  0 
UPS55 SKCRKLC  1  1  1  0  0  0  0  0  0  0  0  0 
UPS55 SKCRKNC  0  2  1  1  0  0  0  0  0  0  0  0 
UPS55 SKCRKRC  1  2  1  0  0  0  0  0  0  0  0  0 
UPS55 SKCRLFC  0  1  2  1  0  0  0  0  0  0  0  0 
UPS55 SKCRLWC  0  0  2  0  0  0  0  0  0  0  0  0 
UPS55 SKCRMLC  2  0  0  2  0  0  0  0  0  0  0  0 
UPS55 SKCRMWC  1  0  2  0  0  0  0  0  0  0  0  0 
UPS55 SKCRNRC  1  0  1  0  0  0  0  0  0  0  0  0 
UPS55 SKCRPMC  1  0  1  1  0  0  0  0  0  0  0  0 
UPS55 SKCRQWC  1  0  1  1  0  0  0  0  0  0  0  0 
UPS55 SKCRRGC  2  1  2  0  0  0  0  0  0  0  0  0 
UPS55 SKCRRLC  1  0  1  1  0  0  0  0  0  0  0  0 
UPS55 SKCRRWC  1  0  0  1  0  0  0  0  0  0  0  0 
UPS55 SKCRTLC  0  1  1  1  0  0  0  0  0  0  0  0 
UPS55 SKCRVWC  0  0  4  0  0  0  0  0  0  0  0  0 
UPS55 SKCRWNC  0  0  0  1  0  0  0  0  0  0  0  0 
UPS55 SKCRWQC  2  0  2  0  0  0  0  0  0  0  0  0 
UPS55 SKCSGRC  0  0  3  1  0  0  0  0  0  0  0  0 
UPS55 SKCSHLC  0  1  0  1  0  0  0  0  0  0  0  0 
UPS55 SKCSLHC  1  0  0  0  0  0  0  0  0  0  0  0 
UPS55 SKCSLWC  0  0  0  2  0  0  0  0  0  0  0  0 
UPS55 SKCSMPC  1  0  1  1  0  0  0  0  0  0  0  0 
UPS55 SKCSRQC  1  2  1  1  0  0  0  0  0  0  0  0 
UPS55 SKCSRRC  1  0  0  0  0  0  0  0  0  0  0  0 
UPS55 SKCSSLC  0  1  1  2  0  0  0  0  0  0  0  0 
UPS55 SKCSVGC  1  2  0  0  0  0  0  0  0  0  0  0 
UPS55 SKCSWMC  0  0  0  2  0  0  0  0  0  0  0  0 
UPS55 SKCSWQC  0  0  1  2  0  0  0  0  0  0  0  0 
UPS55 SKCSYWC  1  0  4  0  0  0  0  0  0  0  0  0 
UPS55 SKCTEMC  2  1  0  0  0  0  0  0  0  0  0  0 
UPS55 SKCTMLC  0  0  0  3  0  0  0  0  0  0  0  0 
UPS55 SKCTSWC  0  0  2  0  0  0  0  0  0  0  0  0 
UPS55 SKCVRWC  0  1  0  1  0  0  0  0  0  0  0  0 
UPS55 SKCVWWC  0  0  0  3  0  0  0  0  0  0  0  0 
UPS55 SKCWAHC  1  1  2  1  0  0  0  0  0  0  0  0 
UPS55 SKCWAMC  0  0  1  0  0  0  0  0  0  0  0  0 
UPS55 SKCWDRC  0  2  0  0  0  0  0  0  0  0  0  0 
UPS55 SKCWEWC  0  0  0  4  0  0  0  0  0  0  0  0 
UPS55 SKCWFWC  1  0  0  0  0  0  0  0  0  0  0  0 
UPS55 SKCWGLC  0  0  1  1  0  0  0  0  0  0  0  0 
UPS55 SKCWHGC  0  1  0  1  0  0  0  0  0  0  0  0 
UPS55 SKCWHPC  1  0  0  2  0  0  0  0  0  0  0  0 
UPS55 SKCWHWC  0  3  0  1  0  0  0  0  0  0  0  0 
UPS55 SKCWIGC  0  0  0  2  0  0  0  0  0  0  0  0 
UPS55 SKCWILC  0  2  1  0  0  0  0  0  0  0  0  0 
UPS55 SKCWKRC  0  0  1  0  0  0  0  0  0  0  0  0 
UPS55 SKCWMIC  0  1  2  0  0  0  0  0  0  0  0  0 
UPS55 SKCWMLC  1  0  1  0  0  0  0  0  0  0  0  0 
UPS55 SKCWNGC  0  1  0  0  0  0  0  0  0  0  0  0 
UPS55 SKCWNLC  1  0  1  2  0  0  0  0  0  0  0  0 
UPS55 SKCWPNC  0  1  0  0  0  0  0  0  0  0  0  0 
UPS55 SKCWPPC  0  0  1  1  0  0  0  0  0  0  0  0 
UPS55 SKCWPRC  0  1  0  0  0  0  0  0  0  0  0  0 
UPS55 SKCWQKC  0  0  1  0  0  0  0  0  0  0  0  0 
UPS55 SKCWQLC  1  0  1  1  0  0  0  0  0  0  0  0 
UPS55 SKCWRWC  0  0  0  1  0  0  0  0  0  0  0  0 
UPS55 SKCWSMC  2  1  0  0  0  0  0  0  0  0  0  0 
UPS55 SKCWSWC  0  2  0  2  0  0  0  0  0  0  0  0 
UPS55 SKCWWPC  1  1  0  0  0  0  0  0  0  0  0  0 
UPS55 SKCWWQC  1  1  1  0  0  0  0  0  0  0  0  0 
UPS55 SKCWWWC  0  1  0  0  0  0  0  0  0  0  0  0 
UPS55 SKCWYLC  1  3  1  0  0  0  0  0  0  0  0  0 
UPS55 SKCWYPC  1  1  2  1  0  0  0  0  0  0  0  0 
UPS55 SKCWYQC  0  0  2  3  0  0  0  0  0  0  0  0 
UPS55 SKCYGLC  0  1  0  1  0  0  0  0  0  0  0  0 
UPS55 SKCYGQC  1  1  1  0  0  0  0  0  0  0  0  0 
UPS55 SKCYGWC  0  0  0  1  0  0  0  0  0  0  0  0 
UPS55 SKCYKWC  1  0  0  2  0  0  0  0  0  0  0  0 
UPS55 SKCYRMC  2  0  0  2  0  0  0  0  0  0  0  0 
UPS55 SLCADPC  2  0  0  0  0  0  0  0  0  0  0  0 
UPS55 SLCAELC  0  0  2  1  0  0  0  0  0  0  0  0 
UPS55 SLCAGLC  0  0  4  0  0  0  0  0  0  0  0  0 
UPS55 SLCALMC  0  2  1  0  0  0  0  0  0  0  0  0 
UPS55 SLCALNC  1  1  2  1  0  0  0  0  0  0  0  0 
UPS55 SLCAMWC  1  0  2  1  0  0  0  0  0  0  0  0 
UPS55 SLCANLC  1  0  2  0  0  0  0  0  0  0  0  0 
UPS55 SLCAPLC  1  1  0  0  0  0  0  0  0  0  0  0 
UPS55 SLCAQGC  1  2  1  1  0  0  0  0  0  0  0  0 
UPS55 SLCAQWC  1  0  1  1  0  0  0  0  0  0  0  0 
UPS55 SLCAWWC  1  0  0  1  0  0  0  0  0  0  0  0 
UPS55 SLCDHPC  1  2  0  1  0  0  0  0  0  0  0  0 
UPS55 SLCDLHC  1  2  1  0  0  0  0  0  0  0  0  0 
UPS55 SLCDLLC  1  0  0  1  0  0  0  0  0  0  0  0 
UPS55 SLCDQLC  1  0  0  0  0  0  0  0  0  0  0  0 
UPS55 SLCEALC  1  1  0  0  0  0  0  0  0  0  0  0 
UPS55 SLCEDLC  0  0  0  1  0  0  0  0  0  0  0  0 
UPS55 SLCEDPC  0  1  1  0  0  0  0  0  0  0  0  0 
UPS55 SLCEGWC  1  1  0  0  0  0  0  0  0  0  0  0 
UPS55 SLCEKLC  1  0  1  3  0  0  0  0  0  0  0  0 
UPS55 SLCELWC  1  1  1  1  0  0  0  0  0  0  0  0 
UPS55 SLCENHC  0  0  3  1  0  0  0  0  0  0  0  0 
UPS55 SLCEPLC  1  0  0  0  0  0  0  0  0  0  0  0 
UPS55 SLCEPPC  0  2  3  0  0  0  0  0  0  0  0  0 
UPS55 SLCEQWC  0  1  4  0  0  0  0  0  0  0  0  0 
UPS55 SLCFALC  2  1  0  1  0  0  0  0  0  0  0  0 
UPS55 SLCFDWC  2  2  0  0  0  0  0  0  0  0  0  0 
UPS55 SLCFGWC  1  0  0  0  0  0  0  0  0  0  0  0 
UPS55 SLCFHWC  1  1  1  0  0  0  0  0  0  0  0  0 
UPS55 SLCFLQC  0  2  0  2  0  0  0  0  0  0  0  0 
UPS55 SLCFMPC  0  1  0  2  0  0  0  0  0  0  0  0 
UPS55 SLCFNLC  1  0  1  2  0  0  0  0  0  0  0  0 
UPS55 SLCFWRC  2  1  0  0  0  0  0  0  0  0  0  0 
UPS55 SLCFWWC  0  1  0  1  0  0  0  0  0  0  0  0 
UPS55 SLCGAMC  1  1  0  2  0  0  0  0  0  0  0  0 
UPS55 SLCGELC  1  1  2  0  0  0  0  0  0  0  0  0 
UPS55 SLCGEWC  0  2  1  0  0  0  0  0  0  0  0  0 
UPS55 SLCGGMC  2  1  0  1  0  0  0  0  0  0  0  0 
UPS55 SLCGHLC  1  2  1  0  0  0  0  0  0  0  0  0 
UPS55 SLCGKDC  1  0  1  2  0  0  0  0  0  0  0  0 
UPS55 SLCGKMC  0  1  1  1  0  0  0  0  0  0  0  0 
UPS55 SLCGKPC  0  1  0  0  0  0  0  0  0  0  0  0 
UPS55 SLCGLGC  0  2  0  0  0  0  0  0  0  0  0  0 
UPS55 SLCGLPC  1  1  1  0  0  0  0  0  0  0  0  0 
UPS55 SLCGMKC  1  1  1  1  0  0  0  0  0  0  0  0 
UPS55 SLCGPHC  1  1  0  2  0  0  0  0  0  0  0  0 
UPS55 SLCGPLC  0  0  1  1  0  0  0  0  0  0  0  0 
UPS55 SLCGRRC  1  1  0  0  0  0  0  0  0  0  0  0 
UPS55 SLCGSLC  0  0  0  2  0  0  0  0  0  0  0  0 
UPS55 SLCGTLC  0  0  3  1  0  0  0  0  0  0  0  0 
UPS55 SLCGWLC  0  1  0  1  0  0  0  0  0  0  0  0 
UPS55 SLCGWSC  1  2  0  0  0  0  0  0  0  0  0  0 
UPS55 SLCGYLC  1  0  1  2  0  0  0  0  0  0  0  0 
UPS55 SLCHEGC  2  0  1  0  0  0  0  0  0  0  0  0 
UPS55 SLCHFLC  0  1  2  1  0  0  0  0  0  0  0  0 
UPS55 SLCHGMC  1  0  1  0  0  0  0  0  0  0  0  0 
UPS55 SLCHLGC  1  0  2  0  0  0  0  0  0  0  0  0 
UPS55 SLCHLWC  2  0  0  2  0  0  0  0  0  0  0  0 
UPS55 SLCHMWC  0  0  2  1  0  0  0  0  0  0  0  0 
UPS55 SLCHNPC  1  0  1  1  0  0  0  0  0  0  0  0 
UPS55 SLCHNWC  1  0  0  1  0  0  0  0  0  0  0  0 
UPS55 SLCHPEC  1  0  1  1  0  0  0  0  0  0  0  0 
UPS55 SLCHRRC  0  0  2  0  0  0  0  0  0  0  0  0 
UPS55 SLCHWHC  2  0  0  1  0  0  0  0  0  0  0  0 
UPS55 SLCHWLC  0  0  0  1  0  0  0  0  0  0  0  0 
UPS55 SLCHWNC  0  0  1  1  0  0  0  0  0  0  0  0 
UPS55 SLCHWSC  0  0  1  2  0  0  0  0  0  0  0  0 
UPS55 SLCIGGC  1  0  1  2  0  0  0  0  0  0  0  0 
UPS55 SLCILLC  0  0  2  1  0  0  0  0  0  0  0  0 
UPS55 SLCILNC  0  2  1  0  0  0  0  0  0  0  0  0 
UPS55 SLCILWC  1  2  0  2  0  0  0  0  0  0  0  0 
UPS55 SLCIQWC  0  2  1  1  0  0  0  0  0  0  0  0 
UPS55 SLCKENC  0  1  1  0  0  0  0  0  0  0  0  0 
UPS55 SLCKGLC  0  0  0  1  0  0  0  0  0  0  0  0 
UPS55 SLCKGWC  1  0  1  2  0  0  0  0  0  0  0  0 
UPS55 SLCKHLC  0  1  1  1  0  0  0  0  0  0  0  0 
UPS55 SLCKHRC  1  0  2  2  0  0  0  0  0  0  0  0 
UPS55 SLCKKKC  1  1  0  0  0  0  0  0  0  0  0  0 
UPS55 SLCKKMC  0  1  3  0  0  0  0  0  0  0  0  0 
UPS55 SLCKLGC  0  0  1  1  0  0  0  0  0  0  0  0 
UPS55 SLCKLKC  2  2  1  0  0  0  0  0  0  0  0  0 
UPS55 SLCKLLC  2  0  2  0  0  0  0  0  0  0  0  0 
UPS55 SLCKLWC  1  1  1  0  0  0  0  0  0  0  0  0 
UPS55 SLCKNAC  0  0  1  1  0  0  0  0  0  0  0  0 
UPS55 SLCKNWC  0  0  0  2  0  0  0  0  0  0  0  0 
UPS55 SLCKQWC  0  1  3  0  0  0  0  0  0  0  0  0 
UPS55 SLCKSWC  0  1  0  1  0  0  0  0  0  0  0  0 
UPS55 SLCKTLC  0  1  1  0  0  0  0  0  0  0  0  0 
UPS55 SLCKTMC  0  1  1  1  0  0  0  0  0  0  0  0 
UPS55 SLCKTWC  0  1  0  1  0  0  0  0  0  0  0  0 
UPS55 SLCKWRC  1  1  0  1  0  0  0  0  0  0  0  0 
UPS55 SLCLDWC  1  0  2  0  0  0  0  0  0  0  0  0 
UPS55 SLCLENC  0  1  0  1  0  0  0  0  0  0  0  0 
UPS55 SLCLGMC  0  2  0  1  0  0  0  0  0  0  0  0 
UPS55 SLCLGNC  0  1  0  1  0  0  0  0  0  0  0  0 
UPS55 SLCLGRC  2  0  0  0  0  0  0  0  0  0  0  0 
UPS55 SLCLGWC  0  2  0  0  0  0  0  0  0  0  0  0 
UPS55 SLCLLGC  0  2  0  0  0  0  0  0  0  0  0  0 
UPS55 SLCLLLC  1  0  0  0  0  0  0  0  0  0  0  0 
UPS55 SLCLLMC  1  0  0  1  0  0  0  0  0  0  0  0 
UPS55 SLCLLQC  0  2  1  1  0  0  0  0  0  0  0  0 
UPS55 SLCLMLC  1  0  0  0  0  0  0  0  0  0  0  0 
UPS55 SLCLMNC  1  2  1  0  0  0  0  0  0  0  0  0 
UPS55 SLCLMWC  0  0  0  2  0  0  0  0  0  0  0  0 
UPS55 SLCLPLC  1  1  0  2  0  0  0  0  0  0  0  0 
UPS55 SLCLPQC  2  0  0  2  0  0  0  0  0  0  0  0 
UPS55 SLCLPRC  1  0  0  2  0  0  0  0  0  0  0  0 
UPS55 SLCLQKC  0  0  1  0  0  0  0  0  0  0  0  0 
UPS55 SLCLQWC  1  2  1  1  0  0  0  0  0  0  0  0 
UPS55 SLCLWGC  0  0  0  1  0  0  0  0  0  0  0  0 
UPS55 SLCLWMC  1  0  0  0  0  0  0  0  0  0  0  0 
UPS55 SLCLYLC  0  3  1  1  0  0  0  0  0  0  0  0 
UPS55 SLCMAWC  0  0  0  1  0  0  0  0  0  0  0  0 
UPS55 SLCMEGC  2  1  1  1  0  0  0  0  0  0  0  0 
UPS55 SLCMGGC  1  0  0  0  0  0  0  0  0  0  0  0 
UPS55 SLCMMLC  2  0  0  1  0  0  0  0  0  0  0  0 
UPS55 SLCMPPC  0  1  1  0  0  0  0  0  0  0  0  0 
UPS55 SLCMRLC  0  0  1  1  0  0  0  0  0  0  0  0 
UPS55 SLCMWGC  1  0  0  0  0  0  0  0  0  0  0  0 
UPS55 SLCMYLC  0  1  4  0  0  0  0  0  0  0  0  0 
UPS55 SLCNEKC  1  1  0  2  0  0  0  0  0  0  0  0 
UPS55 SLCNEPC  4  0  1  0  0  0  0  0  0  0  0  0 
UPS55 SLCNEWC  0  1  2  0  0  0  0  0  0  0  0  0 
UPS55 SLCNFGC  0  1  0  1  0  0  0  0  0  0  0  0 
UPS55 SLCNGKC  0  1  1  0  0  0  0  0  0  0  0  0 
UPS55 SLCNGLC  1  1  0  0  0  0  0  0  0  0  0  0 
UPS55 SLCNGMC  0  2  1  0  0  0  0  0  0  0  0  0 
UPS55 SLCNKLC  0  2  1  2  0  0  0  0  0  0  0  0 
UPS55 SLCNPMC  0  1  3  1  0  0  0  0  0  0  0  0 
UPS55 SLCNPWC  0  2  1  0  0  0  0  0  0  0  0  0 
UPS55 SLCNQMC  2  0  0  0  0  0  0  0  0  0  0  0 
UPS55 SLCNRLC  1  0  1  0  0  0  0  0  0  0  0  0 
UPS55 SLCNSPC  1  1  0  1  0  0  0  0  0  0  0  0 
UPS55 SLCNWIC  0  0  0  1  0  0  0  0  0  0  0  0 
UPS55 SLCNWKC  0  0  0  1  0  0  0  0  0  0  0  0 
UPS55 SLCNWTC  2  0  0  1  0  0  0  0  0  0  0  0 
UPS55 SLCNWWC  1  0  1  0  0  0  0  0  0  0  0  0 
UPS55 SLCPEPC  0  2  1  1  0  0  0  0  0  0  0  0 
UPS55 SLCPEWC  1  3  0  0  0  0  0  0  0  0  0  0 
UPS55 SLCPGMC  0  1  0  1  0  0  0  0  0  0  0  0 
UPS55 SLCPGWC  0  1  1  0  0  0  0  0  0  0  0  0 
UPS55 SLCPHGC  3  1  1  0  0  0  0  0  0  0  0  0 
UPS55 SLCPKWC  0  0  0  1  0  0  0  0  0  0  0  0 
UPS55 SLCPLWC  1  0  1  0  0  0  0  0  0  0  0  0 
UPS55 SLCPNGC  0  0  1  3  0  0  0  0  0  0  0  0 
UPS55 SLCPPNC  1  2  1  0  0  0  0  0  0  0  0  0 
UPS55 SLCPQMC  1  1  1  2  0  0  0  0  0  0  0  0 
UPS55 SLCPWAC  0  0  1  1  0  0  0  0  0  0  0  0 
UPS55 SLCQGWC  1  0  0  0  0  0  0  0  0  0  0  0 
UPS55 SLCQLPC  1  2  1  1  0  0  0  0  0  0  0  0 
UPS55 SLCQLRC  1  1  0  0  0  0  0  0  0  0  0  0 
UPS55 SLCQNPC  1  3  0  0  0  0  0  0  0  0  0  0 
UPS55 SLCQRLC  0  1  0  1  0  0  0  0  0  0  0  0 
UPS55 SLCQWKC  1  2  0  1  0  0  0  0  0  0  0  0 
UPS55 SLCQWMC  1  0  1  0  0  0  0  0  0  0  0  0 
UPS55 SLCQWRC  1  0  1  1  0  0  0  0  0  0  0  0 
UPS55 SLCRFLC  2  0  1  0  0  0  0  0  0  0  0  0 
UPS55 SLCRGAC  0  1  1  0  0  0  0  0  0  0  0  0 
UPS55 SLCRKLC  0  1  2  0  0  0  0  0  0  0  0  0 
UPS55 SLCRLGC  1  0  0  1  0  0  0  0  0  0  0  0 
UPS55 SLCRLTC  0  1  0  1  0  0  0  0  0  0  0  0 
UPS55 SLCRMEC  2  0  1  2  0  0  0  0  0  0  0  0 
UPS55 SLCRMLC  1  1  3  0  0  0  0  0  0  0  0  0 
UPS55 SLCRMRC  0  1  1  1  0  0  0  0  0  0  0  0 
UPS55 SLCRNGC  1  0  2  0  0  0  0  0  0  0  0  0 
UPS55 SLCRNWC  1  1  1  0  0  0  0  0  0  0  0  0 
UPS55 SLCRQNC  0  0  1  1  0  0  0  0  0  0  0  0 
UPS55 SLCRQWC  0  1  4  0  0  0  0  0  0  0  0  0 
UPS55 SLCRRGC  0  0  2  0  0  0  0  0  0  0  0  0 
UPS55 SLCRRMC  1  1  0  0  0  0  0  0  0  0  0  0 
UPS55 SLCRRPC  2  1  0  0  0  0  0  0  0  0  0  0 
UPS55 SLCRRRC  1  1  1  2  0  0  0  0  0  0  0  0 
UPS55 SLCRSLC  0  4  0  1  0  0  0  0  0  0  0  0 
UPS55 SLCRSPC  0  2  1  1  0  0  0  0  0  0  0  0 
UPS55 SLCRWGC  1  0  1  2  0  0  0  0  0  0  0  0 
UPS55 SLCRWLC  0  0  1  0  0  0  0  0  0  0  0  0 
UPS55 SLCRWMC  0  1  0  2  0  0  0  0  0  0  0  0 
UPS55 SLCRWWC  0  0  3  1  0  0  0  0  0  0  0  0 
UPS55 SLCSDGC  1  1  1  1  0  0  0  0  0  0  0  0 
UPS55 SLCSDLC  1  0  1  1  0  0  0  0  0  0  0  0 
UPS55 SLCSGLC  0  0  2  0  0  0  0  0  0  0  0  0 
UPS55 SLCSGMC  1  1  0  0  0  0  0  0  0  0  0  0 
UPS55 SLCSGWC  0  1  0  1  0  0  0  0  0  0  0  0 
UPS55 SLCSHGC  0  1  0  0  0  0  0  0  0  0  0  0 
UPS55 SLCSHWC  1  2  0  1  0  0  0  0  0  0  0  0 
UPS55 SLCSKLC  1  1  0  2  0  0  0  0  0  0  0  0 
UPS55 SLCSKPC  2  1  0  1  0  0  0  0  0  0  0  0 
UPS55 SLCSLDC  1  1  1  2  0  0  0  0  0  0  0  0 
UPS55 SLCSLPC  1  0  0  0  0  0  0  0  0  0  0  0 
UPS55 SLCSLWC  1  0  0  1  0  0  0  0  0  0  0  0 
UPS55 SLCSRLC  0  0  0  1  0  0  0  0  0  0  0  0 
UPS55 SLCSWMC  1  0  0  0  0  0  0  0  0  0  0  0 
UPS55 SLCTGLC  1  1  1  1  0  0  0  0  0  0  0  0 
UPS55 SLCTGWC  0  0  2  0  0  0  0  0  0  0  0  0 
UPS55 SLCTHWC  0  2  2  0  0  0  0  0  0  0  0  0 
UPS55 SLCTLWC  1  1  1  1  0  0  0  0  0  0  0  0 
UPS55 SLCTNLC  1  2  0  1  0  0  0  0  0  0  0  0 
UPS55 SLCTSLC  1  1  1  1  0  0  0  0  0  0  0  0 
UPS55 SLCTSWC  2  0  0  2  0  0  0  0  0  0  0  0 
UPS55 SLCTWQC  0  1  1  1  0  0  0  0  0  0  0  0 
UPS55 SLCVFWC  0  0  1  1  0  0  0  0  0  0  0  0 
UPS55 SLCVMWC  1  0  0  2  0  0  0  0  0  0  0  0 
UPS55 SLCVWQC  0  1  3  1  0  0  0  0  0  0  0  0 
UPS55 SLCWDPC  0  1  0  2  0  0  0  0  0  0  0  0 
UPS55 SLCWEPC  0  1  1  0  0  0  0  0  0  0  0  0 
UPS55 SLCWEWC  1  0  0  0  0  0  0  0  0  0  0  0 
UPS55 SLCWFLC  2  0  0  0  0  0  0  0  0  0  0  0 
UPS55 SLCWFRC  0  0  2  0  0  0  0  0  0  0  0  0 
UPS55 SLCWFWC  2  0  1  0  0  0  0  0  0  0  0  0 
UPS55 SLCWGRC  0  1  1  0  0  0  0  0  0  0  0  0 
UPS55 SLCWGWC  1  1  0  0  0  0  0  0  0  0  0  0 
UPS55 SLCWHMC  0  1  0  1  0  0  0  0  0  0  0  0 
UPS55 SLCWIWC  0  0  2  0  0  0  0  0  0  0  0  0 
UPS55 SLCWKMC  0  0  1  0  0  0  0  0  0  0  0  0 
UPS55 SLCWKRC  1  2  1  1  0  0  0  0  0  0  0  0 
UPS55 SLCWLGC  0  0  1  0  0  0  0  0  0  0  0  0 
UPS55 SLCWLMC  0  0  1  0  0  0  0  0  0  0  0  0 
UPS55 SLCWLWC  2  0  1  1  0  0  0  0  0  0  0  0 
UPS55 SLCWMLC  0  1  0  2  0  0  0  0  0  0  0  0 
UPS55 SLCWNEC  1  0  1  0  0  0  0  0  0  0  0  0 
UPS55 SLCWNFC  2  1  1  0  0  0  0  0  0  0  0  0 
UPS55 SLCWNGC  0  1  1  1  0  0  0  0  0  0  0  0 
UPS55 SLCWNHC  2  0  0  2  0  0  0  0  0  0  0  0 
UPS55 SLCWNNC  1  1  0  1  0  0  0  0  0  0  0  0 
UPS55 SLCWNWC  0  0  1  1  0  0  0  0  0  0  0  0 
UPS55 SLCWPNC  0  1  0  0  0  0  0  0  0  0  0  0 
UPS55 SLCWPRC  1  1  2  0  0  0  0  0  0  0  0  0 
UPS55 SLCWQHC  0  1  3  0  0  0  0  0  0  0  0  0 
UPS55 SLCWQRC  0  0  0  1  0  0  0  0  0  0  0  0 
UPS55 SLCWQWC  0  0  1  0  0  0  0  0  0  0  0  0 
UPS55 SLCWRLC  1  0  0  1  0  0  0  0  0  0  0  0 
UPS55 SLCWSRC  0  1  3  1  0  0  0  0  0  0  0  0 
UPS55 SLCWVWC  1  0  0  1  0  0  0  0  0  0  0  0 
UPS55 SLCWWAC  0  0  0  1  0  0  0  0  0  0  0  0 
UPS55 SLCWWMC  0  0  1  1  0  0  0  0  0  0  0  0 
UPS55 SLCWYLC  0  1  1  2  0  0  0  0  0  0  0  0 
UPS55 SLCWYPC  0  1  1  2  0  0  0  0  0  0  0  0 
UPS55 SLCWYQC  3  1  1  0  0  0  0  0  0  0  0  0 
UPS55 SLCWYRC  0  1  2  0  0  0  0  0  0  0  0  0 
UPS55 SLCYGMC  1  2  1  1  0  0  0  0  0  0  0  0 
UPS55 SLCYNQC  1  2  1  0  0  0  0  0  0  0  0  0 
UPS55 SMCALLC  1  0  1  0  0  0  0  0  0  0  0  0 
UPS55 SMCARLC  0  0  2  0  0  0  0  0  0  0  0  0 
UPS55 SMCAWMC  1  1  1  1  0  0  0  0  0  0  0  0 
UPS55 SMCDMWC  0  2  1  1  0  0  0  0  0  0  0  0 
UPS55 SMCEHLC  0  1  1  1  0  0  0  0  0  0  0  0 
UPS55 SMCERLC  0  1  2  1  0  0  0  0  0  0  0  0 
UPS55 SMCFELC  1  2  1  1  0  0  0  0  0  0  0  0 
UPS55 SMCFMWC  2  0  0  2  0  0  0  0  0  0  0  0 
UPS55 SMCFWWC  2  0  0  0  0  0  0  0  0  0  0  0 
UPS55 SMCGLLC  0  2  0  0  0  0  0  0  0  0  0  0 
UPS55 SMCGNWC  1  0  0  0  0  0  0  0  0  0  0  0 
UPS55 SMCGPPC  0  1  1  0  0  0  0  0  0  0  0  0 
UPS55 SMCGPRC  2  1  0  1  0  0  0  0  0  0  0  0 
UPS55 SMCGPWC  0  0  2  0  0  0  0  0  0  0  0  0 
UPS55 SMCGRDC  1  1  2  0  0  0  0  0  0  0  0  0 
UPS55 SMCGRRC  1  0  1  0  0  0  0  0  0  0  0  0 
UPS55 SMCGWRC  1  0  1  0  0  0  0  0  0  0  0  0 
UPS55 SMCHGMC  1  1  1  0  0  0  0  0  0  0  0  0 
UPS55 SMCHGWC  1  2  1  0  0  0  0  0  0  0  0  0 
UPS55 SMCHMWC  1  0  0  0  0  0  0  0  0  0  0  0 
UPS55 SMCHNGC  0  2  0  1  0  0  0  0  0  0  0  0 
UPS55 SMCHNLC  1  0  1  0  0  0  0  0  0  0  0  0 
UPS55 SMCHWLC  0  0  2  2  0  0  0  0  0  0  0  0 
UPS55 SMCILWC  0  0  1  0  0  0  0  0  0  0  0  0 
UPS55 SMCIWWC  1  1  0  1  0  0  0  0  0  0  0  0 
UPS55 SMCKKLC  2  0  0  2  0  0  0  0  0  0  0  0 
UPS55 SMCKLGC  0  0  1  3  0  0  0  0  0  0  0  0 
UPS55 SMCKLMC  1  1  0  1  0  0  0  0  0  0  0  0 
UPS55 SMCKLPC  2  3  0  0  0  0  0  0  0  0  0  0 
UPS55 SMCKPLC  1  1  0  1  0  0  0  0  0  0  0  0 
UPS55 SMCKWLC  0  1  2  2  0  0  0  0  0  0  0  0 
UPS55 SMCLGWC  1  0  0  1  0  0  0  0  0  0  0  0 
UPS55 SMCLLTC  0  0  1  3  0  0  0  0  0  0  0  0 
UPS55 SMCLLWC  1  0  1  0  0  0  0  0  0  0  0  0 
UPS55 SMCLMLC  0  0  1  1  0  0  0  0  0  0  0  0 
UPS55 SMCLNDC  1  1  0  3  0  0  0  0  0  0  0  0 
UPS55 SMCLRRC  1  1  1  1  0  0  0  0  0  0  0  0 
UPS55 SMCLRWC  2  1  1  0  0  0  0  0  0  0  0  0 
UPS55 SMCLSWC  2  0  0  0  0  0  0  0  0  0  0  0 
UPS55 SMCLWDC  1  0  1  0  0  0  0  0  0  0  0  0 
UPS55 SMCMGWC  0  0  0  1  0  0  0  0  0  0  0  0 
UPS55 SMCMRRC  1  0  3  1  0  0  0  0  0  0  0  0 
UPS55 SMCMWWC  0  1  0  0  0  0  0  0  0  0  0  0 
UPS55 SMCNGLC  0  0  2  0  0  0  0  0  0  0  0  0 
UPS55 SMCNLKC  0  0  1  3  0  0  0  0  0  0  0  0 
UPS55 SMCNLMC  0  0  3  1  0  0  0  0  0  0  0  0 
UPS55 SMCNLWC  0  1  0  0  0  0  0  0  0  0  0  0 
UPS55 SMCNRWC  0  0  0  1  0  0  0  0  0  0  0  0 
UPS55 SMCPGLC  1  1  0  1  0  0  0  0  0  0  0  0 
UPS55 SMCPGWC  1  0  2  0  0  0  0  0  0  0  0  0 
UPS55 SMCPHWC  2  1  1  0  0  0  0  0  0  0  0  0 
UPS55 SMCPNRC  0  2  0  1  0  0  0  0  0  0  0  0 
UPS55 SMCPPLC  3  1  0  1  0  0  0  0  0  0  0  0 
UPS55 SMCQIWC  4  1  0  0  0  0  0  0  0  0  0  0 
UPS55 SMCQNLC  1  1  2  0  0  0  0  0  0  0  0  0 
UPS55 SMCRKPC  1  1  0  1  0  0  0  0  0  0  0  0 
UPS55 SMCRPGC  2  1  1  0  0  0  0  0  0  0  0  0 
UPS55 SMCRPMC  0  2  1  1  0  0  0  0  0  0  0  0 
UPS55 SMCSFLC  1  1  1  2  0  0  0  0  0  0  0  0 
UPS55 SMCSHWC  1  0  1  2  0  0  0  0  0  0  0  0 
UPS55 SMCSLGC  0  0  1  0  0  0  0  0  0  0  0  0 
UPS55 SMCSPHC  2  0  2  1  0  0  0  0  0  0  0  0 
UPS55 SMCSPWC  0  0  1  0  0  0  0  0  0  0  0  0 
UPS55 SMCSWWC  2  1  0  0  0  0  0  0  0  0  0  0 
UPS55 SMCTLLC  1  3  0  1  0  0  0  0  0  0  0  0 
UPS55 SMCTWLC  1  1  0  0  0  0  0  0  0  0  0  0 
UPS55 SMCVWWC  2  0  0  0  0  0  0  0  0  0  0  0 
UPS55 SMCWAMC  0  0  0  1  0  0  0  0  0  0  0  0 
UPS55 SMCWEQC  0  1  1  2  0  0  0  0  0  0  0  0 
UPS55 SMCWGGC  0  0  1  0  0  0  0  0  0  0  0  0 
UPS55 SMCWGQC  2  0  3  0  0  0  0  0  0  0  0  0 
UPS55 SMCWHWC  1  1  2  0  0  0  0  0  0  0  0  0 
UPS55 SMCWQLC  0  0  2  0  0  0  0  0  0  0  0  0 
UPS55 SMCWRNC  0  0  2  2  0  0  0  0  0  0  0  0 
UPS55 SMCWRWC  0  0  1  1  0  0  0  0  0  0  0  0 
UPS55 SMCWWLC  0  0  0  1  0  0  0  0  0  0  0  0 
UPS55 SMCWWPC  0  1  0  0  0  0  0  0  0  0  0  0 
UPS55 SMCWWWC  1  0  1  0  0  0  0  0  0  0  0  0 
UPS55 SMCWYHC  1  1  3  0  0  0  0  0  0  0  0  0 
UPS55 SMCWYLC  2  0  0  1  0  0  0  0  0  0  0  0 
UPS55 SMCWYPC  0  1  1  0  0  0  0  0  0  0  0  0 
UPS55 SMCWYQC  0  1  2  2  0  0  0  0  0  0  0  0 
UPS55 SMCYGWC  2  0  0  1  0  0  0  0  0  0  0  0 
UPS55 SMCYNWC  1  4  0  0  0  0  0  0  0  0  0  0 
UPS55 SNCAGWC  0  2  0  0  0  0  0  0  0  0  0  0 
UPS55 SNCAKRC  1  0  3  1  0  0  0  0  0  0  0  0 
UPS55 SNCALLC  0  0  1  0  0  0  0  0  0  0  0  0 
UPS55 SNCALWC  1  1  0  0  0  0  0  0  0  0  0  0 
UPS55 SNCAMWC  0  3  0  1  0  0  0  0  0  0  0  0 
UPS55 SNCAQWC  1  1  1  2  0  0  0  0  0  0  0  0 
UPS55 SNCARGC  0  3  0  0  0  0  0  0  0  0  0  0 
UPS55 SNCARWC  1  1  1  0  0  0  0  0  0  0  0  0 
UPS55 SNCAWWC  0  1  2  0  0  0  0  0  0  0  0  0 
UPS55 SNCDGWC  1  1  0  0  0  0  0  0  0  0  0  0 
UPS55 SNCDLWC  1  1  0  2  0  0  0  0  0  0  0  0 
UPS55 SNCDPWC  1  0  0  1  0  0  0  0  0  0  0  0 
UPS55 SNCDQWC  3  0  1  0  0  0  0  0  0  0  0  0 
UPS55 SNCDVWC  0  0  2  1  0  0  0  0  0  0  0  0 
UPS55 SNCEAWC  2  0  0  1  0  0  0  0  0  0  0  0 
UPS55 SNCEEPC  0  1  0  0  0  0  0  0  0  0  0  0 
UPS55 SNCEGPC  1  1  0  1  0  0  0  0  0  0  0  0 
UPS55 SNCELLC  0  0  3  1  0  0  0  0  0  0  0  0 
UPS55 SNCELWC  1  0  2  1  0  0  0  0  0  0  0  0 
UPS55 SNCENGC  0  0  1  1  0  0  0  0  0  0  0  0 
UPS55 SNCENLC  1  0  0  2  0  0  0  0  0  0  0  0 
UPS55 SNCEPLC  1  1  1  1  0  0  0  0  0  0  0  0 
UPS55 SNCEPWC  0  1  0  4  0  0  0  0  0  0  0  0 
UPS55 SNCEQLC  1  2  1  0  0  0  0  0  0  0  0  0 
UPS55 SNCEQWC  2  3  0  0  0  0  0  0  0  0  0  0 
UPS55 SNCESLC  1  0  0  0  0  0  0  0  0  0  0  0 
UPS55 SNCETMC  1  0  0  2  0  0  0  0  0  0  0  0 
UPS55 SNCEWLC  0  1  1  2  0  0  0  0  0  0  0  0 
UPS55 SNCEWQC  0  0  1  2  0  0  0  0  0  0  0  0 
UPS55 SNCFGQC  2  1  1  0  0  0  0  0  0  0  0  0 
UPS55 SNCFHWC  3  0  0  2  0  0  0  0  0  0  0  0 
UPS55 SNCFNWC  0  1  2  0  0  0  0  0  0  0  0  0 
UPS55 SNCFPQC  2  2  1  0  0  0  0  0  0  0  0  0 
UPS55 SNCFRLC  0  2  1  1  0  0  0  0  0  0  0  0 
UPS55 SNCFRPC  1  0  0  3  0  0  0  0  0  0  0  0 
UPS55 SNCGAGC  0  0  1  1  0  0  0  0  0  0  0  0 
UPS55 SNCGAWC  1  1  0  0  0  0  0  0  0  0  0  0 
UPS55 SNCGGGC  0  0  3  1  0  0  0  0  0  0  0  0 
UPS55 SNCGGWC  1  0  2  0  0  0  0  0  0  0  0  0 
UPS55 SNCGKRC  1  1  1  1  0  0  0  0  0  0  0  0 
UPS55 SNCGKWC  2  0  0  2  0  0  0  0  0  0  0  0 
UPS55 SNCGLGC  0  1  0  0  0  0  0  0  0  0  0  0 
UPS55 SNCGLHC  0  1  0  1  0  0  0  0  0  0  0  0 
UPS55 SNCGLWC  0  0  0  2  0  0  0  0  0  0  0  0 
UPS55 SNCGMGC  1  1  1  1  0  0  0  0  0  0  0  0 
UPS55 SNCGNWC  1  1  0  0  0  0  0  0  0  0  0  0 
UPS55 SNCGPWC  1  0  1  0  0  0  0  0  0  0  0  0 
UPS55 SNCGQWC  0  0  2  1  0  0  0  0  0  0  0  0 
UPS55 SNCGRMC  0  1  1  0  0  0  0  0  0  0  0  0 
UPS55 SNCGSPC  0  0  1  1  0  0  0  0  0  0  0  0 
UPS55 SNCGTRC  0  1  2  2  0  0  0  0  0  0  0  0 
UPS55 SNCGWFC  1  0  1  0  0  0  0  0  0  0  0  0 
UPS55 SNCGWHC  2  1  0  1  0  0  0  0  0  0  0  0 
UPS55 SNCGWKC  0  0  1  3  0  0  0  0  0  0  0  0 
UPS55 SNCGWRC  2  0  0  1  0  0  0  0  0  0  0  0 
UPS55 SNCGYWC  0  0  1  0  0  0  0  0  0  0  0  0 
UPS55 SNCHAWC  2  0  2  0  0  0  0  0  0  0  0  0 
UPS55 SNCHEWC  0  0  0  1  0  0  0  0  0  0  0  0 
UPS55 SNCHFWC  1  1  0  1  0  0  0  0  0  0  0  0 
UPS55 SNCHGWC  0  1  0  1  0  0  0  0  0  0  0  0 
UPS55 SNCHKGC  0  0  1  1  0  0  0  0  0  0  0  0 
UPS55 SNCHKPC  1  0  1  1  0  0  0  0  0  0  0  0 
UPS55 SNCHLPC  1  2  0  1  0  0  0  0  0  0  0  0 
UPS55 SNCHNGC  2  1  1  0  0  0  0  0  0  0  0  0 
UPS55 SNCHNLC  2  0  0  0  0  0  0  0  0  0  0  0 
UPS55 SNCHRMC  0  1  1  2  0  0  0  0  0  0  0  0 
UPS55 SNCHSLC  0  1  2  1  0  0  0  0  0  0  0  0 
UPS55 SNCHVLC  1  2  0  2  0  0  0  0  0  0  0  0 
UPS55 SNCHWKC  0  0  1  0  0  0  0  0  0  0  0  0 
UPS55 SNCHWMC  0  0  0  1  0  0  0  0  0  0  0  0 
UPS55 SNCIGGC  0  3  2  0  0  0  0  0  0  0  0  0 
UPS55 SNCIGLC  0  0  1  0  0  0  0  0  0  0  0  0 
UPS55 SNCILWC  0  1  1  0  0  0  0  0  0  0  0  0 
UPS55 SNCIRGC  0  1  2  2  0  0  0  0  0  0  0  0 
UPS55 SNCIRWC  0  2  0  0  0  0  0  0  0  0  0  0 
UPS55 SNCKFWC  0  0  0  1  0  0  0  0  0  0  0  0 
UPS55 SNCKGGC  0  0  0  1  0  0  0  0  0  0  0  0 
UPS55 SNCKGLC  0  2  0  0  0  0  0  0  0  0  0  0 
UPS55 SNCKIGC  0  1  1  1  0  0  0  0  0  0  0  0 
UPS55 SNCKKLC  1  0  0  1  0  0  0  0  0  0  0  0 
UPS55 SNCKLLC  0  1  1  0  0  0  0  0  0  0  0  0 
UPS55 SNCKLPC  0  2  2  1  0  0  0  0  0  0  0  0 
UPS55 SNCKLWC  0  1  1  0  0  0  0  0  0  0  0  0 
UPS55 SNCKNGC  0  0  1  0  0  0  0  0  0  0  0  0 
UPS55 SNCKNPC  1  0  1  0  0  0  0  0  0  0  0  0 
UPS55 SNCKNRC  0  0  1  0  0  0  0  0  0  0  0  0 
UPS55 SNCKPWC  2  0  0  0  0  0  0  0  0  0  0  0 
UPS55 SNCKQPC  1  0  1  2  0  0  0  0  0  0  0  0 
UPS55 SNCKRGC  1  1  0  0  0  0  0  0  0  0  0  0 
UPS55 SNCKRRC  0  0  3  1  0  0  0  0  0  0  0  0 
UPS55 SNCKRWC  1  1  0  0  0  0  0  0  0  0  0  0 
UPS55 SNCKWHC  2  1  2  0  0  0  0  0  0  0  0  0 
UPS55 SNCKWLC  0  0  0  1  0  0  0  0  0  0  0  0 
UPS55 SNCLAWC  0  0  2  0  0  0  0  0  0  0  0  0 
UPS55 SNCLDLC  0  0  1  0  0  0  0  0  0  0  0  0 
UPS55 SNCLDPC  0  0  2  1  0  0  0  0  0  0  0  0 
UPS55 SNCLELC  1  0  1  1  0  0  0  0  0  0  0  0 
UPS55 SNCLEQC  1  2  1  1  0  0  0  0  0  0  0  0 
UPS55 SNCLFLC  0  0  2  0  0  0  0  0  0  0  0  0 
UPS55 SNCLGNC  1  0  2  2  0  0  0  0  0  0  0  0 
UPS55 SNCLGRC  0  1  2  2  0  0  0  0  0  0  0  0 
UPS55 SNCLKAC  2  1  0  1  0  0  0  0  0  0  0  0 
UPS55 SNCLLGC  1  0  1  0  0  0  0  0  0  0  0  0 
UPS55 SNCLLWC  1  0  1  0  0  0  0  0  0  0  0  0 
UPS55 SNCLMGC  1  2  0  1  0  0  0  0  0  0  0  0 
UPS55 SNCLMPC  2  3  0  0  0  0  0  0  0  0  0  0 
UPS55 SNCLPWC  0  1  1  0  0  0  0  0  0  0  0  0 
UPS55 SNCLQLC  1  0  2  0  0  0  0  0  0  0  0  0 
UPS55 SNCLRWC  0  1  2  0  0  0  0  0  0  0  0  0 
UPS55 SNCLSPC  1  3  0  1  0  0  0  0  0  0  0  0 
UPS55 SNCLSWC  1  0  0  0  0  0  0  0  0  0  0  0 
UPS55 SNCLTLC  1  1  0  0  0  0  0  0  0  0  0  0 
UPS55 SNCLVLC  0  2  1  1  0  0  0  0  0  0  0  0 
UPS55 SNCLVWC  0  0  3  1  0  0  0  0  0  0  0  0 
UPS55 SNCLWDC  0  0  0  1  0  0  0  0  0  0  0  0 
UPS55 SNCLWGC  1  1  0  0  0  0  0  0  0  0  0  0 
UPS55 SNCLWIC  0  0  2  1  0  0  0  0  0  0  0  0 
UPS55 SNCLWMC  0  1  0  0  0  0  0  0  0  0  0  0 
UPS55 SNCLWQC  1  0  1  2  0  0  0  0  0  0  0  0 
UPS55 SNCLWRC  1  0  0  0  0  0  0  0  0  0  0  0 
UPS55 SNCLWWC  0  2  0  1  0  0  0  0  0  0  0  0 
UPS55 SNCMALC  0  0  1  0  0  0  0  0  0  0  0  0 
UPS55 SNCMAWC  1  0  3  1  0  0  0  0  0  0  0  0 
UPS55 SNCMERC  2  1  0  2  0  0  0  0  0  0  0  0 
UPS55 SNCMEWC  0  2  0  1  0  0  0  0  0  0  0  0 
UPS55 SNCMHWC  0  1  0  0  0  0  0  0  0  0  0  0 
UPS55 SNCMKRC  0  0  0  2  0  0  0  0  0  0  0  0 
UPS55 SNCMLLC  1  0  0  3  0  0  0  0  0  0  0  0 
UPS55 SNCMPWC  0  0  0  1  0  0  0  0  0  0  0  0 
UPS55 SNCMRAC  1  0  2  2  0  0  0  0  0  0  0  0 
UPS55 SNCMRRC  1  2  0  1  0  0  0  0  0  0  0  0 
UPS55 SNCMRWC  0  3  0  1  0  0  0  0  0  0  0  0 
UPS55 SNCMVWC  1  0  1  0  0  0  0  0  0  0  0  0 
UPS55 SNCMWGC  0  1  1  1  0  0  0  0  0  0  0  0 
UPS55 SNCMWRC  0  2  0  1  0  0  0  0  0  0  0  0 
UPS55 SNCNFWC  0  1  2  0  0  0  0  0  0  0  0  0 
UPS55 SNCNGLC  0  0  3  0  0  0  0  0  0  0  0  0 
UPS55 SNCNGSC  0  1  3  0  0  0  0  0  0  0  0  0 
UPS55 SNCNGWC  0  0  1  0  0  0  0  0  0  0  0  0 
UPS55 SNCNHEC  1  2  1  1  0  0  0  0  0  0  0  0 
UPS55 SNCNHKC  1  0  2  1  0  0  0  0  0  0  0  0 
UPS55 SNCNLNC  1  0  2  1  0  0  0  0  0  0  0  0 
UPS55 SNCNLQC  1  1  1  1  0  0  0  0  0  0  0  0 
UPS55 SNCNLWC  1  0  0  0  0  0  0  0  0  0  0  0 
UPS55 SNCNPGC  0  2  1  1  0  0  0  0  0  0  0  0 
UPS55 SNCNPLC  0  1  0  0  0  0  0  0  0  0  0  0 
UPS55 SNCNQWC  1  0  2  0  0  0  0  0  0  0  0  0 
UPS55 SNCNRGC  0  0  1  2  0  0  0  0  0  0  0  0 
UPS55 SNCNRNC  0  1  1  3  0  0  0  0  0  0  0  0 
UPS55 SNCNRRC  0  1  1  0  0  0  0  0  0  0  0  0 
UPS55 SNCNSLC  1  0  0  1  0  0  0  0  0  0  0  0 
UPS55 SNCNWWC  0  0  1  0  0  0  0  0  0  0  0  0 
UPS55 SNCPKLC  2  1  1  1  0  0  0  0  0  0  0  0 
UPS55 SNCPNRC  2  1  1  0  0  0  0  0  0  0  0  0 
UPS55 SNCPNWC  1  0  3  0  0  0  0  0  0  0  0  0 
UPS55 SNCPPLC  0  1  1  1  0  0  0  0  0  0  0  0 
UPS55 SNCPPPC  1  1  1  0  0  0  0  0  0  0  0  0 
UPS55 SNCPTWC  1  0  0  0  0  0  0  0  0  0  0  0 
UPS55 SNCPWLC  0  0  1  0  0  0  0  0  0  0  0  0 
UPS55 SNCPWQC  0  0  3  0  0  0  0  0  0  0  0  0 
UPS55 SNCPWTC  1  0  1  0  0  0  0  0  0  0  0  0 
UPS55 SNCPWWC  2  2  0  1  0  0  0  0  0  0  0  0 
UPS55 SNCQGLC  2  1  0  1  0  0  0  0  0  0  0  0 
UPS55 SNCQNPC  1  1  1  1  0  0  0  0  0  0  0  0 
UPS55 SNCQSGC  1  0  1  2  0  0  0  0  0  0  0  0 
UPS55 SNCQWKC  0  2  0  1  0  0  0  0  0  0  0  0 
UPS55 SNCRAGC  0  2  1  2  0  0  0  0  0  0  0  0 
UPS55 SNCREGC  0  0  1  2  0  0  0  0  0  0  0  0 
UPS55 SNCREMC  0  0  1  0  0  0  0  0  0  0  0  0 
UPS55 SNCRFLC  2  0  1  1  0  0  0  0  0  0  0  0 
UPS55 SNCRFWC  0  2  0  0  0  0  0  0  0  0  0  0 
UPS55 SNCRGGC  0  0  3  1  0  0  0  0  0  0  0  0 
UPS55 SNCRGKC  0  0  2  0  0  0  0  0  0  0  0  0 
UPS55 SNCRGNC  2  0  1  1  0  0  0  0  0  0  0  0 
UPS55 SNCRGPC  0  0  2  0  0  0  0  0  0  0  0  0 
UPS55 SNCRKAC  2  0  0  1  0  0  0  0  0  0  0  0 
UPS55 SNCRKMC  0  3  1  0  0  0  0  0  0  0  0  0 
UPS55 SNCRKNC  1  3  1  0  0  0  0  0  0  0  0  0 
UPS55 SNCRKRC  0  1  2  1  0  0  0  0  0  0  0  0 
UPS55 SNCRLGC  0  0  1  0  0  0  0  0  0  0  0  0 
UPS55 SNCRLKC  0  0  0  2  0  0  0  0  0  0  0  0 
UPS55 SNCRMRC  2  1  0  1  0  0  0  0  0  0  0  0 
UPS55 SNCRNEC  1  1  0  1  0  0  0  0  0  0  0  0 
UPS55 SNCRNPC  0  1  0  1  0  0  0  0  0  0  0  0 
UPS55 SNCRPMC  1  0  2  0  0  0  0  0  0  0  0  0 
UPS55 SNCRPWC  1  0  1  0  0  0  0  0  0  0  0  0 
UPS55 SNCRQGC  0  1  1  3  0  0  0  0  0  0  0  0 
UPS55 SNCRQLC  2  1  0  2  0  0  0  0  0  0  0  0 
UPS55 SNCRQRC  1  1  2  1  0  0  0  0  0  0  0  0 
UPS55 SNCRRGC  0  0  2  1  0  0  0  0  0  0  0  0 
UPS55 SNCRRMC  1  2  0  0  0  0  0  0  0  0  0  0 
UPS55 SNCRSPC  1  1  1  0  0  0  0  0  0  0  0  0 
UPS55 SNCRTWC  0  1  1  0  0  0  0  0  0  0  0  0 
UPS55 SNCRWGC  0  1  0  1  0  0  0  0  0  0  0  0 
UPS55 SNCRWQC  2  0  1  2  0  0  0  0  0  0  0  0 
UPS55 SNCRYWC  0  3  0  2  0  0  0  0  0  0  0  0 
UPS55 SNCSGAC  0  0  2  1  0  0  0  0  0  0  0  0 
UPS55 SNCSGHC  0  0  1  0  0  0  0  0  0  0  0  0 
UPS55 SNCSGKC  0  0  1  2  0  0  0  0  0  0  0  0 
UPS55 SNCSGLC  0  2  0  0  0  0  0  0  0  0  0  0 
UPS55 SNCSGQC  0  1  2  1  0  0  0  0  0  0  0  0 
UPS55 SNCSLQC  0  2  1  0  0  0  0  0  0  0  0  0 
UPS55 SNCSPWC  1  0  0  0  0  0  0  0  0  0  0  0 
UPS55 SNCSQKC  1  0  0  2  0  0  0  0  0  0  0  0 
UPS55 SNCSRGC  1  1  1  1  0  0  0  0  0  0  0  0 
UPS55 SNCSVLC  0  1  3  1  0  0  0  0  0  0  0  0 
UPS55 SNCSWLC  0  1  1  0  0  0  0  0  0  0  0  0 
UPS55 SNCTELC  0  2  1  1  0  0  0  0  0  0  0  0 
UPS55 SNCTGLC  0  0  1  1  0  0  0  0  0  0  0  0 
UPS55 SNCTGWC  1  0  1  0  0  0  0  0  0  0  0  0 
UPS55 SNCTHLC  1  0  0  0  0  0  0  0  0  0  0  0 
UPS55 SNCTHWC  0  0  1  2  0  0  0  0  0  0  0  0 
UPS55 SNCTLPC  0  0  0  3  0  0  0  0  0  0  0  0 
UPS55 SNCTPLC  2  1  1  0  0  0  0  0  0  0  0  0 
UPS55 SNCTPPC  0  1  2  0  0  0  0  0  0  0  0  0 
UPS55 SNCTWWC  0  2  0  0  0  0  0  0  0  0  0  0 
UPS55 SNCVDWC  2  1  1  1  0  0  0  0  0  0  0  0 
UPS55 SNCVGQC  3  0  1  0  0  0  0  0  0  0  0  0 
UPS55 SNCVNWC  0  1  3  1  0  0  0  0  0  0  0  0 
UPS55 SNCVRKC  0  1  2  1  0  0  0  0  0  0  0  0 
UPS55 SNCVWDC  1  1  0  1  0  0  0  0  0  0  0  0 
UPS55 SNCVWGC  1  1  1  1  0  0  0  0  0  0  0  0 
UPS55 SNCWDLC  1  0  1  0  0  0  0  0  0  0  0  0 
UPS55 SNCWEMC  0  0  1  1  0  0  0  0  0  0  0  0 
UPS55 SNCWGDC  1  1  1  0  0  0  0  0  0  0  0  0 
UPS55 SNCWGEC  0  1  0  1  0  0  0  0  0  0  0  0 
UPS55 SNCWGFC  0  2  0  1  0  0  0  0  0  0  0  0 
UPS55 SNCWGGC  0  1  0  0  0  0  0  0  0  0  0  0 
UPS55 SNCWHLC  1  0  1  0  0  0  0  0  0  0  0  0 
UPS55 SNCWLEC  3  1  0  0  0  0  0  0  0  0  0  0 
UPS55 SNCWLFC  0  1  0  0  0  0  0  0  0  0  0  0 
UPS55 SNCWLGC  0  0  0  2  0  0  0  0  0  0  0  0 
UPS55 SNCWLQC  1  0  0  0  0  0  0  0  0  0  0  0 
UPS55 SNCWMGC  1  0  0  1  0  0  0  0  0  0  0  0 
UPS55 SNCWMMC  1  1  0  3  0  0  0  0  0  0  0  0 
UPS55 SNCWMPC  0  0  1  0  0  0  0  0  0  0  0  0 
UPS55 SNCWMWC  0  0  1  1  0  0  0  0  0  0  0  0 
UPS55 SNCWNPC  2  0  0  0  0  0  0  0  0  0  0  0 
UPS55 SNCWNQC  1  0  0  0  0  0  0  0  0  0  0  0 
UPS55 SNCWNWC  0  1  1  0  0  0  0  0  0  0  0  0 
UPS55 SNCWPLC  0  0  0  1  0  0  0  0  0  0  0  0 
UPS55 SNCWPMC  0  1  0  2  0  0  0  0  0  0  0  0 
UPS55 SNCWQEC  1  1  1  2  0  0  0  0  0  0  0  0 
UPS55 SNCWQKC  1  0  2  1  0  0  0  0  0  0  0  0 
UPS55 SNCWRWC  0  0  1  1  0  0  0  0  0  0  0  0 
UPS55 SNCWTLC  3  1  0  0  0  0  0  0  0  0  0  0 
UPS55 SNCWTPC  0  1  0  1  0  0  0  0  0  0  0  0 
UPS55 SNCWTSC  1  0  2  2  0  0  0  0  0  0  0  0 
UPS55 SNCWTWC  0  2  0  0  0  0  0  0  0  0  0  0 
UPS55 SNCWVKC  0  1  0  1  0  0  0  0  0  0  0  0 
UPS55 SNCWWAC  1  2  0  0  0  0  0  0  0  0  0  0 
UPS55 SNCWWLC  1  0  0  0  0  0  0  0  0  0  0  0 
UPS55 SNCWWRC  0  2  2  0  0  0  0  0  0  0  0  0 
UPS55 SNCWYLC  1  0  1  1  0  0  0  0  0  0  0  0 
UPS55 SNCWYPC  0  0  1  2  0  0  0  0  0  0  0  0 
UPS55 SNCWYRC  1  1  1  0  0  0  0  0  0  0  0  0 
UPS55 SNCYFWC  0  2  1  0  0  0  0  0  0  0  0  0 
UPS55 SNCYKWC  1  0  0  1  0  0  0  0  0  0  0  0 
UPS55 SNCYLWC  0  1  1  0  0  0  0  0  0  0  0  0 
UPS55 SPCAPWC  1  3  1  0  0  0  0  0  0  0  0  0 
UPS55 SPCASGC  0  0  2  0  0  0  0  0  0  0  0  0 
UPS55 SPCDGGC  2  0  3  0  0  0  0  0  0  0  0  0 
UPS55 SPCDHWC  0  0  1  0  0  0  0  0  0  0  0  0 
UPS55 SPCDLGC  0  2  2  0  0  0  0  0  0  0  0  0 
UPS55 SPCEAWC  1  1  2  0  0  0  0  0  0  0  0  0 
UPS55 SPCEHWC  1  1  1  2  0  0  0  0  0  0  0  0 
UPS55 SPCEKWC  3  1  1  0  0  0  0  0  0  0  0  0 
UPS55 SPCELGC  0  0  0  2  0  0  0  0  0  0  0  0 
UPS55 SPCELWC  2  0  1  1  0  0  0  0  0  0  0  0 
UPS55 SPCEMLC  2  1  1  1  0  0  0  0  0  0  0  0 
UPS55 SPCEMWC  2  0  2  1  0  0  0  0  0  0  0  0 
UPS55 SPCFDPC  1  0  1  1  0  0  0  0  0  0  0  0 
UPS55 SPCFGWC  1  1  1  0  0  0  0  0  0  0  0  0 
UPS55 SPCFLGC  0  0  0  1  0  0  0  0  0  0  0  0 
UPS55 SPCFRWC  2  0  0  0  0  0  0  0  0  0  0  0 
UPS55 SPCFWGC  1  0  0  1  0  0  0  0  0  0  0  0 
UPS55 SPCFWLC  1  0  0  1  0  0  0  0  0  0  0  0 
UPS55 SPCGGLC  0  1  0  1  0  0  0  0  0  0  0  0 
UPS55 SPCGKNC  1  1  3  0  0  0  0  0  0  0  0  0 
UPS55 SPCGLLC  1  1  3  0  0  0  0  0  0  0  0  0 
UPS55 SPCGLWC  1  0  0  0  0  0  0  0  0  0  0  0 
UPS55 SPCGQWC  2  0  0  1  0  0  0  0  0  0  0  0 
UPS55 SPCGRWC  0  2  0  1  0  0  0  0  0  0  0  0 
UPS55 SPCGWLC  2  0  1  0  0  0  0  0  0  0  0  0 
UPS55 SPCHGWC  0  0  0  1  0  0  0  0  0  0  0  0 
UPS55 SPCHLQC  0  3  1  1  0  0  0  0  0  0  0  0 
UPS55 SPCHSWC  1  1  2  0  0  0  0  0  0  0  0  0 
UPS55 SPCHWWC  0  1  2  0  0  0  0  0  0  0  0  0 
UPS55 SPCIWKC  1  1  1  2  0  0  0  0  0  0  0  0 
UPS55 SPCIWWC  0  1  1  0  0  0  0  0  0  0  0  0 
UPS55 SPCKGWC  1  1  1  0  0  0  0  0  0  0  0  0 
UPS55 SPCKKWC  1  0  1  0  0  0  0  0  0  0  0  0 
UPS55 SPCKLEC  0  0  3  0  0  0  0  0  0  0  0  0 
UPS55 SPCKLRC  2  0  1  0  0  0  0  0  0  0  0  0 
UPS55 SPCKMWC  1  1  0  1  0  0  0  0  0  0  0  0 
UPS55 SPCKNLC  0  2  0  0  0  0  0  0  0  0  0  0 
UPS55 SPCKNMC  0  1  4  0  0  0  0  0  0  0  0  0 
UPS55 SPCKNWC  0  3  1  1  0  0  0  0  0  0  0  0 
UPS55 SPCKRMC  0  1  1  0  0  0  0  0  0  0  0  0 
UPS55 SPCKWTC  0  0  1  0  0  0  0  0  0  0  0  0 
UPS55 SPCKWWC  0  1  1  0  0  0  0  0  0  0  0  0 
UPS55 SPCLFPC  1  4  0  0  0  0  0  0  0  0  0  0 
UPS55 SPCLGKC  1  2  0  1  0  0  0  0  0  0  0  0 
UPS55 SPCLGMC  0  3  1  0  0  0  0  0  0  0  0  0 
UPS55 SPCLLGC  1  1  0  1  0  0  0  0  0  0  0  0 
UPS55 SPCLLPC  1  1  1  0  0  0  0  0  0  0  0  0 
UPS55 SPCLLWC  0  1  1  1  0  0  0  0  0  0  0  0 
UPS55 SPCLQWC  0  0  2  1  0  0  0  0  0  0  0  0 
UPS55 SPCLRLC  1  0  1  0  0  0  0  0  0  0  0  0 
UPS55 SPCLSPC  2  1  1  0  0  0  0  0  0  0  0  0 
UPS55 SPCLSWC  0  1  0  0  0  0  0  0  0  0  0  0 
UPS55 SPCLWKC  0  0  1  2  0  0  0  0  0  0  0  0 
UPS55 SPCLWLC  0  0  1  1  0  0  0  0  0  0  0  0 
UPS55 SPCLWTC  3  1  1  0  0  0  0  0  0  0  0  0 
UPS55 SPCMEWC  0  2  2  1  0  0  0  0  0  0  0  0 
UPS55 SPCMILC  0  1  2  1  0  0  0  0  0  0  0  0 
UPS55 SPCMSWC  1  2  0  1  0  0  0  0  0  0  0  0 
UPS55 SPCMVWC  0  0  2  3  0  0  0  0  0  0  0  0 
UPS55 SPCMWRC  1  1  2  0  0  0  0  0  0  0  0  0 
UPS55 SPCNMGC  2  0  2  1  0  0  0  0  0  0  0  0 
UPS55 SPCNMWC  1  2  0  0  0  0  0  0  0  0  0  0 
UPS55 SPCNNWC  0  0  1  0  0  0  0  0  0  0  0  0 
UPS55 SPCNPMC  1  2  1  1  0  0  0  0  0  0  0  0 
UPS55 SPCNPWC  1  0  0  0  0  0  0  0  0  0  0  0 
UPS55 SPCNSWC  0  3  0  0  0  0  0  0  0  0  0  0 
UPS55 SPCNWGC  1  0  0  0  0  0  0  0  0  0  0  0 
UPS55 SPCNWWC  0  1  1  0  0  0  0  0  0  0  0  0 
UPS55 SPCPDPC  1  0  1  1  0  0  0  0  0  0  0  0 
UPS55 SPCPKLC  1  0  0  4  0  0  0  0  0  0  0  0 
UPS55 SPCPMGC  0  2  1  0  0  0  0  0  0  0  0  0 
UPS55 SPCPNLC  0  1  0  0  0  0  0  0  0  0  0  0 
UPS55 SPCPNRC  0  2  0  0  0  0  0  0  0  0  0  0 
UPS55 SPCPWNC  1  0  1  0  0  0  0  0  0  0  0  0 
UPS55 SPCQGWC  0  0  3  0  0  0  0  0  0  0  0  0 
UPS55 SPCQWWC  1  1  1  1  0  0  0  0  0  0  0  0 
UPS55 SPCRAWC  1  2  1  1  0  0  0  0  0  0  0  0 
UPS55 SPCRGWC  1  1  1  0  0  0  0  0  0  0  0  0 
UPS55 SPCRLMC  1  0  1  0  0  0  0  0  0  0  0  0 
UPS55 SPCRLRC  2  0  2  0  0  0  0  0  0  0  0  0 
UPS55 SPCRPLC  1  2  0  1  0  0  0  0  0  0  0  0 
UPS55 SPCRQMC  3  0  2  0  0  0  0  0  0  0  0  0 
UPS55 SPCRRPC  1  1  1  0  0  0  0  0  0  0  0  0 
UPS55 SPCRRWC  0  1  0  1  0  0  0  0  0  0  0  0 
UPS55 SPCRWKC  2  1  1  1  0  0  0  0  0  0  0  0 
UPS55 SPCRWWC  1  0  3  1  0  0  0  0  0  0  0  0 
UPS55 SPCSAPC  3  0  1  0  0  0  0  0  0  0  0  0 
UPS55 SPCSGWC  1  0  0  1  0  0  0  0  0  0  0  0 
UPS55 SPCSNWC  2  1  0  0  0  0  0  0  0  0  0  0 
UPS55 SPCSPMC  0  1  2  1  0  0  0  0  0  0  0  0 
UPS55 SPCSWWC  1  0  0  0  0  0  0  0  0  0  0  0 
UPS55 SPCTMWC  1  0  0  2  0  0  0  0  0  0  0  0 
UPS55 SPCTPKC  2  1  1  1  0  0  0  0  0  0  0  0 
UPS55 SPCVWGC  0  0  3  1  0  0  0  0  0  0  0  0 
UPS55 SPCVWLC  0  0  2  1  0  0  0  0  0  0  0  0 
UPS55 SPCWAWC  0  1  1  1  0  0  0  0  0  0  0  0 
UPS55 SPCWDWC  2  1  1  1  0  0  0  0  0  0  0  0 
UPS55 SPCWEWC  1  0  2  1  0  0  0  0  0  0  0  0 
UPS55 SPCWGWC  1  0  0  2  0  0  0  0  0  0  0  0 
UPS55 SPCWHWC  2  0  1  0  0  0  0  0  0  0  0  0 
UPS55 SPCWKLC  1  0  0  0  0  0  0  0  0  0  0  0 
UPS55 SPCWKMC  0  0  1  0  0  0  0  0  0  0  0  0 
UPS55 SPCWKPC  0  0  3  2  0  0  0  0  0  0  0  0 
UPS55 SPCWLGC  0  0  1  1  0  0  0  0  0  0  0  0 
UPS55 SPCWLLC  1  2  0  0  0  0  0  0  0  0  0  0 
UPS55 SPCWMKC  0  1  2  1  0  0  0  0  0  0  0  0 
UPS55 SPCWMWC  0  1  0  0  0  0  0  0  0  0  0  0 
UPS55 SPCWNFC  1  0  1  0  0  0  0  0  0  0  0  0 
UPS55 SPCWNRC  0  2  3  0  0  0  0  0  0  0  0  0 
UPS55 SPCWNWC  1  0  0  0  0  0  0  0  0  0  0  0 
UPS55 SPCWPNC  0  1  0  2  0  0  0  0  0  0  0  0 
UPS55 SPCWPWC  0  1  1  0  0  0  0  0  0  0  0  0 
UPS55 SPCWRLC  1  0  2  2  0  0  0  0  0  0  0  0 
UPS55 SPCWRWC  1  0  1  3  0  0  0  0  0  0  0  0 
UPS55 SPCWTLC  0  1  1  2  0  0  0  0  0  0  0  0 
UPS55 SPCWTPC  1  2  1  1  0  0  0  0  0  0  0  0 
UPS55 SPCWTRC  0  4  1  0  0  0  0  0  0  0  0  0 
UPS55 SPCWWAC  0  0  0  1  0  0  0  0  0  0  0  0 
UPS55 SPCWWGC  0  1  0  0  0  0  0  0  0  0  0  0 
UPS55 SPCWWQC  0  1  1  0  0  0  0  0  0  0  0  0 
UPS55 SPCWWWC  0  0  0  1  0  0  0  0  0  0  0  0 
UPS55 SPCWYQC  0  0  1  2  0  0  0  0  0  0  0  0 
UPS55 SPCYWLC  2  1  1  0  0  0  0  0  0  0  0  0 
UPS55 SQCENWC  0  1  0  1  0  0  0  0  0  0  0  0 
UPS55 SQCFWLC  0  1  3  0  0  0  0  0  0  0  0  0 
UPS55 SQCFYWC  1  2  1  1  0  0  0  0  0  0  0  0 
UPS55 SQCGGWC  1  0  1  0  0  0  0  0  0  0  0  0 
UPS55 SQCGPPC  1  1  1  0  0  0  0  0  0  0  0  0 
UPS55 SQCHLKC  1  0  2  0  0  0  0  0  0  0  0  0 
UPS55 SQCHLWC  1  0  1  1  0  0  0  0  0  0  0  0 
UPS55 SQCKIWC  1  1  1  0  0  0  0  0  0  0  0  0 
UPS55 SQCKLRC  0  1  1  1  0  0  0  0  0  0  0  0 
UPS55 SQCKWRC  1  1  2  1  0  0  0  0  0  0  0  0 
UPS55 SQCLEWC  1  1  1  2  0  0  0  0  0  0  0  0 
UPS55 SQCLFWC  0  1  2  1  0  0  0  0  0  0  0  0 
UPS55 SQCLGPC  2  0  0  1  0  0  0  0  0  0  0  0 
UPS55 SQCLLWC  2  0  0  0  0  0  0  0  0  0  0  0 
UPS55 SQCLPPC  2  2  0  0  0  0  0  0  0  0  0  0 
UPS55 SQCLQWC  0  1  2  2  0  0  0  0  0  0  0  0 
UPS55 SQCLRRC  1  1  1  0  0  0  0  0  0  0  0  0 
UPS55 SQCLRWC  0  0  1  0  0  0  0  0  0  0  0  0 
UPS55 SQCLWQC  0  1  2  2  0  0  0  0  0  0  0  0 
UPS55 SQCNLLC  0  0  2  1  0  0  0  0  0  0  0  0 
UPS55 SQCNLWC  0  2  2  1  0  0  0  0  0  0  0  0 
UPS55 SQCPLWC  1  2  0  0  0  0  0  0  0  0  0  0 
UPS55 SQCPMWC  0  2  1  1  0  0  0  0  0  0  0  0 
UPS55 SQCPNPC  1  2  1  0  0  0  0  0  0  0  0  0 
UPS55 SQCRGLC  0  0  4  1  0  0  0  0  0  0  0  0 
UPS55 SQCRHWC  2  0  0  0  0  0  0  0  0  0  0  0 
UPS55 SQCRWGC  1  1  2  0  0  0  0  0  0  0  0  0 
UPS55 SQCSPRC  2  0  1  1  0  0  0  0  0  0  0  0 
UPS55 SQCSQWC  3  1  1  0  0  0  0  0  0  0  0  0 
UPS55 SQCTLWC  2  0  0  3  0  0  0  0  0  0  0  0 
UPS55 SQCVGWC  0  2  1  0  0  0  0  0  0  0  0  0 
UPS55 SQCWGPC  0  1  0  1  0  0  0  0  0  0  0  0 
UPS55 SQCWHWC  1  1  1  2  0  0  0  0  0  0  0  0 
UPS55 SQCWPNC  0  1  2  0  0  0  0  0  0  0  0  0 
UPS55 SQCWQLC  2  2  1  0  0  0  0  0  0  0  0  0 
UPS55 SQCWSPC  0  0  1  1  0  0  0  0  0  0  0  0 
UPS55 SQCWWLC  1  0  0  1  0  0  0  0  0  0  0  0 
UPS55 SQCWWNC  1  1  1  1  0  0  0  0  0  0  0  0 
UPS55 SRCAGLC  0  0  1  2  0  0  0  0  0  0  0  0 
UPS55 SRCAGWC  1  1  1  2  0  0  0  0  0  0  0  0 
UPS55 SRCAHLC  1  1  1  1  0  0  0  0  0  0  0  0 
UPS55 SRCAKRC  1  2  2  0  0  0  0  0  0  0  0  0 
UPS55 SRCAKWC  1  2  1  0  0  0  0  0  0  0  0  0 
UPS55 SRCAMWC  0  0  2  2  0  0  0  0  0  0  0  0 
UPS55 SRCAPWC  0  0  2  0  0  0  0  0  0  0  0  0 
UPS55 SRCAQWC  1  0  1  2  0  0  0  0  0  0  0  0 
UPS55 SRCASWC  3  1  0  0  0  0  0  0  0  0  0  0 
UPS55 SRCDEMC  2  2  1  0  0  0  0  0  0  0  0  0 
UPS55 SRCDKPC  1  1  0  0  0  0  0  0  0  0  0  0 
UPS55 SRCDLMC  2  1  1  1  0  0  0  0  0  0  0  0 
UPS55 SRCDNWC  1  0  1  1  0  0  0  0  0  0  0  0 
UPS55 SRCDWKC  2  2  0  0  0  0  0  0  0  0  0  0 
UPS55 SRCEDGC  0  2  1  2  0  0  0  0  0  0  0  0 
UPS55 SRCEGGC  0  1  0  2  0  0  0  0  0  0  0  0 
UPS55 SRCEGKC  0  1  1  2  0  0  0  0  0  0  0  0 
UPS55 SRCEGLC  2  2  1  0  0  0  0  0  0  0  0  0 
UPS55 SRCEGWC  0  1  0  1  0  0  0  0  0  0  0  0 
UPS55 SRCEKWC  1  0  1  0  0  0  0  0  0  0  0  0 
UPS55 SRCELLC  2  0  0  0  0  0  0  0  0  0  0  0 
UPS55 SRCEMWC  0  0  3  0  0  0  0  0  0  0  0  0 
UPS55 SRCENPC  1  1  1  2  0  0  0  0  0  0  0  0 
UPS55 SRCEPFC  1  1  2  1  0  0  0  0  0  0  0  0 
UPS55 SRCERRC  0  0  1  4  0  0  0  0  0  0  0  0 
UPS55 SRCERWC  0  0  0  1  0  0  0  0  0  0  0  0 
UPS55 SRCETPC  4  0  1  0  0  0  0  0  0  0  0  0 
UPS55 SRCEWMC  0  3  1  1  0  0  0  0  0  0  0  0 
UPS55 SRCFDQC  0  0  0  2  0  0  0  0  0  0  0  0 
UPS55 SRCFGGC  2  2  1  0  0  0  0  0  0  0  0  0 
UPS55 SRCFGLC  0  1  0  2  0  0  0  0  0  0  0  0 
UPS55 SRCFGNC  1  1  1  1  0  0  0  0  0  0  0  0 
UPS55 SRCFHLC  2  1  2  0  0  0  0  0  0  0  0  0 
UPS55 SRCFLLC  0  0  0  1  0  0  0  0  0  0  0  0 
UPS55 SRCFLNC  2  1  1  0  0  0  0  0  0  0  0  0 
UPS55 SRCFPWC  0  0  1  0  0  0  0  0  0  0  0  0 
UPS55 SRCFWMC  1  0  0  0  0  0  0  0  0  0  0  0 
UPS55 SRCFWRC  0  1  2  1  0  0  0  0  0  0  0  0 
UPS55 SRCFWWC  2  0  0  0  0  0  0  0  0  0  0  0 
UPS55 SRCGDLC  3  0  0  0  0  0  0  0  0  0  0  0 
UPS55 SRCGDWC  0  2  0  1  0  0  0  0  0  0  0  0 
UPS55 SRCGFWC  0  0  0  1  0  0  0  0  0  0  0  0 
UPS55 SRCGHWC  1  0  2  1  0  0  0  0  0  0  0  0 
UPS55 SRCGKNC  0  1  1  1  0  0  0  0  0  0  0  0 
UPS55 SRCGLLC  0  2  1  1  0  0  0  0  0  0  0  0 
UPS55 SRCGNNC  1  2  1  1  0  0  0  0  0  0  0  0 
UPS55 SRCGNRC  0  0  0  5  0  0  0  0  0  0  0  0 
UPS55 SRCGPMC  0  1  0  3  0  0  0  0  0  0  0  0 
UPS55 SRCGQLC  1  0  0  0  0  0  0  0  0  0  0  0 
UPS55 SRCGRRC  0  0  2  2  0  0  0  0  0  0  0  0 
UPS55 SRCGRWC  0  1  1  1  0  0  0  0  0  0  0  0 
UPS55 SRCGSLC  0  1  0  1  0  0  0  0  0  0  0  0 
UPS55 SRCGSWC  0  1  0  0  0  0  0  0  0  0  0  0 
UPS55 SRCGWEC  2  0  0  1  0  0  0  0  0  0  0  0 
UPS55 SRCGWMC  1  0  2  0  0  0  0  0  0  0  0  0 
UPS55 SRCGWRC  0  2  1  0  0  0  0  0  0  0  0  0 
UPS55 SRCGWWC  0  0  1  0  0  0  0  0  0  0  0  0 
UPS55 SRCGYWC  1  1  0  1  0  0  0  0  0  0  0  0 
UPS55 SRCHDWC  1  1  0  0  0  0  0  0  0  0  0  0 
UPS55 SRCHFWC  0  1  0  1  0  0  0  0  0  0  0  0 
UPS55 SRCHGLC  0  0  2  1  0  0  0  0  0  0  0  0 
UPS55 SRCHHPC  1  0  1  2  0  0  0  0  0  0  0  0 
UPS55 SRCHKMC  1  0  1  1  0  0  0  0  0  0  0  0 
UPS55 SRCHKQC  0  1  2  2  0  0  0  0  0  0  0  0 
UPS55 SRCHLPC  0  0  2  0  0  0  0  0  0  0  0  0 
UPS55 SRCHMLC  0  2  0  1  0  0  0  0  0  0  0  0 
UPS55 SRCHNWC  0  2  0  1  0  0  0  0  0  0  0  0 
UPS55 SRCHPMC  0  0  2  3  0  0  0  0  0  0  0  0 
UPS55 SRCHRGC  1  0  0  1  0  0  0  0  0  0  0  0 
UPS55 SRCHTWC  1  1  1  1  0  0  0  0  0  0  0  0 
UPS55 SRCHWKC  1  0  1  0  0  0  0  0  0  0  0  0 
UPS55 SRCHWLC  1  0  2  0  0  0  0  0  0  0  0  0 
UPS55 SRCIGWC  1  2  1  0  0  0  0  0  0  0  0  0 
UPS55 SRCIHWC  1  1  1  1  0  0  0  0  0  0  0  0 
UPS55 SRCIKWC  0  1  0  0  0  0  0  0  0  0  0  0 
UPS55 SRCILWC  0  2  0  0  0  0  0  0  0  0  0  0 
UPS55 SRCIPRC  0  2  1  1  0  0  0  0  0  0  0  0 
UPS55 SRCIWMC  0  1  1  2  0  0  0  0  0  0  0  0 
UPS55 SRCKDWC  0  2  0  1  0  0  0  0  0  0  0  0 
UPS55 SRCKFWC  0  1  1  0  0  0  0  0  0  0  0  0 
UPS55 SRCKGWC  1  1  0  0  0  0  0  0  0  0  0  0 
UPS55 SRCKHWC  1  1  1  1  0  0  0  0  0  0  0  0 
UPS55 SRCKIPC  0  1  4  0  0  0  0  0  0  0  0  0 
UPS55 SRCKKDC  0  2  1  2  0  0  0  0  0  0  0  0 
UPS55 SRCKKNC  0  0  1  1  0  0  0  0  0  0  0  0 
UPS55 SRCKKPC  0  0  1  1  0  0  0  0  0  0  0  0 
UPS55 SRCKLMC  1  2  1  1  0  0  0  0  0  0  0  0 
UPS55 SRCKLWC  2  0  2  1  0  0  0  0  0  0  0  0 
UPS55 SRCKMGC  0  0  1  1  0  0  0  0  0  0  0  0 
UPS55 SRCKMMC  2  1  1  0  0  0  0  0  0  0  0  0 
UPS55 SRCKMRC  0  3  1  0  0  0  0  0  0  0  0  0 
UPS55 SRCKNFC  1  1  1  2  0  0  0  0  0  0  0  0 
UPS55 SRCKNLC  1  0  1  0  0  0  0  0  0  0  0  0 
UPS55 SRCKNPC  0  1  0  3  0  0  0  0  0  0  0  0 
UPS55 SRCKPGC  0  1  0  1  0  0  0  0  0  0  0  0 
UPS55 SRCKPKC  1  0  2  1  0  0  0  0  0  0  0  0 
UPS55 SRCKPWC  0  4  0  0  0  0  0  0  0  0  0  0 
UPS55 SRCKQWC  2  1  1  0  0  0  0  0  0  0  0  0 
UPS55 SRCKRAC  1  2  2  0  0  0  0  0  0  0  0  0 
UPS55 SRCKRKC  0  1  0  2  0  0  0  0  0  0  0  0 
UPS55 SRCKRLC  0  2  0  0  0  0  0  0  0  0  0  0 
UPS55 SRCKRPC  1  0  0  1  0  0  0  0  0  0  0  0 
UPS55 SRCKSQC  0  0  1  3  0  0  0  0  0  0  0  0 
UPS55 SRCKSWC  2  0  0  1  0  0  0  0  0  0  0  0 
UPS55 SRCKTLC  0  1  0  0  0  0  0  0  0  0  0  0 
UPS55 SRCKTWC  0  0  1  1  0  0  0  0  0  0  0  0 
UPS55 SRCKVLC  1  0  1  0  0  0  0  0  0  0  0  0 
UPS55 SRCKVWC  0  0  1  0  0  0  0  0  0  0  0  0 
UPS55 SRCKWDC  0  0  2  0  0  0  0  0  0  0  0  0 
UPS55 SRCKWGC  0  1  0  1  0  0  0  0  0  0  0  0 
UPS55 SRCKWKC  0  1  1  0  0  0  0  0  0  0  0  0 
UPS55 SRCKWMC  0  0  1  0  0  0  0  0  0  0  0  0 
UPS55 SRCKWPC  0  0  2  0  0  0  0  0  0  0  0  0 
UPS55 SRCKWVC  2  1  0  0  0  0  0  0  0  0  0  0 
UPS55 SRCKWWC  0  1  0  0  0  0  0  0  0  0  0  0 
UPS55 SRCLAWC  0  0  3  1  0  0  0  0  0  0  0  0 
UPS55 SRCLDLC  1  1  1  0  0  0  0  0  0  0  0  0 
UPS55 SRCLEWC  1  1  1  0  0  0  0  0  0  0  0  0 
UPS55 SRCLFLC  1  0  0  0  0  0  0  0  0  0  0  0 
UPS55 SRCLGKC  0  0  0  1  0  0  0  0  0  0  0  0 
UPS55 SRCLGMC  0  1  0  0  0  0  0  0  0  0  0  0 
UPS55 SRCLGPC  0  1  0  1  0  0  0  0  0  0  0  0 
UPS55 SRCLGWC  0  1  0  0  0  0  0  0  0  0  0  0 
UPS55 SRCLHGC  0  0  0  1  0  0  0  0  0  0  0  0 
UPS55 SRCLHWC  1  0  1  0  0  0  0  0  0  0  0  0 
UPS55 SRCLILC  0  2  0  1  0  0  0  0  0  0  0  0 
UPS55 SRCLIWC  2  0  1  1  0  0  0  0  0  0  0  0 
UPS55 SRCLKGC  0  1  1  1  0  0  0  0  0  0  0  0 
UPS55 SRCLKLC  0  1  0  0  0  0  0  0  0  0  0  0 
UPS55 SRCLKPC  0  0  1  2  0  0  0  0  0  0  0  0 
UPS55 SRCLKQC  1  1  1  0  0  0  0  0  0  0  0  0 
UPS55 SRCLKTC  0  1  1  2  0  0  0  0  0  0  0  0 
UPS55 SRCLLQC  0  1  1  0  0  0  0  0  0  0  0  0 
UPS55 SRCLMMC  0  1  1  0  0  0  0  0  0  0  0  0 
UPS55 SRCLNWC  2  0  1  1  0  0  0  0  0  0  0  0 
UPS55 SRCLPWC  1  0  1  0  0  0  0  0  0  0  0  0 
UPS55 SRCLRLC  0  0  1  0  0  0  0  0  0  0  0  0 
UPS55 SRCLRRC  0  1  0  0  0  0  0  0  0  0  0  0 
UPS55 SRCLSMC  1  1  1  0  0  0  0  0  0  0  0  0 
UPS55 SRCLSPC  0  0  1  1  0  0  0  0  0  0  0  0 
UPS55 SRCLSWC  0  0  0  2  0  0  0  0  0  0  0  0 
UPS55 SRCLWFC  2  0  2  1  0  0  0  0  0  0  0  0 
UPS55 SRCLWPC  1  1  0  1  0  0  0  0  0  0  0  0 
UPS55 SRCLWQC  0  0  4  0  0  0  0  0  0  0  0  0 
UPS55 SRCLWTC  0  1  1  1  0  0  0  0  0  0  0  0 
UPS55 SRCLWVC  1  1  1  1  0  0  0  0  0  0  0  0 
UPS55 SRCLWWC  0  0  0  1  0  0  0  0  0  0  0  0 
UPS55 SRCMARC  0  1  4  0  0  0  0  0  0  0  0  0 
UPS55 SRCMAWC  3  0  1  1  0  0  0  0  0  0  0  0 
UPS55 SRCMGKC  2  0  2  0  0  0  0  0  0  0  0  0 
UPS55 SRCMLWC  1  0  0  3  0  0  0  0  0  0  0  0 
UPS55 SRCMMMC  1  1  2  1  0  0  0  0  0  0  0  0 
UPS55 SRCMNNC  1  1  1  1  0  0  0  0  0  0  0  0 
UPS55 SRCMNWC  0  1  1  0  0  0  0  0  0  0  0  0 
UPS55 SRCMPGC  0  0  1  0  0  0  0  0  0  0  0  0 
UPS55 SRCMRHC  1  3  0  1  0  0  0  0  0  0  0  0 
UPS55 SRCMSWC  0  1  0  2  0  0  0  0  0  0  0  0 
UPS55 SRCMTWC  0  2  0  1  0  0  0  0  0  0  0  0 
UPS55 SRCMVGC  3  0  0  2  0  0  0  0  0  0  0  0 
UPS55 SRCNALC  1  1  1  0  0  0  0  0  0  0  0  0 
UPS55 SRCNAPC  1  2  1  1  0  0  0  0  0  0  0  0 
UPS55 SRCNAWC  1  1  2  0  0  0  0  0  0  0  0  0 
UPS55 SRCNDGC  1  4  0  0  0  0  0  0  0  0  0  0 
UPS55 SRCNEPC  2  0  1  1  0  0  0  0  0  0  0  0 
UPS55 SRCNEWC  0  0  2  0  0  0  0  0  0  0  0  0 
UPS55 SRCNFGC  0  0  1  2  0  0  0  0  0  0  0  0 
UPS55 SRCNGWC  1  2  0  0  0  0  0  0  0  0  0  0 
UPS55 SRCNHRC  1  0  0  2  0  0  0  0  0  0  0  0 
UPS55 SRCNKHC  0  0  3  2  0  0  0  0  0  0  0  0 
UPS55 SRCNLGC  1  1  0  0  0  0  0  0  0  0  0  0 
UPS55 SRCNLIC  1  0  2  2  0  0  0  0  0  0  0  0 
UPS55 SRCNLMC  1  2  0  1  0  0  0  0  0  0  0  0 
UPS55 SRCNLNC  1  0  2  2  0  0  0  0  0  0  0  0 
UPS55 SRCNLPC  0  0  1  0  0  0  0  0  0  0  0  0 
UPS55 SRCNLRC  0  2  2  0  0  0  0  0  0  0  0  0 
UPS55 SRCNLWC  0  0  3  0  0  0  0  0  0  0  0  0 
UPS55 SRCNNWC  1  1  1  0  0  0  0  0  0  0  0  0 
UPS55 SRCNPMC  0  0  0  1  0  0  0  0  0  0  0  0 
UPS55 SRCNQRC  0  1  1  2  0  0  0  0  0  0  0  0 
UPS55 SRCNRKC  3  2  0  0  0  0  0  0  0  0  0  0 
UPS55 SRCNRRC  3  1  1  0  0  0  0  0  0  0  0  0 
UPS55 SRCNSLC  0  2  2  0  0  0  0  0  0  0  0  0 
UPS55 SRCNSPC  0  1  1  2  0  0  0  0  0  0  0  0 
UPS55 SRCNWGC  1  0  1  0  0  0  0  0  0  0  0  0 
UPS55 SRCNWKC  0  0  1  1  0  0  0  0  0  0  0  0 
UPS55 SRCNWMC  0  0  1  0  0  0  0  0  0  0  0  0 
UPS55 SRCNWQC  2  1  0  1  0  0  0  0  0  0  0  0 
UPS55 SRCNWSC  1  2  1  0  0  0  0  0  0  0  0  0 
UPS55 SRCNWWC  0  1  0  0  0  0  0  0  0  0  0  0 
UPS55 SRCPFPC  2  2  1  0  0  0  0  0  0  0  0  0 
UPS55 SRCPFWC  1  0  1  1  0  0  0  0  0  0  0  0 
UPS55 SRCPHRC  3  0  1  1  0  0  0  0  0  0  0  0 
UPS55 SRCPKGC  1  1  2  0  0  0  0  0  0  0  0  0 
UPS55 SRCPKPC  1  1  0  1  0  0  0  0  0  0  0  0 
UPS55 SRCPLGC  2  0  2  1  0  0  0  0  0  0  0  0 
UPS55 SRCPLWC  0  0  2  0  0  0  0  0  0  0  0  0 
UPS55 SRCPNMC  2  0  0  1  0  0  0  0  0  0  0  0 
UPS55 SRCPNPC  0  2  0  0  0  0  0  0  0  0  0  0 
UPS55 SRCPNRC  3  0  0  1  0  0  0  0  0  0  0  0 
UPS55 SRCPRWC  1  2  0  0  0  0  0  0  0  0  0  0 
UPS55 SRCPTRC  0  1  4  0  0  0  0  0  0  0  0  0 
UPS55 SRCPWMC  1  0  0  0  0  0  0  0  0  0  0  0 
UPS55 SRCPWQC  0  1  1  0  0  0  0  0  0  0  0  0 
UPS55 SRCQGSC  2  0  1  0  0  0  0  0  0  0  0  0 
UPS55 SRCQHWC  0  1  1  0  0  0  0  0  0  0  0  0 
UPS55 SRCQIWC  0  1  1  1  0  0  0  0  0  0  0  0 
UPS55 SRCQKPC  0  2  2  0  0  0  0  0  0  0  0  0 
UPS55 SRCQNKC  1  1  1  1  0  0  0  0  0  0  0  0 
UPS55 SRCQPWC  0  4  1  0  0  0  0  0  0  0  0  0 
UPS55 SRCQWQC  0  2  2  0  0  0  0  0  0  0  0  0 
UPS55 SRCRDLC  0  2  1  1  0  0  0  0  0  0  0  0 
UPS55 SRCREEC  0  1  2  2  0  0  0  0  0  0  0  0 
UPS55 SRCREHC  2  1  1  0  0  0  0  0  0  0  0  0 
UPS55 SRCRGFC  1  1  1  1  0  0  0  0  0  0  0  0 
UPS55 SRCRGLC  0  1  1  0  0  0  0  0  0  0  0  0 
UPS55 SRCRGWC  2  0  0  1  0  0  0  0  0  0  0  0 
UPS55 SRCRHPC  1  1  2  1  0  0  0  0  0  0  0  0 
UPS55 SRCRKKC  0  1  3  1  0  0  0  0  0  0  0  0 
UPS55 SRCRLGC  1  0  0  0  0  0  0  0  0  0  0  0 
UPS55 SRCRLNC  0  2  1  0  0  0  0  0  0  0  0  0 
UPS55 SRCRLWC  0  0  0  1  0  0  0  0  0  0  0  0 
UPS55 SRCRMLC  1  0  3  1  0  0  0  0  0  0  0  0 
UPS55 SRCRMWC  1  1  1  1  0  0  0  0  0  0  0  0 
UPS55 SRCRNPC  0  2  1  2  0  0  0  0  0  0  0  0 
UPS55 SRCRPWC  0  0  1  0  0  0  0  0  0  0  0  0 
UPS55 SRCRSLC  0  0  1  0  0  0  0  0  0  0  0  0 
UPS55 SRCRSPC  0  0  0  2  0  0  0  0  0  0  0  0 
UPS55 SRCRSWC  0  1  1  0  0  0  0  0  0  0  0  0 
UPS55 SRCRWEC  0  0  1  1  0  0  0  0  0  0  0  0 
UPS55 SRCRWGC  1  1  0  1  0  0  0  0  0  0  0  0 
UPS55 SRCRWWC  0  0  1  1  0  0  0  0  0  0  0  0 
UPS55 SRCSALC  1  0  1  1  0  0  0  0  0  0  0  0 
UPS55 SRCSAWC  0  2  2  0  0  0  0  0  0  0  0  0 
UPS55 SRCSDPC  1  2  1  1  0  0  0  0  0  0  0  0 
UPS55 SRCSGNC  0  1  0  2  0  0  0  0  0  0  0  0 
UPS55 SRCSGWC  0  0  2  0  0  0  0  0  0  0  0  0 
UPS55 SRCSIPC  1  0  2  1  0  0  0  0  0  0  0  0 
UPS55 SRCSKPC  1  0  1  0  0  0  0  0  0  0  0  0 
UPS55 SRCSLGC  0  1  2  0  0  0  0  0  0  0  0  0 
UPS55 SRCSQWC  0  0  0  1  0  0  0  0  0  0  0  0 
UPS55 SRCSRGC  0  0  2  0  0  0  0  0  0  0  0  0 
UPS55 SRCSRPC  1  0  1  0  0  0  0  0  0  0  0  0 
UPS55 SRCSRTC  0  1  0  2  0  0  0  0  0  0  0  0 
UPS55 SRCSSWC  0  1  0  0  0  0  0  0  0  0  0  0 
UPS55 SRCSWRC  0  1  2  1  0  0  0  0  0  0  0  0 
UPS55 SRCTHPC  2  1  1  0  0  0  0  0  0  0  0  0 
UPS55 SRCTHWC  0  0  1  2  0  0  0  0  0  0  0  0 
UPS55 SRCTLLC  0  1  0  2  0  0  0  0  0  0  0  0 
UPS55 SRCTLMC  3  0  1  1  0  0  0  0  0  0  0  0 
UPS55 SRCTRGC  0  1  1  1  0  0  0  0  0  0  0  0 
UPS55 SRCTRMC  2  1  1  0  0  0  0  0  0  0  0  0 
UPS55 SRCTSLC  1  4  0  0  0  0  0  0  0  0  0  0 
UPS55 SRCVRPC  0  1  1  0  0  0  0  0  0  0  0  0 
UPS55 SRCVWWC  0  1  1  0  0  0  0  0  0  0  0  0 
UPS55 SRCWAPC  1  1  0  1  0  0  0  0  0  0  0  0 
UPS55 SRCWAWC  0  1  0  3  0  0  0  0  0  0  0  0 
UPS55 SRCWDKC  0  0  2  2  0  0  0  0  0  0  0  0 
UPS55 SRCWDNC  1  0  2  1  0  0  0  0  0  0  0  0 
UPS55 SRCWELC  0  0  3  1  0  0  0  0  0  0  0  0 
UPS55 SRCWEMC  0  1  0  2  0  0  0  0  0  0  0  0 
UPS55 SRCWEPC  2  0  0  2  0  0  0  0  0  0  0  0 
UPS55 SRCWERC  1  1  1  0  0  0  0  0  0  0  0  0 
UPS55 SRCWEWC  0  0  1  1  0  0  0  0  0  0  0  0 
UPS55 SRCWGPC  1  0  0  1  0  0  0  0  0  0  0  0 
UPS55 SRCWHLC  1  1  0  2  0  0  0  0  0  0  0  0 
UPS55 SRCWHPC  2  0  0  2  0  0  0  0  0  0  0  0 
UPS55 SRCWHRC  2  0  1  1  0  0  0  0  0  0  0  0 
UPS55 SRCWILC  1  1  1  0  0  0  0  0  0  0  0  0 
UPS55 SRCWIRC  2  2  0  1  0  0  0  0  0  0  0  0 
UPS55 SRCWKIC  1  1  3  0  0  0  0  0  0  0  0  0 
UPS55 SRCWKLC  0  0  0  1  0  0  0  0  0  0  0  0 
UPS55 SRCWKPC  0  0  1  0  0  0  0  0  0  0  0  0 
UPS55 SRCWKRC  0  0  2  1  0  0  0  0  0  0  0  0 
UPS55 SRCWLGC  0  1  1  1  0  0  0  0  0  0  0  0 
UPS55 SRCWLPC  0  1  0  1  0  0  0  0  0  0  0  0 
UPS55 SRCWLRC  0  2  1  1  0  0  0  0  0  0  0  0 
UPS55 SRCWLWC  1  0  0  0  0  0  0  0  0  0  0  0 
UPS55 SRCWMKC  1  1  0  2  0  0  0  0  0  0  0  0 
UPS55 SRCWMNC  1  0  2  1  0  0  0  0  0  0  0  0 
UPS55 SRCWMPC  0  2  0  1  0  0  0  0  0  0  0  0 
UPS55 SRCWNLC  1  0  1  0  0  0  0  0  0  0  0  0 
UPS55 SRCWNMC  0  2  2  1  0  0  0  0  0  0  0  0 
UPS55 SRCWNNC  0  1  0  1  0  0  0  0  0  0  0  0 
UPS55 SRCWNQC  0  1  1  2  0  0  0  0  0  0  0  0 
UPS55 SRCWNYC  1  2  1  0  0  0  0  0  0  0  0  0 
UPS55 SRCWPLC  1  2  1  1  0  0  0  0  0  0  0  0 
UPS55 SRCWPPC  0  0  2  1  0  0  0  0  0  0  0  0 
UPS55 SRCWPWC  0  1  0  0  0  0  0  0  0  0  0  0 
UPS55 SRCWQRC  3  1  0  1  0  0  0  0  0  0  0  0 
UPS55 SRCWQWC  0  1  0  0  0  0  0  0  0  0  0  0 
UPS55 SRCWRKC  1  1  3  0  0  0  0  0  0  0  0  0 
UPS55 SRCWRTC  3  1  1  0  0  0  0  0  0  0  0  0 
UPS55 SRCWRWC  0  0  0  3  0  0  0  0  0  0  0  0 
UPS55 SRCWTGC  1  0  2  2  0  0  0  0  0  0  0  0 
UPS55 SRCWVWC  0  0  0  1  0  0  0  0  0  0  0  0 
UPS55 SRCWWMC  2  1  2  0  0  0  0  0  0  0  0  0 
UPS55 SRCWWNC  0  0  0  1  0  0  0  0  0  0  0  0 
UPS55 SRCWWPC  0  0  1  0  0  0  0  0  0  0  0  0 
UPS55 SRCWWQC  2  1  1  0  0  0  0  0  0  0  0  0 
UPS55 SRCWWTC  0  2  0  1  0  0  0  0  0  0  0  0 
UPS55 SRCWYPC  0  1  3  0  0  0  0  0  0  0  0  0 
UPS55 SRCWYQC  0  0  4  0  0  0  0  0  0  0  0  0 
UPS55 SRCWYRC  1  0  0  2  0  0  0  0  0  0  0  0 
UPS55 SRCWYWC  0  1  1  0  0  0  0  0  0  0  0  0 
UPS55 SRCYAPC  1  0  0  4  0  0  0  0  0  0  0  0 
UPS55 SRCYGWC  1  1  2  0  0  0  0  0  0  0  0  0 
UPS55 SRCYHWC  0  2  0  0  0  0  0  0  0  0  0  0 
UPS55 SRCYKWC  2  1  0  2  0  0  0  0  0  0  0  0 
UPS55 SRCYMWC  2  1  1  0  0  0  0  0  0  0  0  0 
UPS55 SRCYPLC  0  2  2  1  0  0  0  0  0  0  0  0 
UPS55 SRCYRGC  0  1  1  1  0  0  0  0  0  0  0  0 
UPS55 SRCYWKC  0  1  2  2  0  0  0  0  0  0  0  0 
UPS55 SRCYWWC  2  1  0  0  0  0  0  0  0  0  0  0 
UPS55 SSCAGMC  0  0  0  1  0  0  0  0  0  0  0  0 
UPS55 SSCAMMC  2  2  0  1  0  0  0  0  0  0  0  0 
UPS55 SSCATWC  0  1  0  1  0  0  0  0  0  0  0  0 
UPS55 SSCDGWC  0  1  1  0  0  0  0  0  0  0  0  0 
UPS55 SSCEGLC  0  1  1  1  0  0  0  0  0  0  0  0 
UPS55 SSCEGWC  0  2  0  0  0  0  0  0  0  0  0  0 
UPS55 SSCEIGC  0  2  2  0  0  0  0  0  0  0  0  0 
UPS55 SSCEQLC  1  0  0  0  0  0  0  0  0  0  0  0 
UPS55 SSCERWC  2  0  1  0  0  0  0  0  0  0  0  0 
UPS55 SSCEWMC  0  1  2  0  0  0  0  0  0  0  0  0 
UPS55 SSCEYWC  1  1  0  3  0  0  0  0  0  0  0  0 
UPS55 SSCFNPC  1  1  1  0  0  0  0  0  0  0  0  0 
UPS55 SSCFNWC  1  0  1  1  0  0  0  0  0  0  0  0 
UPS55 SSCFWLC  1  2  1  1  0  0  0  0  0  0  0  0 
UPS55 SSCFWWC  1  1  0  0  0  0  0  0  0  0  0  0 
UPS55 SSCGAGC  1  0  0  0  0  0  0  0  0  0  0  0 
UPS55 SSCGEPC  1  3  1  0  0  0  0  0  0  0  0  0 
UPS55 SSCGFWC  0  0  0  1  0  0  0  0  0  0  0  0 
UPS55 SSCGGGC  1  0  2  0  0  0  0  0  0  0  0  0 
UPS55 SSCGKLC  0  0  1  0  0  0  0  0  0  0  0  0 
UPS55 SSCGMHC  1  0  1  3  0  0  0  0  0  0  0  0 
UPS55 SSCGMWC  0  0  1  0  0  0  0  0  0  0  0  0 
UPS55 SSCGNSC  1  0  1  1  0  0  0  0  0  0  0  0 
UPS55 SSCGPLC  1  0  1  1  0  0  0  0  0  0  0  0 
UPS55 SSCGQWC  0  0  0  1  0  0  0  0  0  0  0  0 
UPS55 SSCGRWC  1  0  0  0  0  0  0  0  0  0  0  0 
UPS55 SSCGWGC  0  1  0  0  0  0  0  0  0  0  0  0 
UPS55 SSCGWLC  0  1  1  1  0  0  0  0  0  0  0  0 
UPS55 SSCGWNC  2  0  0  0  0  0  0  0  0  0  0  0 
UPS55 SSCHGGC  1  0  1  2  0  0  0  0  0  0  0  0 
UPS55 SSCHKRC  0  1  0  1  0  0  0  0  0  0  0  0 
UPS55 SSCHLLC  0  0  0  1  0  0  0  0  0  0  0  0 
UPS55 SSCHLWC  0  1  0  0  0  0  0  0  0  0  0  0 
UPS55 SSCHRWC  0  1  0  0  0  0  0  0  0  0  0  0 
UPS55 SSCHSLC  0  1  0  1  0  0  0  0  0  0  0  0 
UPS55 SSCHSWC  1  1  1  1  0  0  0  0  0  0  0  0 
UPS55 SSCILGC  2  0  0  2  0  0  0  0  0  0  0  0 
UPS55 SSCKAWC  1  1  0  0  0  0  0  0  0  0  0  0 
UPS55 SSCKDGC  1  0  1  0  0  0  0  0  0  0  0  0 
UPS55 SSCKDLC  1  1  0  0  0  0  0  0  0  0  0  0 
UPS55 SSCKKPC  0  2  0  0  0  0  0  0  0  0  0  0 
UPS55 SSCKLEC  0  1  1  2  0  0  0  0  0  0  0  0 
UPS55 SSCKLRC  0  0  0  1  0  0  0  0  0  0  0  0 
UPS55 SSCKMLC  0  1  1  1  0  0  0  0  0  0  0  0 
UPS55 SSCKNRC  0  2  0  0  0  0  0  0  0  0  0  0 
UPS55 SSCKNSC  1  0  2  0  0  0  0  0  0  0  0  0 
UPS55 SSCKRLC  1  0  1  1  0  0  0  0  0  0  0  0 
UPS55 SSCKWKC  0  1  1  0  0  0  0  0  0  0  0  0 
UPS55 SSCKWWC  1  0  0  0  0  0  0  0  0  0  0  0 
UPS55 SSCKYWC  0  0  1  0  0  0  0  0  0  0  0  0 
UPS55 SSCLEGC  0  1  1  1  0  0  0  0  0  0  0  0 
UPS55 SSCLGMC  3  0  0  0  0  0  0  0  0  0  0  0 
UPS55 SSCLGPC  0  0  1  0  0  0  0  0  0  0  0  0 
UPS55 SSCLKWC  0  0  0  1  0  0  0  0  0  0  0  0 
UPS55 SSCLLQC  1  2  1  0  0  0  0  0  0  0  0  0 
UPS55 SSCLLRC  0  1  1  0  0  0  0  0  0  0  0  0 
UPS55 SSCLMLC  1  0  0  2  0  0  0  0  0  0  0  0 
UPS55 SSCLNLC  0  1  1  0  0  0  0  0  0  0  0  0 
UPS55 SSCLPRC  1  0  0  0  0  0  0  0  0  0  0  0 
UPS55 SSCLRQC  1  2  0  0  0  0  0  0  0  0  0  0 
UPS55 SSCLSSC  1  3  0  0  0  0  0  0  0  0  0  0 
UPS55 SSCLSWC  0  1  0  0  0  0  0  0  0  0  0  0 
UPS55 SSCLWTC  1  2  0  1  0  0  0  0  0  0  0  0 
UPS55 SSCMELC  1  0  2  2  0  0  0  0  0  0  0  0 
UPS55 SSCMEWC  0  0  1  1  0  0  0  0  0  0  0  0 
UPS55 SSCMGLC  0  0  0  2  0  0  0  0  0  0  0  0 
UPS55 SSCMGRC  1  1  1  0  0  0  0  0  0  0  0  0 
UPS55 SSCMIWC  1  1  0  0  0  0  0  0  0  0  0  0 
UPS55 SSCMLWC  0  0  3  0  0  0  0  0  0  0  0  0 
UPS55 SSCMNMC  0  3  0  1  0  0  0  0  0  0  0  0 
UPS55 SSCMPWC  2  1  0  0  0  0  0  0  0  0  0  0 
UPS55 SSCMRWC  1  2  1  0  0  0  0  0  0  0  0  0 
UPS55 SSCMWWC  0  0  1  0  0  0  0  0  0  0  0  0 
UPS55 SSCNDGC  1  0  0  1  0  0  0  0  0  0  0  0 
UPS55 SSCNGWC  0  0  0  1  0  0  0  0  0  0  0  0 
UPS55 SSCNHWC  1  2  0  0  0  0  0  0  0  0  0  0 
UPS55 SSCNIPC  1  0  1  1  0  0  0  0  0  0  0  0 
UPS55 SSCNKWC  0  2  1  0  0  0  0  0  0  0  0  0 
UPS55 SSCNPGC  0  1  0  0  0  0  0  0  0  0  0  0 
UPS55 SSCNPKC  0  1  1  2  0  0  0  0  0  0  0  0 
UPS55 SSCNRNC  0  0  1  3  0  0  0  0  0  0  0  0 
UPS55 SSCNTWC  0  1  0  1  0  0  0  0  0  0  0  0 
UPS55 SSCNWMC  0  0  3  0  0  0  0  0  0  0  0  0 
UPS55 SSCPEKC  1  2  0  0  0  0  0  0  0  0  0  0 
UPS55 SSCPLWC  0  0  1  0  0  0  0  0  0  0  0  0 
UPS55 SSCPMQC  0  3  1  0  0  0  0  0  0  0  0  0 
UPS55 SSCPMWC  0  0  0  1  0  0  0  0  0  0  0  0 
UPS55 SSCPWDC  0  1  0  0  0  0  0  0  0  0  0  0 
UPS55 SSCPWEC  1  0  2  0  0  0  0  0  0  0  0  0 
UPS55 SSCQIWC  0  2  2  1  0  0  0  0  0  0  0  0 
UPS55 SSCRAWC  0  1  3  0  0  0  0  0  0  0  0  0 
UPS55 SSCRELC  0  0  0  1  0  0  0  0  0  0  0  0 
UPS55 SSCRFWC  1  0  0  1  0  0  0  0  0  0  0  0 
UPS55 SSCRGAC  1  0  0  1  0  0  0  0  0  0  0  0 
UPS55 SSCRGLC  1  2  0  0  0  0  0  0  0  0  0  0 
UPS55 SSCRKDC  1  3  0  1  0  0  0  0  0  0  0  0 
UPS55 SSCRLRC  2  2  0  0  0  0  0  0  0  0  0  0 
UPS55 SSCRLWC  0  0  1  1  0  0  0  0  0  0  0  0 
UPS55 SSCRMWC  0  1  1  2  0  0  0  0  0  0  0  0 
UPS55 SSCRSLC  3  0  0  2  0  0  0  0  0  0  0  0 
UPS55 SSCRSMC  1  1  1  2  0  0  0  0  0  0  0  0 
UPS55 SSCRWTC  1  2  0  1  0  0  0  0  0  0  0  0 
UPS55 SSCRWWC  0  0  0  1  0  0  0  0  0  0  0  0 
UPS55 SSCSAWC  2  1  0  1  0  0  0  0  0  0  0  0 
UPS55 SSCSEGC  2  0  1  0  0  0  0  0  0  0  0  0 
UPS55 SSCSELC  0  2  3  0  0  0  0  0  0  0  0  0 
UPS55 SSCSNWC  1  0  0  0  0  0  0  0  0  0  0  0 
UPS55 SSCSRRC  1  1  0  0  0  0  0  0  0  0  0  0 
UPS55 SSCSRWC  0  0  0  3  0  0  0  0  0  0  0  0 
UPS55 SSCSWWC  0  1  0  0  0  0  0  0  0  0  0  0 
UPS55 SSCTGWC  1  3  0  0  0  0  0  0  0  0  0  0 
UPS55 SSCTPPC  0  3  0  0  0  0  0  0  0  0  0  0 
UPS55 SSCWAPC  0  0  1  1  0  0  0  0  0  0  0  0 
UPS55 SSCWDWC  0  0  1  1  0  0  0  0  0  0  0  0 
UPS55 SSCWGLC  0  1  0  1  0  0  0  0  0  0  0  0 
UPS55 SSCWGMC  1  1  0  2  0  0  0  0  0  0  0  0 
UPS55 SSCWHDC  1  3  0  0  0  0  0  0  0  0  0  0 
UPS55 SSCWIFC  0  0  0  2  0  0  0  0  0  0  0  0 
UPS55 SSCWKAC  1  1  1  0  0  0  0  0  0  0  0  0 
UPS55 SSCWKKC  2  0  0  3  0  0  0  0  0  0  0  0 
UPS55 SSCWKPC  1  0  0  0  0  0  0  0  0  0  0  0 
UPS55 SSCWLWC  0  0  1  0  0  0  0  0  0  0  0  0 
UPS55 SSCWMIC  0  1  1  3  0  0  0  0  0  0  0  0 
UPS55 SSCWMPC  0  1  1  0  0  0  0  0  0  0  0  0 
UPS55 SSCWNGC  1  0  2  0  0  0  0  0  0  0  0  0 
UPS55 SSCWNLC  0  0  2  3  0  0  0  0  0  0  0  0 
UPS55 SSCWNVC  0  0  0  2  0  0  0  0  0  0  0  0 
UPS55 SSCWPLC  2  0  1  2  0  0  0  0  0  0  0  0 
UPS55 SSCWRRC  0  1  1  1  0  0  0  0  0  0  0  0 
UPS55 SSCWRWC  1  1  0  0  0  0  0  0  0  0  0  0 
UPS55 SSCWSLC  0  0  0  2  0  0  0  0  0  0  0  0 
UPS55 SSCWSPC  1  3  0  0  0  0  0  0  0  0  0  0 
UPS55 SSCWTLC  1  0  0  1  0  0  0  0  0  0  0  0 
UPS55 SSCWTWC  0  0  0  2  0  0  0  0  0  0  0  0 
UPS55 SSCWWGC  0  0  0  1  0  0  0  0  0  0  0  0 
UPS55 SSCWYLC  1  1  1  1  0  0  0  0  0  0  0  0 
UPS55 SSCWYPC  0  0  1  1  0  0  0  0  0  0  0  0 
UPS55 STCAAWC  0  1  1  0  0  0  0  0  0  0  0  0 
UPS55 STCAHWC  1  0  0  1  0  0  0  0  0  0  0  0 
UPS55 STCANWC  1  0  2  2  0  0  0  0  0  0  0  0 
UPS55 STCDGLC  1  1  2  1  0  0  0  0  0  0  0  0 
UPS55 STCDGWC  0  1  3  1  0  0  0  0  0  0  0  0 
UPS55 STCDLWC  0  2  0  2  0  0  0  0  0  0  0  0 
UPS55 STCEGPC  4  1  0  0  0  0  0  0  0  0  0  0 
UPS55 STCEVWC  0  1  0  3  0  0  0  0  0  0  0  0 
UPS55 STCEWLC  2  1  0  1  0  0  0  0  0  0  0  0 
UPS55 STCEWRC  2  1  0  2  0  0  0  0  0  0  0  0 
UPS55 STCFGWC  0  1  0  0  0  0  0  0  0  0  0  0 
UPS55 STCFLMC  2  1  0  1  0  0  0  0  0  0  0  0 
UPS55 STCFRGC  1  1  1  2  0  0  0  0  0  0  0  0 
UPS55 STCFRLC  2  0  0  1  0  0  0  0  0  0  0  0 
UPS55 STCFWWC  0  1  0  2  0  0  0  0  0  0  0  0 
UPS55 STCGGWC  0  0  1  1  0  0  0  0  0  0  0  0 
UPS55 STCGKPC  0  1  1  0  0  0  0  0  0  0  0  0 
UPS55 STCGLWC  0  2  1  0  0  0  0  0  0  0  0  0 
UPS55 STCGMLC  0  0  1  0  0  0  0  0  0  0  0  0 
UPS55 STCGMSC  3  1  0  1  0  0  0  0  0  0  0  0 
UPS55 STCHFWC  0  2  1  1  0  0  0  0  0  0  0  0 
UPS55 STCHLLC  0  1  2  1  0  0  0  0  0  0  0  0 
UPS55 STCHLPC  0  0  0  3  0  0  0  0  0  0  0  0 
UPS55 STCHPPC  2  0  0  2  0  0  0  0  0  0  0  0 
UPS55 STCHWLC  0  1  0  0  0  0  0  0  0  0  0  0 
UPS55 STCIGLC  0  1  0  0  0  0  0  0  0  0  0  0 
UPS55 STCILWC  0  0  0  1  0  0  0  0  0  0  0  0 
UPS55 STCIWGC  1  0  2  0  0  0  0  0  0  0  0  0 
UPS55 STCKAPC  0  1  1  0  0  0  0  0  0  0  0  0 
UPS55 STCKAWC  0  0  3  0  0  0  0  0  0  0  0  0 
UPS55 STCKGWC  1  0  0  1  0  0  0  0  0  0  0  0 
UPS55 STCKKGC  1  3  0  1  0  0  0  0  0  0  0  0 
UPS55 STCKKWC  0  1  0  1  0  0  0  0  0  0  0  0 
UPS55 STCKMWC  0  0  1  0  0  0  0  0  0  0  0  0 
UPS55 STCKNLC  0  0  1  1  0  0  0  0  0  0  0  0 
UPS55 STCKNWC  3  0  0  1  0  0  0  0  0  0  0  0 
UPS55 STCKPWC  0  2  1  2  0  0  0  0  0  0  0  0 
UPS55 STCKRWC  0  0  0  1  0  0  0  0  0  0  0  0 
UPS55 STCKTLC  1  2  1  1  0  0  0  0  0  0  0  0 
UPS55 STCKWGC  0  3  0  0  0  0  0  0  0  0  0  0 
UPS55 STCKWKC  1  1  1  1  0  0  0  0  0  0  0  0 
UPS55 STCLGWC  0  2  1  0  0  0  0  0  0  0  0  0 
UPS55 STCLKLC  1  1  1  2  0  0  0  0  0  0  0  0 
UPS55 STCLMTC  2  0  1  2  0  0  0  0  0  0  0  0 
UPS55 STCLNWC  0  0  1  0  0  0  0  0  0  0  0  0 
UPS55 STCLQWC  1  1  1  1  0  0  0  0  0  0  0  0 
UPS55 STCMEWC  0  4  0  1  0  0  0  0  0  0  0  0 
UPS55 STCMKLC  2  1  0  1  0  0  0  0  0  0  0  0 
UPS55 STCMLRC  0  2  1  2  0  0  0  0  0  0  0  0 
UPS55 STCMLWC  1  0  0  1  0  0  0  0  0  0  0  0 
UPS55 STCMNWC  1  0  2  0  0  0  0  0  0  0  0  0 
UPS55 STCMQWC  1  0  0  1  0  0  0  0  0  0  0  0 
UPS55 STCMTWC  0  1  3  1  0  0  0  0  0  0  0  0 
UPS55 STCMWLC  0  0  1  0  0  0  0  0  0  0  0  0 
UPS55 STCMWRC  1  1  0  3  0  0  0  0  0  0  0  0 
UPS55 STCMWWC  1  0  3  0  0  0  0  0  0  0  0  0 
UPS55 STCNGPC  0  0  0  1  0  0  0  0  0  0  0  0 
UPS55 STCNGWC  0  0  1  1  0  0  0  0  0  0  0  0 
UPS55 STCNRLC  1  2  1  1  0  0  0  0  0  0  0  0 
UPS55 STCPGGC  1  1  1  1  0  0  0  0  0  0  0  0 
UPS55 STCPLLC  2  2  0  1  0  0  0  0  0  0  0  0 
UPS55 STCPPLC  0  1  1  0  0  0  0  0  0  0  0  0 
UPS55 STCQGQC  0  0  5  0  0  0  0  0  0  0  0  0 
UPS55 STCQNWC  1  0  1  0  0  0  0  0  0  0  0  0 
UPS55 STCQWLC  0  2  0  0  0  0  0  0  0  0  0  0 
UPS55 STCQWMC  0  1  1  2  0  0  0  0  0  0  0  0 
UPS55 STCQWWC  1  0  1  0  0  0  0  0  0  0  0  0 
UPS55 STCRKPC  1  0  1  0  0  0  0  0  0  0  0  0 
UPS55 STCRLRC  0  1  1  1  0  0  0  0  0  0  0  0 
UPS55 STCRSGC  0  0  1  0  0  0  0  0  0  0  0  0 
UPS55 STCRWLC  0  1  2  1  0  0  0  0  0  0  0  0 
UPS55 STCSEWC  0  1  0  0  0  0  0  0  0  0  0  0 
UPS55 STCSGGC  0  1  0  1  0  0  0  0  0  0  0  0 
UPS55 STCSWWC  0  1  0  0  0  0  0  0  0  0  0  0 
UPS55 STCTNLC  1  1  1  2  0  0  0  0  0  0  0  0 
UPS55 STCVAWC  1  2  0  0  0  0  0  0  0  0  0  0 
UPS55 STCWAPC  1  1  1  0  0  0  0  0  0  0  0  0 
UPS55 STCWEAC  0  2  1  2  0  0  0  0  0  0  0  0 
UPS55 STCWGQC  1  0  1  1  0  0  0  0  0  0  0  0 
UPS55 STCWKRC  0  0  3  0  0  0  0  0  0  0  0  0 
UPS55 STCWLLC  0  1  0  0  0  0  0  0  0  0  0  0 
UPS55 STCWMRC  0  1  2  0  0  0  0  0  0  0  0  0 
UPS55 STCWMWC  2  0  0  1  0  0  0  0  0  0  0  0 
UPS55 STCWNWC  0  0  1  1  0  0  0  0  0  0  0  0 
UPS55 STCWPNC  0  0  0  2  0  0  0  0  0  0  0  0 
UPS55 STCWRAC  1  0  1  2  0  0  0  0  0  0  0  0 
UPS55 STCWSPC  2  0  1  1  0  0  0  0  0  0  0  0 
UPS55 STCWVPC  0  2  1  2  0  0  0  0  0  0  0  0 
UPS55 STCWWFC  0  2  1  0  0  0  0  0  0  0  0  0 
UPS55 STCWWKC  2  1  1  1  0  0  0  0  0  0  0  0 
UPS55 STCWWMC  1  0  0  1  0  0  0  0  0  0  0  0 
UPS55 STCWWQC  0  0  2  0  0  0  0  0  0  0  0  0 
UPS55 STCWYLC  0  1  1  1  0  0  0  0  0  0  0  0 
UPS55 STCWYPC  1  1  1  1  0  0  0  0  0  0  0  0 
UPS55 STCWYRC  1  2  1  0  0  0  0  0  0  0  0  0 
UPS55 SVCAWGC  0  2  1  0  0  0  0  0  0  0  0  0 
UPS55 SVCDHWC  0  1  2  1  0  0  0  0  0  0  0  0 
UPS55 SVCEHWC  0  2  0  1  0  0  0  0  0  0  0  0 
UPS55 SVCENLC  1  0  0  2  0  0  0  0  0  0  0  0 
UPS55 SVCEQWC  0  1  1  0  0  0  0  0  0  0  0  0 
UPS55 SVCFWLC  1  1  2  0  0  0  0  0  0  0  0  0 
UPS55 SVCGWNC  0  0  1  1  0  0  0  0  0  0  0  0 
UPS55 SVCHKPC  2  0  1  1  0  0  0  0  0  0  0  0 
UPS55 SVCHWQC  0  2  0  1  0  0  0  0  0  0  0  0 
UPS55 SVCHWWC  0  1  0  2  0  0  0  0  0  0  0  0 
UPS55 SVCKKPC  1  1  1  1  0  0  0  0  0  0  0  0 
UPS55 SVCKKWC  1  0  0  2  0  0  0  0  0  0  0  0 
UPS55 SVCKRPC  2  3  0  0  0  0  0  0  0  0  0  0 
UPS55 SVCKWQC  0  0  1  0  0  0  0  0  0  0  0  0 
UPS55 SVCKWWC  0  0  3  0  0  0  0  0  0  0  0  0 
UPS55 SVCLEWC  2  1  0  2  0  0  0  0  0  0  0  0 
UPS55 SVCLGWC  0  0  1  0  0  0  0  0  0  0  0  0 
UPS55 SVCLKPC  2  1  1  1  0  0  0  0  0  0  0  0 
UPS55 SVCLLQC  2  0  1  1  0  0  0  0  0  0  0  0 
UPS55 SVCLMQC  0  2  1  1  0  0  0  0  0  0  0  0 
UPS55 SVCLNMC  0  1  1  1  0  0  0  0  0  0  0  0 
UPS55 SVCLPMC  1  2  1  1  0  0  0  0  0  0  0  0 
UPS55 SVCLQWC  0  1  0  1  0  0  0  0  0  0  0  0 
UPS55 SVCLWPC  2  0  1  2  0  0  0  0  0  0  0  0 
UPS55 SVCMGMC  1  1  1  1  0  0  0  0  0  0  0  0 
UPS55 SVCMMWC  1  1  1  0  0  0  0  0  0  0  0  0 
UPS55 SVCNIWC  2  1  0  2  0  0  0  0  0  0  0  0 
UPS55 SVCNRLC  0  1  0  1  0  0  0  0  0  0  0  0 
UPS55 SVCPMLC  2  2  0  1  0  0  0  0  0  0  0  0 
UPS55 SVCPMWC  1  0  2  2  0  0  0  0  0  0  0  0 
UPS55 SVCPQLC  3  0  1  1  0  0  0  0  0  0  0  0 
UPS55 SVCQGWC  0  1  2  0  0  0  0  0  0  0  0  0 
UPS55 SVCQNQC  0  0  1  1  0  0  0  0  0  0  0  0 
UPS55 SVCQRWC  1  0  2  1  0  0  0  0  0  0  0  0 
UPS55 SVCRALC  1  1  1  0  0  0  0  0  0  0  0  0 
UPS55 SVCRGPC  1  0  1  3  0  0  0  0  0  0  0  0 
UPS55 SVCRLKC  0  1  0  0  0  0  0  0  0  0  0  0 
UPS55 SVCRWRC  0  0  3  0  0  0  0  0  0  0  0  0 
UPS55 SVCRWWC  0  0  1  1  0  0  0  0  0  0  0  0 
UPS55 SVCSWQC  2  2  0  0  0  0  0  0  0  0  0  0 
UPS55 SVCSWWC  1  2  0  2  0  0  0  0  0  0  0  0 
UPS55 SVCTPWC  0  2  0  1  0  0  0  0  0  0  0  0 
UPS55 SVCWALC  0  2  1  0  0  0  0  0  0  0  0  0 
UPS55 SVCWAWC  0  0  0  1  0  0  0  0  0  0  0  0 
UPS55 SVCWEPC  1  2  1  1  0  0  0  0  0  0  0  0 
UPS55 SVCWKWC  2  0  1  0  0  0  0  0  0  0  0  0 
UPS55 SVCWPNC  4  0  0  1  0  0  0  0  0  0  0  0 
UPS55 SVCWVWC  0  0  0  1  0  0  0  0  0  0  0  0 
UPS55 SVCWWGC  1  0  1  3  0  0  0  0  0  0  0  0 
UPS55 SVCWWLC  0  1  0  1  0  0  0  0  0  0  0  0 
UPS55 SVCWYLC  1  1  2  1  0  0  0  0  0  0  0  0 
UPS55 SVCWYPC  2  1  1  0  0  0  0  0  0  0  0  0 
UPS55 SVCWYQC  2  2  0  0  0  0  0  0  0  0  0  0 
UPS55 SWCAMQC  2  1  0  1  0  0  0  0  0  0  0  0 
UPS55 SWCAMWC  0  0  1  0  0  0  0  0  0  0  0  0 
UPS55 SWCANGC  0  0  0  1  0  0  0  0  0  0  0  0 
UPS55 SWCAPLC  0  0  2  0  0  0  0  0  0  0  0  0 
UPS55 SWCAQWC  0  0  1  0  0  0  0  0  0  0  0  0 
UPS55 SWCARLC  0  0  1  0  0  0  0  0  0  0  0  0 
UPS55 SWCASWC  1  0  2  0  0  0  0  0  0  0  0  0 
UPS55 SWCATPC  1  2  0  0  0  0  0  0  0  0  0  0 
UPS55 SWCAWMC  3  1  0  0  0  0  0  0  0  0  0  0 
UPS55 SWCDHDC  2  0  1  2  0  0  0  0  0  0  0  0 
UPS55 SWCDHLC  2  1  2  0  0  0  0  0  0  0  0  0 
UPS55 SWCDHWC  0  0  0  1  0  0  0  0  0  0  0  0 
UPS55 SWCDKLC  0  1  1  1  0  0  0  0  0  0  0  0 
UPS55 SWCDNPC  0  2  2  1  0  0  0  0  0  0  0  0 
UPS55 SWCDPLC  1  2  0  0  0  0  0  0  0  0  0  0 
UPS55 SWCDRWC  0  1  2  1  0  0  0  0  0  0  0  0 
UPS55 SWCDSLC  0  0  0  1  0  0  0  0  0  0  0  0 
UPS55 SWCEAPC  0  1  1  1  0  0  0  0  0  0  0  0 
UPS55 SWCEDRC  1  1  1  0  0  0  0  0  0  0  0  0 
UPS55 SWCEELC  0  0  2  0  0  0  0  0  0  0  0  0 
UPS55 SWCEHPC  0  1  1  3  0  0  0  0  0  0  0  0 
UPS55 SWCEKRC  0  2  1  0  0  0  0  0  0  0  0  0 
UPS55 SWCELGC  0  1  3  0  0  0  0  0  0  0  0  0 
UPS55 SWCELLC  0  1  1  0  0  0  0  0  0  0  0  0 
UPS55 SWCENPC  0  0  1  1  0  0  0  0  0  0  0  0 
UPS55 SWCEPQC  0  1  1  0  0  0  0  0  0  0  0  0 
UPS55 SWCEPTC  0  0  2  1  0  0  0  0  0  0  0  0 
UPS55 SWCEQGC  0  1  0  0  0  0  0  0  0  0  0  0 
UPS55 SWCETLC  1  1  0  1  0  0  0  0  0  0  0  0 
UPS55 SWCFEHC  0  2  1  0  0  0  0  0  0  0  0  0 
UPS55 SWCFEWC  0  0  2  0  0  0  0  0  0  0  0  0 
UPS55 SWCFGPC  2  0  1  0  0  0  0  0  0  0  0  0 
UPS55 SWCFHWC  1  0  0  2  0  0  0  0  0  0  0  0 
UPS55 SWCFLLC  1  0  0  0  0  0  0  0  0  0  0  0 
UPS55 SWCFLPC  2  0  0  1  0  0  0  0  0  0  0  0 
UPS55 SWCFLWC  1  0  1  0  0  0  0  0  0  0  0  0 
UPS55 SWCFMWC  1  0  0  0  0  0  0  0  0  0  0  0 
UPS55 SWCFNWC  1  0  0  2  0  0  0  0  0  0  0  0 
UPS55 SWCFPRC  2  1  0  1  0  0  0  0  0  0  0  0 
UPS55 SWCFQLC  1  2  1  1  0  0  0  0  0  0  0  0 
UPS55 SWCFRWC  1  1  1  1  0  0  0  0  0  0  0  0 
UPS55 SWCFWMC  0  2  1  0  0  0  0  0  0  0  0  0 
UPS55 SWCFWWC  0  1  1  1  0  0  0  0  0  0  0  0 
UPS55 SWCGGHC  0  1  0  1  0  0  0  0  0  0  0  0 
UPS55 SWCGGRC  2  0  0  0  0  0  0  0  0  0  0  0 
UPS55 SWCGILC  1  2  0  1  0  0  0  0  0  0  0  0 
UPS55 SWCGLLC  0  0  1  0  0  0  0  0  0  0  0  0 
UPS55 SWCGNAC  2  2  0  1  0  0  0  0  0  0  0  0 
UPS55 SWCGNDC  2  0  1  2  0  0  0  0  0  0  0  0 
UPS55 SWCGNKC  1  0  1  0  0  0  0  0  0  0  0  0 
UPS55 SWCGNLC  1  0  0  0  0  0  0  0  0  0  0  0 
UPS55 SWCGNPC  0  0  0  1  0  0  0  0  0  0  0  0 
UPS55 SWCGNQC  2  0  1  2  0  0  0  0  0  0  0  0 
UPS55 SWCGPRC  2  1  2  0  0  0  0  0  0  0  0  0 
UPS55 SWCGQWC  0  1  1  1  0  0  0  0  0  0  0  0 
UPS55 SWCGRKC  1  2  1  1  0  0  0  0  0  0  0  0 
UPS55 SWCGWEC  0  1  1  0  0  0  0  0  0  0  0  0 
UPS55 SWCGWWC  0  1  0  0  0  0  0  0  0  0  0  0 
UPS55 SWCHDGC  2  1  0  0  0  0  0  0  0  0  0  0 
UPS55 SWCHELC  0  1  0  0  0  0  0  0  0  0  0  0 
UPS55 SWCHHMC  0  0  1  1  0  0  0  0  0  0  0  0 
UPS55 SWCHILC  1  0  1  0  0  0  0  0  0  0  0  0 
UPS55 SWCHKHC  1  0  1  1  0  0  0  0  0  0  0  0 
UPS55 SWCHKLC  0  0  2  0  0  0  0  0  0  0  0  0 
UPS55 SWCHLMC  1  1  0  0  0  0  0  0  0  0  0  0 
UPS55 SWCHLWC  0  1  0  2  0  0  0  0  0  0  0  0 
UPS55 SWCHMEC  1  0  1  3  0  0  0  0  0  0  0  0 
UPS55 SWCHNMC  1  0  1  1  0  0  0  0  0  0  0  0 
UPS55 SWCHNQC  0  0  1  0  0  0  0  0  0  0  0  0 
UPS55 SWCHPEC  2  0  2  0  0  0  0  0  0  0  0  0 
UPS55 SWCHPQC  0  3  0  0  0  0  0  0  0  0  0  0 
UPS55 SWCHPWC  1  1  3  0  0  0  0  0  0  0  0  0 
UPS55 SWCHQDC  0  2  3  0  0  0  0  0  0  0  0  0 
UPS55 SWCHWSC  0  3  0  1  0  0  0  0  0  0  0  0 
UPS55 SWCIKLC  0  2  1  1  0  0  0  0  0  0  0  0 
UPS55 SWCILKC  1  1  2  1  0  0  0  0  0  0  0  0 
UPS55 SWCILMC  2  0  0  1  0  0  0  0  0  0  0  0 
UPS55 SWCILQC  1  2  0  2  0  0  0  0  0  0  0  0 
UPS55 SWCIQPC  0  1  0  4  0  0  0  0  0  0  0  0 
UPS55 SWCIWMC  1  0  0  1  0  0  0  0  0  0  0  0 
UPS55 SWCKARC  0  1  0  2  0  0  0  0  0  0  0  0 
UPS55 SWCKHDC  1  0  1  1  0  0  0  0  0  0  0  0 
UPS55 SWCKHLC  0  1  0  1  0  0  0  0  0  0  0  0 
UPS55 SWCKHRC  0  0  0  1  0  0  0  0  0  0  0  0 
UPS55 SWCKHWC  0  2  0  0  0  0  0  0  0  0  0  0 
UPS55 SWCKKNC  0  1  0  1  0  0  0  0  0  0  0  0 
UPS55 SWCKLLC  0  1  0  0  0  0  0  0  0  0  0  0 
UPS55 SWCKLNC  0  0  0  2  0  0  0  0  0  0  0  0 
UPS55 SWCKLPC  1  0  0  1  0  0  0  0  0  0  0  0 
UPS55 SWCKLQC  1  1  1  0  0  0  0  0  0  0  0  0 
UPS55 SWCKMLC  1  1  0  2  0  0  0  0  0  0  0  0 
UPS55 SWCKNLC  0  0  2  0  0  0  0  0  0  0  0  0 
UPS55 SWCKNNC  0  3  0  1  0  0  0  0  0  0  0  0 
UPS55 SWCKNRC  1  0  0  3  0  0  0  0  0  0  0  0 
UPS55 SWCKQGC  1  1  0  1  0  0  0  0  0  0  0  0 
UPS55 SWCKQPC  1  1  1  2  0  0  0  0  0  0  0  0 
UPS55 SWCKQWC  0  0  1  2  0  0  0  0  0  0  0  0 
UPS55 SWCKRKC  1  0  1  0  0  0  0  0  0  0  0  0 
UPS55 SWCKRRC  0  2  1  1  0  0  0  0  0  0  0  0 
UPS55 SWCKRWC  1  1  2  1  0  0  0  0  0  0  0  0 
UPS55 SWCKSPC  1  1  0  1  0  0  0  0  0  0  0  0 
UPS55 SWCKTWC  1  0  0  1  0  0  0  0  0  0  0  0 
UPS55 SWCKWPC  1  1  1  1  0  0  0  0  0  0  0  0 
UPS55 SWCLDLC  0  1  2  0  0  0  0  0  0  0  0  0 
UPS55 SWCLEMC  0  1  1  1  0  0  0  0  0  0  0  0 
UPS55 SWCLHLC  1  0  1  0  0  0  0  0  0  0  0  0 
UPS55 SWCLHWC  0  0  0  1  0  0  0  0  0  0  0  0 
UPS55 SWCLKAC  1  0  0  0  0  0  0  0  0  0  0  0 
UPS55 SWCLKLC  0  1  1  1  0  0  0  0  0  0  0  0 
UPS55 SWCLLLC  0  1  1  0  0  0  0  0  0  0  0  0 
UPS55 SWCLLMC  1  0  0  2  0  0  0  0  0  0  0  0 
UPS55 SWCLMHC  0  0  2  1  0  0  0  0  0  0  0  0 
UPS55 SWCLMLC  1  0  0  0  0  0  0  0  0  0  0  0 
UPS55 SWCLMMC  0  3  1  0  0  0  0  0  0  0  0  0 
UPS55 SWCLMWC  0  1  0  0  0  0  0  0  0  0  0  0 
UPS55 SWCLNFC  0  1  0  1  0  0  0  0  0  0  0  0 
UPS55 SWCLNHC  0  0  0  1  0  0  0  0  0  0  0  0 
UPS55 SWCLNYC  1  1  0  1  0  0  0  0  0  0  0  0 
UPS55 SWCLPGC  0  0  1  0  0  0  0  0  0  0  0  0 
UPS55 SWCLPWC  0  1  0  0  0  0  0  0  0  0  0  0 
UPS55 SWCLQPC  1  1  0  1  0  0  0  0  0  0  0  0 
UPS55 SWCLRNC  1  1  1  1  0  0  0  0  0  0  0  0 
UPS55 SWCLRQC  1  0  1  2  0  0  0  0  0  0  0  0 
UPS55 SWCLWHC  0  1  0  1  0  0  0  0  0  0  0  0 
UPS55 SWCLWMC  0  1  0  0  0  0  0  0  0  0  0  0 
UPS55 SWCLWNC  2  0  1  0  0  0  0  0  0  0  0  0 
UPS55 SWCLYWC  0  0  0  1  0  0  0  0  0  0  0  0 
UPS55 SWCMAPC  0  1  2  0  0  0  0  0  0  0  0  0 
UPS55 SWCMEPC  1  3  0  0  0  0  0  0  0  0  0  0 
UPS55 SWCMLLC  1  0  1  2  0  0  0  0  0  0  0  0 
UPS55 SWCMLWC  1  0  0  0  0  0  0  0  0  0  0  0 
UPS55 SWCMMMC  1  0  0  2  0  0  0  0  0  0  0  0 
UPS55 SWCMMWC  0  1  0  3  0  0  0  0  0  0  0  0 
UPS55 SWCMNLC  3  0  1  0  0  0  0  0  0  0  0  0 
UPS55 SWCMPWC  1  0  2  0  0  0  0  0  0  0  0  0 
UPS55 SWCMTWC  2  0  0  0  0  0  0  0  0  0  0  0 
UPS55 SWCMWMC  1  0  0  0  0  0  0  0  0  0  0  0 
UPS55 SWCMWWC  1  0  1  0  0  0  0  0  0  0  0  0 
UPS55 SWCNALC  0  1  2  0  0  0  0  0  0  0  0  0 
UPS55 SWCNAWC  1  1  1  1  0  0  0  0  0  0  0  0 
UPS55 SWCNEWC  0  1  1  0  0  0  0  0  0  0  0  0 
UPS55 SWCNGGC  1  0  0  0  0  0  0  0  0  0  0  0 
UPS55 SWCNGHC  0  2  2  0  0  0  0  0  0  0  0  0 
UPS55 SWCNGMC  2  1  0  0  0  0  0  0  0  0  0  0 
UPS55 SWCNHGC  2  1  0  2  0  0  0  0  0  0  0  0 
UPS55 SWCNHLC  1  1  1  1  0  0  0  0  0  0  0  0 
UPS55 SWCNHRC  1  0  0  0  0  0  0  0  0  0  0  0 
UPS55 SWCNLDC  1  1  1  0  0  0  0  0  0  0  0  0 
UPS55 SWCNLLC  0  1  1  0  0  0  0  0  0  0  0  0 
UPS55 SWCNLMC  1  1  0  1  0  0  0  0  0  0  0  0 
UPS55 SWCNLVC  1  1  1  1  0  0  0  0  0  0  0  0 
UPS55 SWCNNGC  1  1  0  1  0  0  0  0  0  0  0  0 
UPS55 SWCNNNC  0  0  3  1  0  0  0  0  0  0  0  0 
UPS55 SWCNPWC  0  1  0  0  0  0  0  0  0  0  0  0 
UPS55 SWCNQGC  2  0  0  1  0  0  0  0  0  0  0  0 
UPS55 SWCNQRC  0  0  0  3  0  0  0  0  0  0  0  0 
UPS55 SWCNQWC  1  1  0  1  0  0  0  0  0  0  0  0 
UPS55 SWCNREC  2  1  0  2  0  0  0  0  0  0  0  0 
UPS55 SWCNRLC  0  0  0  1  0  0  0  0  0  0  0  0 
UPS55 SWCNRNC  1  1  1  0  0  0  0  0  0  0  0  0 
UPS55 SWCNSGC  0  1  0  0  0  0  0  0  0  0  0  0 
UPS55 SWCNSPC  0  2  1  1  0  0  0  0  0  0  0  0 
UPS55 SWCNTAC  1  0  3  1  0  0  0  0  0  0  0  0 
UPS55 SWCNTGC  1  0  1  1  0  0  0  0  0  0  0  0 
UPS55 SWCNTWC  2  0  0  1  0  0  0  0  0  0  0  0 
UPS55 SWCNWLC  0  1  0  0  0  0  0  0  0  0  0  0 
UPS55 SWCNWSC  0  1  0  0  0  0  0  0  0  0  0  0 
UPS55 SWCNWWC  0  0  0  1  0  0  0  0  0  0  0  0 
UPS55 SWCPGWC  1  0  1  0  0  0  0  0  0  0  0  0 
UPS55 SWCPKAC  0  2  2  1  0  0  0  0  0  0  0  0 
UPS55 SWCPLGC  1  1  0  0  0  0  0  0  0  0  0  0 
UPS55 SWCPLWC  1  0  2  1  0  0  0  0  0  0  0  0 
UPS55 SWCPNLC  1  2  0  0  0  0  0  0  0  0  0  0 
UPS55 SWCPNRC  2  1  0  0  0  0  0  0  0  0  0  0 
UPS55 SWCPNWC  0  1  0  1  0  0  0  0  0  0  0  0 
UPS55 SWCPRWC  0  1  0  0  0  0  0  0  0  0  0  0 
UPS55 SWCPTLC  1  0  0  1  0  0  0  0  0  0  0  0 
UPS55 SWCPTWC  2  0  0  1  0  0  0  0  0  0  0  0 
UPS55 SWCPWPC  0  0  1  1  0  0  0  0  0  0  0  0 
UPS55 SWCQELC  2  0  3  0  0  0  0  0  0  0  0  0 
UPS55 SWCQGGC  2  1  2  0  0  0  0  0  0  0  0  0 
UPS55 SWCQHRC  0  3  0  0  0  0  0  0  0  0  0  0 
UPS55 SWCQKMC  0  3  0  0  0  0  0  0  0  0  0  0 
UPS55 SWCQMLC  0  1  1  1  0  0  0  0  0  0  0  0 
UPS55 SWCQMWC  0  1  1  1  0  0  0  0  0  0  0  0 
UPS55 SWCQRWC  0  1  1  0  0  0  0  0  0  0  0  0 
UPS55 SWCQWQC  0  3  0  0  0  0  0  0  0  0  0  0 
UPS55 SWCRFLC  0  2  0  0  0  0  0  0  0  0  0  0 
UPS55 SWCRGKC  2  1  0  0  0  0  0  0  0  0  0  0 
UPS55 SWCRIRC  0  1  1  0  0  0  0  0  0  0  0  0 
UPS55 SWCRLQC  1  0  0  0  0  0  0  0  0  0  0  0 
UPS55 SWCRLRC  0  0  0  1  0  0  0  0  0  0  0  0 
UPS55 SWCRLWC  0  0  1  1  0  0  0  0  0  0  0  0 
UPS55 SWCRNLC  0  2  1  1  0  0  0  0  0  0  0  0 
UPS55 SWCRNRC  0  0  1  1  0  0  0  0  0  0  0  0 
UPS55 SWCRNWC  1  1  0  1  0  0  0  0  0  0  0  0 
UPS55 SWCRRDC  0  2  1  0  0  0  0  0  0  0  0  0 
UPS55 SWCRRIC  1  1  0  2  0  0  0  0  0  0  0  0 
UPS55 SWCRRMC  0  0  1  0  0  0  0  0  0  0  0  0 
UPS55 SWCRSMC  0  1  2  0  0  0  0  0  0  0  0  0 
UPS55 SWCRVWC  0  2  1  0  0  0  0  0  0  0  0  0 
UPS55 SWCRWMC  1  1  0  0  0  0  0  0  0  0  0  0 
UPS55 SWCRWRC  0  0  3  1  0  0  0  0  0  0  0  0 
UPS55 SWCRWTC  0  0  1  1  0  0  0  0  0  0  0  0 
UPS55 SWCRWWC  1  0  1  1  0  0  0  0  0  0  0  0 
UPS55 SWCSDLC  1  1  0  1  0  0  0  0  0  0  0  0 
UPS55 SWCSDMC  0  1  1  1  0  0  0  0  0  0  0  0 
UPS55 SWCSDPC  0  1  0  0  0  0  0  0  0  0  0  0 
UPS55 SWCSDRC  1  1  2  1  0  0  0  0  0  0  0  0 
UPS55 SWCSEWC  0  1  1  1  0  0  0  0  0  0  0  0 
UPS55 SWCSFLC  1  0  1  1  0  0  0  0  0  0  0  0 
UPS55 SWCSGLC  2  0  0  1  0  0  0  0  0  0  0  0 
UPS55 SWCSHRC  0  2  0  1  0  0  0  0  0  0  0  0 
UPS55 SWCSKWC  1  0  0  0  0  0  0  0  0  0  0  0 
UPS55 SWCSMGC  0  1  2  1  0  0  0  0  0  0  0  0 
UPS55 SWCSMMC  1  1  0  1  0  0  0  0  0  0  0  0 
UPS55 SWCSNPC  0  1  0  1  0  0  0  0  0  0  0  0 
UPS55 SWCSNWC  0  0  1  0  0  0  0  0  0  0  0  0 
UPS55 SWCSPPC  1  1  0  1  0  0  0  0  0  0  0  0 
UPS55 SWCSPRC  0  0  0  2  0  0  0  0  0  0  0  0 
UPS55 SWCSSLC  1  0  1  1  0  0  0  0  0  0  0  0 
UPS55 SWCSTRC  1  1  1  0  0  0  0  0  0  0  0  0 
UPS55 SWCTGWC  0  1  0  1  0  0  0  0  0  0  0  0 
UPS55 SWCTKWC  0  1  0  2  0  0  0  0  0  0  0  0 
UPS55 SWCTLLC  0  1  1  2  0  0  0  0  0  0  0  0 
UPS55 SWCTLWC  0  0  0  1  0  0  0  0  0  0  0  0 
UPS55 SWCTMGC  0  0  3  0  0  0  0  0  0  0  0  0 
UPS55 SWCTMLC  0  1  1  0  0  0  0  0  0  0  0  0 
UPS55 SWCTMWC  2  0  1  0  0  0  0  0  0  0  0  0 
UPS55 SWCTRWC  0  1  0  1  0  0  0  0  0  0  0  0 
UPS55 SWCWALC  0  0  0  1  0  0  0  0  0  0  0  0 
UPS55 SWCWEMC  1  0  0  0  0  0  0  0  0  0  0  0 
UPS55 SWCWEWC  1  0  1  0  0  0  0  0  0  0  0  0 
UPS55 SWCWGLC  3  0  0  0  0  0  0  0  0  0  0  0 
UPS55 SWCWHMC  0  0  0  1  0  0  0  0  0  0  0  0 
UPS55 SWCWIAC  1  1  1  2  0  0  0  0  0  0  0  0 
UPS55 SWCWIDC  0  1  0  0  0  0  0  0  0  0  0  0 
UPS55 SWCWKLC  0  0  0  1  0  0  0  0  0  0  0  0 
UPS55 SWCWMIC  1  2  0  2  0  0  0  0  0  0  0  0 
UPS55 SWCWMMC  1  2  1  0  0  0  0  0  0  0  0  0 
UPS55 SWCWNAC  1  2  1  0  0  0  0  0  0  0  0  0 
UPS55 SWCWNQC  1  1  1  2  0  0  0  0  0  0  0  0 
UPS55 SWCWPEC  0  0  0  1  0  0  0  0  0  0  0  0 
UPS55 SWCWPMC  1  1  0  0  0  0  0  0  0  0  0  0 
UPS55 SWCWPNC  1  1  1  0  0  0  0  0  0  0  0  0 
UPS55 SWCWPQC  1  0  1  2  0  0  0  0  0  0  0  0 
UPS55 SWCWPWC  0  0  1  0  0  0  0  0  0  0  0  0 
UPS55 SWCWRMC  2  0  2  1  0  0  0  0  0  0  0  0 
UPS55 SWCWRWC  2  0  1  1  0  0  0  0  0  0  0  0 
UPS55 SWCWWDC  1  2  0  0  0  0  0  0  0  0  0  0 
UPS55 SWCWWLC  1  0  0  0  0  0  0  0  0  0  0  0 
UPS55 SWCWWNC  1  1  0  0  0  0  0  0  0  0  0  0 
UPS55 SWCWYHC  1  1  0  1  0  0  0  0  0  0  0  0 
UPS55 SWCWYLC  1  0  1  1  0  0  0  0  0  0  0  0 
UPS55 SWCWYPC  1  0  0  1  0  0  0  0  0  0  0  0 
UPS55 SWCYPLC  1  1  1  0  0  0  0  0  0  0  0  0 
UPS55 SWCYRMC  0  4  1  0  0  0  0  0  0  0  0  0 
UPS55 SWCYRQC  1  1  2  1  0  0  0  0  0  0  0  0 
UPS55 SYCAWGC  2  0  1  0  0  0  0  0  0  0  0  0 
UPS55 SYCEMWC  1  1  0  2  0  0  0  0  0  0  0  0 
UPS55 SYCEPLC  1  1  1  0  0  0  0  0  0  0  0  0 
UPS55 SYCGHGC  0  0  0  2  0  0  0  0  0  0  0  0 
UPS55 SYCGWEC  1  3  1  0  0  0  0  0  0  0  0  0 
UPS55 SYCKGGC  1  1  1  0  0  0  0  0  0  0  0  0 
UPS55 SYCKMWC  1  1  0  1  0  0  0  0  0  0  0  0 
UPS55 SYCKNGC  0  1  2  1  0  0  0  0  0  0  0  0 
UPS55 SYCKRMC  0  0  0  3  0  0  0  0  0  0  0  0 
UPS55 SYCKRWC  1  1  1  0  0  0  0  0  0  0  0  0 
UPS55 SYCKWLC  1  0  0  1  0  0  0  0  0  0  0  0 
UPS55 SYCLGLC  2  1  0  0  0  0  0  0  0  0  0  0 
UPS55 SYCLGWC  0  2  0  0  0  0  0  0  0  0  0  0 
UPS55 SYCLHLC  1  1  0  1  0  0  0  0  0  0  0  0 
UPS55 SYCLILC  1  2  2  0  0  0  0  0  0  0  0  0 
UPS55 SYCLKWC  1  0  0  0  0  0  0  0  0  0  0  0 
UPS55 SYCLLPC  0  1  1  1  0  0  0  0  0  0  0  0 
UPS55 SYCLMLC  1  0  1  0  0  0  0  0  0  0  0  0 
UPS55 SYCLNWC  1  0  0  0  0  0  0  0  0  0  0  0 
UPS55 SYCLWKC  2  1  1  1  0  0  0  0  0  0  0  0 
UPS55 SYCNGGC  1  1  2  1  0  0  0  0  0  0  0  0 
UPS55 SYCNHWC  1  2  1  1  0  0  0  0  0  0  0  0 
UPS55 SYCNQMC  0  3  1  0  0  0  0  0  0  0  0  0 
UPS55 SYCPMWC  0  0  2  0  0  0  0  0  0  0  0  0 
UPS55 SYCRFWC  0  0  0  1  0  0  0  0  0  0  0  0 
UPS55 SYCRKWC  0  1  0  1  0  0  0  0  0  0  0  0 
UPS55 SYCRMMC  0  2  0  0  0  0  0  0  0  0  0  0 
UPS55 SYCSGMC  2  0  1  1  0  0  0  0  0  0  0  0 
UPS55 SYCSPWC  0  2  1  0  0  0  0  0  0  0  0  0 
UPS55 SYCTWWC  0  1  1  2  0  0  0  0  0  0  0  0 
UPS55 SYCWELC  0  1  0  0  0  0  0  0  0  0  0  0 
UPS55 SYCWGWC  0  1  0  0  0  0  0  0  0  0  0  0 
UPS55 SYCWLLC  0  2  0  3  0  0  0  0  0  0  0  0 
UPS55 SYCWLWC  0  1  1  1  0  0  0  0  0  0  0  0 
UPS55 SYCWMWC  1  0  3  0  0  0  0  0  0  0  0  0 
UPS55 SYCWPNC  1  1  0  1  0  0  0  0  0  0  0  0 
UPS55 SYCWWLC  0  1  2  0  0  0  0  0  0  0  0  0 
UPS65 SACAQMC  1  3  3  1  0  0  0  0  0  0  0  0 
UPS65 SACDLMC  3  2  2  1  0  0  0  0  0  0  0  0 
UPS65 SACDMWC  1  4  3  0  0  0  0  0  0  0  0  0 
UPS65 SACDRWC  0  1  1  5  0  0  0  0  0  0  0  0 
UPS65 SACEDWC  3  1  2  1  0  0  0  0  0  0  0  0 
UPS65 SACEPLC  1  4  3  1  0  0  0  0  0  0  0  0 
UPS65 SACEWQC  4  1  0  1  0  0  0  0  0  0  0  0 
UPS65 SACFDPC  1  1  2  2  0  0  0  0  0  0  0  0 
UPS65 SACGKKC  1  3  1  1  0  0  0  0  0  0  0  0 
UPS65 SACGKRC  3  0  4  2  0  0  0  0  0  0  0  0 
UPS65 SACGQTC  3  2  1  4  0  0  0  0  0  0  0  0 
UPS65 SACHWQC  1  1  3  2  0  0  0  0  0  0  0  0 
UPS65 SACKHRC  0  1  3  2  0  0  0  0  0  0  0  0 
UPS65 SACKPPC  1  3  1  5  0  0  0  0  0  0  0  0 
UPS65 SACKRGC  1  4  4  1  0  0  0  0  0  0  0  0 
UPS65 SACKRHC  1  2  2  1  0  0  0  0  0  0  0  0 
UPS65 SACKSRC  1  3  2  4  0  0  0  0  0  0  0  0 
UPS65 SACLAWC  2  1  4  0  0  0  0  0  0  0  0  0 
UPS65 SACLGIC  4  2  1  1  0  0  0  0  0  0  0  0 
UPS65 SACLPGC  1  3  0  2  0  0  0  0  0  0  0  0 
UPS65 SACLPMC  2  1  4  0  0  0  0  0  0  0  0  0 
UPS65 SACLPPC  0  1  1  4  0  0  0  0  0  0  0  0 
UPS65 SACLRAC  1  1  2  2  0  0  0  0  0  0  0  0 
UPS65 SACLRQC  1  2  1  2  0  0  0  0  0  0  0  0 
UPS65 SACMEWC  1  4  3  1  0  0  0  0  0  0  0  0 
UPS65 SACMNWC  2  1  2  2  0  0  0  0  0  0  0  0 
UPS65 SACMQLC  1  3  2  2  0  0  0  0  0  0  0  0 
UPS65 SACMRLC  3  1  1  1  0  0  0  0  0  0  0  0 
UPS65 SACNGGC  1  3  3  1  0  0  0  0  0  0  0  0 
UPS65 SACNGKC  3  0  3  1  0  0  0  0  0  0  0  0 
UPS65 SACNIPC  2  2  2  2  0  0  0  0  0  0  0  0 
UPS65 SACNRNC  1  1  2  3  0  0  0  0  0  0  0  0 
UPS65 SACPHPC  1  1  3  2  0  0  0  0  0  0  0  0 
UPS65 SACPIWC  2  0  1  3  0  0  0  0  0  0  0  0 
UPS65 SACPTWC  1  0  3  3  0  0  0  0  0  0  0  0 
UPS65 SACQQEC  1  1  2  4  0  0  0  0  0  0  0  0 
UPS65 SACQQKC  2  1  0  3  0  0  0  0  0  0  0  0 
UPS65 SACQRLC  3  1  3  1  0  0  0  0  0  0  0  0 
UPS65 SACRELC  2  2  3  1  0  0  0  0  0  0  0  0 
UPS65 SACREPC  1  2  4  1  0  0  0  0  0  0  0  0 
UPS65 SACREWC  2  2  2  0  0  0  0  0  0  0  0  0 
UPS65 SACRHLC  3  1  1  2  0  0  0  0  0  0  0  0 
UPS65 SACRKHC  4  2  1  2  0  0  0  0  0  0  0  0 
UPS65 SACRNQC  3  0  2  2  0  0  0  0  0  0  0  0 
UPS65 SACRRMC  3  1  4  1  0  0  0  0  0  0  0  0 
UPS65 SACRWVC  1  0  7  1  0  0  0  0  0  0  0  0 
UPS65 SACSLAC  2  0  3  3  0  0  0  0  0  0  0  0 
UPS65 SACSLLC  1  1  1  3  0  0  0  0  0  0  0  0 
UPS65 SACSPLC  1  1  3  1  0  0  0  0  0  0  0  0 
UPS65 SACWDWC  1  0  3  2  0  0  0  0  0  0  0  0 
UPS65 SACWEQC  2  1  4  2  0  0  0  0  0  0  0  0 
UPS65 SACWKHC  0  1  1  4  0  0  0  0  0  0  0  0 
UPS65 SACWQPC  3  2  1  2  0  0  0  0  0  0  0  0 
UPS65 SACWYHC  0  3  3  3  0  0  0  0  0  0  0  0 
UPS65 SACWYPC  2  2  2  0  0  0  0  0  0  0  0  0 
UPS65 SACWYQC  1  1  3  3  0  0  0  0  0  0  0  0 
UPS65 SACWYRC  3  0  2  2  0  0  0  0  0  0  0  0 
UPS65 SDCAKLC  2  0  3  1  0  0  0  0  0  0  0  0 
UPS65 SDCAMMC  4  1  1  4  0  0  0  0  0  0  0  0 
UPS65 SDCAPHC  4  5  0  0  0  0  0  0  0  0  0  0 
UPS65 SDCAWMC  2  1  4  0  0  0  0  0  0  0  0  0 
UPS65 SDCDAPC  2  4  1  0  0  0  0  0  0  0  0  0 
UPS65 SDCEPLC  1  2  2  1  0  0  0  0  0  0  0  0 
UPS65 SDCFMLC  2  4  0  1  0  0  0  0  0  0  0  0 
UPS65 SDCGNRC  2  3  2  2  0  0  0  0  0  0  0  0 
UPS65 SDCGQLC  2  1  3  1  0  0  0  0  0  0  0  0 
UPS65 SDCGREC  2  2  4  1  0  0  0  0  0  0  0  0 
UPS65 SDCHEQC  5  2  2  1  0  0  0  0  0  0  0  0 
UPS65 SDCHLKC  1  2  2  1  0  0  0  0  0  0  0  0 
UPS65 SDCHNPC  1  4  1  2  0  0  0  0  0  0  0  0 
UPS65 SDCHVGC  1  4  3  2  0  0  0  0  0  0  0  0 
UPS65 SDCISPC  3  2  3  2  0  0  0  0  0  0  0  0 
UPS65 SDCKQGC  0  3  2  4  0  0  0  0  0  0  0  0 
UPS65 SDCKWQC  2  0  2  3  0  0  0  0  0  0  0  0 
UPS65 SDCLGQC  0  4  0  3  0  0  0  0  0  0  0  0 
UPS65 SDCLLDC  3  4  0  2  0  0  0  0  0  0  0  0 
UPS65 SDCLLFC  1  2  5  2  0  0  0  0  0  0  0  0 
UPS65 SDCLNRC  4  0  2  1  0  0  0  0  0  0  0  0 
UPS65 SDCLPAC  3  2  3  0  0  0  0  0  0  0  0  0 
UPS65 SDCLPRC  0  1  0  5  0  0  0  0  0  0  0  0 
UPS65 SDCLPTC  2  0  2  2  0  0  0  0  0  0  0  0 
UPS65 SDCLRRC  1  1  1  3  0  0  0  0  0  0  0  0 
UPS65 SDCLWWC  2  2  2  1  0  0  0  0  0  0  0  0 
UPS65 SDCMGKC  0  3  3  2  0  0  0  0  0  0  0  0 
UPS65 SDCMQWC  0  3  3  1  0  0  0  0  0  0  0  0 
UPS65 SDCMSNC  1  1  5  2  0  0  0  0  0  0  0  0 
UPS65 SDCMWAC  3  1  2  0  0  0  0  0  0  0  0  0 
UPS65 SDCNEGC  0  3  3  0  0  0  0  0  0  0  0  0 
UPS65 SDCNFQC  1  1  4  0  0  0  0  0  0  0  0  0 
UPS65 SDCNGMC  3  0  2  1  0  0  0  0  0  0  0  0 
UPS65 SDCNGNC  3  3  3  1  0  0  0  0  0  0  0  0 
UPS65 SDCNHGC  2  2  1  3  0  0  0  0  0  0  0  0 
UPS65 SDCNLMC  1  1  3  3  0  0  0  0  0  0  0  0 
UPS65 SDCNQLC  2  3  0  2  0  0  0  0  0  0  0  0 
UPS65 SDCNRDC  0  5  0  1  0  0  0  0  0  0  0  0 
UPS65 SDCNRNC  1  2  3  4  0  0  0  0  0  0  0  0 
UPS65 SDCPGLC  2  3  4  0  0  0  0  0  0  0  0  0 
UPS65 SDCPLAC  3  1  3  1  0  0  0  0  0  0  0  0 
UPS65 SDCPLQC  3  6  1  0  0  0  0  0  0  0  0  0 
UPS65 SDCPTPC  2  2  1  4  0  0  0  0  0  0  0  0 
UPS65 SDCQRLC  0  4  5  0  0  0  0  0  0  0  0  0 
UPS65 SDCRHEC  1  5  2  0  0  0  0  0  0  0  0  0 
UPS65 SDCRMQC  2  3  2  0  0  0  0  0  0  0  0  0 
UPS65 SDCSEMC  5  1  2  1  0  0  0  0  0  0  0  0 
UPS65 SDCSPPC  3  3  0  1  0  0  0  0  0  0  0  0 
UPS65 SDCWDKC  6  0  1  2  0  0  0  0  0  0  0  0 
UPS65 SDCWELC  2  1  2  1  0  0  0  0  0  0  0  0 
UPS65 SDCWKHC  0  3  1  3  0  0  0  0  0  0  0  0 
UPS65 SDCWNAC  1  1  3  2  0  0  0  0  0  0  0  0 
UPS65 SDCWPDC  1  3  4  1  0  0  0  0  0  0  0  0 
UPS65 SDCWWSC  0  4  2  0  0  0  0  0  0  0  0  0 
UPS65 SDCWYQC  3  3  2  2  0  0  0  0  0  0  0  0 
UPS65 SDCWYRC  2  2  3  1  0  0  0  0  0  0  0  0 
UPS65 SDCYRWC  2  2  2  0  0  0  0  0  0  0  0  0 
UPS65 SECANGC  2  2  1  1  0  0  0  0  0  0  0  0 
UPS65 SECDLQC  3  1  1  2  0  0  0  0  0  0  0  0 
UPS65 SECDQWC  1  1  2  2  0  0  0  0  0  0  0  0 
UPS65 SECEAWC  3  2  1  0  0  0  0  0  0  0  0  0 
UPS65 SECEDAC  2  3  2  2  0  0  0  0  0  0  0  0 
UPS65 SECEHPC  1  2  2  1  0  0  0  0  0  0  0  0 
UPS65 SECELTC  0  2  3  1  0  0  0  0  0  0  0  0 
UPS65 SECGGDC  3  3  3  1  0  0  0  0  0  0  0  0 
UPS65 SECGNQC  1  3  1  1  0  0  0  0  0  0  0  0 
UPS65 SECHKMC  3  0  3  0  0  0  0  0  0  0  0  0 
UPS65 SECHWEC  1  0  2  3  0  0  0  0  0  0  0  0 
UPS65 SECKFHC  1  4  2  0  0  0  0  0  0  0  0  0 
UPS65 SECKPMC  1  2  5  0  0  0  0  0  0  0  0  0 
UPS65 SECKSRC  0  1  1  7  0  0  0  0  0  0  0  0 
UPS65 SECLMAC  1  4  0  4  0  0  0  0  0  0  0  0 
UPS65 SECLPNC  0  4  0  2  0  0  0  0  0  0  0  0 
UPS65 SECLPTC  2  1  2  2  0  0  0  0  0  0  0  0 
UPS65 SECLQDC  2  4  2  1  0  0  0  0  0  0  0  0 
UPS65 SECLRDC  2  1  3  0  0  0  0  0  0  0  0  0 
UPS65 SECLVPC  0  4  2  0  0  0  0  0  0  0  0  0 
UPS65 SECMQGC  1  0  3  3  0  0  0  0  0  0  0  0 
UPS65 SECNALC  3  0  2  2  0  0  0  0  0  0  0  0 
UPS65 SECNLQC  1  1  3  1  0  0  0  0  0  0  0  0 
UPS65 SECNRNC  1  1  2  2  0  0  0  0  0  0  0  0 
UPS65 SECNTPC  1  2  4  0  0  0  0  0  0  0  0  0 
UPS65 SECPEPC  1  2  4  1  0  0  0  0  0  0  0  0 
UPS65 SECPINC  0  3  4  3  0  0  0  0  0  0  0  0 
UPS65 SECPPWC  1  1  5  1  0  0  0  0  0  0  0  0 
UPS65 SECQALC  1  6  1  0  0  0  0  0  0  0  0  0 
UPS65 SECQFPC  1  1  1  3  0  0  0  0  0  0  0  0 
UPS65 SECQILC  1  3  3  1  0  0  0  0  0  0  0  0 
UPS65 SECQKQC  2  2  2  2  0  0  0  0  0  0  0  0 
UPS65 SECQLLC  3  2  1  1  0  0  0  0  0  0  0  0 
UPS65 SECQWQC  3  0  2  1  0  0  0  0  0  0  0  0 
UPS65 SECRALC  0  2  1  3  0  0  0  0  0  0  0  0 
UPS65 SECRENC  1  3  3  1  0  0  0  0  0  0  0  0 
UPS65 SECRMRC  2  3  0  1  0  0  0  0  0  0  0  0 
UPS65 SECSELC  4  1  1  2  0  0  0  0  0  0  0  0 
UPS65 SECSMKC  0  3  2  1  0  0  0  0  0  0  0  0 
UPS65 SECSTGC  1  1  2  2  0  0  0  0  0  0  0  0 
UPS65 SECSWQC  1  1  2  2  0  0  0  0  0  0  0  0 
UPS65 SECTHLC  3  1  1  1  0  0  0  0  0  0  0  0 
UPS65 SECVLKC  1  1  3  2  0  0  0  0  0  0  0  0 
UPS65 SECVPLC  0  2  1  3  0  0  0  0  0  0  0  0 
UPS65 SECWYHC  3  3  1  0  0  0  0  0  0  0  0  0 
UPS65 SECWYLC  0  2  4  1  0  0  0  0  0  0  0  0 
UPS65 SECWYQC  0  2  1  3  0  0  0  0  0  0  0  0 
UPS65 SECWYRC  2  1  2  4  0  0  0  0  0  0  0  0 
UPS65 SFCAMNC  4  3  2  1  0  0  0  0  0  0  0  0 
UPS65 SFCDRNC  4  0  2  3  0  0  0  0  0  0  0  0 
UPS65 SFCETWC  1  3  0  2  0  0  0  0  0  0  0  0 
UPS65 SFCFNLC  1  2  2  3  0  0  0  0  0  0  0  0 
UPS65 SFCGQPC  1  0  0  6  0  0  0  0  0  0  0  0 
UPS65 SFCHKLC  1  3  2  1  0  0  0  0  0  0  0  0 
UPS65 SFCHKWC  1  2  4  1  0  0  0  0  0  0  0  0 
UPS65 SFCHWIC  3  2  0  2  0  0  0  0  0  0  0  0 
UPS65 SFCLNAC  4  1  1  0  0  0  0  0  0  0  0  0 
UPS65 SFCLSKC  0  2  3  2  0  0  0  0  0  0  0  0 
UPS65 SFCMALC  2  1  3  1  0  0  0  0  0  0  0  0 
UPS65 SFCMEAC  2  2  1  2  0  0  0  0  0  0  0  0 
UPS65 SFCRKNC  0  4  2  0  0  0  0  0  0  0  0  0 
UPS65 SFCSGMC  1  2  0  3  0  0  0  0  0  0  0  0 
UPS65 SFCWEEC  1  1  2  2  0  0  0  0  0  0  0  0 
UPS65 SFCWQSC  2  2  1  2  0  0  0  0  0  0  0  0 
UPS65 SFCWTTC  3  2  2  2  0  0  0  0  0  0  0  0 
UPS65 SFCWYGC  1  1  2  2  0  0  0  0  0  0  0  0 
UPS65 SFCWYHC  0  2  0  4  0  0  0  0  0  0  0  0 
UPS65 SFCWYPC  3  1  1  1  0  0  0  0  0  0  0  0 
UPS65 SGCAEEC  1  2  2  1  0  0  0  0  0  0  0  0 
UPS65 SGCAGQC  2  2  2  0  0  0  0  0  0  0  0  0 
UPS65 SGCAQKC  0  3  2  2  0  0  0  0  0  0  0  0 
UPS65 SGCAVWC  2  2  1  1  0  0  0  0  0  0  0  0 
UPS65 SGCDGAC  2  3  0  1  0  0  0  0  0  0  0  0 
UPS65 SGCDIGC  0  5  1  2  0  0  0  0  0  0  0  0 
UPS65 SGCDNVC  3  2  1  3  0  0  0  0  0  0  0  0 
UPS65 SGCDRMC  1  1  3  3  0  0  0  0  0  0  0  0 
UPS65 SGCDRQC  2  2  2  0  0  0  0  0  0  0  0  0 
UPS65 SGCDSQC  0  3  2  1  0  0  0  0  0  0  0  0 
UPS65 SGCDYLC  2  2  2  0  0  0  0  0  0  0  0  0 
UPS65 SGCEDMC  4  2  2  0  0  0  0  0  0  0  0  0 
UPS65 SGCEETC  2  2  1  5  0  0  0  0  0  0  0  0 
UPS65 SGCEKPC  3  1  2  1  0  0  0  0  0  0  0  0 
UPS65 SGCENYC  1  2  1  4  0  0  0  0  0  0  0  0 
UPS65 SGCEPNC  4  1  0  1  0  0  0  0  0  0  0  0 
UPS65 SGCEQMC  2  1  2  1  0  0  0  0  0  0  0  0 
UPS65 SGCESPC  1  1  2  2  0  0  0  0  0  0  0  0 
UPS65 SGCETPC  0  2  2  2  0  0  0  0  0  0  0  0 
UPS65 SGCGAQC  4  2  1  2  0  0  0  0  0  0  0  0 
UPS65 SGCGDHC  3  0  3  0  0  0  0  0  0  0  0  0 
UPS65 SGCGDPC  2  2  2  0  0  0  0  0  0  0  0  0 
UPS65 SGCGDQC  1  2  2  1  0  0  0  0  0  0  0  0 
UPS65 SGCGEAC  3  2  2  0  0  0  0  0  0  0  0  0 
UPS65 SGCGLIC  2  1  2  1  0  0  0  0  0  0  0  0 
UPS65 SGCGTQC  2  0  4  0  0  0  0  0  0  0  0  0 
UPS65 SGCHEVC  1  2  1  4  0  0  0  0  0  0  0  0 
UPS65 SGCHMRC  3  0  6  1  0  0  0  0  0  0  0  0 
UPS65 SGCHQMC  3  0  3  1  0  0  0  0  0  0  0  0 
UPS65 SGCHQRC  4  1  1  1  0  0  0  0  0  0  0  0 
UPS65 SGCIDMC  0  3  2  3  0  0  0  0  0  0  0  0 
UPS65 SGCIEQC  2  2  1  4  0  0  0  0  0  0  0  0 
UPS65 SGCIIPC  1  3  1  4  0  0  0  0  0  0  0  0 
UPS65 SGCILHC  0  2  4  0  0  0  0  0  0  0  0  0 
UPS65 SGCISDC  3  1  2  1  0  0  0  0  0  0  0  0 
UPS65 SGCIYLC  1  3  0  2  0  0  0  0  0  0  0  0 
UPS65 SGCKFRC  1  3  1  4  0  0  0  0  0  0  0  0 
UPS65 SGCKQVC  2  0  3  3  0  0  0  0  0  0  0  0 
UPS65 SGCLEHC  1  2  3  1  0  0  0  0  0  0  0  0 
UPS65 SGCLEKC  3  2  1  2  0  0  0  0  0  0  0  0 
UPS65 SGCLHNC  2  3  3  0  0  0  0  0  0  0  0  0 
UPS65 SGCLIEC  3  1  2  1  0  0  0  0  0  0  0  0 
UPS65 SGCLNFC  1  1  2  3  0  0  0  0  0  0  0  0 
UPS65 SGCLNKC  1  2  2  2  0  0  0  0  0  0  0  0 
UPS65 SGCLPEC  4  0  2  1  0  0  0  0  0  0  0  0 
UPS65 SGCLRKC  2  1  1  2  0  0  0  0  0  0  0  0 
UPS65 SGCMPFC  2  4  0  2  0  0  0  0  0  0  0  0 
UPS65 SGCMSAC  2  0  2  2  0  0  0  0  0  0  0  0 
UPS65 SGCNATC  3  1  1  4  0  0  0  0  0  0  0  0 
UPS65 SGCNFHC  1  3  2  3  0  0  0  0  0  0  0  0 
UPS65 SGCNHHC  2  3  2  2  0  0  0  0  0  0  0  0 
UPS65 SGCNIHC  2  3  1  2  0  0  0  0  0  0  0  0 
UPS65 SGCNKRC  0  2  1  3  0  0  0  0  0  0  0  0 
UPS65 SGCNLVC  0  2  0  4  0  0  0  0  0  0  0  0 
UPS65 SGCNMHC  3  2  1  2  0  0  0  0  0  0  0  0 
UPS65 SGCNRNC  3  1  2  1  0  0  0  0  0  0  0  0 
UPS65 SGCNSTC  4  1  2  1  0  0  0  0  0  0  0  0 
UPS65 SGCNTMC  1  3  2  1  0  0  0  0  0  0  0  0 
UPS65 SGCNVMC  2  1  1  3  0  0  0  0  0  0  0  0 
UPS65 SGCNWKC  0  3  4  1  0  0  0  0  0  0  0  0 
UPS65 SGCPEIC  5  0  1  0  0  0  0  0  0  0  0  0 
UPS65 SGCPEPC  1  2  2  3  0  0  0  0  0  0  0  0 
UPS65 SGCPHLC  2  3  2  0  0  0  0  0  0  0  0  0 
UPS65 SGCPHNC  5  0  1  1  0  0  0  0  0  0  0  0 
UPS65 SGCPNNC  2  2  1  2  0  0  0  0  0  0  0  0 
UPS65 SGCPQHC  1  2  1  2  0  0  0  0  0  0  0  0 
UPS65 SGCPQPC  3  3  0  1  0  0  0  0  0  0  0  0 
UPS65 SGCPRHC  0  2  1  4  0  0  0  0  0  0  0  0 
UPS65 SGCPTSC  3  0  1  2  0  0  0  0  0  0  0  0 
UPS65 SGCQFPC  1  2  1  2  0  0  0  0  0  0  0  0 
UPS65 SGCQHVC  1  1  1  3  0  0  0  0  0  0  0  0 
UPS65 SGCQIGC  0  1  3  3  0  0  0  0  0  0  0  0 
UPS65 SGCQKEC  1  4  0  3  0  0  0  0  0  0  0  0 
UPS65 SGCQSSC  2  1  2  1  0  0  0  0  0  0  0  0 
UPS65 SGCRARC  1  0  2  4  0  0  0  0  0  0  0  0 
UPS65 SGCRNYC  2  2  1  2  0  0  0  0  0  0  0  0 
UPS65 SGCRQLC  2  2  2  0  0  0  0  0  0  0  0  0 
UPS65 SGCSEEC  3  1  1  2  0  0  0  0  0  0  0  0 
UPS65 SGCSLSC  0  2  2  2  0  0  0  0  0  0  0  0 
UPS65 SGCSSIC  0  4  2  3  0  0  0  0  0  0  0  0 
UPS65 SGCTDPC  5  1  0  0  0  0  0  0  0  0  0  0 
UPS65 SGCTGHC  3  2  2  2  0  0  0  0  0  0  0  0 
UPS65 SGCTQPC  2  1  1  2  0  0  0  0  0  0  0  0 
UPS65 SGCTRNC  1  1  2  2  0  0  0  0  0  0  0  0 
UPS65 SGCTSAC  1  4  1  1  0  0  0  0  0  0  0  0 
UPS65 SGCTSPC  4  2  1  0  0  0  0  0  0  0  0  0 
UPS65 SGCTSTC  1  2  1  3  0  0  0  0  0  0  0  0 
UPS65 SGCTTMC  3  1  1  2  0  0  0  0  0  0  0  0 
UPS65 SGCTYPC  1  2  0  3  0  0  0  0  0  0  0  0 
UPS65 SGCVIWC  0  3  1  2  0  0  0  0  0  0  0  0 
UPS65 SGCYGNC  2  2  3  1  0  0  0  0  0  0  0  0 
UPS65 SGCYLMC  2  2  0  5  0  0  0  0  0  0  0  0 
UPS65 SHCAEWC  1  4  3  2  0  0  0  0  0  0  0  0 
UPS65 SHCDHPC  2  3  2  2  0  0  0  0  0  0  0  0 
UPS65 SHCDKWC  0  3  3  1  0  0  0  0  0  0  0  0 
UPS65 SHCDMGC  2  1  1  3  0  0  0  0  0  0  0  0 
UPS65 SHCDTLC  4  1  2  3  0  0  0  0  0  0  0  0 
UPS65 SHCDYWC  1  2  1  3  0  0  0  0  0  0  0  0 
UPS65 SHCEAGC  5  2  0  0  0  0  0  0  0  0  0  0 
UPS65 SHCEGSC  2  2  1  2  0  0  0  0  0  0  0  0 
UPS65 SHCEMLC  1  2  2  2  0  0  0  0  0  0  0  0 
UPS65 SHCEVLC  1  2  1  4  0  0  0  0  0  0  0  0 
UPS65 SHCGDGC  2  1  4  0  0  0  0  0  0  0  0  0 
UPS65 SHCGGNC  2  2  2  3  0  0  0  0  0  0  0  0 
UPS65 SHCGKHC  2  2  2  1  0  0  0  0  0  0  0  0 
UPS65 SHCGKMC  2  0  1  3  0  0  0  0  0  0  0  0 
UPS65 SHCGPSC  1  1  1  3  0  0  0  0  0  0  0  0 
UPS65 SHCGRQC  2  4  2  1  0  0  0  0  0  0  0  0 
UPS65 SHCHNQC  3  1  2  4  0  0  0  0  0  0  0  0 
UPS65 SHCHSWC  1  2  2  1  0  0  0  0  0  0  0  0 
UPS65 SHCHWAC  2  2  1  1  0  0  0  0  0  0  0  0 
UPS65 SHCIKWC  1  1  2  2  0  0  0  0  0  0  0  0 
UPS65 SHCKAKC  1  4  1  4  0  0  0  0  0  0  0  0 
UPS65 SHCKHPC  3  2  2  2  0  0  0  0  0  0  0  0 
UPS65 SHCKKWC  1  2  1  4  0  0  0  0  0  0  0  0 
UPS65 SHCKMRC  2  2  5  1  0  0  0  0  0  0  0  0 
UPS65 SHCKRQC  4  2  0  2  0  0  0  0  0  0  0  0 
UPS65 SHCKWKC  0  3  1  2  0  0  0  0  0  0  0  0 
UPS65 SHCLPEC  3  1  3  2  0  0  0  0  0  0  0  0 
UPS65 SHCLTPC  3  1  2  2  0  0  0  0  0  0  0  0 
UPS65 SHCMGFC  1  1  2  3  0  0  0  0  0  0  0  0 
UPS65 SHCMPEC  2  3  1  1  0  0  0  0  0  0  0  0 
UPS65 SHCNEVC  0  2  5  2  0  0  0  0  0  0  0  0 
UPS65 SHCNLRC  4  0  1  2  0  0  0  0  0  0  0  0 
UPS65 SHCNRNC  3  1  5  1  0  0  0  0  0  0  0  0 
UPS65 SHCNSLC  1  1  1  3  0  0  0  0  0  0  0  0 
UPS65 SHCREGC  2  2  5  1  0  0  0  0  0  0  0  0 
UPS65 SHCRHRC  1  1  2  4  0  0  0  0  0  0  0  0 
UPS65 SHCRQWC  0  3  2  1  0  0  0  0  0  0  0  0 
UPS65 SHCRRWC  2  2  1  2  0  0  0  0  0  0  0  0 
UPS65 SHCSEGC  1  2  1  5  0  0  0  0  0  0  0  0 
UPS65 SHCTEWC  1  2  2  2  0  0  0  0  0  0  0  0 
UPS65 SHCWERC  3  2  1  2  0  0  0  0  0  0  0  0 
UPS65 SHCWIAC  3  1  4  2  0  0  0  0  0  0  0  0 
UPS65 SHCWMKC  2  2  0  2  0  0  0  0  0  0  0  0 
UPS65 SHCWQMC  2  1  2  2  0  0  0  0  0  0  0  0 
UPS65 SHCWRRC  2  2  1  1  0  0  0  0  0  0  0  0 
UPS65 SHCWYQC  3  4  1  2  0  0  0  0  0  0  0  0 
UPS65 SHCWYRC  1  1  5  1  0  0  0  0  0  0  0  0 
UPS65 SICDEPC  0  2  3  1  0  0  0  0  0  0  0  0 
UPS65 SICERLC  0  1  1  4  0  0  0  0  0  0  0  0 
UPS65 SICFWKC  3  1  2  0  0  0  0  0  0  0  0  0 
UPS65 SICGPMC  2  5  1  0  0  0  0  0  0  0  0  0 
UPS65 SICHEGC  1  1  2  4  0  0  0  0  0  0  0  0 
UPS65 SICHGQC  3  1  4  2  0  0  0  0  0  0  0  0 
UPS65 SICHPEC  1  4  1  0  0  0  0  0  0  0  0  0 
UPS65 SICKMGC  0  4  2  1  0  0  0  0  0  0  0  0 
UPS65 SICKMMC  0  4  0  2  0  0  0  0  0  0  0  0 
UPS65 SICKVMC  1  2  2  1  0  0  0  0  0  0  0  0 
UPS65 SICLDWC  2  2  1  1  0  0  0  0  0  0  0  0 
UPS65 SICMGAC  2  1  1  3  0  0  0  0  0  0  0  0 
UPS65 SICMNDC  0  4  3  1  0  0  0  0  0  0  0  0 
UPS65 SICNHLC  2  2  2  1  0  0  0  0  0  0  0  0 
UPS65 SICPGQC  1  1  3  2  0  0  0  0  0  0  0  0 
UPS65 SICPMLC  0  2  2  2  0  0  0  0  0  0  0  0 
UPS65 SICPTWC  4  1  4  1  0  0  0  0  0  0  0  0 
UPS65 SICRMRC  1  3  0  2  0  0  0  0  0  0  0  0 
UPS65 SICSQWC  1  4  0  1  0  0  0  0  0  0  0  0 
UPS65 SICVWQC  1  1  2  2  0  0  0  0  0  0  0  0 
UPS65 SICWAPC  1  3  2  0  0  0  0  0  0  0  0  0 
UPS65 SICWMHC  2  3  2  3  0  0  0  0  0  0  0  0 
UPS65 SICWYPC  0  5  1  0  0  0  0  0  0  0  0  0 
UPS65 SICWYRC  1  1  3  2  0  0  0  0  0  0  0  0 
UPS65 SKCAKRC  1  3  3  2  0  0  0  0  0  0  0  0 
UPS65 SKCDMMC  2  1  3  2  0  0  0  0  0  0  0  0 
UPS65 SKCDMWC  2  2  2  1  0  0  0  0  0  0  0  0 
UPS65 SKCDNAC  2  1  2  3  0  0  0  0  0  0  0  0 
UPS65 SKCDNLC  2  2  1  1  0  0  0  0  0  0  0  0 
UPS65 SKCEMAC  1  0  5  1  0  0  0  0  0  0  0  0 
UPS65 SKCGFPC  2  1  0  3  0  0  0  0  0  0  0  0 
UPS65 SKCGQLC  1  2  1  2  0  0  0  0  0  0  0  0 
UPS65 SKCGRMC  2  2  2  2  0  0  0  0  0  0  0  0 
UPS65 SKCHSDC  2  7  0  1  0  0  0  0  0  0  0  0 
UPS65 SKCHVWC  4  1  2  0  0  0  0  0  0  0  0  0 
UPS65 SKCKAKC  2  2  3  1  0  0  0  0  0  0  0  0 
UPS65 SKCKHGC  1  2  1  2  0  0  0  0  0  0  0  0 
UPS65 SKCKNNC  2  1  1  2  0  0  0  0  0  0  0  0 
UPS65 SKCKRDC  0  0  2  4  0  0  0  0  0  0  0  0 
UPS65 SKCKWRC  3  2  1  0  0  0  0  0  0  0  0  0 
UPS65 SKCLIDC  1  2  0  3  0  0  0  0  0  0  0  0 
UPS65 SKCLKSC  2  1  2  2  0  0  0  0  0  0  0  0 
UPS65 SKCMKLC  1  5  1  1  0  0  0  0  0  0  0  0 
UPS65 SKCMNPC  2  1  0  3  0  0  0  0  0  0  0  0 
UPS65 SKCNAPC  0  0  1  5  0  0  0  0  0  0  0  0 
UPS65 SKCNEQC  1  1  3  3  0  0  0  0  0  0  0  0 
UPS65 SKCNRFC  1  1  3  1  0  0  0  0  0  0  0  0 
UPS65 SKCPWIC  2  1  2  1  0  0  0  0  0  0  0  0 
UPS65 SKCQWAC  2  1  5  0  0  0  0  0  0  0  0  0 
UPS65 SKCRDHC  1  1  3  2  0  0  0  0  0  0  0  0 
UPS65 SKCRIKC  3  5  1  0  0  0  0  0  0  0  0  0 
UPS65 SKCRQHC  2  2  2  1  0  0  0  0  0  0  0  0 
UPS65 SKCRQNC  1  1  3  5  0  0  0  0  0  0  0  0 
UPS65 SKCRWYC  0  2  3  3  0  0  0  0  0  0  0  0 
UPS65 SKCSLNC  0  3  2  1  0  0  0  0  0  0  0  0 
UPS65 SKCSMTC  3  1  2  1  0  0  0  0  0  0  0  0 
UPS65 SKCSRHC  0  4  0  3  0  0  0  0  0  0  0  0 
UPS65 SKCSSHC  2  5  1  1  0  0  0  0  0  0  0  0 
UPS65 SKCTNQC  2  2  1  2  0  0  0  0  0  0  0  0 
UPS65 SKCWMTC  1  0  2  4  0  0  0  0  0  0  0  0 
UPS65 SKCWRQC  3  2  1  0  0  0  0  0  0  0  0  0 
UPS65 SKCWRRC  0  4  3  1  0  0  0  0  0  0  0  0 
UPS65 SKCWYHC  1  1  2  4  0  0  0  0  0  0  0  0 
UPS65 SKCWYRC  2  3  0  1  0  0  0  0  0  0  0  0 
UPS65 SKCYRNC  1  2  3  4  0  0  0  0  0  0  0  0 
UPS65 SLCAKMC  2  1  2  1  0  0  0  0  0  0  0  0 
UPS65 SLCEILC  3  3  0  3  0  0  0  0  0  0  0  0 
UPS65 SLCESPC  2  0  1  4  0  0  0  0  0  0  0  0 
UPS65 SLCETPC  1  2  2  2  0  0  0  0  0  0  0  0 
UPS65 SLCGERC  2  1  4  2  0  0  0  0  0  0  0  0 
UPS65 SLCGLTC  2  1  2  1  0  0  0  0  0  0  0  0 
UPS65 SLCGNHC  1  1  2  3  0  0  0  0  0  0  0  0 
UPS65 SLCHLHC  1  3  1  1  0  0  0  0  0  0  0  0 
UPS65 SLCHSLC  1  1  4  1  0  0  0  0  0  0  0  0 
UPS65 SLCHVLC  1  1  2  2  0  0  0  0  0  0  0  0 
UPS65 SLCIDPC  1  2  0  4  0  0  0  0  0  0  0  0 
UPS65 SLCILEC  2  2  2  4  0  0  0  0  0  0  0  0 
UPS65 SLCIPMC  1  2  3  1  0  0  0  0  0  0  0  0 
UPS65 SLCLEVC  1  1  2  2  0  0  0  0  0  0  0  0 
UPS65 SLCLLEC  1  4  0  1  0  0  0  0  0  0  0  0 
UPS65 SLCLMKC  2  1  2  2  0  0  0  0  0  0  0  0 
UPS65 SLCLQGC  4  2  0  1  0  0  0  0  0  0  0  0 
UPS65 SLCLQNC  1  2  3  1  0  0  0  0  0  0  0  0 
UPS65 SLCLTKC  2  1  0  4  0  0  0  0  0  0  0  0 
UPS65 SLCMHPC  1  3  1  1  0  0  0  0  0  0  0  0 
UPS65 SLCMMHC  2  3  1  1  0  0  0  0  0  0  0  0 
UPS65 SLCNDDC  3  4  3  0  0  0  0  0  0  0  0  0 
UPS65 SLCNIQC  1  2  1  2  0  0  0  0  0  0  0  0 
UPS65 SLCNMKC  1  1  3  3  0  0  0  0  0  0  0  0 
UPS65 SLCQIPC  1  1  6  1  0  0  0  0  0  0  0  0 
UPS65 SLCQKRC  2  1  3  0  0  0  0  0  0  0  0  0 
UPS65 SLCQVGC  3  2  3  0  0  0  0  0  0  0  0  0 
UPS65 SLCQWQC  1  3  2  1  0  0  0  0  0  0  0  0 
UPS65 SLCRIQC  2  2  2  0  0  0  0  0  0  0  0  0 
UPS65 SLCRKPC  1  1  3  2  0  0  0  0  0  0  0  0 
UPS65 SLCRQQC  1  1  4  1  0  0  0  0  0  0  0  0 
UPS65 SLCRRQC  3  0  3  1  0  0  0  0  0  0  0  0 
UPS65 SLCSAGC  3  2  0  1  0  0  0  0  0  0  0  0 
UPS65 SLCSGQC  1  1  0  5  0  0  0  0  0  0  0  0 
UPS65 SLCSHDC  2  2  1  4  0  0  0  0  0  0  0  0 
UPS65 SLCSLQC  1  1  2  3  0  0  0  0  0  0  0  0 
UPS65 SLCSQGC  1  1  4  0  0  0  0  0  0  0  0  0 
UPS65 SLCSRKC  0  2  2  2  0  0  0  0  0  0  0  0 
UPS65 SLCTDLC  3  2  2  2  0  0  0  0  0  0  0  0 
UPS65 SLCTIWC  0  1  5  0  0  0  0  0  0  0  0  0 
UPS65 SLCWEAC  1  2  3  4  0  0  0  0  0  0  0  0 
UPS65 SLCWELC  2  2  1  2  0  0  0  0  0  0  0  0 
UPS65 SLCWSQC  2  5  0  1  0  0  0  0  0  0  0  0 
UPS65 SLCWYHC  4  3  0  1  0  0  0  0  0  0  0  0 
UPS65 SLCYGGC  2  2  1  1  0  0  0  0  0  0  0  0 
UPS65 SLCYLTC  3  1  1  2  0  0  0  0  0  0  0  0 
UPS65 SLCYPMC  2  0  3  3  0  0  0  0  0  0  0  0 
UPS65 SLCYTWC  3  1  1  2  0  0  0  0  0  0  0  0 
UPS65 SMCAEPC  3  4  0  1  0  0  0  0  0  0  0  0 
UPS65 SMCDEPC  1  1  1  3  0  0  0  0  0  0  0  0 
UPS65 SMCEPHC  2  0  3  2  0  0  0  0  0  0  0  0 
UPS65 SMCFAWC  1  1  1  3  0  0  0  0  0  0  0  0 
UPS65 SMCFWQC  2  3  1  4  0  0  0  0  0  0  0  0 
UPS65 SMCIWLC  1  3  1  1  0  0  0  0  0  0  0  0 
UPS65 SMCKMWC  0  1  2  3  0  0  0  0  0  0  0  0 
UPS65 SMCKQRC  0  0  4  4  0  0  0  0  0  0  0  0 
UPS65 SMCKRQC  1  3  2  0  0  0  0  0  0  0  0  0 
UPS65 SMCLHMC  2  3  0  1  0  0  0  0  0  0  0  0 
UPS65 SMCLMTC  3  0  4  1  0  0  0  0  0  0  0  0 
UPS65 SMCLNQC  0  5  2  2  0  0  0  0  0  0  0  0 
UPS65 SMCLRVC  2  1  2  2  0  0  0  0  0  0  0  0 
UPS65 SMCMQLC  1  2  3  1  0  0  0  0  0  0  0  0 
UPS65 SMCNDSC  2  7  0  1  0  0  0  0  0  0  0  0 
UPS65 SMCNLQC  2  1  0  3  0  0  0  0  0  0  0  0 
UPS65 SMCNWNC  2  2  1  1  0  0  0  0  0  0  0  0 
UPS65 SMCPEPC  0  2  4  2  0  0  0  0  0  0  0  0 
UPS65 SMCQALC  4  2  3  1  0  0  0  0  0  0  0  0 
UPS65 SMCQLGC  2  0  3  3  0  0  0  0  0  0  0  0 
UPS65 SMCRGMC  1  2  1  2  0  0  0  0  0  0  0  0 
UPS65 SMCRHLC  0  1  2  3  0  0  0  0  0  0  0  0 
UPS65 SMCRKDC  2  1  2  3  0  0  0  0  0  0  0  0 
UPS65 SMCSRWC  2  1  2  2  0  0  0  0  0  0  0  0 
UPS65 SMCVELC  3  1  4  1  0  0  0  0  0  0  0  0 
UPS65 SMCVPQC  2  3  1  3  0  0  0  0  0  0  0  0 
UPS65 SMCYFPC  2  0  2  4  0  0  0  0  0  0  0  0 
UPS65 SNCAARC  4  0  5  0  0  0  0  0  0  0  0  0 
UPS65 SNCAGQC  4  2  0  2  0  0  0  0  0  0  0  0 
UPS65 SNCAKLC  2  3  2  1  0  0  0  0  0  0  0  0 
UPS65 SNCALRC  5  2  0  0  0  0  0  0  0  0  0  0 
UPS65 SNCDDWC  0  1  3  2  0  0  0  0  0  0  0  0 
UPS65 SNCDEGC  2  0  5  2  0  0  0  0  0  0  0  0 
UPS65 SNCDGMC  0  1  5  0  0  0  0  0  0  0  0  0 
UPS65 SNCEHAC  1  3  2  3  0  0  0  0  0  0  0  0 
UPS65 SNCEHPC  1  1  2  2  0  0  0  0  0  0  0  0 
UPS65 SNCEIGC  2  2  2  0  0  0  0  0  0  0  0  0 
UPS65 SNCEKEC  1  3  2  1  0  0  0  0  0  0  0  0 
UPS65 SNCENQC  2  1  4  1  0  0  0  0  0  0  0  0 
UPS65 SNCEPAC  0  4  1  1  0  0  0  0  0  0  0  0 
UPS65 SNCETWC  3  1  1  1  0  0  0  0  0  0  0  0 
UPS65 SNCFLSC  2  1  3  2  0  0  0  0  0  0  0  0 
UPS65 SNCGANC  1  2  2  3  0  0  0  0  0  0  0  0 
UPS65 SNCGAVC  1  1  2  5  0  0  0  0  0  0  0  0 
UPS65 SNCGFKC  2  1  4  2  0  0  0  0  0  0  0  0 
UPS65 SNCGGIC  0  0  5  1  0  0  0  0  0  0  0  0 
UPS65 SNCGIDC  0  4  1  1  0  0  0  0  0  0  0  0 
UPS65 SNCGMDC  0  2  4  1  0  0  0  0  0  0  0  0 
UPS65 SNCGMLC  1  2  2  1  0  0  0  0  0  0  0  0 
UPS65 SNCGPLC  2  1  3  0  0  0  0  0  0  0  0  0 
UPS65 SNCGRKC  1  0  3  2  0  0  0  0  0  0  0  0 
UPS65 SNCGYHC  2  3  2  3  0  0  0  0  0  0  0  0 
UPS65 SNCHFGC  1  3  0  3  0  0  0  0  0  0  0  0 
UPS65 SNCHLQC  0  2  4  1  0  0  0  0  0  0  0  0 
UPS65 SNCHLSC  2  4  2  1  0  0  0  0  0  0  0  0 
UPS65 SNCHPIC  4  4  1  1  0  0  0  0  0  0  0  0 
UPS65 SNCHPRC  0  1  2  3  0  0  0  0  0  0  0  0 
UPS65 SNCHWDC  2  1  0  3  0  0  0  0  0  0  0  0 
UPS65 SNCKEDC  0  2  2  2  0  0  0  0  0  0  0  0 
UPS65 SNCKRAC  2  4  0  2  0  0  0  0  0  0  0  0 
UPS65 SNCLHMC  1  4  0  1  0  0  0  0  0  0  0  0 
UPS65 SNCLILC  0  0  3  4  0  0  0  0  0  0  0  0 
UPS65 SNCLMMC  2  2  1  2  0  0  0  0  0  0  0  0 
UPS65 SNCLPQC  1  2  2  2  0  0  0  0  0  0  0  0 
UPS65 SNCLQTC  1  1  3  3  0  0  0  0  0  0  0  0 
UPS65 SNCLWHC  1  2  1  2  0  0  0  0  0  0  0  0 
UPS65 SNCLYQC  0  2  3  2  0  0  0  0  0  0  0  0 
UPS65 SNCNDLC  1  4  3  2  0  0  0  0  0  0  0  0 
UPS65 SNCNEDC  1  1  4  2  0  0  0  0  0  0  0  0 
UPS65 SNCNHVC  2  3  1  3  0  0  0  0  0  0  0  0 
UPS65 SNCNTRC  1  2  2  1  0  0  0  0  0  0  0  0 
UPS65 SNCNWHC  1  1  2  2  0  0  0  0  0  0  0  0 
UPS65 SNCPLRC  4  1  2  1  0  0  0  0  0  0  0  0 
UPS65 SNCPMGC  1  1  2  2  0  0  0  0  0  0  0  0 
UPS65 SNCPNDC  1  3  2  0  0  0  0  0  0  0  0  0 
UPS65 SNCPNFC  0  2  2  3  0  0  0  0  0  0  0  0 
UPS65 SNCPWSC  5  1  2  2  0  0  0  0  0  0  0  0 
UPS65 SNCQEAC  2  3  2  1  0  0  0  0  0  0  0  0 
UPS65 SNCQGAC  1  1  3  1  0  0  0  0  0  0  0  0 
UPS65 SNCQILC  3  1  2  2  0  0  0  0  0  0  0  0 
UPS65 SNCQPMC  1  3  1  2  0  0  0  0  0  0  0  0 
UPS65 SNCREQC  3  2  0  1  0  0  0  0  0  0  0  0 
UPS65 SNCRGAC  2  2  0  3  0  0  0  0  0  0  0  0 
UPS65 SNCRKQC  1  2  3  0  0  0  0  0  0  0  0  0 
UPS65 SNCRRFC  1  0  3  2  0  0  0  0  0  0  0  0 
UPS65 SNCRTGC  1  2  3  1  0  0  0  0  0  0  0  0 
UPS65 SNCRYGC  2  1  2  2  0  0  0  0  0  0  0  0 
UPS65 SNCSRKC  3  2  1  2  0  0  0  0  0  0  0  0 
UPS65 SNCTIGC  0  3  1  3  0  0  0  0  0  0  0  0 
UPS65 SNCTNLC  1  0  1  4  0  0  0  0  0  0  0  0 
UPS65 SNCTREC  4  1  2  0  0  0  0  0  0  0  0  0 
UPS65 SNCVVGC  3  3  1  2  0  0  0  0  0  0  0  0 
UPS65 SNCWMQC  2  1  2  1  0  0  0  0  0  0  0  0 
UPS65 SNCWQTC  0  2  4  1  0  0  0  0  0  0  0  0 
UPS65 SNCWRKC  4  1  2  1  0  0  0  0  0  0  0  0 
UPS65 SNCWYQC  0  4  2  1  0  0  0  0  0  0  0  0 
UPS65 SNCWYWC  1  2  0  4  0  0  0  0  0  0  0  0 
UPS65 SNCYENC  4  0  1  3  0  0  0  0  0  0  0  0 
UPS65 SNCYGMC  1  3  2  1  0  0  0  0  0  0  0  0 
UPS65 SNCYPMC  3  2  2  0  0  0  0  0  0  0  0  0 
UPS65 SPCAKWC  1  3  1  2  0  0  0  0  0  0  0  0 
UPS65 SPCAPTC  4  1  4  0  0  0  0  0  0  0  0  0 
UPS65 SPCARKC  2  3  3  0  0  0  0  0  0  0  0  0 
UPS65 SPCASPC  5  1  0  4  0  0  0  0  0  0  0  0 
UPS65 SPCDDGC  3  5  1  1  0  0  0  0  0  0  0  0 
UPS65 SPCDKLC  4  2  2  1  0  0  0  0  0  0  0  0 
UPS65 SPCDLWC  3  3  1  1  0  0  0  0  0  0  0  0 
UPS65 SPCEHPC  1  2  2  1  0  0  0  0  0  0  0  0 
UPS65 SPCENWC  2  2  1  1  0  0  0  0  0  0  0  0 
UPS65 SPCEPEC  2  0  3  5  0  0  0  0  0  0  0  0 
UPS65 SPCEPLC  2  1  3  3  0  0  0  0  0  0  0  0 
UPS65 SPCESPC  0  3  2  2  0  0  0  0  0  0  0  0 
UPS65 SPCETLC  1  3  0  4  0  0  0  0  0  0  0  0 
UPS65 SPCFELC  1  1  3  2  0  0  0  0  0  0  0  0 
UPS65 SPCFGQC  3  3  3  0  0  0  0  0  0  0  0  0 
UPS65 SPCFLTC  3  1  1  1  0  0  0  0  0  0  0  0 
UPS65 SPCGDWC  0  2  1  3  0  0  0  0  0  0  0  0 
UPS65 SPCGGGC  0  3  2  3  0  0  0  0  0  0  0  0 
UPS65 SPCGHGC  1  1  3  2  0  0  0  0  0  0  0  0 
UPS65 SPCGIQC  0  0  4  5  0  0  0  0  0  0  0  0 
UPS65 SPCGNNC  0  3  4  2  0  0  0  0  0  0  0  0 
UPS65 SPCGPPC  3  2  2  1  0  0  0  0  0  0  0  0 
UPS65 SPCGRAC  1  1  3  1  0  0  0  0  0  0  0  0 
UPS65 SPCGTWC  2  1  2  2  0  0  0  0  0  0  0  0 
UPS65 SPCHKRC  1  2  3  0  0  0  0  0  0  0  0  0 
UPS65 SPCHNMC  1  5  1  2  0  0  0  0  0  0  0  0 
UPS65 SPCHPQC  4  2  3  1  0  0  0  0  0  0  0  0 
UPS65 SPCIWEC  1  1  2  3  0  0  0  0  0  0  0  0 
UPS65 SPCKEDC  0  1  2  4  0  0  0  0  0  0  0  0 
UPS65 SPCKGQC  2  1  4  0  0  0  0  0  0  0  0  0 
UPS65 SPCKHRC  1  3  4  0  0  0  0  0  0  0  0  0 
UPS65 SPCKPKC  1  2  2  1  0  0  0  0  0  0  0  0 
UPS65 SPCKQPC  0  2  4  0  0  0  0  0  0  0  0  0 
UPS65 SPCKRNC  0  1  5  0  0  0  0  0  0  0  0  0 
UPS65 SPCKTRC  4  0  2  1  0  0  0  0  0  0  0  0 
UPS65 SPCKVLC  2  2  1  1  0  0  0  0  0  0  0  0 
UPS65 SPCKWQC  2  0  0  6  0  0  0  0  0  0  0  0 
UPS65 SPCLEGC  2  2  2  0  0  0  0  0  0  0  0  0 
UPS65 SPCLVMC  1  1  4  2  0  0  0  0  0  0  0  0 
UPS65 SPCLVWC  2  0  4  1  0  0  0  0  0  0  0  0 
UPS65 SPCLWMC  2  2  2  0  0  0  0  0  0  0  0  0 
UPS65 SPCLWPC  0  3  2  2  0  0  0  0  0  0  0  0 
UPS65 SPCMGAC  0  2  3  2  0  0  0  0  0  0  0  0 
UPS65 SPCMKLC  0  2  1  4  0  0  0  0  0  0  0  0 
UPS65 SPCMLWC  1  3  3  2  0  0  0  0  0  0  0  0 
UPS65 SPCMMWC  2  2  2  1  0  0  0  0  0  0  0  0 
UPS65 SPCMPRC  3  2  3  2  0  0  0  0  0  0  0  0 
UPS65 SPCMRRC  2  0  4  1  0  0  0  0  0  0  0  0 
UPS65 SPCMSRC  2  2  5  0  0  0  0  0  0  0  0  0 
UPS65 SPCMTMC  1  1  2  3  0  0  0  0  0  0  0  0 
UPS65 SPCMWMC  0  3  3  1  0  0  0  0  0  0  0  0 
UPS65 SPCMWTC  1  0  4  4  0  0  0  0  0  0  0  0 
UPS65 SPCNEGC  5  0  2  1  0  0  0  0  0  0  0  0 
UPS65 SPCNFLC  2  4  0  0  0  0  0  0  0  0  0  0 
UPS65 SPCNNNC  1  2  4  2  0  0  0  0  0  0  0  0 
UPS65 SPCNPRC  1  2  3  1  0  0  0  0  0  0  0  0 
UPS65 SPCNQNC  1  3  1  3  0  0  0  0  0  0  0  0 
UPS65 SPCNQQC  4  2  2  1  0  0  0  0  0  0  0  0 
UPS65 SPCNQWC  2  2  2  1  0  0  0  0  0  0  0  0 
UPS65 SPCNRNC  1  1  5  0  0  0  0  0  0  0  0  0 
UPS65 SPCNRRC  2  1  1  2  0  0  0  0  0  0  0  0 
UPS65 SPCPRKC  2  1  2  2  0  0  0  0  0  0  0  0 
UPS65 SPCQEWC  2  1  3  3  0  0  0  0  0  0  0  0 
UPS65 SPCQFWC  0  1  4  1  0  0  0  0  0  0  0  0 
UPS65 SPCQGPC  2  1  2  1  0  0  0  0  0  0  0  0 
UPS65 SPCQLWC  2  1  1  3  0  0  0  0  0  0  0  0 
UPS65 SPCRDRC  1  0  5  2  0  0  0  0  0  0  0  0 
UPS65 SPCRELC  2  2  2  1  0  0  0  0  0  0  0  0 
UPS65 SPCREWC  1  1  3  2  0  0  0  0  0  0  0  0 
UPS65 SPCRGLC  0  2  3  1  0  0  0  0  0  0  0  0 
UPS65 SPCRLHC  3  3  3  0  0  0  0  0  0  0  0  0 
UPS65 SPCRLNC  0  0  5  1  0  0  0  0  0  0  0  0 
UPS65 SPCRLYC  3  2  3  2  0  0  0  0  0  0  0  0 
UPS65 SPCRNPC  1  4  2  2  0  0  0  0  0  0  0  0 
UPS65 SPCRPMC  0  2  3  1  0  0  0  0  0  0  0  0 
UPS65 SPCRPRC  4  1  2  0  0  0  0  0  0  0  0  0 
UPS65 SPCRQLC  2  2  3  3  0  0  0  0  0  0  0  0 
UPS65 SPCRRNC  2  3  3  1  0  0  0  0  0  0  0  0 
UPS65 SPCRVLC  2  3  1  1  0  0  0  0  0  0  0  0 
UPS65 SPCRWNC  0  2  3  3  0  0  0  0  0  0  0  0 
UPS65 SPCSDRC  2  3  1  2  0  0  0  0  0  0  0  0 
UPS65 SPCSELC  1  1  5  2  0  0  0  0  0  0  0  0 
UPS65 SPCSLAC  2  1  2  3  0  0  0  0  0  0  0  0 
UPS65 SPCSLPC  3  1  3  0  0  0  0  0  0  0  0  0 
UPS65 SPCSQGC  2  1  3  1  0  0  0  0  0  0  0  0 
UPS65 SPCTHWC  2  2  2  2  0  0  0  0  0  0  0  0 
UPS65 SPCTLWC  0  3  1  2  0  0  0  0  0  0  0  0 
UPS65 SPCTNGC  3  4  0  1  0  0  0  0  0  0  0  0 
UPS65 SPCTWQC  1  3  3  3  0  0  0  0  0  0  0  0 
UPS65 SPCWDAC  3  2  3  1  0  0  0  0  0  0  0  0 
UPS65 SPCWDGC  0  3  2  1  0  0  0  0  0  0  0  0 
UPS65 SPCWGAC  2  2  3  1  0  0  0  0  0  0  0  0 
UPS65 SPCWLWC  3  1  2  0  0  0  0  0  0  0  0  0 
UPS65 SPCWMNC  1  4  2  1  0  0  0  0  0  0  0  0 
UPS65 SPCWNQC  3  0  4  1  0  0  0  0  0  0  0  0 
UPS65 SPCWRKC  1  3  3  2  0  0  0  0  0  0  0  0 
UPS65 SPCWTDC  1  2  3  0  0  0  0  0  0  0  0  0 
UPS65 SPCWYPC  1  2  2  2  0  0  0  0  0  0  0  0 
UPS65 SPCWYRC  1  0  3  3  0  0  0  0  0  0  0  0 
UPS65 SPCYGGC  0  2  2  3  0  0  0  0  0  0  0  0 
UPS65 SPCYGMC  3  1  4  2  0  0  0  0  0  0  0  0 
UPS65 SQCDGLC  1  2  6  1  0  0  0  0  0  0  0  0 
UPS65 SQCEDLC  4  0  2  0  0  0  0  0  0  0  0  0 
UPS65 SQCEPMC  2  3  1  3  0  0  0  0  0  0  0  0 
UPS65 SQCFELC  0  1  2  3  0  0  0  0  0  0  0  0 
UPS65 SQCGNNC  1  2  3  2  0  0  0  0  0  0  0  0 
UPS65 SQCHDWC  1  3  2  0  0  0  0  0  0  0  0  0 
UPS65 SQCHLNC  2  0  1  3  0  0  0  0  0  0  0  0 
UPS65 SQCKMPC  1  2  2  2  0  0  0  0  0  0  0  0 
UPS65 SQCKRGC  1  1  2  2  0  0  0  0  0  0  0  0 
UPS65 SQCLGGC  1  1  2  2  0  0  0  0  0  0  0  0 
UPS65 SQCLLMC  3  1  2  2  0  0  0  0  0  0  0  0 
UPS65 SQCLLPC  2  2  1  4  0  0  0  0  0  0  0  0 
UPS65 SQCLNNC  2  0  3  3  0  0  0  0  0  0  0  0 
UPS65 SQCMAMC  1  3  3  2  0  0  0  0  0  0  0  0 
UPS65 SQCMRLC  0  3  0  3  0  0  0  0  0  0  0  0 
UPS65 SQCNNLC  2  1  3  2  0  0  0  0  0  0  0  0 
UPS65 SQCNRNC  4  0  1  1  0  0  0  0  0  0  0  0 
UPS65 SQCNVLC  1  2  4  1  0  0  0  0  0  0  0  0 
UPS65 SQCNWQC  2  0  3  1  0  0  0  0  0  0  0  0 
UPS65 SQCNWWC  2  0  1  3  0  0  0  0  0  0  0  0 
UPS65 SQCPMGC  1  1  2  3  0  0  0  0  0  0  0  0 
UPS65 SQCPRGC  2  1  4  1  0  0  0  0  0  0  0  0 
UPS65 SQCPTPC  0  2  2  3  0  0  0  0  0  0  0  0 
UPS65 SQCQWMC  2  3  2  1  0  0  0  0  0  0  0  0 
UPS65 SQCRKLC  1  3  3  0  0  0  0  0  0  0  0  0 
UPS65 SQCRKPC  0  1  3  4  0  0  0  0  0  0  0  0 
UPS65 SQCRMLC  0  1  4  2  0  0  0  0  0  0  0  0 
UPS65 SQCRMWC  1  3  2  0  0  0  0  0  0  0  0  0 
UPS65 SQCSDPC  4  1  1  0  0  0  0  0  0  0  0  0 
UPS65 SQCSGMC  3  3  1  3  0  0  0  0  0  0  0  0 
UPS65 SQCSMWC  4  1  3  0  0  0  0  0  0  0  0  0 
UPS65 SQCTPLC  1  1  2  2  0  0  0  0  0  0  0  0 
UPS65 SQCTPPC  0  1  5  1  0  0  0  0  0  0  0  0 
UPS65 SQCTRWC  0  2  1  4  0  0  0  0  0  0  0  0 
UPS65 SQCVNWC  0  3  4  0  0  0  0  0  0  0  0  0 
UPS65 SQCWAMC  1  3  1  2  0  0  0  0  0  0  0  0 
UPS65 SQCWEQC  3  2  1  1  0  0  0  0  0  0  0  0 
UPS65 SQCWNHC  4  1  2  1  0  0  0  0  0  0  0  0 
UPS65 SQCWRKC  0  0  6  0  0  0  0  0  0  0  0  0 
UPS65 SQCWYLC  3  2  1  1  0  0  0  0  0  0  0  0 
UPS65 SQCWYPC  0  5  2  3  0  0  0  0  0  0  0  0 
UPS65 SQCWYRC  2  3  2  2  0  0  0  0  0  0  0  0 
UPS65 SQCYNWC  3  1  4  1  0  0  0  0  0  0  0  0 
UPS65 SQCYRWC  3  1  3  3  0  0  0  0  0  0  0  0 
UPS65 SRCAGMC  2  1  1  2  0  0  0  0  0  0  0  0 
UPS65 SRCAHRC  3  4  2  0  0  0  0  0  0  0  0  0 
UPS65 SRCAKLC  0  1  2  3  0  0  0  0  0  0  0  0 
UPS65 SRCALPC  2  2  0  2  0  0  0  0  0  0  0  0 
UPS65 SRCAPKC  1  3  3  0  0  0  0  0  0  0  0  0 
UPS65 SRCAPRC  1  5  1  2  0  0  0  0  0  0  0  0 
UPS65 SRCARHC  2  3  1  0  0  0  0  0  0  0  0  0 
UPS65 SRCARNC  3  2  5  0  0  0  0  0  0  0  0  0 
UPS65 SRCAWDC  2  1  2  2  0  0  0  0  0  0  0  0 
UPS65 SRCDGQC  2  1  2  1  0  0  0  0  0  0  0  0 
UPS65 SRCDHPC  2  1  4  3  0  0  0  0  0  0  0  0 
UPS65 SRCDKLC  0  4  5  0  0  0  0  0  0  0  0  0 
UPS65 SRCDPQC  0  2  3  3  0  0  0  0  0  0  0  0 
UPS65 SRCDWMC  3  1  3  0  0  0  0  0  0  0  0  0 
UPS65 SRCEERC  2  2  2  3  0  0  0  0  0  0  0  0 
UPS65 SRCEGHC  1  2  4  0  0  0  0  0  0  0  0  0 
UPS65 SRCEHQC  3  1  2  1  0  0  0  0  0  0  0  0 
UPS65 SRCEIQC  1  3  3  1  0  0  0  0  0  0  0  0 
UPS65 SRCEWEC  3  4  3  0  0  0  0  0  0  0  0  0 
UPS65 SRCFLQC  3  5  0  2  0  0  0  0  0  0  0  0 
UPS65 SRCFPMC  1  4  1  2  0  0  0  0  0  0  0  0 
UPS65 SRCGENC  2  3  2  1  0  0  0  0  0  0  0  0 
UPS65 SRCGFEC  3  2  1  1  0  0  0  0  0  0  0  0 
UPS65 SRCGFNC  1  2  4  2  0  0  0  0  0  0  0  0 
UPS65 SRCGGMC  0  0  6  1  0  0  0  0  0  0  0  0 
UPS65 SRCGLQC  1  2  3  1  0  0  0  0  0  0  0  0 
UPS65 SRCGMLC  1  1  4  0  0  0  0  0  0  0  0  0 
UPS65 SRCGMMC  2  1  2  1  0  0  0  0  0  0  0  0 
UPS65 SRCGNKC  1  4  0  1  0  0  0  0  0  0  0  0 
UPS65 SRCGRDC  2  2  2  1  0  0  0  0  0  0  0  0 
UPS65 SRCGSNC  3  2  2  2  0  0  0  0  0  0  0  0 
UPS65 SRCGSQC  1  1  1  3  0  0  0  0  0  0  0  0 
UPS65 SRCGVKC  1  2  3  3  0  0  0  0  0  0  0  0 
UPS65 SRCGWTC  3  2  1  2  0  0  0  0  0  0  0  0 
UPS65 SRCHDGC  2  2  1  1  0  0  0  0  0  0  0  0 
UPS65 SRCHLDC  3  3  2  2  0  0  0  0  0  0  0  0 
UPS65 SRCHLSC  1  2  2  3  0  0  0  0  0  0  0  0 
UPS65 SRCHVLC  2  3  1  1  0  0  0  0  0  0  0  0 
UPS65 SRCHWEC  1  1  5  1  0  0  0  0  0  0  0  0 
UPS65 SRCIHLC  1  2  3  0  0  0  0  0  0  0  0  0 
UPS65 SRCIHRC  1  2  1  3  0  0  0  0  0  0  0  0 
UPS65 SRCINWC  3  2  1  1  0  0  0  0  0  0  0  0 
UPS65 SRCIPKC  0  2  3  4  0  0  0  0  0  0  0  0 
UPS65 SRCIRRC  2  1  2  1  0  0  0  0  0  0  0  0 
UPS65 SRCKDSC  2  2  4  2  0  0  0  0  0  0  0  0 
UPS65 SRCKELC  1  1  3  2  0  0  0  0  0  0  0  0 
UPS65 SRCKKHC  0  4  1  2  0  0  0  0  0  0  0  0 
UPS65 SRCKKSC  0  1  3  4  0  0  0  0  0  0  0  0 
UPS65 SRCKLYC  1  3  4  1  0  0  0  0  0  0  0  0 
UPS65 SRCKMAC  2  2  1  3  0  0  0  0  0  0  0  0 
UPS65 SRCKPLC  3  0  2  2  0  0  0  0  0  0  0  0 
UPS65 SRCKPQC  4  3  2  1  0  0  0  0  0  0  0  0 
UPS65 SRCKPTC  2  5  3  0  0  0  0  0  0  0  0  0 
UPS65 SRCKQRC  2  2  1  1  0  0  0  0  0  0  0  0 
UPS65 SRCKTNC  1  1  3  3  0  0  0  0  0  0  0  0 
UPS65 SRCLKNC  0  3  4  1  0  0  0  0  0  0  0  0 
UPS65 SRCLMKC  0  2  1  3  0  0  0  0  0  0  0  0 
UPS65 SRCLQLC  0  0  1  5  0  0  0  0  0  0  0  0 
UPS65 SRCLRSC  1  5  3  1  0  0  0  0  0  0  0  0 
UPS65 SRCLTQC  2  1  2  2  0  0  0  0  0  0  0  0 
UPS65 SRCLWNC  3  1  1  1  0  0  0  0  0  0  0  0 
UPS65 SRCMDPC  0  1  4  1  0  0  0  0  0  0  0  0 
UPS65 SRCMGHC  0  1  3  4  0  0  0  0  0  0  0  0 
UPS65 SRCMGQC  1  0  3  2  0  0  0  0  0  0  0  0 
UPS65 SRCMHWC  0  3  2  1  0  0  0  0  0  0  0  0 
UPS65 SRCMKAC  0  4  4  2  0  0  0  0  0  0  0  0 
UPS65 SRCMNPC  0  1  2  3  0  0  0  0  0  0  0  0 
UPS65 SRCMQKC  2  2  2  2  0  0  0  0  0  0  0  0 
UPS65 SRCMRFC  2  4  1  1  0  0  0  0  0  0  0  0 
UPS65 SRCMRTC  1  4  1  2  0  0  0  0  0  0  0  0 
UPS65 SRCMTRC  1  0  2  3  0  0  0  0  0  0  0  0 
UPS65 SRCNAAC  3  2  2  2  0  0  0  0  0  0  0  0 
UPS65 SRCNHLC  1  2  1  3  0  0  0  0  0  0  0  0 
UPS65 SRCNIRC  0  4  3  2  0  0  0  0  0  0  0  0 
UPS65 SRCNNHC  3  3  1  1  0  0  0  0  0  0  0  0 
UPS65 SRCNNMC  2  2  3  1  0  0  0  0  0  0  0  0 
UPS65 SRCNPHC  1  1  3  1  0  0  0  0  0  0  0  0 
UPS65 SRCNPQC  2  1  3  2  0  0  0  0  0  0  0  0 
UPS65 SRCNQLC  2  1  4  1  0  0  0  0  0  0  0  0 
UPS65 SRCNRGC  2  1  2  1  0  0  0  0  0  0  0  0 
UPS65 SRCNRQC  2  1  2  4  0  0  0  0  0  0  0  0 
UPS65 SRCNSDC  1  3  3  3  0  0  0  0  0  0  0  0 
UPS65 SRCNWLC  1  1  2  2  0  0  0  0  0  0  0  0 
UPS65 SRCPGLC  0  5  1  0  0  0  0  0  0  0  0  0 
UPS65 SRCPHLC  6  2  1  1  0  0  0  0  0  0  0  0 
UPS65 SRCPKAC  1  2  3  1  0  0  0  0  0  0  0  0 
UPS65 SRCPKDC  1  1  3  1  0  0  0  0  0  0  0  0 
UPS65 SRCPLMC  3  1  2  1  0  0  0  0  0  0  0  0 
UPS65 SRCPMNC  3  2  1  1  0  0  0  0  0  0  0  0 
UPS65 SRCPQDC  3  1  3  1  0  0  0  0  0  0  0  0 
UPS65 SRCPQHC  2  0  3  1  0  0  0  0  0  0  0  0 
UPS65 SRCPREC  3  1  1  1  0  0  0  0  0  0  0  0 
UPS65 SRCPRNC  2  3  1  0  0  0  0  0  0  0  0  0 
UPS65 SRCPRQC  0  2  4  1  0  0  0  0  0  0  0  0 
UPS65 SRCPSLC  4  1  0  1  0  0  0  0  0  0  0  0 
UPS65 SRCPTPC  3  1  4  1  0  0  0  0  0  0  0  0 
UPS65 SRCPVWC  1  1  2  2  0  0  0  0  0  0  0  0 
UPS65 SRCQGKC  0  2  3  3  0  0  0  0  0  0  0  0 
UPS65 SRCQGNC  0  1  4  3  0  0  0  0  0  0  0  0 
UPS65 SRCQKEC  3  1  4  1  0  0  0  0  0  0  0  0 
UPS65 SRCQKWC  1  1  3  1  0  0  0  0  0  0  0  0 
UPS65 SRCQLMC  1  5  1  2  0  0  0  0  0  0  0  0 
UPS65 SRCQLRC  1  3  3  1  0  0  0  0  0  0  0  0 
UPS65 SRCQTGC  3  1  2  1  0  0  0  0  0  0  0  0 
UPS65 SRCQWAC  1  1  3  2  0  0  0  0  0  0  0  0 
UPS65 SRCQWRC  1  2  0  3  0  0  0  0  0  0  0  0 
UPS65 SRCQWTC  0  1  3  2  0  0  0  0  0  0  0  0 
UPS65 SRCRDGC  2  1  1  4  0  0  0  0  0  0  0  0 
UPS65 SRCREPC  2  1  2  2  0  0  0  0  0  0  0  0 
UPS65 SRCRFWC  1  2  2  3  0  0  0  0  0  0  0  0 
UPS65 SRCRGAC  2  3  1  0  0  0  0  0  0  0  0  0 
UPS65 SRCRHHC  2  2  5  0  0  0  0  0  0  0  0  0 
UPS65 SRCRHNC  2  4  3  1  0  0  0  0  0  0  0  0 
UPS65 SRCRNGC  0  2  3  1  0  0  0  0  0  0  0  0 
UPS65 SRCRNMC  2  2  2  1  0  0  0  0  0  0  0  0 
UPS65 SRCRNQC  2  4  2  1  0  0  0  0  0  0  0  0 
UPS65 SRCRPIC  0  3  4  1  0  0  0  0  0  0  0  0 
UPS65 SRCRPMC  0  2  1  3  0  0  0  0  0  0  0  0 
UPS65 SRCRRSC  2  3  4  0  0  0  0  0  0  0  0  0 
UPS65 SRCRVPC  4  1  2  0  0  0  0  0  0  0  0  0 
UPS65 SRCRWIC  0  1  3  5  0  0  0  0  0  0  0  0 
UPS65 SRCRWMC  2  1  2  1  0  0  0  0  0  0  0  0 
UPS65 SRCSNKC  2  2  2  2  0  0  0  0  0  0  0  0 
UPS65 SRCSWNC  5  0  0  2  0  0  0  0  0  0  0  0 
UPS65 SRCTERC  0  4  1  3  0  0  0  0  0  0  0  0 
UPS65 SRCTNMC  2  0  2  3  0  0  0  0  0  0  0  0 
UPS65 SRCTPPC  2  0  1  3  0  0  0  0  0  0  0  0 
UPS65 SRCTQWC  1  4  1  0  0  0  0  0  0  0  0  0 
UPS65 SRCTTPC  3  1  1  2  0  0  0  0  0  0  0  0 
UPS65 SRCTVWC  3  2  2  2  0  0  0  0  0  0  0  0 
UPS65 SRCVGQC  3  2  1  2  0  0  0  0  0  0  0  0 
UPS65 SRCWDQC  0  0  4  2  0  0  0  0  0  0  0  0 
UPS65 SRCWGEC  0  0  2  6  0  0  0  0  0  0  0  0 
UPS65 SRCWLQC  1  4  2  0  0  0  0  0  0  0  0  0 
UPS65 SRCWQAC  1  2  3  1  0  0  0  0  0  0  0  0 
UPS65 SRCWQQC  1  1  5  0  0  0  0  0  0  0  0  0 
UPS65 SRCWQYC  2  4  2  2  0  0  0  0  0  0  0  0 
UPS65 SRCWRFC  0  3  0  3  0  0  0  0  0  0  0  0 
UPS65 SRCWRNC  2  1  3  1  0  0  0  0  0  0  0  0 
UPS65 SRCWTRC  2  1  2  2  0  0  0  0  0  0  0  0 
UPS65 SRCWYHC  1  3  1  3  0  0  0  0  0  0  0  0 
UPS65 SRCYGGC  2  1  2  2  0  0  0  0  0  0  0  0 
UPS65 SRCYKLC  0  2  3  1  0  0  0  0  0  0  0  0 
UPS65 SRCYLTC  2  2  2  3  0  0  0  0  0  0  0  0 
UPS65 SSCDALC  1  3  0  3  0  0  0  0  0  0  0  0 
UPS65 SSCDQMC  3  1  2  1  0  0  0  0  0  0  0  0 
UPS65 SSCEHPC  2  2  3  1  0  0  0  0  0  0  0  0 
UPS65 SSCEMMC  1  2  2  1  0  0  0  0  0  0  0  0 
UPS65 SSCENDC  1  3  1  2  0  0  0  0  0  0  0  0 
UPS65 SSCGKDC  1  3  1  1  0  0  0  0  0  0  0  0 
UPS65 SSCGLQC  2  2  1  1  0  0  0  0  0  0  0  0 
UPS65 SSCHPMC  2  2  2  1  0  0  0  0  0  0  0  0 
UPS65 SSCHQLC  4  1  0  2  0  0  0  0  0  0  0  0 
UPS65 SSCKNKC  1  1  2  4  0  0  0  0  0  0  0  0 
UPS65 SSCKWVC  1  2  1  4  0  0  0  0  0  0  0  0 
UPS65 SSCLDWC  1  3  1  4  0  0  0  0  0  0  0  0 
UPS65 SSCNWIC  0  3  2  3  0  0  0  0  0  0  0  0 
UPS65 SSCQKPC  2  3  1  0  0  0  0  0  0  0  0  0 
UPS65 SSCQRMC  1  2  1  3  0  0  0  0  0  0  0  0 
UPS65 SSCRERC  3  1  0  3  0  0  0  0  0  0  0  0 
UPS65 SSCRHPC  3  1  1  1  0  0  0  0  0  0  0  0 
UPS65 SSCRKIC  3  2  2  1  0  0  0  0  0  0  0  0 
UPS65 SSCSKLC  1  2  3  2  0  0  0  0  0  0  0  0 
UPS65 SSCTLLC  2  1  3  4  0  0  0  0  0  0  0  0 
UPS65 SSCWDVC  5  1  0  1  0  0  0  0  0  0  0  0 
UPS65 SSCWHPC  1  2  2  4  0  0  0  0  0  0  0  0 
UPS65 SSCWQKC  2  1  2  2  0  0  0  0  0  0  0  0 
UPS65 SSCWYHC  1  2  2  3  0  0  0  0  0  0  0  0 
UPS65 SSCYKMC  3  3  2  0  0  0  0  0  0  0  0  0 
UPS65 STCAYWC  1  1  4  3  0  0  0  0  0  0  0  0 
UPS65 STCEDLC  0  3  1  2  0  0  0  0  0  0  0  0 
UPS65 STCEGLC  2  1  2  3  0  0  0  0  0  0  0  0 
UPS65 STCEQLC  4  2  1  0  0  0  0  0  0  0  0  0 
UPS65 STCETWC  0  1  3  2  0  0  0  0  0  0  0  0 
UPS65 STCGGPC  3  3  1  0  0  0  0  0  0  0  0  0 
UPS65 STCGKWC  2  1  3  0  0  0  0  0  0  0  0  0 
UPS65 STCGWNC  1  3  2  0  0  0  0  0  0  0  0  0 
UPS65 STCHEGC  3  1  2  1  0  0  0  0  0  0  0  0 
UPS65 STCHPLC  2  2  1  1  0  0  0  0  0  0  0  0 
UPS65 STCKLNC  1  4  4  1  0  0  0  0  0  0  0  0 
UPS65 STCKQLC  2  2  2  2  0  0  0  0  0  0  0  0 
UPS65 STCLDLC  3  1  1  3  0  0  0  0  0  0  0  0 
UPS65 STCLPLC  2  1  3  1  0  0  0  0  0  0  0  0 
UPS65 STCMHWC  2  1  2  3  0  0  0  0  0  0  0  0 
UPS65 STCMKWC  3  1  1  1  0  0  0  0  0  0  0  0 
UPS65 STCMPMC  1  2  2  2  0  0  0  0  0  0  0  0 
UPS65 STCNDMC  2  0  5  3  0  0  0  0  0  0  0  0 
UPS65 STCNKMC  2  2  2  1  0  0  0  0  0  0  0  0 
UPS65 STCNLRC  5  0  1  1  0  0  0  0  0  0  0  0 
UPS65 STCNLWC  2  1  2  3  0  0  0  0  0  0  0  0 
UPS65 STCPHLC  0  2  2  2  0  0  0  0  0  0  0  0 
UPS65 STCPMGC  0  4  3  3  0  0  0  0  0  0  0  0 
UPS65 STCQDLC  3  1  1  2  0  0  0  0  0  0  0  0 
UPS65 STCQSPC  3  3  1  3  0  0  0  0  0  0  0  0 
UPS65 STCRLWC  1  2  2  4  0  0  0  0  0  0  0  0 
UPS65 STCRPMC  5  2  2  1  0  0  0  0  0  0  0  0 
UPS65 STCRWKC  1  2  2  2  0  0  0  0  0  0  0  0 
UPS65 STCSEPC  0  1  3  4  0  0  0  0  0  0  0  0 
UPS65 STCSHRC  1  3  2  2  0  0  0  0  0  0  0  0 
UPS65 STCVNLC  3  3  3  0  0  0  0  0  0  0  0  0 
UPS65 STCWHPC  4  0  2  0  0  0  0  0  0  0  0  0 
UPS65 STCWKAC  1  0  4  3  0  0  0  0  0  0  0  0 
UPS65 STCWPLC  1  0  2  3  0  0  0  0  0  0  0  0 
UPS65 STCWSMC  3  2  1  3  0  0  0  0  0  0  0  0 
UPS65 STCWYHC  2  6  1  0  0  0  0  0  0  0  0  0 
UPS65 STCWYQC  0  4  4  0  0  0  0  0  0  0  0  0 
UPS65 SVCAKRC  0  1  1  5  0  0  0  0  0  0  0  0 
UPS65 SVCERRC  0  0  2  4  0  0  0  0  0  0  0  0 
UPS65 SVCGPHC  1  2  4  0  0  0  0  0  0  0  0  0 
UPS65 SVCLNQC  0  4  1  2  0  0  0  0  0  0  0  0 
UPS65 SVCMNWC  0  3  3  0  0  0  0  0  0  0  0  0 
UPS65 SVCRDLC  1  3  1  2  0  0  0  0  0  0  0  0 
UPS65 SVCRHLC  1  2  4  0  0  0  0  0  0  0  0  0 
UPS65 SVCRIWC  5  1  2  1  0  0  0  0  0  0  0  0 
UPS65 SVCRKMC  3  3  0  1  0  0  0  0  0  0  0  0 
UPS65 SVCSMLC  1  2  1  3  0  0  0  0  0  0  0  0 
UPS65 SVCVRLC  1  2  1  4  0  0  0  0  0  0  0  0 
UPS65 SVCWYRC  0  2  2  3  0  0  0  0  0  0  0  0 
UPS65 SWCADGC  3  1  1  1  0  0  0  0  0  0  0  0 
UPS65 SWCAEPC  1  1  3  1  0  0  0  0  0  0  0  0 
UPS65 SWCALYC  3  1  2  2  0  0  0  0  0  0  0  0 
UPS65 SWCANDC  1  1  6  2  0  0  0  0  0  0  0  0 
UPS65 SWCDHAC  3  2  3  0  0  0  0  0  0  0  0  0 
UPS65 SWCDNHC  1  4  0  4  0  0  0  0  0  0  0  0 
UPS65 SWCEDAC  0  2  1  3  0  0  0  0  0  0  0  0 
UPS65 SWCEGQC  1  2  3  1  0  0  0  0  0  0  0  0 
UPS65 SWCEIMC  2  4  0  4  0  0  0  0  0  0  0  0 
UPS65 SWCFAQC  3  1  3  2  0  0  0  0  0  0  0  0 
UPS65 SWCFHLC  1  1  2  2  0  0  0  0  0  0  0  0 
UPS65 SWCGDQC  2  2  1  2  0  0  0  0  0  0  0  0 
UPS65 SWCGDTC  1  3  4  2  0  0  0  0  0  0  0  0 
UPS65 SWCGEQC  2  2  2  0  0  0  0  0  0  0  0  0 
UPS65 SWCGLQC  4  1  2  0  0  0  0  0  0  0  0  0 
UPS65 SWCGMAC  3  1  1  2  0  0  0  0  0  0  0  0 
UPS65 SWCHGQC  1  2  3  0  0  0  0  0  0  0  0  0 
UPS65 SWCHNNC  2  3  1  0  0  0  0  0  0  0  0  0 
UPS65 SWCHVLC  0  1  1  5  0  0  0  0  0  0  0  0 
UPS65 SWCILEC  2  1  2  4  0  0  0  0  0  0  0  0 
UPS65 SWCILHC  2  1  2  1  0  0  0  0  0  0  0  0 
UPS65 SWCILNC  1  1  4  2  0  0  0  0  0  0  0  0 
UPS65 SWCINEC  2  4  2  2  0  0  0  0  0  0  0  0 
UPS65 SWCIWVC  4  2  0  1  0  0  0  0  0  0  0  0 
UPS65 SWCIYWC  0  4  2  0  0  0  0  0  0  0  0  0 
UPS65 SWCKDQC  1  1  3  4  0  0  0  0  0  0  0  0 
UPS65 SWCKHPC  3  0  2  2  0  0  0  0  0  0  0  0 
UPS65 SWCKPSC  1  3  1  1  0  0  0  0  0  0  0  0 
UPS65 SWCMEVC  2  5  2  1  0  0  0  0  0  0  0  0 
UPS65 SWCMNDC  2  0  3  3  0  0  0  0  0  0  0  0 
UPS65 SWCNFAC  2  2  1  1  0  0  0  0  0  0  0  0 
UPS65 SWCNKNC  2  2  1  3  0  0  0  0  0  0  0  0 
UPS65 SWCNPMC  1  2  3  1  0  0  0  0  0  0  0  0 
UPS65 SWCNQFC  2  1  1  3  0  0  0  0  0  0  0  0 
UPS65 SWCNWIC  2  2  1  1  0  0  0  0  0  0  0  0 
UPS65 SWCPMMC  2  0  2  2  0  0  0  0  0  0  0  0 
UPS65 SWCPNFC  2  0  5  1  0  0  0  0  0  0  0  0 
UPS65 SWCPWDC  1  1  1  3  0  0  0  0  0  0  0  0 
UPS65 SWCQKNC  1  4  2  2  0  0  0  0  0  0  0  0 
UPS65 SWCQQLC  3  2  4  1  0  0  0  0  0  0  0  0 
UPS65 SWCQSMC  3  1  1  3  0  0  0  0  0  0  0  0 
UPS65 SWCQTHC  2  0  2  3  0  0  0  0  0  0  0  0 
UPS65 SWCQTMC  1  1  4  2  0  0  0  0  0  0  0  0 
UPS65 SWCRDPC  0  1  3  2  0  0  0  0  0  0  0  0 
UPS65 SWCRKPC  0  4  1  1  0  0  0  0  0  0  0  0 
UPS65 SWCRNIC  0  2  2  2  0  0  0  0  0  0  0  0 
UPS65 SWCRQLC  1  3  3  0  0  0  0  0  0  0  0  0 
UPS65 SWCRQTC  2  2  2  2  0  0  0  0  0  0  0  0 
UPS65 SWCRRPC  1  2  4  0  0  0  0  0  0  0  0  0 
UPS65 SWCRTPC  2  1  3  0  0  0  0  0  0  0  0  0 
UPS65 SWCRYTC  2  3  4  1  0  0  0  0  0  0  0  0 
UPS65 SWCSPWC  0  3  0  3  0  0  0  0  0  0  0  0 
UPS65 SWCSTMC  2  2  1  2  0  0  0  0  0  0  0  0 
UPS65 SWCTDNC  3  2  3  1  0  0  0  0  0  0  0  0 
UPS65 SWCTKLC  1  2  2  3  0  0  0  0  0  0  0  0 
UPS65 SWCTQWC  1  1  0  4  0  0  0  0  0  0  0  0 
UPS65 SWCTTRC  3  1  0  2  0  0  0  0  0  0  0  0 
UPS65 SWCTVWC  1  2  1  2  0  0  0  0  0  0  0  0 
UPS65 SWCWAPC  3  0  0  3  0  0  0  0  0  0  0  0 
UPS65 SWCWYQC  0  3  1  2  0  0  0  0  0  0  0  0 
UPS65 SWCWYRC  3  3  2  2  0  0  0  0  0  0  0  0 
UPS65 SWCYAPC  1  1  3  3  0  0  0  0  0  0  0  0 
UPS65 SWCYPKC  1  0  1  4  0  0  0  0  0  0  0  0 
UPS65 SWCYQMC  1  1  2  4  0  0  0  0  0  0  0  0 
UPS65 SYCDNWC  3  2  1  0  0  0  0  0  0  0  0  0 
UPS65 SYCEEWC  3  4  0  0  0  0  0  0  0  0  0  0 
UPS65 SYCFGRC  2  0  1  3  0  0  0  0  0  0  0  0 
UPS65 SYCGALC  4  2  3  0  0  0  0  0  0  0  0  0 
UPS65 SYCHKLC  1  1  1  4  0  0  0  0  0  0  0  0 
UPS65 SYCLMWC  0  1  3  2  0  0  0  0  0  0  0  0 
UPS65 SYCPNRC  2  2  1  2  0  0  0  0  0  0  0  0 
UPS65 SYCPQGC  0  3  2  1  0  0  0  0  0  0  0  0 
UPS65 SYCRNMC  1  3  1  1  0  0  0  0  0  0  0  0 
UPS65 SYCRRGC  3  1  1  1  0  0  0  0  0  0  0  0 
UPS65 SYCRRPC  3  1  1  2  0  0  0  0  0  0  0  0 
UPS65 SYCSGWC  1  2  1  2  0  0  0  0  0  0  0  0 
UPS65 SYCTKRC  3  0  2  1  0  0  0  0  0  0  0  0 
UPS65 SYCWQMC  1  4  0  2  0  0  0  0  0  0  0  0 
UPS65 SYCWRGC  2  1  3  1  0  0  0  0  0  0  0  0 
UPS65 SYCWRKC  3  3  2  0  0  0  0  0  0  0  0  0 
UPS65 SYCWYPC  3  1  0  2  0  0  0  0  0  0  0  0 
UPS65 SYCWYQC  2  2  4  2  0  0  0  0  0  0  0  0 
UPS65 SYCWYRC  0  1  4  1  0  0  0  0  0  0  0  0 
UPS85 SACAARC  3  2  5  2  0  0  0  0  0  0  0  0 
UPS85 SACDAQC  4  3  4  6  0  0  0  0  0  0  0  0 
UPS85 SACDEPC  1  4  5  4  0  0  0  0  0  0  0  0 
UPS85 SACDQWC  1  4  4  3  0  0  0  0  0  0  0  0 
UPS85 SACDYWC  1  2  3  5  0  0  0  0  0  0  0  0 
UPS85 SACEKAC  2  1  3  5  0  0  0  0  0  0  0  0 
UPS85 SACHAMC  2  6  3  2  0  0  0  0  0  0  0  0 
UPS85 SACKKRC  2  3  4  2  0  0  0  0  0  0  0  0 
UPS85 SACKPNC  2  2  4  3  0  0  0  0  0  0  0  0 
UPS85 SACPMMC  2  4  4  1  0  0  0  0  0  0  0  0 
UPS85 SACSDSC  1  3  4  5  0  0  0  0  0  0  0  0 
UPS85 SDCAHDC  5  6 13  6  0  0  0  0  0  0  0  0 
UPS85 SDCDGQC  3  3  6  3  0  0  0  0  0  0  0  0 
UPS85 SDCDHMC  5  2  2  3  0  0  0  0  0  0  0  0 
UPS85 SDCDHPC  3  3  3  3  0  0  0  0  0  0  0  0 
UPS85 SDCDMGC  3  4  4  2  0  0  0  0  0  0  0  0 
UPS85 SDCDRNC  5  4  6  2  0  0  0  0  0  0  0  0 
UPS85 SDCENQC  2  6  4  3  0  0  0  0  0  0  0  0 
UPS85 SDCESPC  2  5  3  1  0  0  0  0  0  0  0  0 
UPS85 SDCFAPC  2  5  2  3  0  0  0  0  0  0  0  0 
UPS85 SDCGMQC  6  4  5  4  0  0  0  0  0  0  0  0 
UPS85 SDCGNAC  3  2  7  1  0  0  0  0  0  0  0  0 
UPS85 SDCGTNC  4  4  3  3  0  0  0  0  0  0  0  0 
UPS85 SDCLHHC  4  3  4  2  0  0  0  0  0  0  0  0 
UPS85 SDCMAQC  2  7  7  8  0  0  0  0  0  0  0  0 
UPS85 SDCMLHC  3  2  2  4  0  0  0  0  0  0  0  0 
UPS85 SDCMTPC  1  4  6  3  0  0  0  0  0  0  0  0 
UPS85 SDCNDQC  3  3  6  2  0  0  0  0  0  0  0  0 
UPS85 SDCNFNC  4  3  2  4  0  0  0  0  0  0  0  0 
UPS85 SDCNKNC  2  4  3  4  0  0  0  0  0  0  0  0 
UPS85 SDCNLDC  3  1  5  2  0  0  0  0  0  0  0  0 
UPS85 SDCNTGC  0  1  6  4  0  0  0  0  0  0  0  0 
UPS85 SDCPPQC  2  3  5  3  0  0  0  0  0  0  0  0 
UPS85 SDCPQDC  5  3  3  1  0  0  0  0  0  0  0  0 
UPS85 SDCPRNC  3  4  2  3  0  0  0  0  0  0  0  0 
UPS85 SDCQGQC  6  2  2  2  0  0  0  0  0  0  0  0 
UPS85 SDCQMAC  6  3  6  3  0  0  0  0  0  0  0  0 
UPS85 SDCQNYC  5  5  4  3  0  0  0  0  0  0  0  0 
UPS85 SDCQPPC  3  1  5  5  0  0  0  0  0  0  0  0 
UPS85 SDCRRYC  2  2  2  6  0  0  0  0  0  0  0  0 
UPS85 SDCVPLC  6  3  1  2  0  0  0  0  0  0  0  0 
UPS85 SDCWLQC  4  1  5  3  0  0  0  0  0  0  0  0 
UPS85 SDCWQEC  6  1  3  3  0  0  0  0  0  0  0  0 
UPS85 SDCWYHC  2  2  4  5  0  0  0  0  0  0  0  0 
UPS85 SDCYHWC  3  6  2  1  0  0  0  0  0  0  0  0 
UPS85 SECAFQC  1  3  3  4  0  0  0  0  0  0  0  0 
UPS85 SECARHC  3  1  3  5  0  0  0  0  0  0  0  0 
UPS85 SECLHQC  3  5  4  1  0  0  0  0  0  0  0  0 
UPS85 SECMNIC  2  4  3  2  0  0  0  0  0  0  0  0 
UPS85 SECYLNC  2  6  4  3  0  0  0  0  0  0  0  0 
UPS85 SFCRHNC  4  2  2  3  0  0  0  0  0  0  0  0 
UPS85 SGCHTHC  4  5  2  5  0  0  0  0  0  0  0  0 
UPS85 SGCHTNC  2  4  3  2  0  0  0  0  0  0  0  0 
UPS85 SGCISAC  4  1  3  3  0  0  0  0  0  0  0  0 
UPS85 SGCISTC  4  6  3  0  0  0  0  0  0  0  0  0 
UPS85 SGCISYC  3  3  2  4  0  0  0  0  0  0  0  0 
UPS85 SGCNITC  5  5  0  5  0  0  0  0  0  0  0  0 
UPS85 SGCYHNC  2  4  2  3  0  0  0  0  0  0  0  0 
UPS85 SHCAEAC  4  6  4  6  0  0  0  0  0  0  0  0 
UPS85 SHCFLQC  2  4  3  3  0  0  0  0  0  0  0  0 
UPS85 SHCHIPC  5  4  2  3  0  0  0  0  0  0  0  0 
UPS85 SHCIEKC  2  2  4  3  0  0  0  0  0  0  0  0 
UPS85 SHCPRGC  3  1  5  2  0  0  0  0  0  0  0  0 
UPS85 SHCQIPC  7  2  2  2  0  0  0  0  0  0  0  0 
UPS85 SHCRKSC  7  3  0  3  0  0  0  0  0  0  0  0 
UPS85 SICAQLC  5  1  5  5  0  0  0  0  0  0  0  0 
UPS85 SICHRKC  3  3  3  3  0  0  0  0  0  0  0  0 
UPS85 SICVWAC  5  4  0  4  0  0  0  0  0  0  0  0 
UPS85 SICWYQC  4  4  1  2  0  0  0  0  0  0  0  0 
UPS85 SKCDTRC  4  3  4  2  0  0  0  0  0  0  0  0 
UPS85 SKCEYMC  2  4  3  5  0  0  0  0  0  0  0  0 
UPS85 SKCHHNC  2  4  2  4  0  0  0  0  0  0  0  0 
UPS85 SKCHNSC  3  2  3  3  0  0  0  0  0  0  0  0 
UPS85 SKCKFSC  4  4  1  4  0  0  0  0  0  0  0  0 
UPS85 SKCLDHC  1  5  4  3  0  0  0  0  0  0  0  0 
UPS85 SKCSTKC  5  2  3  3  0  0  0  0  0  0  0  0 
UPS85 SLCDMQC  3  5  2  1  0  0  0  0  0  0  0  0 
UPS85 SLCEPSC  3  2  2  4  0  0  0  0  0  0  0  0 
UPS85 SLCGAQC  3  4  3  1  0  0  0  0  0  0  0  0 
UPS85 SLCIVQC  6  4  3  0  0  0  0  0  0  0  0  0 
UPS85 SLCQQMC  2  3  3  3  0  0  0  0  0  0  0  0 
UPS85 SLCSNAC  3  2  4  4  0  0  0  0  0  0  0  0 
UPS85 SLCWHEC  6  1  3  2  0  0  0  0  0  0  0  0 
UPS85 SMCAHMC  0  5  6  2  0  0  0  0  0  0  0  0 
UPS85 SMCHPEC  2  3  2  7  0  0  0  0  0  0  0  0 
UPS85 SMCLPHC  2  3  2  4  0  0  0  0  0  0  0  0 
UPS85 SMCLRKC  4  3  3  1  0  0  0  0  0  0  0  0 
UPS85 SMCRNIC  5  3  9  2  0  0  0  0  0  0  0  0 
UPS85 SMCWYRC  3  6  1  2  0  0  0  0  0  0  0  0 
UPS85 SMCYHQC  4  4  4  4  0  0  0  0  0  0  0  0 
UPS85 SNCDIQC  2  3  5  1  0  0  0  0  0  0  0  0 
UPS85 SNCHTKC  6  4  4  3  0  0  0  0  0  0  0  0 
UPS85 SNCLIMC  0  2  4  5  0  0  0  0  0  0  0  0 
UPS85 SNCLMYC  2  4  5  1  0  0  0  0  0  0  0  0 
UPS85 SNCQFQC  6  5  3  1  0  0  0  0  0  0  0  0 
UPS85 SNCRAMC  3  4  4  2  0  0  0  0  0  0  0  0 
UPS85 SNCRARC  2  3  6  0  0  0  0  0  0  0  0  0 
UPS85 SNCSREC  3  1  3  4  0  0  0  0  0  0  0  0 
UPS85 SPCAYWC  5  1  5  2  0  0  0  0  0  0  0  0 
UPS85 SPCEHRC  4  1  6  1  0  0  0  0  0  0  0  0 
UPS85 SPCEIPC  1  3  4  3  0  0  0  0  0  0  0  0 
UPS85 SPCEPSC  4  2  4  2  0  0  0  0  0  0  0  0 
UPS85 SPCEPTC  2  3  4  4  0  0  0  0  0  0  0  0 
UPS85 SPCFAPC  1  4  6  1  0  0  0  0  0  0  0  0 
UPS85 SPCFNEC  2  3  6  1  0  0  0  0  0  0  0  0 
UPS85 SPCHGMC  2  7  1  1  0  0  0  0  0  0  0  0 
UPS85 SPCHPKC  3  3  3  2  0  0  0  0  0  0  0  0 
UPS85 SPCKQHC  2  3  1  5  0  0  0  0  0  0  0  0 
UPS85 SPCLTDC  2  8  2  1  0  0  0  0  0  0  0  0 
UPS85 SPCMKQC  1  3  4  3  0  0  0  0  0  0  0  0 
UPS85 SPCMPQC  5  2  1  4  0  0  0  0  0  0  0  0 
UPS85 SPCNEMC  5  2  1  4  0  0  0  0  0  0  0  0 
UPS85 SPCNIPC  3  2  5  3  0  0  0  0  0  0  0  0 
UPS85 SPCPFQC  3 11  3  6  0  0  0  0  0  0  0  0 
UPS85 SPCPMLC  3  5  1  3  0  0  0  0  0  0  0  0 
UPS85 SPCPTDC  5  4  3  4  0  0  0  0  0  0  0  0 
UPS85 SPCQHPC  6  3  4  1  0  0  0  0  0  0  0  0 
UPS85 SPCQLRC  4  1  8  5  0  0  0  0  0  0  0  0 
UPS85 SPCQLVC  5  3  4  3  0  0  0  0  0  0  0  0 
UPS85 SPCQQLC  5  9  7  3  0  0  0  0  0  0  0  0 
UPS85 SPCQYWC  5  4  2  1  0  0  0  0  0  0  0  0 
UPS85 SPCRGPC  4  4  4  2  0  0  0  0  0  0  0  0 
UPS85 SPCRGQC  2  5  3  1  0  0  0  0  0  0  0  0 
UPS85 SPCRHPC  4  2  4  1  0  0  0  0  0  0  0  0 
UPS85 SPCRHRC  2  4  5  1  0  0  0  0  0  0  0  0 
UPS85 SPCRIHC  8  7  6  3  0  0  0  0  0  0  0  0 
UPS85 SPCRIQC  4  2  4  2  0  0  0  0  0  0  0  0 
UPS85 SPCRKMC  5  3  3  1  0  0  0  0  0  0  0  0 
UPS85 SPCRNRC  3  3  3  2  0  0  0  0  0  0  0  0 
UPS85 SPCRPYC  6  3  4  1  0  0  0  0  0  0  0  0 
UPS85 SPCRRTC  0  4  4  3  0  0  0  0  0  0  0  0 
UPS85 SPCRSPC  4  3  1  4  0  0  0  0  0  0  0  0 
UPS85 SPCRTPC  2  4  5  1  0  0  0  0  0  0  0  0 
UPS85 SPCRTRC  6  4  2  2  0  0  0  0  0  0  0  0 
UPS85 SPCRVMC  3  5  3  1  0  0  0  0  0  0  0  0 
UPS85 SPCSYQC  4  4  1  3  0  0  0  0  0  0  0  0 
UPS85 SPCTDGC  3  4  2  3  0  0  0  0  0  0  0  0 
UPS85 SPCTEEC  5  3  4  4  0  0  0  0  0  0  0  0 
UPS85 SPCTNQC  4  2  6  1  0  0  0  0  0  0  0  0 
UPS85 SPCTPRC  2  4  2  3  0  0  0  0  0  0  0  0 
UPS85 SPCVERC  4  3  6  2  0  0  0  0  0  0  0  0 
UPS85 SPCWLEC  4  1  5  3  0  0  0  0  0  0  0  0 
UPS85 SPCWLQC  3  2  2  4  0  0  0  0  0  0  0  0 
UPS85 SPCWLTC  4  3  2  2  0  0  0  0  0  0  0  0 
UPS85 SPCWRDC  5  4  3  2  0  0  0  0  0  0  0  0 
UPS85 SPCWRVC  5  2  7  2  0  0  0  0  0  0  0  0 
UPS85 SQCAEPC  2  7  8  3  0  0  0  0  0  0  0  0 
UPS85 SQCAKRC  2  2  5  3  0  0  0  0  0  0  0  0 
UPS85 SQCDLWC  2  4  4  2  0  0  0  0  0  0  0  0 
UPS85 SQCDQWC  3  3  8  5  0  0  0  0  0  0  0  0 
UPS85 SQCELNC  1  4  5  1  0  0  0  0  0  0  0  0 
UPS85 SQCEPQC  3  2  6  4  0  0  0  0  0  0  0  0 
UPS85 SQCEPRC 10  2  4  1  0  0  0  0  0  0  0  0 
UPS85 SQCIHGC  2  5  4  4  0  0  0  0  0  0  0  0 
UPS85 SQCINWC  6  0  4  1  0  0  0  0  0  0  0  0 
UPS85 SQCKRNC  3  4  3  2  0  0  0  0  0  0  0  0 
UPS85 SQCNEEC  3  2  3  4  0  0  0  0  0  0  0  0 
UPS85 SQCRAMC  6  3  3  1  0  0  0  0  0  0  0  0 
UPS85 SQCRNEC  5  3  4  2  0  0  0  0  0  0  0  0 
UPS85 SQCRQLC  3  3  4  2  0  0  0  0  0  0  0  0 
UPS85 SQCSLAC  4  3  3  1  0  0  0  0  0  0  0  0 
UPS85 SQCSPQC  2  6  4  3  0  0  0  0  0  0  0  0 
UPS85 SQCWDMC  2  3  5  3  0  0  0  0  0  0  0  0 
UPS85 SQCWNIC  0  3  4  5  0  0  0  0  0  0  0  0 
UPS85 SQCWYHC  5  3  4  5  0  0  0  0  0  0  0  0 
UPS85 SRCADPC  5  2  3  4  0  0  0  0  0  0  0  0 
UPS85 SRCADTC  6  1  4  7  0  0  0  0  0  0  0  0 
UPS85 SRCANHC  7  2  3  3  0  0  0  0  0  0  0  0 
UPS85 SRCDDEC  2  5  4  5  0  0  0  0  0  0  0  0 
UPS85 SRCDIPC  5  3  4  3  0  0  0  0  0  0  0  0 
UPS85 SRCDPKC  2  4  2  5  0  0  0  0  0  0  0  0 
UPS85 SRCFRQC  2  6  1  4  0  0  0  0  0  0  0  0 
UPS85 SRCGEMC  2  2  2  5  0  0  0  0  0  0  0  0 
UPS85 SRCGNSC  2  3  3  3  0  0  0  0  0  0  0  0 
UPS85 SRCHQPC  4  4  3  1  0  0  0  0  0  0  0  0 
UPS85 SRCHTRC  1  1  5  7  0  0  0  0  0  0  0  0 
UPS85 SRCINMC  2  5  2  2  0  0  0  0  0  0  0  0 
UPS85 SRCKMPC  4  2  3  2  0  0  0  0  0  0  0  0 
UPS85 SRCMKSC  4  6  1  7  0  0  0  0  0  0  0  0 
UPS85 SRCNHEC  3  1  6  2  0  0  0  0  0  0  0  0 
UPS85 SRCNWDC  2  5  4  2  0  0  0  0  0  0  0  0 
UPS85 SRCPEAC  3  3  8  1  0  0  0  0  0  0  0  0 
UPS85 SRCPFDC  1  4  4  2  0  0  0  0  0  0  0  0 
UPS85 SRCPIMC  4  3  4  2  0  0  0  0  0  0  0  0 
UPS85 SRCPKHC  2  2  4  4  0  0  0  0  0  0  0  0 
UPS85 SRCPQSC  4  3  8  3  0  0  0  0  0  0  0  0 
UPS85 SRCQMFC  3  3  5  1  0  0  0  0  0  0  0  0 
UPS85 SRCQQWC  3  5  3  0  0  0  0  0  0  0  0  0 
UPS85 SRCRGVC  3  2  4  3  0  0  0  0  0  0  0  0 
UPS85 SRCRHDC  2  9  2  0  0  0  0  0  0  0  0  0 
UPS85 SRCRINC  4  7  5  2  0  0  0  0  0  0  0  0 
UPS85 SRCRREC  3  3  5  1  0  0  0  0  0  0  0  0 
UPS85 SRCTFNC  5  4  7  3  0  0  0  0  0  0  0  0 
UPS85 SRCTPQC  2  5  4  0  0  0  0  0  0  0  0  0 
UPS85 SRCWEIC  1  2  4  5  0  0  0  0  0  0  0  0 
UPS85 SRCWYKC  1  5  4  1  0  0  0  0  0  0  0  0 
UPS85 SRCWYYC  2  4  6  4  0  0  0  0  0  0  0  0 
UPS85 SRCYDMC  3  2  4  6  0  0  0  0  0  0  0  0 
UPS85 SRCYPRC  3  3  3  2  0  0  0  0  0  0  0  0 
UPS85 SSCQWDC  3  2  4  3  0  0  0  0  0  0  0  0 
UPS85 STCGEAC  1  4  1  5  0  0  0  0  0  0  0  0 
UPS85 STCGPQC  3  4  4  2  0  0  0  0  0  0  0  0 
UPS85 STCMLAC  2  4  4  1  0  0  0  0  0  0  0  0 
UPS85 STCNRQC  5  1  2  3  0  0  0  0  0  0  0  0 
UPS85 STCPMAC  4  3  4  0  0  0  0  0  0  0  0  0 
UPS85 STCSQEC  2  4  2  3  0  0  0  0  0  0  0  0 
UPS85 SVCSIWC  1  1  4  6  0  0  0  0  0  0  0  0 
UPS85 SVCWYHC  1  4  3  3  0  0  0  0  0  0  0  0 
UPS85 SWCIYLC  2  2  3  4  0  0  0  0  0  0  0  0 
UPS85 SWCNQAC  5  3  2  2  0  0  0  0  0  0  0  0 
UPS85 SWCQMRC  2  2  4  6  0  0  0  0  0  0  0  0 
UPS85 SWCVNLC 11  1  2  1  0  0  0  0  0  0  0  0 
UPS85 SYCMIWC  0  5  3  4  0  0  0  0  0  0  0  0 
UPS85 SYCRKEC  2  5  4  2  0  0  0  0  0  0  0  0 
UPL17 SECKKMC  0  0  0  0  1  1  3  2  0  0  0  0 
UPL17 SECKTGC  0  0  0  0  3  1  1  1  0  0  0  0 
UPL17 SECLAWC  0  0  0  0  0  4  0  1  0  0  0  0 
UPL17 SECWMPC  0  0  0  0  2  1  1  2  0  0  0  0 
UPL17 SFCAPPC  0  0  0  0  3  2  0  2  0  0  0  0 
UPL17 SFCLLNC  0  0  0  0  1  4  1  1  0  0  0  0 
UPL17 SFCLRRC  0  0  0  0  2  1  3  1  0  0  0  0 
UPL17 SFCWPQC  0  0  0  0  0  1  2  2  0  0  0  0 
UPL17 SGCDWIC  0  0  0  0  1  2  1  1  0  0  0  0 
UPL17 SGCENMC  0  0  0  0  1  2  1  1  0  0  0  0 
UPL17 SGCFENC  0  0  0  0  0  3  2  2  0  0  0  0 
UPL17 SGCKKGC  0  0  0  0  1  2  2  1  0  0  0  0 
UPL17 SGCLTGC  0  0  0  0  1  1  2  1  0  0  0  0 
UPL17 SGCMEDC  0  0  0  0  0  3  2  2  0  0  0  0 
UPL17 SGCNHPC  0  0  0  0  1  1  1  2  0  0  0  0 
UPL17 SGCNKNC  0  0  0  0  3  0  2  1  0  0  0  0 
UPL17 SGCRHRC  0  0  0  0  3  0  2  0  0  0  0  0 
UPL17 SGCRRKC  0  0  0  0  1  0  3  1  0  0  0  0 
UPL17 SGCSSWC  0  0  0  0  2  1  1  2  0  0  0  0 
UPL17 SGCWADC  0  0  0  0  1  2  1  2  0  0  0  0 
UPL17 SGCWLYC  0  0  0  0  2  1  1  1  0  0  0  0 
UPL17 SHCMIGC  0  0  0  0  0  2  2  2  0  0  0  0 
UPL17 SHCWSWC  0  0  0  0  1  1  1  2  0  0  0  0 
UPL17 SICNWPC  0  0  0  0  2  1  2  0  0  0  0  0 
UPL17 SICRLRC  0  0  0  0  1  2  1  1  0  0  0  0 
UPL17 SKCGMPC  0  0  0  0  0  2  1  2  0  0  0  0 
UPL17 SKCKWKC  0  0  0  0  1  1  2  1  0  0  0  0 
UPL17 SKCMNLC  0  0  0  0  0  3  1  1  0  0  0  0 
UPL17 SKCMPWC  0  0  0  0  0  2  2  2  0  0  0  0 
UPL17 SKCSDLC  0  0  0  0  1  0  2  3  0  0  0  0 
UPL17 SKCWMFC  0  0  0  0  2  1  3  0  0  0  0  0 
UPL17 SLCGENC  0  0  0  0  0  3  2  2  0  0  0  0 
UPL17 SLCHWMC  0  0  0  0  0  1  2  2  0  0  0  0 
UPL17 SLCVLRC  0  0  0  0  0  2  3  2  0  0  0  0 
UPL17 SLCWGTC  0  0  0  0  1  2  2  2  0  0  0  0 
UPL17 SMCFWLC  0  0  0  0  0  2  1  2  0  0  0  0 
UPL17 SNCFWWC  0  0  0  0  1  1  2  1  0  0  0  0 
UPL17 SNCKDMC  0  0  0  0  2  1  1  2  0  0  0  0 
UPL17 SNCKGVC  0  0  0  0  1  2  2  1  0  0  0  0 
UPL17 SNCMKLC  0  0  0  0  1  3  2  0  0  0  0  0 
UPL17 SQCIGWC  0  0  0  0  0  2  2  3  0  0  0  0 
UPL17 SRCFGWC  0  0  0  0  1  1  2  2  0  0  0  0 
UPL17 SRCFHPC  0  0  0  0  1  0  4  0  0  0  0  0 
UPL17 SRCNWRC  0  0  0  0  2  0  2  2  0  0  0  0 
UPL17 SRCWGSC  0  0  0  0  2  0  2  1  0  0  0  0 
UPL17 SRCWKGC  0  0  0  0  1  2  2  2  0  0  0  0 
UPL17 SSCGDWC  0  0  0  0  1  2  1  2  0  0  0  0 
UPL17 SSCGEWC  0  0  0  0  0  2  1  2  0  0  0  0 
UPL17 SSCGGSC  0  0  0  0  0  1  3  1  0  0  0  0 
UPL17 SSCGHWC  0  0  0  0  4  0  0  1  0  0  0  0 
UPL17 SSCMWLC  0  0  0  0  3  1  0  1  0  0  0  0 
UPL17 SSCTGPC  0  0  0  0  2  1  1  1  0  0  0  0 
UPL17 SSCWGKC  0  0  0  0  1  2  0  2  0  0  0  0 
UPL17 SSCWTGC  0  0  0  0  2  1  1  1  0  0  0  0 
UPL17 SVCLWWC  0  0  0  0  1  2  1  3  0  0  0  0 
UPL17 SWCHLLC  0  0  0  0  2  1  1  2  0  0  0  0 
UPL17 SWCHWLC  0  0  0  0  1  1  2  1  0  0  0  0 
UPL17 SWCNWEC  0  0  0  0  0  2  1  2  0  0  0  0 
UPL17 SWCRHWC  0  0  0  0  2  1  1  1  0  0  0  0 
UPL17 SWCRKGC  0  0  0  0  0  1  3  1  0  0  0  0 
UPL17 SWCRPNC  0  0  0  0  0  3  1  2  0  0  0  0 
UPL17 SWCRWQC  0  0  0  0  1  0  2  2  0  0  0  0 
UPL17 SWCRWVC  0  0  0  0  1  0  3  1  0  0  0  0 
UPL17 SWCSDWC  0  0  0  0  1  1  2  1  0  0  0  0 
UPL17 SWCSRKC  0  0  0  0  1  3  0  1  0  0  0  0 
UPL17 SWCSVWC  0  0  0  0  1  0  3  1  0  0  0  0 
UPL17 SWCTWFC  0  0  0  0  1  2  3  1  0  0  0  0 
UPL17 SWCTWIC  0  0  0  0  1  2  1  3  0  0  0  0 
UPL17 SWCWDKC  0  0  0  0  2  2  2  0  0  0  0  0 
UPL17 SWCWRRC  0  0  0  0  1  1  2  2  0  0  0  0 
UPL17 SYCRNGC  0  0  0  0  2  0  2  1  0  0  0  0 
UPL37 SACPKWC  0  0  0  0  3  2  1  2  0  0  0  0 
UPL37 SECGGHC  0  0  0  0  2  1  4  3  0  0  0  0 
UPL37 SECNLGC  0  0  0  0  1  2  3  3  0  0  0  0 
UPL37 SFCLHRC  0  0  0  0  2  2  2  3  0  0  0  0 
UPL37 SGCKKIC  0  0  0  0  3  1  2  3  0  0  0  0 
UPL37 SICNSWC  0  0  0  0  2  1  4  2  0  0  0  0 
UPL37 SKCARLC  0  0  0  0  0  4  3  4  0  0  0  0 
UPL37 SKCGWSC  0  0  0  0  1  1  3  3  0  0  0  0 
UPL37 SKCKRPC  0  0  0  0  1  2  3  2  0  0  0  0 
UPL37 SKCMGMC  0  0  0  0  3  2  2  1  0  0  0  0 
UPL37 SKCTIWC  0  0  0  0  4  1  0  3  0  0  0  0 
UPL37 SKCWWVC  0  0  0  0  2  3  3  3  0  0  0  0 
UPL37 SLCFFWC  0  0  0  0  1  2  2  3  0  0  0  0 
UPL37 SLCGFQC  0  0  0  0  2  2  2  3  0  0  0  0 
UPL37 SLCVLTC  0  0  0  0  2  2  3  2  0  0  0  0 
UPL37 SMCFWSC  0  0  0  0  2  0  3  3  0  0  0  0 
UPL37 SMCPLLC  0  0  0  0  4  0  2  3  0  0  0  0 
UPL37 SMCQKRC  0  0  0  0  4  2  2  1  0  0  0  0 
UPL37 SNCDLLC  0  0  0  0  4  2  3  1  0  0  0  0 
UPL37 SNCFSLC  0  0  0  0  2  2  2  2  0  0  0  0 
UPL37 SNCLKVC  0  0  0  0  1  3  2  2  0  0  0  0 
UPL37 SNCQPNC  0  0  0  0  1  3  2  4  0  0  0  0 
UPL37 SRCRPFC  0  0  0  0  2  4  2  1  0  0  0  0 
UPL37 SRCSGDC  0  0  0  0  3  0  5  3  0  0  0  0 
UPL37 SSCEEWC  0  0  0  0  0  2  4  2  0  0  0  0 
UPL37 STCGDLC  0  0  0  0  0  3  3  2  0  0  0  0 
UPL37 SVCKNWC  0  0  0  0  0  2  3  3  0  0  0  0 
UPL37 SYCWENC  0  0  0  0  1  1  4  2  0  0  0  0 
UPL57 SACFWGC  0  0  0  0  1  1  0  1  0  0  0  0 
UPL57 SACKMWC  0  0  0  0  1  0  0  0  0  0  0  0 
UPL57 SACLGRC  0  0  0  0  1  0  0  0  0  0  0  0 
UPL57 SACLKWC  0  0  0  0  0  0  2  0  0  0  0  0 
UPL57 SACMWWC  0  0  0  0  1  0  0  0  0  0  0  0 
UPL57 SACNNGC  0  0  0  0  2  0  1  0  0  0  0  0 
UPL57 SACPPEC  0  0  0  0  1  0  1  1  0  0  0  0 
UPL57 SACQGRC  0  0  0  0  1  1  1  1  0  0  0  0 
UPL57 SACRKGC  0  0  0  0  1  2  0  1  0  0  0  0 
UPL57 SACRLWC  0  0  0  0  0  2  0  1  0  0  0  0 
UPL57 SACRPWC  0  0  0  0  1  0  0  0  0  0  0  0 
UPL57 SACWGKC  0  0  0  0  1  0  0  0  0  0  0  0 
UPL57 SACWLSC  0  0  0  0  0  2  1  1  0  0  0  0 
UPL57 SACWMLC  0  0  0  0  0  0  2  1  0  0  0  0 
UPL57 SDCNPWC  0  0  0  0  1  1  0  2  0  0  0  0 
UPL57 SDCPSGC  0  0  0  0  0  1  0  0  0  0  0  0 
UPL57 SDCRLPC  0  0  0  0  0  1  0  0  0  0  0  0 
UPL57 SDCRWWC  0  0  0  0  0  0  1  1  0  0  0  0 
UPL57 SDCSMWC  0  0  0  0  0  1  0  0  0  0  0  0 
UPL57 SDCSWKC  0  0  0  0  1  1  0  0  0  0  0  0 
UPL57 SDCVFWC  0  0  0  0  2  1  0  1  0  0  0  0 
UPL57 SECLIGC  0  0  0  0  0  2  1  1  0  0  0  0 
UPL57 SECLNLC  0  0  0  0  0  0  1  1  0  0  0  0 
UPL57 SECLWKC  0  0  0  0  0  1  2  0  0  0  0  0 
UPL57 SECNSWC  0  0  0  0  0  0  1  0  0  0  0  0 
UPL57 SECNWWC  0  0  0  0  1  0  0  0  0  0  0  0 
UPL57 SECSSGC  0  0  0  0  0  0  1  1  0  0  0  0 
UPL57 SECSSWC  0  0  0  0  0  1  1  0  0  0  0  0 
UPL57 SECSWMC  0  0  0  0  0  1  1  1  0  0  0  0 
UPL57 SECWHSC  0  0  0  0  0  1  0  0  0  0  0  0 
UPL57 SECWNLC  0  0  0  0  1  0  1  1  0  0  0  0 
UPL57 SECWNRC  0  0  0  0  2  0  0  1  0  0  0  0 
UPL57 SECWTRC  0  0  0  0  1  1  1  1  0  0  0  0 
UPL57 SECWWMC  0  0  0  0  1  0  2  1  0  0  0  0 
UPL57 SFCEQWC  0  0  0  0  1  1  0  2  0  0  0  0 
UPL57 SFCGEKC  0  0  0  0  0  1  1  0  0  0  0  0 
UPL57 SFCGHLC  0  0  0  0  0  2  2  0  0  0  0  0 
UPL57 SFCGPPC  0  0  0  0  0  1  0  0  0  0  0  0 
UPL57 SFCHLLC  0  0  0  0  0  1  1  0  0  0  0  0 
UPL57 SFCKKGC  0  0  0  0  0  3  0  1  0  0  0  0 
UPL57 SFCKLWC  0  0  0  0  0  1  0  0  0  0  0  0 
UPL57 SFCKWWC  0  0  0  0  1  0  0  0  0  0  0  0 
UPL57 SFCMGGC  0  0  0  0  0  1  1  2  0  0  0  0 
UPL57 SFCMKGC  0  0  0  0  0  1  0  0  0  0  0  0 
UPL57 SFCMQMC  0  0  0  0  0  1  0  0  0  0  0  0 
UPL57 SFCMWWC  0  0  0  0  1  2  0  1  0  0  0  0 
UPL57 SFCNPWC  0  0  0  0  1  0  1  1  0  0  0  0 
UPL57 SFCNWGC  0  0  0  0  2  0  0  0  0  0  0  0 
UPL57 SFCPWLC  0  0  0  0  0  1  1  1  0  0  0  0 
UPL57 SFCQWWC  0  0  0  0  0  1  0  0  0  0  0  0 
UPL57 SFCRFWC  0  0  0  0  1  0  0  0  0  0  0  0 
UPL57 SFCRLWC  0  0  0  0  0  1  0  0  0  0  0  0 
UPL57 SFCRRWC  0  0  0  0  1  1  0  0  0  0  0  0 
UPL57 SFCRWHC  0  0  0  0  0  1  1  0  0  0  0  0 
UPL57 SFCSAGC  0  0  0  0  0  1  1  0  0  0  0  0 
UPL57 SFCTDWC  0  0  0  0  1  0  2  1  0  0  0  0 
UPL57 SFCWALC  0  0  0  0  0  0  1  0  0  0  0  0 
UPL57 SFCWDLC  0  0  0  0  0  1  0  0  0  0  0  0 
UPL57 SFCWGGC  0  0  0  0  1  0  0  0  0  0  0  0 
UPL57 SFCWGLC  0  0  0  0  0  1  0  0  0  0  0  0 
UPL57 SFCWLWC  0  0  0  0  1  0  0  0  0  0  0  0 
UPL57 SFCWMMC  0  0  0  0  1  0  0  0  0  0  0  0 
UPL57 SFCWRLC  0  0  0  0  2  0  0  0  0  0  0  0 
UPL57 SGCAPPC  0  0  0  0  0  0  2  2  0  0  0  0 
UPL57 SGCEGWC  0  0  0  0  1  0  1  0  0  0  0  0 
UPL57 SGCEKWC  0  0  0  0  0  1  0  0  0  0  0  0 
UPL57 SGCFLRC  0  0  0  0  1  0  2  1  0  0  0  0 
UPL57 SGCGLSC  0  0  0  0  2  1  0  0  0  0  0  0 
UPL57 SGCGQWC  0  0  0  0  2  1  1  0  0  0  0  0 
UPL57 SGCHGGC  0  0  0  0  1  0  0  1  0  0  0  0 
UPL57 SGCHPPC  0  0  0  0  1  0  0  0  0  0  0  0 
UPL57 SGCIAWC  0  0  0  0  0  1  1  1  0  0  0  0 
UPL57 SGCIGWC  0  0  0  0  1  0  0  0  0  0  0  0 
UPL57 SGCKEAC  0  0  0  0  1  0  2  1  0  0  0  0 
UPL57 SGCKGRC  0  0  0  0  1  0  2  1  0  0  0  0 
UPL57 SGCKKLC  0  0  0  0  2  0  1  0  0  0  0  0 
UPL57 SGCKKMC  0  0  0  0  0  1  0  0  0  0  0  0 
UPL57 SGCKKRC  0  0  0  0  0  1  0  1  0  0  0  0 
UPL57 SGCKLPC  0  0  0  0  1  0  1  1  0  0  0  0 
UPL57 SGCKRQC  0  0  0  0  0  0  2  0  0  0  0  0 
UPL57 SGCKRWC  0  0  0  0  0  1  0  0  0  0  0  0 
UPL57 SGCKSTC  0  0  0  0  0  0  1  1  0  0  0  0 
UPL57 SGCLALC  0  0  0  0  0  1  0  0  0  0  0  0 
UPL57 SGCLGSC  0  0  0  0  1  0  0  0  0  0  0  0 
UPL57 SGCLHTC  0  0  0  0  1  1  0  1  0  0  0  0 
UPL57 SGCLLAC  0  0  0  0  2  0  1  1  0  0  0  0 
UPL57 SGCLLEC  0  0  0  0  1  1  1  1  0  0  0  0 
UPL57 SGCLMWC  0  0  0  0  0  0  1  1  0  0  0  0 
UPL57 SGCLNPC  0  0  0  0  0  1  0  0  0  0  0  0 
UPL57 SGCLRNC  0  0  0  0  1  0  1  1  0  0  0  0 
UPL57 SGCLVWC  0  0  0  0  1  0  0  0  0  0  0  0 
UPL57 SGCNEQC  0  0  0  0  1  0  1  0  0  0  0  0 
UPL57 SGCNPWC  0  0  0  0  0  0  1  1  0  0  0  0 
UPL57 SGCPKMC  0  0  0  0  1  1  0  0  0  0  0  0 
UPL57 SGCPKNC  0  0  0  0  0  0  1  0  0  0  0  0 
UPL57 SGCPLWC  0  0  0  0  1  0  1  0  0  0  0  0 
UPL57 SGCPPWC  0  0  0  0  1  0  0  1  0  0  0  0 
UPL57 SGCPVWC  0  0  0  0  0  1  0  1  0  0  0  0 
UPL57 SGCQNSC  0  0  0  0  1  1  1  0  0  0  0  0 
UPL57 SGCRGRC  0  0  0  0  0  1  1  2  0  0  0  0 
UPL57 SGCRLNC  0  0  0  0  0  1  1  1  0  0  0  0 
UPL57 SGCRLRC  0  0  0  0  0  0  1  1  0  0  0  0 
UPL57 SGCRNGC  0  0  0  0  0  0  1  0  0  0  0  0 
UPL57 SGCSPGC  0  0  0  0  0  0  1  1  0  0  0  0 
UPL57 SGCSWWC  0  0  0  0  1  0  1  0  0  0  0  0 
UPL57 SGCTGLC  0  0  0  0  0  1  1  1  0  0  0  0 
UPL57 SGCWEKC  0  0  0  0  2  0  0  2  0  0  0  0 
UPL57 SGCWGGC  0  0  0  0  2  0  0  0  0  0  0  0 
UPL57 SGCWHLC  0  0  0  0  1  0  0  1  0  0  0  0 
UPL57 SGCWIVC  0  0  0  0  1  1  0  1  0  0  0  0 
UPL57 SGCWKLC  0  0  0  0  0  2  0  0  0  0  0  0 
UPL57 SGCWKWC  0  0  0  0  0  1  0  0  0  0  0  0 
UPL57 SGCWLDC  0  0  0  0  1  0  0  0  0  0  0  0 
UPL57 SGCWLGC  0  0  0  0  2  0  2  0  0  0  0  0 
UPL57 SGCWPRC  0  0  0  0  1  0  1  0  0  0  0  0 
UPL57 SGCWPWC  0  0  0  0  0  0  1  1  0  0  0  0 
UPL57 SGCWRPC  0  0  0  0  0  2  1  1  0  0  0  0 
UPL57 SGCWSRC  0  0  0  0  1  0  2  0  0  0  0  0 
UPL57 SGCWSWC  0  0  0  0  0  0  1  0  0  0  0  0 
UPL57 SGCWVLC  0  0  0  0  0  1  0  0  0  0  0  0 
UPL57 SGCWWGC  0  0  0  0  0  1  1  1  0  0  0  0 
UPL57 SGCYWGC  0  0  0  0  2  0  1  0  0  0  0  0 
UPL57 SHCKGLC  0  0  0  0  0  1  1  2  0  0  0  0 
UPL57 SHCKKPC  0  0  0  0  0  1  2  1  0  0  0  0 
UPL57 SHCKQLC  0  0  0  0  1  0  1  0  0  0  0  0 
UPL57 SHCLGHC  0  0  0  0  1  0  0  1  0  0  0  0 
UPL57 SHCLKWC  0  0  0  0  1  0  0  1  0  0  0  0 
UPL57 SHCLWVC  0  0  0  0  0  2  0  1  0  0  0  0 
UPL57 SHCNGRC  0  0  0  0  2  0  0  0  0  0  0  0 
UPL57 SHCQNLC  0  0  0  0  2  1  1  0  0  0  0  0 
UPL57 SHCWIGC  0  0  0  0  1  1  0  1  0  0  0  0 
UPL57 SHCWNGC  0  0  0  0  0  0  1  1  0  0  0  0 
UPL57 SHCWQGC  0  0  0  0  0  0  1  0  0  0  0  0 
UPL57 SHCWVWC  0  0  0  0  2  0  1  1  0  0  0  0 
UPL57 SHCYLWC  0  0  0  0  1  0  0  1  0  0  0  0 
UPL57 SICENWC  0  0  0  0  1  0  0  0  0  0  0  0 
UPL57 SICFLWC  0  0  0  0  0  1  0  0  0  0  0  0 
UPL57 SICFWPC  0  0  0  0  1  0  0  0  0  0  0  0 
UPL57 SICLRLC  0  0  0  0  0  0  2  2  0  0  0  0 
UPL57 SICNLWC  0  0  0  0  0  1  0  0  0  0  0  0 
UPL57 SICPPWC  0  0  0  0  1  0  3  0  0  0  0  0 
UPL57 SICSWGC  0  0  0  0  1  0  2  0  0  0  0  0 
UPL57 SICWGMC  0  0  0  0  0  1  1  1  0  0  0  0 
UPL57 SICWMRC  0  0  0  0  0  1  1  0  0  0  0  0 
UPL57 SKCAWGC  0  0  0  0  1  1  1  1  0  0  0  0 
UPL57 SKCEFWC  0  0  0  0  0  1  0  0  0  0  0  0 
UPL57 SKCEGKC  0  0  0  0  0  1  1  0  0  0  0  0 
UPL57 SKCFLLC  0  0  0  0  0  1  0  1  0  0  0  0 
UPL57 SKCGDLC  0  0  0  0  0  2  0  0  0  0  0  0 
UPL57 SKCGGPC  0  0  0  0  1  0  0  0  0  0  0  0 
UPL57 SKCGGRC  0  0  0  0  0  1  2  0  0  0  0  0 
UPL57 SKCGMRC  0  0  0  0  1  0  1  0  0  0  0  0 
UPL57 SKCGVLC  0  0  0  0  1  0  0  1  0  0  0  0 
UPL57 SKCHHWC  0  0  0  0  3  0  0  0  0  0  0  0 
UPL57 SKCHNWC  0  0  0  0  0  0  1  1  0  0  0  0 
UPL57 SKCHWHC  0  0  0  0  0  1  1  0  0  0  0  0 
UPL57 SKCHWMC  0  0  0  0  0  1  1  1  0  0  0  0 
UPL57 SKCIWKC  0  0  0  0  1  0  0  0  0  0  0  0 
UPL57 SKCKALC  0  0  0  0  1  0  2  1  0  0  0  0 
UPL57 SKCKDAC  0  0  0  0  0  1  1  0  0  0  0  0 
UPL57 SKCKHPC  0  0  0  0  1  1  0  0  0  0  0  0 
UPL57 SKCKHWC  0  0  0  0  1  0  1  0  0  0  0  0 
UPL57 SKCKLRC  0  0  0  0  0  1  0  0  0  0  0  0 
UPL57 SKCKMWC  0  0  0  0  1  0  1  0  0  0  0  0 
UPL57 SKCKQGC  0  0  0  0  0  1  0  0  0  0  0  0 
UPL57 SKCKRWC  0  0  0  0  1  1  1  0  0  0  0  0 
UPL57 SKCLAPC  0  0  0  0  1  1  1  1  0  0  0  0 
UPL57 SKCLNGC  0  0  0  0  1  0  1  0  0  0  0  0 
UPL57 SKCLQWC  0  0  0  0  0  0  1  0  0  0  0  0 
UPL57 SKCNARC  0  0  0  0  1  1  1  1  0  0  0  0 
UPL57 SKCNPWC  0  0  0  0  0  0  1  1  0  0  0  0 
UPL57 SKCNRWC  0  0  0  0  0  0  1  1  0  0  0  0 
UPL57 SKCPPLC  0  0  0  0  2  0  0  0  0  0  0  0 
UPL57 SKCRAWC  0  0  0  0  1  1  1  1  0  0  0  0 
UPL57 SKCRGQC  0  0  0  0  1  0  0  0  0  0  0  0 
UPL57 SKCRSWC  0  0  0  0  0  1  0  0  0  0  0  0 
UPL57 SKCRWGC  0  0  0  0  0  0  1  0  0  0  0  0 
UPL57 SKCRWWC  0  0  0  0  0  1  0  0  0  0  0  0 
UPL57 SKCSWKC  0  0  0  0  1  0  0  0  0  0  0  0 
UPL57 SKCTGGC  0  0  0  0  0  2  0  1  0  0  0  0 
UPL57 SKCVPWC  0  0  0  0  1  1  1  0  0  0  0  0 
UPL57 SKCWALC  0  0  0  0  2  0  1  0  0  0  0  0 
UPL57 SKCWDAC  0  0  0  0  0  0  1  1  0  0  0  0 
UPL57 SKCWGGC  0  0  0  0  1  0  0  1  0  0  0  0 
UPL57 SKCWGQC  0  0  0  0  0  0  2  1  0  0  0  0 
UPL57 SKCWKIC  0  0  0  0  0  1  0  0  0  0  0  0 
UPL57 SKCWKWC  0  0  0  0  0  1  0  0  0  0  0  0 
UPL57 SKCWLMC  0  0  0  0  0  1  0  0  0  0  0  0 
UPL57 SKCWMWC  0  0  0  0  1  0  1  0  0  0  0  0 
UPL57 SKCWNWC  0  0  0  0  1  0  1  0  0  0  0  0 
UPL57 SKCWRGC  0  0  0  0  0  0  2  2  0  0  0  0 
UPL57 SKCYAWC  0  0  0  0  2  1  0  0  0  0  0  0 
UPL57 SLCEAWC  0  0  0  0  1  0  1  0  0  0  0  0 
UPL57 SLCENGC  0  0  0  0  0  0  1  1  0  0  0  0 
UPL57 SLCFPRC  0  0  0  0  1  1  0  2  0  0  0  0 
UPL57 SLCFPWC  0  0  0  0  1  1  0  1  0  0  0  0 
UPL57 SLCFQLC  0  0  0  0  0  1  0  0  0  0  0  0 
UPL57 SLCFRWC  0  0  0  0  0  1  0  0  0  0  0  0 
UPL57 SLCGHRC  0  0  0  0  1  1  1  1  0  0  0  0 
UPL57 SLCGKWC  0  0  0  0  0  0  2  1  0  0  0  0 
UPL57 SLCGMLC  0  0  0  0  0  0  1  0  0  0  0  0 
UPL57 SLCIWGC  0  0  0  0  1  0  2  0  0  0  0  0 
UPL57 SLCIWWC  0  0  0  0  0  3  0  1  0  0  0  0 
UPL57 SLCKKLC  0  0  0  0  1  0  0  1  0  0  0  0 
UPL57 SLCLSPC  0  0  0  0  1  0  0  0  0  0  0  0 
UPL57 SLCMKWC  0  0  0  0  1  0  0  0  0  0  0  0 
UPL57 SLCRGMC  0  0  0  0  1  0  0  0  0  0  0  0 
UPL57 SLCRNLC  0  0  0  0  0  1  0  0  0  0  0  0 
UPL57 SLCSFWC  0  0  0  0  1  0  1  0  0  0  0  0 
UPL57 SLCSLAC  0  0  0  0  0  0  1  1  0  0  0  0 
UPL57 SLCSLGC  0  0  0  0  0  2  0  1  0  0  0  0 
UPL57 SLCTRRC  0  0  0  0  1  0  0  1  0  0  0  0 
UPL57 SLCTRWC  0  0  0  0  0  0  1  1  0  0  0  0 
UPL57 SLCWAWC  0  0  0  0  2  0  0  0  0  0  0  0 
UPL57 SLCWGGC  0  0  0  0  0  1  0  0  0  0  0  0 
UPL57 SLCWGMC  0  0  0  0  0  0  1  0  0  0  0  0 
UPL57 SLCWMGC  0  0  0  0  0  0  1  0  0  0  0  0 
UPL57 SLCWWWC  0  0  0  0  0  1  1  1  0  0  0  0 
UPL57 SMCGFLC  0  0  0  0  1  1  1  0  0  0  0  0 
UPL57 SMCGMWC  0  0  0  0  1  1  0  2  0  0  0  0 
UPL57 SMCGWNC  0  0  0  0  0  2  0  0  0  0  0  0 
UPL57 SMCKGWC  0  0  0  0  2  0  0  0  0  0  0  0 
UPL57 SMCKKKC  0  0  0  0  0  1  2  1  0  0  0  0 
UPL57 SMCKKMC  0  0  0  0  0  1  0  0  0  0  0  0 
UPL57 SMCKNLC  0  0  0  0  0  0  1  1  0  0  0  0 
UPL57 SMCLEWC  0  0  0  0  1  0  0  1  0  0  0  0 
UPL57 SMCLNPC  0  0  0  0  1  0  1  0  0  0  0  0 
UPL57 SMCSGGC  0  0  0  0  2  1  1  0  0  0  0  0 
UPL57 SMCSPMC  0  0  0  0  1  1  1  0  0  0  0  0 
UPL57 SMCWGLC  0  0  0  0  1  0  0  0  0  0  0  0 
UPL57 SMCWKLC  0  0  0  0  1  1  1  1  0  0  0  0 
UPL57 SNCALGC  0  0  0  0  2  0  0  0  0  0  0  0 
UPL57 SNCDWWC  0  0  0  0  0  1  0  0  0  0  0  0 
UPL57 SNCEHLC  0  0  0  0  0  1  0  0  0  0  0  0 
UPL57 SNCFAWC  0  0  0  0  0  1  1  1  0  0  0  0 
UPL57 SNCGLPC  0  0  0  0  0  1  0  0  0  0  0  0 
UPL57 SNCGLTC  0  0  0  0  0  1  0  1  0  0  0  0 
UPL57 SNCHSWC  0  0  0  0  1  0  0  0  0  0  0  0 
UPL57 SNCIWKC  0  0  0  0  0  0  1  0  0  0  0  0 
UPL57 SNCKFRC  0  0  0  0  0  1  0  1  0  0  0  0 
UPL57 SNCKKMC  0  0  0  0  0  2  1  1  0  0  0  0 
UPL57 SNCKQLC  0  0  0  0  0  0  1  1  0  0  0  0 
UPL57 SNCLGWC  0  0  0  0  0  1  1  1  0  0  0  0 
UPL57 SNCLMEC  0  0  0  0  1  1  1  0  0  0  0  0 
UPL57 SNCLPLC  0  0  0  0  1  0  0  0  0  0  0  0 
UPL57 SNCLSLC  0  0  0  0  2  0  2  0  0  0  0  0 
UPL57 SNCMMWC  0  0  0  0  1  1  0  0  0  0  0  0 
UPL57 SNCMSLC  0  0  0  0  1  1  0  0  0  0  0  0 
UPL57 SNCNDWC  0  0  0  0  0  0  1  0  0  0  0  0 
UPL57 SNCNRWC  0  0  0  0  2  0  1  0  0  0  0  0 
UPL57 SNCPGLC  0  0  0  0  0  2  0  1  0  0  0  0 
UPL57 SNCRGRC  0  0  0  0  0  1  0  0  0  0  0  0 
UPL57 SNCRLWC  0  0  0  0  0  1  0  0  0  0  0  0 
UPL57 SNCRNLC  0  0  0  0  0  1  0  0  0  0  0  0 
UPL57 SNCRSRC  0  0  0  0  0  1  0  0  0  0  0  0 
UPL57 SNCSFWC  0  0  0  0  0  1  1  1  0  0  0  0 
UPL57 SNCWDGC  0  0  0  0  0  0  1  0  0  0  0  0 
UPL57 SNCWGPC  0  0  0  0  1  0  2  0  0  0  0  0 
UPL57 SNCWGSC  0  0  0  0  0  1  1  0  0  0  0  0 
UPL57 SNCWLMC  0  0  0  0  1  1  0  1  0  0  0  0 
UPL57 SNCWVLC  0  0  0  0  1  1  0  1  0  0  0  0 
UPL57 SPCESLC  0  0  0  0  1  0  0  1  0  0  0  0 
UPL57 SPCLMWC  0  0  0  0  0  0  1  0  0  0  0  0 
UPL57 SPCLWSC  0  0  0  0  0  0  1  1  0  0  0  0 
UPL57 SPCWSPC  0  0  0  0  1  0  1  1  0  0  0  0 
UPL57 SQCGFWC  0  0  0  0  0  1  0  0  0  0  0  0 
UPL57 SQCSLKC  0  0  0  0  0  0  1  1  0  0  0  0 
UPL57 SRCFQWC  0  0  0  0  1  0  0  0  0  0  0  0 
UPL57 SRCGLWC  0  0  0  0  0  0  1  1  0  0  0  0 
UPL57 SRCKENC  0  0  0  0  2  0  1  1  0  0  0  0 
UPL57 SRCKKWC  0  0  0  0  0  1  0  0  0  0  0  0 
UPL57 SRCKNWC  0  0  0  0  1  1  0  0  0  0  0  0 
UPL57 SRCLMLC  0  0  0  0  0  1  0  0  0  0  0  0 
UPL57 SRCLNGC  0  0  0  0  1  0  1  0  0  0  0  0 
UPL57 SRCLWGC  0  0  0  0  1  0  0  0  0  0  0  0 
UPL57 SRCLWRC  0  0  0  0  1  0  1  0  0  0  0  0 
UPL57 SRCMMWC  0  0  0  0  1  0  0  0  0  0  0  0 
UPL57 SRCQWLC  0  0  0  0  0  1  0  1  0  0  0  0 
UPL57 SRCRLLC  0  0  0  0  2  0  1  0  0  0  0  0 
UPL57 SRCRLPC  0  0  0  0  1  0  1  1  0  0  0  0 
UPL57 SRCSHWC  0  0  0  0  1  0  0  0  0  0  0  0 
UPL57 SRCSPRC  0  0  0  0  1  1  1  0  0  0  0  0 
UPL57 SRCSSLC  0  0  0  0  0  0  1  0  0  0  0  0 
UPL57 SRCSWGC  0  0  0  0  0  0  1  0  0  0  0  0 
UPL57 SRCSWWC  0  0  0  0  1  0  1  0  0  0  0  0 
UPL57 SRCWAGC  0  0  0  0  2  2  0  0  0  0  0  0 
UPL57 SRCWPMC  0  0  0  0  0  0  2  1  0  0  0  0 
UPL57 SRCWSPC  0  0  0  0  1  1  0  1  0  0  0  0 
UPL57 SRCWTLC  0  0  0  0  1  0  0  0  0  0  0  0 
UPL57 SRCWVMC  0  0  0  0  0  1  1  1  0  0  0  0 
UPL57 SRCWWGC  0  0  0  0  0  1  1  2  0  0  0  0 
UPL57 SSCAGGC  0  0  0  0  1  1  1  0  0  0  0  0 
UPL57 SSCALMC  0  0  0  0  2  0  0  1  0  0  0  0 
UPL57 SSCDWWC  0  0  0  0  0  0  1  1  0  0  0  0 
UPL57 SSCIDGC  0  0  0  0  1  1  1  0  0  0  0  0 
UPL57 SSCKQNC  0  0  0  0  1  0  0  0  0  0  0  0 
UPL57 SSCKRAC  0  0  0  0  1  1  2  0  0  0  0  0 
UPL57 SSCLGLC  0  0  0  0  0  2  0  1  0  0  0  0 
UPL57 SSCLLGC  0  0  0  0  1  0  0  0  0  0  0  0 
UPL57 SSCLMTC  0  0  0  0  1  0  0  1  0  0  0  0 
UPL57 SSCMNWC  0  0  0  0  1  0  0  0  0  0  0  0 
UPL57 SSCMSWC  0  0  0  0  0  0  1  1  0  0  0  0 
UPL57 SSCNFWC  0  0  0  0  0  1  1  1  0  0  0  0 
UPL57 SSCNLMC  0  0  0  0  0  0  1  1  0  0  0  0 
UPL57 SSCNSWC  0  0  0  0  0  0  1  0  0  0  0  0 
UPL57 SSCPWWC  0  0  0  0  0  1  1  1  0  0  0  0 
UPL57 SSCQWLC  0  0  0  0  0  2  0  0  0  0  0  0 
UPL57 SSCRDPC  0  0  0  0  1  0  1  1  0  0  0  0 
UPL57 SSCRFLC  0  0  0  0  2  1  0  1  0  0  0  0 
UPL57 SSCRGWC  0  0  0  0  1  0  2  1  0  0  0  0 
UPL57 SSCRRWC  0  0  0  0  2  0  2  0  0  0  0  0 
UPL57 SSCRWRC  0  0  0  0  0  1  2  1  0  0  0  0 
UPL57 SSCWARC  0  0  0  0  0  0  2  1  0  0  0  0 
UPL57 SSCWDLC  0  0  0  0  2  1  1  0  0  0  0  0 
UPL57 SSCWLLC  0  0  0  0  0  0  1  1  0  0  0  0 
UPL57 SSCWWKC  0  0  0  0  0  2  0  0  0  0  0  0 
UPL57 STCENPC  0  0  0  0  2  0  0  1  0  0  0  0 
UPL57 STCLMWC  0  0  0  0  0  0  1  0  0  0  0  0 
UPL57 STCMPWC  0  0  0  0  0  0  2  1  0  0  0  0 
UPL57 STCRSLC  0  0  0  0  1  1  0  1  0  0  0  0 
UPL57 STCVLWC  0  0  0  0  3  1  0  0  0  0  0  0 
UPL57 STCWWRC  0  0  0  0  0  1  0  0  0  0  0  0 
UPL57 SVCARWC  0  0  0  0  1  1  1  1  0  0  0  0 
UPL57 SVCGQWC  0  0  0  0  1  0  1  0  0  0  0  0 
UPL57 SVCKGWC  0  0  0  0  1  1  1  1  0  0  0  0 
UPL57 SVCLWLC  0  0  0  0  1  0  0  0  0  0  0  0 
UPL57 SVCNGWC  0  0  0  0  1  1  0  1  0  0  0  0 
UPL57 SVCNWMC  0  0  0  0  2  0  0  1  0  0  0  0 
UPL57 SVCRRRC  0  0  0  0  0  0  2  0  0  0  0  0 
UPL57 SVCSGWC  0  0  0  0  2  0  1  1  0  0  0  0 
UPL57 SVCWLLC  0  0  0  0  1  0  0  0  0  0  0  0 
UPL57 SVCWWPC  0  0  0  0  0  0  1  1  0  0  0  0 
UPL57 SWCAFLC  0  0  0  0  1  2  0  1  0  0  0  0 
UPL57 SWCALSC  0  0  0  0  1  0  0  0  0  0  0  0 
UPL57 SWCEPLC  0  0  0  0  1  0  0  0  0  0  0  0 
UPL57 SWCFRLC  0  0  0  0  0  2  0  2  0  0  0  0 
UPL57 SWCFWLC  0  0  0  0  2  0  1  0  0  0  0  0 
UPL57 SWCGLWC  0  0  0  0  0  0  1  0  0  0  0  0 
UPL57 SWCGMWC  0  0  0  0  0  0  1  0  0  0  0  0 
UPL57 SWCGNGC  0  0  0  0  1  1  0  1  0  0  0  0 
UPL57 SWCGSGC  0  0  0  0  1  0  2  1  0  0  0  0 
UPL57 SWCHVMC  0  0  0  0  0  2  1  0  0  0  0  0 
UPL57 SWCILWC  0  0  0  0  0  0  1  0  0  0  0  0 
UPL57 SWCKEGC  0  0  0  0  1  0  1  0  0  0  0  0 
UPL57 SWCKELC  0  0  0  0  1  0  1  1  0  0  0  0 
UPL57 SWCKWWC  0  0  0  0  0  1  0  0  0  0  0  0 
UPL57 SWCLGLC  0  0  0  0  1  1  0  1  0  0  0  0 
UPL57 SWCLLWC  0  0  0  0  0  1  0  0  0  0  0  0 
UPL57 SWCLNMC  0  0  0  0  1  0  1  0  0  0  0  0 
UPL57 SWCLSLC  0  0  0  0  1  0  0  1  0  0  0  0 
UPL57 SWCLTPC  0  0  0  0  1  1  0  0  0  0  0  0 
UPL57 SWCLWSC  0  0  0  0  1  1  0  0  0  0  0  0 
UPL57 SWCLWWC  0  0  0  0  1  0  0  0  0  0  0  0 
UPL57 SWCMFLC  0  0  0  0  0  0  1  1  0  0  0  0 
UPL57 SWCNLPC  0  0  0  0  1  0  0  0  0  0  0  0 
UPL57 SWCNLRC  0  0  0  0  1  1  0  1  0  0  0  0 
UPL57 SWCQLGC  0  0  0  0  1  0  1  0  0  0  0  0 
UPL57 SWCRPRC  0  0  0  0  0  1  2  0  0  0  0  0 
UPL57 SWCRWGC  0  0  0  0  0  0  1  1  0  0  0  0 
UPL57 SWCRWKC  0  0  0  0  0  1  0  0  0  0  0  0 
UPL57 SWCSLLC  0  0  0  0  0  0  1  1  0  0  0  0 
UPL57 SWCSPLC  0  0  0  0  0  1  1  0  0  0  0  0 
UPL57 SWCSWDC  0  0  0  0  0  1  1  1  0  0  0  0 
UPL57 SWCSWEC  0  0  0  0  0  0  2  1  0  0  0  0 
UPL57 SWCSWMC  0  0  0  0  0  1  0  0  0  0  0  0 
UPL57 SWCWARC  0  0  0  0  0  0  1  1  0  0  0  0 
UPL57 SWCWGMC  0  0  0  0  1  0  2  0  0  0  0  0 
UPL57 SWCWKWC  0  0  0  0  0  2  0  1  0  0  0  0 
UPL57 SWCWMQC  0  0  0  0  1  0  0  1  0  0  0  0 
UPL57 SWCWMRC  0  0  0  0  0  0  1  1  0  0  0  0 
UPL57 SWCWTKC  0  0  0  0  1  0  2  1  0  0  0  0 
UPL57 SWCWWGC  0  0  0  0  1  0  1  1  0  0  0  0 
UPL57 SWCWWIC  0  0  0  0  0  1  0  0  0  0  0  0 
UPL57 SWCWWRC  0  0  0  0  1  0  0  0  0  0  0  0 
UPL57 SWCWWSC  0  0  0  0  2  0  2  0  0  0  0  0 
UPL57 SWCWWWC  0  0  0  0  0  0  1  1  0  0  0  0 
UPL57 SWCYGLC  0  0  0  0  0  1  0  1  0  0  0  0 
UPL57 SYCFGWC  0  0  0  0  2  0  0  0  0  0  0  0 
UPL57 SYCGPLC  0  0  0  0  0  0  2  0  0  0  0  0 
UPL57 SYCNAWC  0  0  0  0  2  0  0  0  0  0  0  0 
UPL57 SYCPWTC  0  0  0  0  1  0  0  0  0  0  0  0 
UPN22 SACGWDC  0  0  0  0  0  0  0  0  1  3  4  3 
UPN22 SECKGLC  0  0  0  0  0  0  0  0  2  3  2  6 
UPN22 SECNTWC  0  0  0  0  0  0  0  0  2  1  2  2 
UPN22 SECRGWC  0  0  0  0  0  0  0  0  3  4  3  3 
UPN22 SFCPGGC  0  0  0  0  0  0  0  0  4  1  2  3 
UPN22 SGCHWNC  0  0  0  0  0  0  0  0  2  2  3  3 
UPN22 SGCKSPC  0  0  0  0  0  0  0  0  2  2  2  3 
UPN22 SGCNNWC  0  0  0  0  0  0  0  0  4  2  1  5 
UPN22 SGCQNPC  0  0  0  0  0  0  0  0  3  1  2  3 
UPN22 SGCWGAC  0  0  0  0  0  0  0  0  2  4  6  8 
UPN22 SICHLLC  0  0  0  0  0  0  0  0  4  1  1  1 
UPN22 SKCMWQC  0  0  0  0  0  0  0  0  6  3  1  4 
UPN22 SKCPWNC  0  0  0  0  0  0  0  0  1  4  3  2 
UPN22 SLCFWNC  0  0  0  0  0  0  0  0  1  2  3  2 
UPN22 SLCHWPC  0  0  0  0  0  0  0  0  1  3  4  4 
UPN22 SLCKWLC  0  0  0  0  0  0  0  0  3  5  6  7 
UPN22 SLCKWWC  0  0  0  0  0  0  0  0  2  1  3  2 
UPN22 SLCPNSC  0  0  0  0  0  0  0  0  3  3  5  6 
UPN22 SLCWKKC  0  0  0  0  0  0  0  0  4  4  6  5 
UPN22 SMCHWWC  0  0  0  0  0  0  0  0  3  2  6  5 
UPN22 SNCGKLC  0  0  0  0  0  0  0  0  1  2  7  5 
UPN22 SNCKTGC  0  0  0  0  0  0  0  0  2  4  5  5 
UPN22 SNCWGWC  0  0  0  0  0  0  0  0  1  2  3  3 
UPN22 SNCWWSC  0  0  0  0  0  0  0  0  7  5  5  7 
UPN22 SSCEWLC  0  0  0  0  0  0  0  0  6  0  1  0 
UPN22 SSCGGPC  0  0  0  0  0  0  0  0  1  2  2  2 
UPN22 SSCWSWC  0  0  0  0  0  0  0  0  1  2  2  2 
UPN22 STCTGWC  0  0  0  0  0  0  0  0  4  1  2  2 
UPN22 STCWNEC  0  0  0  0  0  0  0  0  6  5  4  6 
UPN22 SVCLGLC  0  0  0  0  0  0  0  0  2  2  1  5 
UPN22 SWCFALC  0  0  0  0  0  0  0  0  6  2  1  1 
UPN22 SWCNWNC  0  0  0  0  0  0  0  0  0  4  3  0 
UPN22 SWCPWKC  0  0  0  0  0  0  0  0  1  1  4  3 
UPN22 SWCWMGC  0  0  0  0  0  0  0  0  1  2  3  3 
UPN52 SACFLWC  0  0  0  0  0  0  0  0  0  0  1  0 
UPN52 SDCWGPC  0  0  0  0  0  0  0  0  2  0  1  0 
UPN52 SECLGWC  0  0  0  0  0  0  0  0  1  1  0  1 
UPN52 SECLWDC  0  0  0  0  0  0  0  0  2  2  0  1 
UPN52 SECWWNC  0  0  0  0  0  0  0  0  1  0  0  0 
UPN52 SGCARLC  0  0  0  0  0  0  0  0  2  0  1  1 
UPN52 SGCFREC  0  0  0  0  0  0  0  0  0  0  0  1 
UPN52 SGCFWMC  0  0  0  0  0  0  0  0  1  0  1  0 
UPN52 SGCGKNC  0  0  0  0  0  0  0  0  0  0  1  0 
UPN52 SGCLGHC  0  0  0  0  0  0  0  0  1  0  2  1 
UPN52 SGCLLKC  0  0  0  0  0  0  0  0  1  1  0  1 
UPN52 SGCMWPC  0  0  0  0  0  0  0  0  0  0  0  1 
UPN52 SGCRMWC  0  0  0  0  0  0  0  0  0  1  1  1 
UPN52 SGCSGLC  0  0  0  0  0  0  0  0  1  0  1  0 
UPN52 SGCSGPC  0  0  0  0  0  0  0  0  1  0  0  0 
UPN52 SGCSMWC  0  0  0  0  0  0  0  0  1  0  1  1 
UPN52 SGCTMPC  0  0  0  0  0  0  0  0  0  1  0  2 
UPN52 SGCTWRC  0  0  0  0  0  0  0  0  1  0  0  1 
UPN52 SGCVYRC  0  0  0  0  0  0  0  0  1  0  1  1 
UPN52 SGCWWLC  0  0  0  0  0  0  0  0  0  1  0  4 
UPN52 SHCSWWC  0  0  0  0  0  0  0  0  1  1  0  0 
UPN52 SHCWALC  0  0  0  0  0  0  0  0  1  1  0  1 
UPN52 SHCWRPC  0  0  0  0  0  0  0  0  0  0  0  2 
UPN52 SKCKIWC  0  0  0  0  0  0  0  0  0  0  0  1 
UPN52 SKCLRWC  0  0  0  0  0  0  0  0  1  0  0  0 
UPN52 SKCMNGC  0  0  0  0  0  0  0  0  1  0  0  1 
UPN52 SKCMPGC  0  0  0  0  0  0  0  0  0  0  1  1 
UPN52 SKCMWSC  0  0  0  0  0  0  0  0  2  1  0  0 
UPN52 SKCNHLC  0  0  0  0  0  0  0  0  0  0  0  1 
UPN52 SKCNWWC  0  0  0  0  0  0  0  0  0  1  2  0 
UPN52 SKCPNLC  0  0  0  0  0  0  0  0  0  0  0  1 
UPN52 SKCTWWC  0  0  0  0  0  0  0  0  0  1  1  1 
UPN52 SLCLEPC  0  0  0  0  0  0  0  0  0  0  1  2 
UPN52 SLCLGGC  0  0  0  0  0  0  0  0  0  1  0  0 
UPN52 SLCLKPC  0  0  0  0  0  0  0  0  1  0  1  0 
UPN52 SLCLRLC  0  0  0  0  0  0  0  0  1  0  0  0 
UPN52 SLCMMWC  0  0  0  0  0  0  0  0  0  1  1  1 
UPN52 SLCTWLC  0  0  0  0  0  0  0  0  0  0  1  0 
UPN52 SLCWKPC  0  0  0  0  0  0  0  0  0  0  0  1 
UPN52 SLCWYWC  0  0  0  0  0  0  0  0  0  1  0  0 
UPN52 SMCNRNC  0  0  0  0  0  0  0  0  0  0  1  0 
UPN52 SMCWKRC  0  0  0  0  0  0  0  0  2  0  0  0 
UPN52 SMCYSWC  0  0  0  0  0  0  0  0  1  1  1  1 
UPN52 SNCELGC  0  0  0  0  0  0  0  0  0  1  1  1 
UPN52 SNCGHWC  0  0  0  0  0  0  0  0  1  0  1  1 
UPN52 SNCGNAC  0  0  0  0  0  0  0  0  2  1  1  1 
UPN52 SNCHLGC  0  0  0  0  0  0  0  0  0  3  0  2 
UPN52 SNCIRLC  0  0  0  0  0  0  0  0  0  0  1  0 
UPN52 SNCIWWC  0  0  0  0  0  0  0  0  0  0  2  0 
UPN52 SNCLNLC  0  0  0  0  0  0  0  0  1  0  0  0 
UPN52 SNCMGWC  0  0  0  0  0  0  0  0  1  0  0  0 
UPN52 SNCQWGC  0  0  0  0  0  0  0  0  0  0  1  0 
UPN52 SNCSWWC  0  0  0  0  0  0  0  0  0  1  1  0 
UPN52 SNCTGPC  0  0  0  0  0  0  0  0  4  0  1  0 
UPN52 SNCWNAC  0  0  0  0  0  0  0  0  1  1  0  1 
UPN52 SNCWPNC  0  0  0  0  0  0  0  0  0  0  1  0 
UPN52 SPCENPC  0  0  0  0  0  0  0  0  0  0  1  0 
UPN52 SPCHPGC  0  0  0  0  0  0  0  0  2  0  2  1 
UPN52 SPCQNWC  0  0  0  0  0  0  0  0  1  2  0  2 
UPN52 SPCWKGC  0  0  0  0  0  0  0  0  1  0  1  0 
UPN52 SQCWGWC  0  0  0  0  0  0  0  0  0  0  1  0 
UPN52 SSCGLMC  0  0  0  0  0  0  0  0  0  1  1  1 
UPN52 SSCHWGC  0  0  0  0  0  0  0  0  1  0  2  0 
UPN52 SSCIYWC  0  0  0  0  0  0  0  0  0  0  1  1 
UPN52 SSCPNLC  0  0  0  0  0  0  0  0  1  1  0  1 
UPN52 SSCWIGC  0  0  0  0  0  0  0  0  0  1  0  0 
UPN52 STCEWNC  0  0  0  0  0  0  0  0  0  0  0  2 
UPN52 STCWGMC  0  0  0  0  0  0  0  0  0  0  0  1 
UPN52 STCWSLC  0  0  0  0  0  0  0  0  0  0  2  0 
UPN52 SVCRMGC  0  0  0  0  0  0  0  0  0  1  1  1 
UPN52 SWCELWC  0  0  0  0  0  0  0  0  0  0  0  2 
UPN52 SWCGRWC  0  0  0  0  0  0  0  0  1  1  1  2 
UPN52 SWCHDLC  0  0  0  0  0  0  0  0  0  1  1  1 
UPN52 SWCHLEC  0  0  0  0  0  0  0  0  0  1  2  1 
UPN52 SWCILGC  0  0  0  0  0  0  0  0  1  0  2  1 
UPN52 SWCLTWC  0  0  0  0  0  0  0  0  1  0  1  1 
UPN52 SWCNHWC  0  0  0  0  0  0  0  0  0  1  1  1 
UPN52 SWCPFWC  0  0  0  0  0  0  0  0  1  0  1  1 
UPN52 SWCWSWC  0  0  0  0  0  0  0  0  1  1  0  1 
UPN52 SYCLWWC  0  0  0  0  0  0  0  0  1  0  0  0 
UPN52 SYCWKLC  0  0  0  0  0  0  0  0  1  0  1  1 
UPN62 SDCWGHC  0  0  0  0  0  0  0  0  1  2  1  2 
UPN62 SGCVGGC  0  0  0  0  0  0  0  0  1  0  3  2 
UPN62 SICGWPC  0  0  0  0  0  0  0  0  3  1  2  0 
UPN62 SICMPRC  0  0  0  0  0  0  0  0  1  2  1  2 
UPN62 SKCPGLC  0  0  0  0  0  0  0  0  2  1  2  1 
UPN62 SLCNVWC  0  0  0  0  0  0  0  0  1  1  2  2 
UPN62 SLCPWWC  0  0  0  0  0  0  0  0  1  1  2  2 
UPN62 STCDWWC  0  0  0  0  0  0  0  0  0  2  2  2 
UPN62 STCWKPC  0  0  0  0  0  0  0  0  1  1  2  2 
UAS24 SECVMGC  0  0  0  0  0  0  5  0  3  5 11 10 
UAS24 SFCNHGC  0  0  0  0  0  2  2  1  3  4  7  7 
UAS24 SFCSMGC  0  0  0  0  1  0  0  0  2  3  3  4 
UAS24 SGCAPQC  0  0  0  0  0  1  0  0  4  4  4  7 
UAS24 SGCAWSC  0  0  0  0  0  3  2  1  7  5  9 12 
UAS24 SGCLKGC  0  0  0  0  1  0  0  0  7  2  5  5 
UAS24 SGCNKGC  0  0  0  0  1  0  0  1  8  9  4  3 
UAS24 SGCQGFC  0  0  0  0  1  0  2  0  4  5  7  8 
UAS24 SGCYTMC  0  0  0  0  1  0  0  1  4  4  3  5 
UAS24 SICLSRC  0  0  0  0  1  0  0  0  3  5 10  6 
UAS24 SICPGHC  0  0  0  0  1  0  0  1  4  4  7  7 
UAS24 SLCMALC  0  0  0  0  0  0  1  0  3  4  5  6 
UAS24 SLCNGRC  0  0  0  0  2  1  2  0 13 18 25 26 
UAS24 SLCWDGC  0  0  0  0  0  0  1  1  9  5  3  8 
UAS24 SLCWWNC  0  0  0  0  1  0  0  0  3  1  4  4 
UAS24 SMCLPPC  0  0  0  0  0  1  3  2  7  6  5  6 
UAS24 SMCNALC  0  0  0  0  0  1  0  0  9  8  6 11 
UAS24 SMCQIGC  0  0  0  0  2  1  0  1 14  8  6 13 
UAS24 SMCWKGC  0  0  0  0  0  0  2  2  6  2  5  6 
UAS24 SNCFWGC  0  0  0  0  0  1  0  1  3  5  8  9 
UAS24 SNCWRGC  0  0  0  0  1  1  0  0  3  5  4  6 
UAS24 SPCKEGC  0  0  0  0  1  1  2  0  4  7  5  3 
UAS24 SQCAWRC  0  0  0  0  0  0  1  0  3  2  3  4 
UAS24 SQCPNWC  0  0  0  0  0  1  0  0  3  1  4  4 
UAS24 SVCLHGC  0  0  0  0  0  2  0  1  5  5  8  9 
UAS24 SVCWHLC  0  0  0  0  0  0  1  0  2  2  4  4 
UAS24 SWCDSWC  0  0  0  0  0  2  0  1  5  7 11 11 
UAS24 SWCFGGC  0  0  0  0  2  0  0  0  9  3  4  5 
UAS24 SWCGGLC  0  0  0  0  2  0  1  0 10  9  7 10 
UAS24 SWCHGRC  0  0  0  0  0  1  0  0  4  6  4  8 
UAS24 SWCPGRC  0  0  0  0  0  1  0  0  6  6 11 12 
UAS24 SWCPKPC  0  0  0  0  0  1  1  1  5  4  7  8 
UAS24 SWCQWNC  0  0  0  0  2  1  0  1  5  8  3  9 
UAS24 SWCSQWC  0  0  0  0  0  0  1  0  2  2  4  4 
UAS24 SWCTLGC  0  0  0  0  0  1  0  1  2  5  6  5 
UAS24 SWCVGGC  0  0  0  0  3  0  2  0  6  4  6  5 
UAS24 SWCWPGC  0  0  0  0  0  1  0  0  1  4  3  4 
UAS24 SWCWRVC  0  0  0  0  2  0  0  0  6  3  3  7 
UAS24 SYCGPWC  0  0  0  0  0  1  0  0  2  2  4  4 
UAS38 SFCWDRC  0  0  0  0  3  3  5  4  0  0  0  1 
UAS38 SKCGTGC  0  0  0  0  3  1  3  2  1  0  0  0 
UAS38 SKCNNDC  0  0  0  0  2  2  2  2  0  0  0  1 
UAS38 SMCDWLC  0  0  0  0  0  2  4  3  0  0  0  1 
UAS38 SWCFQMC  0  0  0  0  3  1  2  2  0  0  0  1 
UAS38 SWCPQPC  0  0  0  0  3  2  2  1  0  0  1  0 
UAS38 SWCSWSC  0  0  0  0  2  1  4  1  1  0  0  0 
UAS54 SACHWPC  0  0  0  0  0  0  1  1  1  0  1  1 
UAS54 SDCLPLC  0  0  0  0  1  0  0  1  1  0  1  1 
UAS54 SDCWGSC  0  0  0  0  1  0  0  0  0  1  1  1 
UAS54 SECGWPC  0  0  0  0  0  1  0  1  1  1  1  1 
UAS54 SECHWMC  0  0  0  0  1  0  0  0  0  1  1  1 
UAS54 SECLGPC  0  0  0  0  0  0  1  1  1  0  1  1 
UAS54 SFCGGPC  0  0  0  0  0  1  0  0  1  0  2  1 
UAS54 SFCKKPC  0  0  0  0  2  0  0  1  0  1  2  1 
UAS54 SFCKNRC  0  0  0  0  0  0  1  0  1  0  1  1 
UAS54 SFCRGGC  0  0  0  0  1  0  0  0  1  0  1  1 
UAS54 SFCTRWC  0  0  0  0  1  1  0  0  1  0  1  1 
UAS54 SFCVLRC  0  0  0  0  1  1  0  0  0  0  1  3 
UAS54 SFCWGNC  0  0  0  0  0  1  0  0  0  1  1  1 
UAS54 SFCWMWC  0  0  0  0  0  1  0  0  1  1  0  1 
UAS54 SFCWWPC  0  0  0  0  0  0  1  0  0  0  1  1 
UAS54 SGCAWLC  0  0  0  0  0  0  1  0  1  0  1  1 
UAS54 SGCFQWC  0  0  0  0  1  0  0  0  1  1  0  1 
UAS54 SGCGIWC  0  0  0  0  0  0  1  1  2  0  2  0 
UAS54 SGCHFWC  0  0  0  0  0  1  0  0  2  1  0  0 
UAS54 SGCIGDC  0  0  0  0  1  1  0  0  0  1  2  1 
UAS54 SGCLDLC  0  0  0  0  0  0  1  0  0  1  1  1 
UAS54 SGCLSLC  0  0  0  0  0  0  1  1  1  1  1  1 
UAS54 SGCMTWC  0  0  0  0  0  0  1  0  0  1  1  1 
UAS54 SGCMWAC  0  0  0  0  0  1  1  1  1  1  0  2 
UAS54 SGCNRPC  0  0  0  0  0  1  0  0  2  1  0  1 
UAS54 SGCQGWC  0  0  0  0  0  0  1  1  0  1  1  1 
UAS54 SHCWAWC  0  0  0  0  0  1  0  0  0  1  1  1 
UAS54 SICELLC  0  0  0  0  1  0  1  0  0  1  1  1 
UAS54 SICKLTC  0  0  0  0  0  0  1  0  2  1  0  1 
UAS54 SICKNMC  0  0  0  0  1  0  0  0  1  0  1  1 
UAS54 SICLWAC  0  0  0  0  0  0  1  0  0  2  1  1 
UAS54 SICLWKC  0  0  0  0  0  0  1  0  0  1  2  0 
UAS54 SICQGSC  0  0  0  0  2  0  0  0  1  1  0  2 
UAS54 SICTWWC  0  0  0  0  0  1  1  0  0  1  1  1 
UAS54 SICWLMC  0  0  0  0  0  1  0  0  1  0  0  1 
UAS54 SICWWLC  0  0  0  0  0  0  1  1  0  1  1  1 
UAS54 SKCEGWC  0  0  0  0  0  0  1  0  0  1  1  1 
UAS54 SKCMWLC  0  0  0  0  0  1  0  0  1  0  1  1 
UAS54 SKCNLGC  0  0  0  0  0  0  1  0  1  0  0  1 
UAS54 SKCSDPC  0  0  0  0  2  0  0  1  1  1  1  1 
UAS54 SKCTGLC  0  0  0  0  0  1  0  1  0  1  1  1 
UAS54 SLCKPGC  0  0  0  0  0  0  1  0  0  1  1  1 
UAS54 SLCLGLC  0  0  0  0  1  0  0  0  1  0  1  0 
UAS54 SLCNLWC  0  0  0  0  1  0  0  0  1  1  1  1 
UAS54 SLCSNGC  0  0  0  0  1  0  1  0  1  0  1  1 
UAS54 SLCVQGC  0  0  0  0  0  1  0  0  0  1  1  0 
UAS54 SMCGWSC  0  0  0  0  1  1  0  0  1  2  0  1 
UAS54 SMCNWWC  0  0  0  0  1  0  0  0  0  1  1  1 
UAS54 SMCSEPC  0  0  0  0  0  1  1  1  0  2  0  2 
UAS54 SNCKKDC  0  0  0  0  0  0  1  0  0  1  1  0 
UAS54 SNCKTLC  0  0  0  0  0  0  1  0  0  0  1  1 
UAS54 SNCKWWC  0  0  0  0  0  0  1  0  0  0  1  3 
UAS54 SNCRWLC  0  0  0  0  0  1  0  1  0  1  1  1 
UAS54 SNCWEGC  0  0  0  0  0  1  0  0  1  0  0  2 
UAS54 SNCWWKC  0  0  0  0  1  0  0  0  2  1  0  0 
UAS54 SPCWWSC  0  0  0  0  0  0  1  0  0  0  1  1 
UAS54 SRCETWC  0  0  0  0  1  0  0  0  0  0  1  1 
UAS54 SRCLTGC  0  0  0  0  1  0  0  0  1  0  0  1 
UAS54 SSCKNWC  0  0  0  0  1  0  1  0  1  1  0  1 
UAS54 SSCLGGC  0  0  0  0  0  0  1  1  0  0  2  2 
UAS54 SSCNGEC  0  0  0  0  1  0  0  0  0  1  1  1 
UAS54 SSCNGLC  0  0  0  0  1  0  0  0  2  0  1  0 
UAS54 SSCWGRC  0  0  0  0  1  0  0  0  0  1  1  1 
UAS54 STCLAWC  0  0  0  0  1  0  0  0  1  1  0  1 
UAS54 STCLEQC  0  0  0  0  1  0  0  0  1  0  1  0 
UAS54 SWCFIWC  0  0  0  0  0  1  0  0  1  1  0  1 
UAS54 SWCKKMC  0  0  0  0  1  0  0  0  0  1  1  1 
UAS54 SWCLLKC  0  0  0  0  1  0  0  0  1  0  1  1 
UAS54 SWCTWWC  0  0  0  0  1  0  0  0  1  1  0  2 
UAS54 SWCVLGC  0  0  0  0  1  0  0  1  0  1  2  1 
UAS54 SWCWGGC  0  0  0  0  0  1  0  1  1  1  0  1 
UAS54 SYCPGMC  0  0  0  0  0  1  0  0  1  1  1  1 
UAS58 SACIWLC  0  0  0  0  1  0  1  1  1  0  0  0 
UAS58 SACSLRC  0  0  0  0  0  2  0  0  1  0  0  0 
UAS58 SDCPWWC  0  0  0  0  1  0  1  1  0  0  1  1 
UAS58 SDCSWGC  0  0  0  0  0  1  1  0  1  0  0  0 
UAS58 SDCWQPC  0  0  0  0  2  0  2  0  0  1  2  0 
UAS58 SECGWHC  0  0  0  0  0  1  2  2  1  0  1  0 
UAS58 SECSWGC  0  0  0  0  1  1  1  1  0  0  1  0 
UAS58 SECSWKC  0  0  0  0  1  0  2  1  0  1  1  1 
UAS58 SECWGGC  0  0  0  0  2  0  0  1  0  1  1  1 
UAS58 SFCEGKC  0  0  0  0  1  1  1  0  0  1  2  0 
UAS58 SFCFWGC  0  0  0  0  0  1  0  0  0  0  1  0 
UAS58 SFCGGDC  0  0  0  0  1  2  0  0  2  0  0  0 
UAS58 SFCGPLC  0  0  0  0  1  1  1  1  1  1  0  0 
UAS58 SFCHMWC  0  0  0  0  0  1  1  1  1  0  0  0 
UAS58 SFCHWNC  0  0  0  0  1  2  0  1  0  1  1  1 
UAS58 SFCKGLC  0  0  0  0  0  1  2  2  1  1  0  1 
UAS58 SFCKLQC  0  0  0  0  0  1  1  1  1  0  1  0 
UAS58 SFCLRWC  0  0  0  0  1  0  2  0  0  0  0  1 
UAS58 SFCNFWC  0  0  0  0  1  1  1  1  0  0  1  0 
UAS58 SFCPRWC  0  0  0  0  0  1  1  1  3  0  0  0 
UAS58 SFCPWFC  0  0  0  0  2  2  2  1  0  1  0  0 
UAS58 SFCRTPC  0  0  0  0  0  2  1  2  0  1  1  1 
UAS58 SFCRVGC  0  0  0  0  1  1  0  0  1  0  1  0 
UAS58 SFCSRQC  0  0  0  0  0  3  0  0  1  0  0  0 
UAS58 SFCVPGC  0  0  0  0  0  3  1  1  0  0  1  0 
UAS58 SFCWELC  0  0  0  0  0  0  1  1  1  0  0  0 
UAS58 SFCWQAC  0  0  0  0  1  0  2  2  0  1  1  1 
UAS58 SGCFHWC  0  0  0  0  0  1  1  1  0  1  1  1 
UAS58 SGCGFWC  0  0  0  0  1  1  0  2  1  0  1  1 
UAS58 SGCGLNC  0  0  0  0  0  1  0  0  1  0  0  0 
UAS58 SGCKDGC  0  0  0  0  2  1  0  1  1  0  0  0 
UAS58 SGCKGKC  0  0  0  0  1  2  2  0  0  2  1  1 
UAS58 SGCKKAC  0  0  0  0  1  3  0  0  0  0  1  0 
UAS58 SGCKLLC  0  0  0  0  2  0  0  1  0  0  2  0 
UAS58 SGCLWFC  0  0  0  0  1  0  0  1  0  0  1  0 
UAS58 SGCNLGC  0  0  0  0  1  1  0  1  0  1  1  1 
UAS58 SGCPMAC  0  0  0  0  0  0  1  1  0  1  0  0 
UAS58 SGCQDWC  0  0  0  0  1  0  1  1  1  0  0  0 
UAS58 SGCQMGC  0  0  0  0  0  0  1  0  0  0  0  1 
UAS58 SGCSSQC  0  0  0  0  0  3  1  1  1  0  1  1 
UAS58 SGCSWNC  0  0  0  0  1  1  0  0  0  0  2  0 
UAS58 SGCWLAC  0  0  0  0  2  0  1  1  1  0  0  0 
UAS58 SHCEGGC  0  0  0  0  0  0  1  0  0  1  0  0 
UAS58 SHCMKGC  0  0  0  0  1  1  1  0  1  0  0  0 
UAS58 SICAWLC  0  0  0  0  0  1  2  0  1  1  0  1 
UAS58 SICGNPC  0  0  0  0  0  0  1  0  1  0  0  0 
UAS58 SICGQKC  0  0  0  0  0  0  2  0  0  0  1  1 
UAS58 SICKNLC  0  0  0  0  1  1  1  2  1  0  1  1 
UAS58 SICKSLC  0  0  0  0  0  0  1  0  0  0  1  0 
UAS58 SICLRWC  0  0  0  0  1  0  1  1  1  1  0  1 
UAS58 SKCEWPC  0  0  0  0  1  0  3  0  1  0  1  2 
UAS58 SKCFWDC  0  0  0  0  0  2  1  1  1  0  1  0 
UAS58 SKCFWMC  0  0  0  0  2  0  1  1  1  1  1  1 
UAS58 SKCIGAC  0  0  0  0  3  1  1  1  1  0  2  0 
UAS58 SKCLLIC  0  0  0  0  1  0  4  1  1  0  1  1 
UAS58 SKCLMRC  0  0  0  0  1  0  2  1  1  0  2  1 
UAS58 SKCLWNC  0  0  0  0  1  1  0  1  0  0  1  0 
UAS58 SKCLWWC  0  0  0  0  1  0  0  0  0  0  1  0 
UAS58 SKCMGWC  0  0  0  0  1  0  1  0  1  0  0  0 
UAS58 SKCNSMC  0  0  0  0  1  1  1  1  0  1  0  0 
UAS58 SKCRWPC  0  0  0  0  1  0  3  1  1  1  0  1 
UAS58 SKCSSWC  0  0  0  0  1  1  0  1  1  0  0  0 
UAS58 SKCTTWC  0  0  0  0  0  0  1  1  0  0  2  0 
UAS58 SKCTWRC  0  0  0  0  1  1  0  1  0  0  1  0 
UAS58 SKCWGNC  0  0  0  0  0  1  1  1  1  1  0  1 
UAS58 SKCWKEC  0  0  0  0  0  3  1  1  1  0  0  0 
UAS58 SKCWPWC  0  0  0  0  1  0  0  0  0  0  0  1 
UAS58 SKCWWRC  0  0  0  0  1  1  1  1  1  1  0  1 
UAS58 SLCAPGC  0  0  0  0  2  0  0  2  1  0  1  0 
UAS58 SLCGDWC  0  0  0  0  1  0  0  0  0  0  0  1 
UAS58 SLCGHWC  0  0  0  0  1  1  2  0  0  1  3  0 
UAS58 SLCGSRC  0  0  0  0  0  2  0  0  0  0  1  0 
UAS58 SLCKEPC  0  0  0  0  0  0  1  0  0  0  1  0 
UAS58 SLCKNRC  0  0  0  0  1  0  0  1  1  1  0  0 
UAS58 SLCKPRC  0  0  0  0  1  0  1  0  0  0  1  0 
UAS58 SLCKWPC  0  0  0  0  1  2  2  2  0  0  0  1 
UAS58 SLCPLLC  0  0  0  0  0  1  0  1  0  0  1  1 
UAS58 SLCRIWC  0  0  0  0  0  1  2  1  0  0  1  0 
UAS58 SLCTWWC  0  0  0  0  1  0  1  0  0  0  2  0 
UAS58 SLCWVNC  0  0  0  0  1  1  2  1  1  0  0  0 
UAS58 SMCEKLC  0  0  0  0  2  1  0  1  1  0  1  1 
UAS58 SMCRGLC  0  0  0  0  1  0  1  1  0  1  0  0 
UAS58 SMCRSWC  0  0  0  0  2  2  1  2  0  1  1  1 
UAS58 SMCSAWC  0  0  0  0  1  0  1  0  0  0  1  0 
UAS58 SNCAWLC  0  0  0  0  1  0  2  0  1  0  1  1 
UAS58 SNCFQWC  0  0  0  0  0  2  1  1  0  0  2  0 
UAS58 SNCKEMC  0  0  0  0  0  1  0  1  1  0  0  0 
UAS58 SNCKLGC  0  0  0  0  0  1  0  0  0  0  1  0 
UAS58 SNCLRLC  0  0  0  0  0  0  2  1  0  1  1  0 
UAS58 SNCLWPC  0  0  0  0  0  1  1  0  1  0  0  0 
UAS58 SNCPPWC  0  0  0  0  1  1  1  1  0  0  0  1 
UAS58 SNCQWNC  0  0  0  0  1  1  2  1  1  0  2  0 
UAS58 SNCVLWC  0  0  0  0  2  1  1  0  0  0  1  0 
UAS58 SNCWGQC  0  0  0  0  1  1  2  1  0  1  1  1 
UAS58 SNCWNRC  0  0  0  0  1  0  0  0  1  0  0  0 
UAS58 SQCWWWC  0  0  0  0  1  0  0  0  1  0  0  0 
UAS58 SRCLGNC  0  0  0  0  1  1  2  1  1  0  1  1 
UAS58 SRCLPNC  0  0  0  0  2  0  0  0  0  1  0  0 
UAS58 SSCANLC  0  0  0  0  0  1  1  2  0  2  1  1 
UAS58 SSCFLWC  0  0  0  0  1  1  0  1  0  0  1  0 
UAS58 SSCFNLC  0  0  0  0  0  2  1  2  1  0  1  1 
UAS58 SSCGDAC  0  0  0  0  0  2  3  2  0  1  2  1 
UAS58 SSCGKGC  0  0  0  0  1  0  1  0  0  0  1  1 
UAS58 SSCGQKC  0  0  0  0  0  1  1  0  0  0  0  1 
UAS58 SSCKSWC  0  0  0  0  2  0  0  1  1  0  0  0 
UAS58 SSCLLWC  0  0  0  0  0  0  1  0  1  0  0  0 
UAS58 SSCLPPC  0  0  0  0  0  1  0  0  0  0  0  1 
UAS58 SSCLYPC  0  0  0  0  1  2  0  3  2  0  1  1 
UAS58 SSCNWHC  0  0  0  0  1  0  1  0  0  0  1  1 
UAS58 SSCNWNC  0  0  0  0  0  0  3  2  0  0  0  1 
UAS58 SSCNWWC  0  0  0  0  0  1  0  0  1  0  0  0 
UAS58 SSCRPWC  0  0  0  0  0  0  1  0  1  0  0  0 
UAS58 SSCSLGC  0  0  0  0  1  0  3  2  0  0  0  1 
UAS58 SSCSWMC  0  0  0  0  0  2  2  1  1  1  0  1 
UAS58 SSCTPWC  0  0  0  0  0  3  0  1  0  0  1  0 
UAS58 SSCTTWC  0  0  0  0  1  0  2  0  0  1  0  0 
UAS58 SSCTWHC  0  0  0  0  0  2  2  2  1  0  1  0 
UAS58 SSCWPPC  0  0  0  0  0  1  0  0  0  0  0  1 
UAS58 SSCWQPC  0  0  0  0  1  0  0  0  0  1  0  0 
UAS58 SSCWWRC  0  0  0  0  2  0  1  1  0  0  2  0 
UAS58 SSCYWQC  0  0  0  0  0  0  3  1  1  2  0  1 
UAS58 STCWTLC  0  0  0  0  0  0  1  0  0  0  1  0 
UAS58 SVCEWGC  0  0  0  0  2  2  1  1  1  0  1  0 
UAS58 SVCILWC  0  0  0  0  3  0  1  1  0  0  0  1 
UAS58 SVCKNGC  0  0  0  0  1  0  4  2  0  0  1  0 
UAS58 SVCLRWC  0  0  0  0  1  0  0  0  1  0  0  0 
UAS58 SWCALWC  0  0  0  0  1  0  1  0  0  0  1  0 
UAS58 SWCENKC  0  0  0  0  1  0  1  1  0  1  0  0 
UAS58 SWCEWWC  0  0  0  0  0  1  0  1  1  0  0  1 
UAS58 SWCFLRC  0  0  0  0  0  2  1  1  0  1  0  0 
UAS58 SWCFQPC  0  0  0  0  2  1  1  1  0  0  1  1 
UAS58 SWCGFRC  0  0  0  0  0  1  1  1  0  0  1  1 
UAS58 SWCGHWC  0  0  0  0  0  1  0  1  1  0  0  0 
UAS58 SWCGRGC  0  0  0  0  1  0  2  0  0  1  1  1 
UAS58 SWCHHPC  0  0  0  0  2  0  1  0  0  0  0  1 
UAS58 SWCKFWC  0  0  0  0  1  2  0  1  1  0  1  1 
UAS58 SWCKWGC  0  0  0  0  1  1  1  1  0  0  0  1 
UAS58 SWCMHRC  0  0  0  0  1  0  0  1  0  0  1  1 
UAS58 SWCNWQC  0  0  0  0  2  1  1  1  1  0  1  1 
UAS58 SWCPIGC  0  0  0  0  1  1  1  1  1  0  0  0 
UAS58 SWCPRPC  0  0  0  0  2  0  3  2  1  0  1  0 
UAS58 SWCRDWC  0  0  0  0  0  0  2  2  1  0  1  0 
UAS58 SWCRHLC  0  0  0  0  1  1  2  2  0  0  1  0 
UAS58 SWCVGWC  0  0  0  0  0  1  1  1  1  0  0  1 
UAS58 SWCVLKC  0  0  0  0  2  1  0  1  1  0  0  0 
UAS58 SWCWFHC  0  0  0  0  1  0  0  0  0  0  1  0 
UAS58 SYCLWMC  0  0  0  0  0  3  1  1  1  0  1  1 
UAS64 SACGSRC  0  0  0  0  3  1  0  0  2  2  1  4 
UAS64 SACSWNC  0  0  0  0  0  1  1  0  3  1  4  4 
UAS64 SACWVRC  0  0  0  0  2  2  1  0  2  2  3  2 
UAS64 SECKPNC  0  0  0  0  3  0  2  0  2  1  4  2 
UAS64 SECKWSC  0  0  0  0  1  0  1  1  2  0  2  2 
UAS64 SECRWGC  0  0  0  0  0  1  0  0  3  2  1  2 
UAS64 SECRWMC  0  0  0  0  0  1  1  0  2  2  1  2 
UAS64 SECSPLC  0  0  0  0  0  1  0  0  1  1  1  2 
UAS64 SECWGPC  0  0  0  0  1  0  0  0  4  2  2  2 
UAS64 SFCGGWC  0  0  0  0  0  1  1  0  0  2  2  2 
UAS64 SFCGIGC  0  0  0  0  1  0  0  0  2  2  2  3 
UAS64 SFCGKNC  0  0  0  0  0  1  1  1  2  1  5  3 
UAS64 SFCLEGC  0  0  0  0  1  0  1  0  1  2  3  3 
UAS64 SFCLGWC  0  0  0  0  0  0  1  0  3  1  0  2 
UAS64 SFCSWGC  0  0  0  0  0  2  2  0  0  2  2  2 
UAS64 SFCWSAC  0  0  0  0  1  0  1  0  1  2  2  2 
UAS64 SGCAPRC  0  0  0  0  0  1  1  0  2  1  1  2 
UAS64 SGCFMWC  0  0  0  0  1  0  0  0  1  1  2  2 
UAS64 SGCFPVC  0  0  0  0  2  0  2  1  2  1  4  3 
UAS64 SGCFRGC  0  0  0  0  0  0  2  2  2  0  2  2 
UAS64 SGCGSWC  0  0  0  0  1  1  0  0  1  1  2  2 
UAS64 SGCGVLC  0  0  0  0  1  0  1  1  1  2  1  1 
UAS64 SGCHWPC  0  0  0  0  1  0  0  1  1  1  2  2 
UAS64 SGCKLNC  0  0  0  0  0  0  1  1  1  2  3  3 
UAS64 SGCLFLC  0  0  0  0  0  0  1  0  4  1  0  1 
UAS64 SGCLGTC  0  0  0  0  1  0  0  1  6  2  1  3 
UAS64 SGCMILC  0  0  0  0  2  0  1  0  3  3  4  3 
UAS64 SGCMVPC  0  0  0  0  1  1  2  0  0  3  1  1 
UAS64 SGCNNPC  0  0  0  0  0  1  1  1  2  1  1  2 
UAS64 SGCRGSC  0  0  0  0  2  0  0  0  1  1  1  2 
UAS64 SGCSGRC  0  0  0  0  1  0  0  1  1  1  1  2 
UAS64 SGCWIGC  0  0  0  0  0  2  0  0  4  3  1  2 
UAS64 SGCWQSC  0  0  0  0  0  1  1  1  2  1  3  3 
UAS64 SGCWWDC  0  0  0  0  0  2  1  1  2  1  3  3 
UAS64 SHCEIWC  0  0  0  0  0  2  1  0  1  2  3  0 
UAS64 SHCKTLC  0  0  0  0  0  1  1  1  0  3  3  3 
UAS64 SHCLWPC  0  0  0  0  0  2  0  0  2  2  4  4 
UAS64 SICMWPC  0  0  0  0  0  0  1  1  1  2  4  4 
UAS64 SICRGWC  0  0  0  0  0  1  1  1  1  1  2  1 
UAS64 SICWKNC  0  0  0  0  1  0  2  2  2  4  5  5 
UAS64 SKCAGWC  0  0  0  0  0  1  1  1  3  5  1  0 
UAS64 SKCLNRC  0  0  0  0  0  1  0  0  0  2  2  2 
UAS64 SKCNGPC  0  0  0  0  0  2  0  1  1  2  2  2 
UAS64 SKCPWPC  0  0  0  0  1  1  1  1  4  1  6  5 
UAS64 SKCWAPC  0  0  0  0  2  0  1  0  3  2  3  3 
UAS64 SLCDLWC  0  0  0  0  0  1  1  1  1  1  2  2 
UAS64 SLCGWVC  0  0  0  0  2  0  0  0  2  0  2  2 
UAS64 SLCMFWC  0  0  0  0  1  0  2  0  2  0  3  0 
UAS64 SLCNPIC  0  0  0  0  2  0  1  1  4  3  2  3 
UAS64 SLCPWPC  0  0  0  0  0  1  1  1  5  2  2  5 
UAS64 SLCSWGC  0  0  0  0  1  2  0  1  5  1  0  0 
UAS64 SLCWGKC  0  0  0  0  2  0  0  1  3  3  1  5 
UAS64 SMCGGGC  0  0  0  0  1  1  0  0  0  1  3  1 
UAS64 SMCIPKC  0  0  0  0  1  1  2  2  5  3  6  7 
UAS64 SMCKGRC  0  0  0  0  2  1  2  1  2  1  3  3 
UAS64 SMCKKDC  0  0  0  0  2  0  2  1  4  2  0  2 
UAS64 SMCLNLC  0  0  0  0  0  0  2  0  2  2  1  1 
UAS64 SMCPWNC  0  0  0  0  2  0  0  0  1  1  2  1 
UAS64 SMCWPGC  0  0  0  0  0  3  0  1  2  2  2  2 
UAS64 SMCWVGC  0  0  0  0  1  1  1  1  2  0  4  3 
UAS64 SNCDFLC  0  0  0  0  3  1  1  1  1  2  3  3 
UAS64 SNCMGDC  0  0  0  0  0  2  0  0  3  2  1  2 
UAS64 SNCMRLC  0  0  0  0  1  0  1  0  1  2  3  3 
UAS64 SNCQGMC  0  0  0  0  1  0  0  0  3  1  2  2 
UAS64 SNCQLGC  0  0  0  0  1  2  1  0  2  0  3  2 
UAS64 SNCSMPC  0  0  0  0  1  0  0  0  2  1  2  1 
UAS64 SNCWPQC  0  0  0  0  0  1  0  0  1  1  2  2 
UAS64 SPCNWKC  0  0  0  0  1  0  0  1  0  1  3  2 
UAS64 SPCSLRC  0  0  0  0  0  0  3  3  3  0  3  3 
UAS64 SPCSRGC  0  0  0  0  1  3  0  3  2  1  3  3 
UAS64 SRCDWRC  0  0  0  0  1  0  2  0  3  1  3  3 
UAS64 SSCALWC  0  0  0  0  3  0  0  0  0  2  2  2 
UAS64 SSCEPNC  0  0  0  0  1  1  0  0  3  2  2  2 
UAS64 SSCKMRC  0  0  0  0  1  2  0  1  1  2  1  1 
UAS64 SSCLGQC  0  0  0  0  2  1  1  1  4  3  3  5 
UAS64 SSCLKKC  0  0  0  0  1  0  0  0  2  3  3  1 
UAS64 SSCLQNC  0  0  0  0  1  1  1  1  0  3  2  2 
UAS64 SSCMLRC  0  0  0  0  1  1  1  1  0  4  3  3 
UAS64 SSCMWGC  0  0  0  0  0  1  0  0  3  0  2  2 
UAS64 SSCNPRC  0  0  0  0  0  1  0  0  1  2  1  2 
UAS64 SSCPGKC  0  0  0  0  1  0  1  0  4  1  3  4 
UAS64 SSCWRGC  0  0  0  0  0  0  1  0  1  2  1  2 
UAS64 STCKTWC  0  0  0  0  0  1  0  0  2  2  1  4 
UAS64 STCLVWC  0  0  0  0  0  1  1  1  2  2  1  1 
UAS64 STCWDLC  0  0  0  0  0  0  1  0  2  1  1  3 
UAS64 STCWEPC  0  0  0  0  1  1  0  1  1  0  2  2 
UAS64 SVCFWNC  0  0  0  0  3  0  2  2  1  3  4  4 
UAS64 SVCGWQC  0  0  0  0  2  1  1  0  3  1  1  2 
UAS64 SVCHLLC  0  0  0  0  0  1  0  0  3  1  2  3 
UAS64 SVCKMWC  0  0  0  0  1  1  0  0  1  2  3  3 
UAS64 SVCNWRC  0  0  0  0  1  0  1  2  0  2  2  2 
UAS64 SVCWGAC  0  0  0  0  0  1  1  1  5  3  2  3 
UAS64 SWCDTWC  0  0  0  0  1  1  0  1  3  3  4  5 
UAS64 SWCELMC  0  0  0  0  1  0  0  0  1  1  2  3 
UAS64 SWCGYMC  0  0  0  0  1  1  1  3  4  3  3  5 
UAS64 SWCKGPC  0  0  0  0  0  1  0  0  1  2  1  2 
UAS64 SWCLQHC  0  0  0  0  1  1  3  2  3  3  1  4 
UAS64 SWCQVWC  0  0  0  0  0  1  1  1  1  3  1  3 
UAS64 SWCSANC  0  0  0  0  1  0  0  1  1  1  2  2 
UAS64 SWCSLNC  0  0  0  0  0  0  2  2  6  1  5  4 
UAS64 SWCVAWC  0  0  0  0  1  2  1  1  1  3  1  2 
UAS64 SWCWAMC  0  0  0  0  0  2  1  2  2  2  2  2 
UAS64 SWCWGIC  0  0  0  0  0  2  1  1  1  2  1  2 
UAS64 SWCWGQC  0  0  0  0  0  1  0  0  2  1  3  3 
UAS64 SWCWGYC  0  0  0  0  0  1  0  0  0  3  3  3 
UAS64 SWCYGPC  0  0  0  0  1  1  1  0  3  3  1  1 
UAS64 SWCYWAC  0  0  0  0  0  1  0  0  1  2  2  2 
UAS64 SYCAAWC  0  0  0  0  1  1  1  2  3  0  3  3 
UAS68 SACVWPC  0  0  0  0  0  4  1  1  3  1  0  1 
UAS68 SFCTAWC  0  0  0  0  1  0  2  2  2  0  2  1 
UAS68 SGCFSRC  0  0  0  0  1  1  3  1  1  1  2  2 
UAS68 SGCFVWC  0  0  0  0  1  2  2  1  2  0  1  2 
UAS68 SHCPWPC  0  0  0  0  1  1  2  1  0  2  2  1 
UAS68 SICNKGC  0  0  0  0  0  1  2  2  2  2  0  2 
UAS68 SICPWPC  0  0  0  0  1  1  2  1  1  1  2  2 
UAS68 SICWWAC  0  0  0  0  1  2  1  2  2  0  2  2 
UAS68 SKCGMFC  0  0  0  0  1  1  2  2  2  1  1  1 
UAS68 SMCKGVC  0  0  0  0  3  2  0  2  2  1  2  0 
UAS68 SSCWHNC  0  0  0  0  1  1  2  1  1  1  2  2 
UAS68 SVCLRTC  0  0  0  0  2  1  1  2  3  1  2  0 
UAS68 SWCFWVC  0  0  0  0  1  2  1  2  0  2  2  2 
UAS68 SWCKGNC  0  0  0  0  1  1  2  2  2  1  1  2 
UAS68 SWCKSAC  0  0  0  0  2  2  2  1  1  2  1  2 
UAS68 SYCGDWC  0  0  0  0  1  1  2  1  3  1  0  2 
UAS78 SGCEGFC  0  0  0  0  2  1  3  2  1  0  1  1 
UAS78 SGCPGIC  0  0  0  0  3  1  2  2  0  1  1  1 
UAS78 SHCLPTC  0  0  0  0  1  3  3  1  0  1  1  2 
UAS78 SKCSHHC  0  0  0  0  5  1  3  2  1  1  1  1 
UAS78 SKCWWYC  0  0  0  0  0  4  2  2  1  0  1  1 
UAS78 SLCEMGC  0  0  0  0  1  2  3  2  1  1  1  0 
UAS78 SRCWAHC  0  0  0  0  3  2  2  1  1  1  1  1 
UAS84 SFCWFRC  0  0  0  0  1  3  2  1  4  2  5  4 
UAS84 SMCALNC  0  0  0  0  3  1  4  1  1  3  4  4 
UAS84 SMCTWPC  0  0  0  0  6  0  4  3  4  6 10  6 
UAS84 SRCLNHC  0  0  0  0  0  2  3  2  4  2  4  5 
UAS84 SSCGWYC  0  0  0  0  3  4  3  3  7  2  6  2 
UAS84 SVCQGMC  0  0  0  0  0  3  3  2  2  3  3  4 
UAS84 SWCPGAC  0  0  0  0  2  5  3  4  4  4  5  5 
UAS88 SACWEYC  0  0  0  0  4  2  3  4  2  1  1  2 
UAS88 SDCRWPC  0  0  0  0  1  3  3  4  0  4  4  4 
UAS88 SECTPGC  0  0  0  0  7  1  3  3  6  1  4  6 
UAS88 SFCGGTC  0  0  0  0  4  1  1  2  1  1  1  2 
UAS88 SGCEMHC  0  0  0  0  1  2  3  2  1  1  2  2 
UAS88 SGCVLGC  0  0  0  0  3  1  2  4  3  0  3  3 
UAS88 SGCWASC  0  0  0  0  1  2  3  3  1  1  2  3 
UAS88 SKCPAGC  0  0  0  0  0  1  5  4  2  1  3  2 
UAS88 SKCWVPC  0  0  0  0  1  3  1  3  1  2  3  3 
UAS88 SLCPGRC  0  0  0  0  3  1  2  2  2  1  3  1 
UAS88 SMCWVRC  0  0  0  0  2  2  2  2  2  1  1  1 
UAS88 SMCYPWC  0  0  0  0  1  3  1  3  2  0  3  4 
UAS88 SNCWYSC  0  0  0  0  4  2  4  8  3  2  4  4 
UAS88 SSCWPSC  0  0  0  0  2  3  5  1  3  1  5  2 
UAS88 SWCNAKC  0  0  0  0  3  3  3  2  0  4  4  4 
UAS88 SWCQMKC  0  0  0  0  1  2  2  3  3  1  3  2 
UAL11 SACDQMC  2  3  1  4  0  0  0  0  3  0  3  3 
UAL11 SACERPC  3  1  4  0  0  0  0  0  1  2  3  1 
UAL11 SACEWHC  2  3  4  0  0  0  0  0  3  1  0  3 
UAL11 SACHPPC  4  4  1  0  0  0  0  0  1  3  1  3 
UAL11 SACKHWC  1  5  2  1  0  0  0  0  1  1  2  2 
UAL11 SACLEAC  3  2  2  1  0  0  0  0  1  1  2  2 
UAL11 SACMGQC  1  1  4  1  0  0  0  0  1  2  1  2 
UAL11 SACNHKC  1  2  3  2  0  0  0  0  1  1  2  2 
UAL11 SDCFIWC  4  0  3  0  0  0  0  0  0  2  2  2 
UAL11 SDCGNTC  3  2  4  1  0  0  0  0  1  4  2  0 
UAL11 SDCGQSC  1  2  1  3  0  0  0  0  2  0  2  2 
UAL11 SDCIPLC  3  2  5  0  0  0  0  0  2  2  0  2 
UAL11 SDCKNRC  2  2  2  1  0  0  0  0  0  2  2  2 
UAL11 SDCLKTC  1  0  2  6  0  0  0  0  1  2  0  3 
UAL11 SDCLRAC  2  3  2  1  0  0  0  0  1  2  2  2 
UAL11 SDCLRNC  3  3  3  1  0  0  0  0  0  2  2  2 
UAL11 SDCMPGC  3  2  1  2  0  0  0  0  1  1  3  1 
UAL11 SDCNGQC  1  2  4  0  0  0  0  0  2  1  1  2 
UAL11 SDCQEPC  5  2  2  1  0  0  0  0  1  1  1  3 
UAL11 SDCSHGC  3  0  2  2  0  0  0  0  2  1  1  2 
UAL11 SDCTPRC  2  5  1  2  0  0  0  0  1  2  1  2 
UAL11 SDCWPEC  0  3  3  3  0  0  0  0  1  2  2  3 
UAL11 SECEIGC  1  0  3  4  0  0  0  0  2  2  0  2 
UAL11 SECFLGC  1  1  3  2  0  0  0  0  0  3  2  1 
UAL11 SECGQLC  2  1  5  1  0  0  0  0  2  0  1  3 
UAL11 SECKMSC  2  3  0  5  0  0  0  0  0  2  2  2 
UAL11 SECPWEC  1  1  2  5  0  0  0  0  0  2  2  2 
UAL11 SECTALC  3  2  1  2  0  0  0  0  3  0  2  1 
UAL11 SFCARMC  1  3  1  2  0  0  0  0  2  1  1  2 
UAL11 SFCIPEC  2  1  4  2  0  0  0  0  0  2  2  2 
UAL11 SFCPHMC  1  1  3  3  0  0  0  0  2  2  1  2 
UAL11 SGCGQHC  2  6  2  0  0  0  0  0  1  2  1  2 
UAL11 SGCKMQC  2  4  2  1  0  0  0  0  2  1  2  2 
UAL11 SGCLNTC  1  1  2  3  0  0  0  0  1  1  2  2 
UAL11 SHCAHGC  1  2  5  1  0  0  0  0  1  1  3  1 
UAL11 SHCDEWC  2  0  2  3  0  0  0  0  0  2  2  2 
UAL11 SHCDLTC  3  3  0  2  0  0  0  0  1  1  3  2 
UAL11 SHCETGC  2  2  2  2  0  0  0  0  1  1  2  2 
UAL11 SHCFNMC  0  3  1  3  0  0  0  0  2  0  2  2 
UAL11 SHCHRQC  2  1  1  4  0  0  0  0  0  2  3  2 
UAL11 SHCIVLC  3  1  3  3  0  0  0  0  2  3  2  2 
UAL11 SHCPFKC  4  1  2  2  0  0  0  0  3  1  1  1 
UAL11 SICLTLC  3  2  1  2  0  0  0  0  3  1  1  2 
UAL11 SICNTGC  2  3  1  3  0  0  0  0  2  2  1  2 
UAL11 SICYQGC  2  5  3  0  0  0  0  0  3  1  2  2 
UAL11 SKCANDC  0  3  3  2  0  0  0  0  1  2  2  2 
UAL11 SKCAPEC  0  5  3  0  0  0  0  0  0  2  2  2 
UAL11 SKCGHAC  2  3  2  1  0  0  0  0  1  2  1  2 
UAL11 SKCPTQC  0  2  3  2  0  0  0  0  1  1  1  3 
UAL11 SKCYNHC  1  3  3  2  0  0  0  0  3  2  0  1 
UAL11 SLCDLKC  3  1  3  1  0  0  0  0  2  1  1  2 
UAL11 SLCEKHC  2  4  2  1  0  0  0  0  2  0  2  2 
UAL11 SLCGDDC  0  4  4  1  0  0  0  0  1  1  3  1 
UAL11 SLCHDAC  1  5  2  2  0  0  0  0  1  1  2  2 
UAL11 SLCLIKC  2  4  2  2  0  0  0  0  0  2  2  2 
UAL11 SLCNAQC  1  3  3  1  0  0  0  0  3  1  2  1 
UAL11 SLCTNQC  2  4  2  2  0  0  0  0  2  1  2  2 
UAL11 SLCTWKC  0  3  2  5  0  0  0  0  3  1  1  1 
UAL11 SMCEERC  2  1  2  3  0  0  0  0  2  2  1  1 
UAL11 SMCKLQC  3  1  2  1  0  0  0  0  2  0  2  2 
UAL11 SMCMQHC  1  2  3  4  0  0  0  0  3  0  2  2 
UAL11 SMCRIMC  1  3  2  3  0  0  0  0  2  1  2  1 
UAL11 SMCTHLC  0  4  2  4  0  0  0  0  1  2  3  1 
UAL11 SNCAILC  2  2  3  0  0  0  0  0  1  3  1  1 
UAL11 SNCFKEC  3  2  2  2  0  0  0  0  2  1  2  1 
UAL11 SNCFPNC  2  2  2  2  0  0  0  0  5  1  0  1 
UAL11 SNCGQFC  2  3  1  4  0  0  0  0  3  1  3  1 
UAL11 SNCGQMC  2  3  1  1  0  0  0  0  3  1  2  0 
UAL11 SNCGQTC  3  1  3  1  0  0  0  0  1  1  4  1 
UAL11 SNCHTGC  0  4  3  2  0  0  0  0  0  2  2  2 
UAL11 SNCKMFC  1  1  3  4  0  0  0  0  1  1  4  2 
UAL11 SNCKTTC  2  3  1  4  0  0  0  0  1  1  2  2 
UAL11 SNCSPDC  1  4  4  1  0  0  0  0  2  0  2  2 
UAL11 SPCAPGC  1  0  5  2  0  0  0  0  0  4  1  1 
UAL11 SPCDGQC  1  1  3  2  0  0  0  0  0  2  2  2 
UAL11 SPCEFQC  1  2  3  3  0  0  0  0  1  1  3  2 
UAL11 SPCESRC  4  2  1  2  0  0  0  0  1  2  1  3 
UAL11 SPCGMSC  3  1  3  3  0  0  0  0  0  3  3  2 
UAL11 SPCHLKC  4  1  1  2  0  0  0  0  0  2  2  2 
UAL11 SPCIGQC  4  3  3  0  0  0  0  0  1  1  2  2 
UAL11 SPCIWQC  2  3  2  1  0  0  0  0  2  1  2  2 
UAL11 SPCMLLC  2  3  0  2  0  0  0  0  1  1  2  2 
UAL11 SPCMMKC  2  1  5  2  0  0  0  0  3  2  1  1 
UAL11 SPCNPHC  1  4  3  1  0  0  0  0  1  3  2  2 
UAL11 SPCSFLC  1  3  3  1  0  0  0  0  2  1  3  1 
UAL11 SPCVEPC  0  4  2  4  0  0  0  0  1  1  2  2 
UAL11 SPCVMGC  2  2  2  1  0  0  0  0  0  1  2  3 
UAL11 SPCWKVC  0  3  3  3  0  0  0  0  1  2  1  2 
UAL11 SPCWQRC  2  2  3  3  0  0  0  0  2  1  3  3 
UAL11 SQCDWGC  0  3  4  0  0  0  0  0  1  2  1  2 
UAL11 SQCLKKC  2  1  2  2  0  0  0  0  2  0  2  2 
UAL11 SQCMNHC  2  8  0  0  0  0  0  0  0  2  2  2 
UAL11 SQCNGAC  3  4  3  0  0  0  0  0  0  2  2  2 
UAL11 SQCNGMC  3  3  1  1  0  0  0  0  2  1  2  1 
UAL11 SRCDMGC  0  4  0  4  0  0  0  0  0  1  4  2 
UAL11 SRCHMDC  1  2  5  2  0  0  0  0  2  2  4  1 
UAL11 SRCPNIC  1  5  1  3  0  0  0  0  1  1  2  2 
UAL11 SRCPTGC  0  1  4  2  0  0  0  0  0  2  2  2 
UAL11 SSCLESC  1  0  2  5  0  0  0  0  1  1  2  2 
UAL11 STCDPRC  1  3  1  5  0  0  0  0  4  0  1  2 
UAL11 STCEMKC  3  2  3  2  0  0  0  0  2  3  1  3 
UAL11 STCHAPC  3  2  3  1  0  0  0  0  2  1  2  1 
UAL11 STCPWIC  1  2  4  3  0  0  0  0  1  1  2  3 
UAL11 STCQRGC  2  4  1  3  0  0  0  0  1  2  0  3 
UAL11 STCSNQC  1  3  1  4  0  0  0  0  1  3  2  2 
UAL11 STCWKLC  2  0  2  3  0  0  0  0  1  1  2  2 
UAL11 SVCPRMC  0  1  5  3  0  0  0  0  2  1  2  2 
UAL11 SVCWTYC  2  1  4  2  0  0  0  0  2  0  2  2 
UAL11 SWCKDTC  5  1  1  2  0  0  0  0  3  1  1  3 
UAL11 SWCLMDC  4  2  2  1  0  0  0  0  2  2  1  2 
UAL11 SWCLTQC  2  1  2  3  0  0  0  0  1  2  2  2 
UAL11 SWCVQTC  2  4  1  2  0  0  0  0  1  0  2  3 
UAL11 SYCNNPC  2  1  4  0  0  0  0  0  1  1  2  2 
UAL11 SYCPSWC  2  4  1  3  0  0  0  0  3  1  1  1 
UAL11 SYCWKDC  5  1  0  1  0  0  0  0  1  1  2  2 
UAL11 SYCWKNC  0  3  3  4  0  0  0  0  1  1  2  2 
UAL11 SYCWSAC  2  4  2  2  0  0  0  0  2  2  2  2 
UAL12 SACAALC  0  3  0  0  0  0  0  0  1  3  2  1 
UAL12 SACAHWC  1  0  1  1  0  0  0  0  1  1  3  2 
UAL12 SACEAGC  1  2  1  2  0  0  0  0  3  4  1  3 
UAL12 SACFNGC  1  1  0  1  0  0  0  0  2  1  2  2 
UAL12 SACGGNC  1  0  2  1  0  0  0  0  2  2  5  2 
UAL12 SACGKQC  0  0  5  0  0  0  0  0  2  2  3  4 
UAL12 SACGMNC  2  3  4  0  0  0  0  0  4  1  5  4 
UAL12 SACGNLC  2  0  2  0  0  0  0  0  2  1  3  3 
UAL12 SACGQWC  1  1  2  1  0  0  0  0  3  1  2  3 
UAL12 SACGRHC  1  1  1  1  0  0  0  0  1  2  3  3 
UAL12 SACHGGC  1  0  1  1  0  0  0  0  1  3  2  3 
UAL12 SACHGSC  1  3  2  2  0  0  0  0  0  4  4  4 
UAL12 SACHNPC  1  3  0  2  0  0  0  0  2  3  3  4 
UAL12 SACHVWC  0  1  1  2  0  0  0  0  4  1  1  3 
UAL12 SACKHNC  2  1  3  3  0  0  0  0  4  2  7  5 
UAL12 SACKMGC  1  0  3  0  0  0  0  0  0  4  4  4 
UAL12 SACKNVC  3  0  1  1  0  0  0  0  2  2  4  4 
UAL12 SACKPDC  2  2  1  2  0  0  0  0  3  3  0  3 
UAL12 SACLDGC  1  1  1  0  0  0  0  0  3  1  2  2 
UAL12 SACLFLC  1  2  1  1  0  0  0  0  3  2  2  5 
UAL12 SACLHMC  0  1  1  1  0  0  0  0  0  2  2  3 
UAL12 SACLKPC  2  0  0  0  0  0  0  0  2  1  3  3 
UAL12 SACLKQC  0  1  0  1  0  0  0  0  3  1  1  2 
UAL12 SACLNVC  2  1  0  2  0  0  0  0  3  2  2  1 
UAL12 SACMQGC  1  0  0  2  0  0  0  0  3  2  2  3 
UAL12 SACNHWC  1  2  0  0  0  0  0  0  3  0  3  3 
UAL12 SACNKAC  1  1  1  1  0  0  0  0  2  1  3  3 
UAL12 SACNNLC  1  2  2  2  0  0  0  0  4  1  0  2 
UAL12 SACPGGC  1  1  0  0  0  0  0  0  2  2  2  3 
UAL12 SACPGPC  1  0  1  1  0  0  0  0  3  1  2  4 
UAL12 SACPKGC  0  0  0  1  0  0  0  0  1  1  4  2 
UAL12 SACQGQC  1  1  4  1  0  0  0  0  3  3  6  6 
UAL12 SACQMWC  0  4  1  1  0  0  0  0  4  2  2  3 
UAL12 SACQRSC  2  2  0  3  0  0  0  0  3  2  2  1 
UAL12 SACQTWC  0  1  2  1  0  0  0  0  3  1  3  3 
UAL12 SACQWNC  1  2  1  2  0  0  0  0  1  1  2  2 
UAL12 SACRGGC  0  2  1  1  0  0  0  0  3  5  1  2 
UAL12 SACRGQC  1  3  1  0  0  0  0  0  1  2  3  3 
UAL12 SACTLPC  3  2  0  0  0  0  0  0  2  0  2  2 
UAL12 SACWAPC  4  0  1  1  0  0  0  0  1  2  3  3 
UAL12 SACWGQC  2  2  0  2  0  0  0  0  3  1  3  3 
UAL12 SACWNKC  2  1  0  3  0  0  0  0  1  2  0  3 
UAL12 SACWWTC  1  1  0  2  0  0  0  0  2  2  1  2 
UAL12 SACWYWC  3  1  2  0  0  0  0  0  4  0  6  4 
UAL12 SACYIWC  2  1  1  3  0  0  0  0  1  1  5  3 
UAL12 SDCDGWC  1  2  3  0  0  0  0  0  1  1  2  2 
UAL12 SDCDHWC  0  3  5  0  0  0  0  0  3  2  4  4 
UAL12 SDCDLRC  2  3  2  2  0  0  0  0  1  2  3  3 
UAL12 SDCEWLC  2  0  1  1  0  0  0  0  2  2  3  2 
UAL12 SDCFPGC  1  1  1  2  0  0  0  0  3  2  5  5 
UAL12 SDCGMLC  2  1  0  0  0  0  0  0  2  1  3  3 
UAL12 SDCHALC  0  3  3  1  0  0  0  0  4  2  4  5 
UAL12 SDCHGMC  0  3  2  0  0  0  0  0  2  0  2  3 
UAL12 SDCHKKC  2  2  2  0  0  0  0  0  5  1  2  5 
UAL12 SDCHTWC  3  4  1  0  0  0  0  0  1  3  2  3 
UAL12 SDCHWRC  2  0  0  0  0  0  0  0  3  2  2  1 
UAL12 SDCILLC  1  3  0  1  0  0  0  0  3  3  4  5 
UAL12 SDCIPRC  1  2  4  3  0  0  0  0  3  1  2  4 
UAL12 SDCIWGC  1  0  5  1  0  0  0  0  7  1  1  5 
UAL12 SDCKNWC  0  3  1  0  0  0  0  0  2  2  5  3 
UAL12 SDCKRWC  1  2  0  2  0  0  0  0  2  1  1  2 
UAL12 SDCLGAC  2  2  1  1  0  0  0  0  1  2  2  1 
UAL12 SDCLKLC  0  1  1  0  0  0  0  0  1  2  2  4 
UAL12 SDCLSRC  2  1  4  1  0  0  0  0  1  1  4  2 
UAL12 SDCLVWC  0  2  2  0  0  0  0  0  1  2  3  3 
UAL12 SDCMGLC  0  2  3  0  0  0  0  0  4  3  2  2 
UAL12 SDCMLGC  2  2  1  0  0  0  0  0  1  3  4  4 
UAL12 SDCMVWC  4  0  2  0  0  0  0  0  3  0  3  2 
UAL12 SDCNIRC  3  3  0  3  0  0  0  0  2  1  3  3 
UAL12 SDCNSLC  1  2  1  2  0  0  0  0  0  2  2  2 
UAL12 SDCNWNC  1  1  5  0  0  0  0  0  2  2  4  4 
UAL12 SDCPGKC  1  1  1  3  0  0  0  0  3  4  3  4 
UAL12 SDCQALC  2  3  2  2  0  0  0  0  3  1  4  4 
UAL12 SDCQKWC  1  0  3  1  0  0  0  0  1  1  2  2 
UAL12 SDCRFPC  0  4  0  2  0  0  0  0  1  2  3  2 
UAL12 SDCSAGC  4  1  1  1  0  0  0  0  3  0  3  3 
UAL12 SDCSMGC  0  0  3  2  0  0  0  0  2  0  3  2 
UAL12 SDCTLPC  1  1  2  3  0  0  0  0  3  1  2  2 
UAL12 SDCTQLC  0  1  3  3  0  0  0  0  2  2  1  2 
UAL12 SDCWILC  0  0  0  2  0  0  0  0  1  3  3  3 
UAL12 SDCWIMC  3  3  1  1  0  0  0  0  1  1  5  3 
UAL12 SDCWLLC  0  2  1  0  0  0  0  0  2  2  1  2 
UAL12 SDCWSDC  1  3  4  0  0  0  0  0  3  3  2  3 
UAL12 SDCWWAC  0  1  0  1  0  0  0  0  1  2  2  2 
UAL12 SECASWC  0  2  1  1  0  0  0  0  2  1  2  2 
UAL12 SECDHPC  0  2  1  3  0  0  0  0  1  1  2  2 
UAL12 SECEHRC  2  0  2  3  0  0  0  0  0  2  3  2 
UAL12 SECFGEC  1  3  1  1  0  0  0  0  0  2  2  2 
UAL12 SECGQMC  2  1  1  1  0  0  0  0  2  1  3  2 
UAL12 SECGWIC  2  1  0  1  0  0  0  0  2  2  5  4 
UAL12 SECHIGC  1  3  1  2  0  0  0  0  1  2  2  2 
UAL12 SECHIWC  1  1  1  1  0  0  0  0  0  4  3  3 
UAL12 SECHLMC  3  0  2  1  0  0  0  0  2  0  2  2 
UAL12 SECHPPC  0  1  4  0  0  0  0  0  2  2  0  2 
UAL12 SECHWNC  0  0  1  1  0  0  0  0  2  1  3  3 
UAL12 SECHWQC  1  2  0  1  0  0  0  0  2  4  2  3 
UAL12 SECKWPC  0  0  0  1  0  0  0  0  2  0  3  3 
UAL12 SECLRHC  2  3  1  0  0  0  0  0  2  2  2  3 
UAL12 SECLWFC  1  0  3  1  0  0  0  0  0  2  4  3 
UAL12 SECLWWC  0  0  1  2  0  0  0  0  4  2  0  2 
UAL12 SECMGLC  1  0  2  0  0  0  0  0  0  2  3  2 
UAL12 SECMPWC  1  3  2  0  0  0  0  0  3  1  2  0 
UAL12 SECNRQC  1  1  2  1  0  0  0  0  2  1  3  4 
UAL12 SECQMPC  0  1  1  1  0  0  0  0  1  3  1  2 
UAL12 SECQNRC  1  1  2  2  0  0  0  0  3  2  0  2 
UAL12 SECQWPC  2  0  0  1  0  0  0  0  3  3  2  4 
UAL12 SECRGMC  1  4  4  0  0  0  0  0  3  2  5  5 
UAL12 SECRNHC  3  4  1  1  0  0  0  0  3  4  8  4 
UAL12 SECSKPC  2  3  0  1  0  0  0  0  5  2  1  1 
UAL12 SECSPRC  1  1  2  1  0  0  0  0  2  1  1  2 
UAL12 SECVNQC  0  3  4  2  0  0  0  0  1  4  6  6 
UAL12 SECWEWC  0  0  1  4  0  0  0  0  3  2  2  2 
UAL12 SECWGDC  0  2  2  2  0  0  0  0  2  3  3  4 
UAL12 SECWIPC  0  0  4  0  0  0  0  0  2  1  3  3 
UAL12 SECWKDC  1  0  2  5  0  0  0  0  1  3  2  3 
UAL12 SECWKHC  0  2  0  0  0  0  0  0  2  4  1  3 
UAL12 SECWPHC  2  0  5  2  0  0  0  0  3  2  1  3 
UAL12 SFCDPWC  0  2  1  0  0  0  0  0  2  1  3  4 
UAL12 SFCFAPC  0  0  1  3  0  0  0  0  2  2  2  2 
UAL12 SFCFPWC  3  0  0  0  0  0  0  0  1  1  3  2 
UAL12 SFCGDNC  2  0  1  2  0  0  0  0  2  0  2  2 
UAL12 SFCGLKC  0  0  1  1  0  0  0  0  3  0  2  2 
UAL12 SFCHLAC  1  0  0  1  0  0  0  0  3  1  3  2 
UAL12 SFCIQQC  1  4  0  1  0  0  0  0  1  2  3  4 
UAL12 SFCLREC  2  1  2  4  0  0  0  0  4  4  4  6 
UAL12 SFCLRIC  0  2  0  2  0  0  0  0  1  3  4  3 
UAL12 SFCMLKC  1  1  1  3  0  0  0  0  1  2  1  2 
UAL12 SFCNPLC  1  1  2  1  0  0  0  0  0  5  5  5 
UAL12 SFCNSMC  2  3  1  0  0  0  0  0  0  2  2  2 
UAL12 SFCNWWC  0  1  0  3  0  0  0  0  2  2  1  2 
UAL12 SFCNYWC  1  1  1  1  0  0  0  0  2  2  4  4 
UAL12 SFCPHRC  3  0  1  1  0  0  0  0  1  1  2  2 
UAL12 SFCPKLC  1  1  0  1  0  0  0  0  2  2  4  4 
UAL12 SFCPWNC  2  1  0  0  0  0  0  0  3  1  2  3 
UAL12 SFCSHWC  1  1  1  2  0  0  0  0  4  2  4  5 
UAL12 SFCTWNC  1  2  1  1  0  0  0  0  1  4  5  5 
UAL12 SFCWGPC  1  0  0  0  0  0  0  0  3  1  1  2 
UAL12 SFCWRAC  0  1  1  2  0  0  0  0  3  3  2  0 
UAL12 SFCWRGC  0  2  0  0  0  0  0  0  1  2  3  3 
UAL12 SGCALNC  0  1  3  3  0  0  0  0  1  2  2  3 
UAL12 SGCASIC  1  2  1  2  0  0  0  0  4  4  4  4 
UAL12 SGCASRC  2  1  2  1  0  0  0  0  2  1  3  1 
UAL12 SGCAVNC  2  2  2  1  0  0  0  0  0  5  4  4 
UAL12 SGCDMHC  1  3  1  2  0  0  0  0  2  3  5  5 
UAL12 SGCDSMC  1  2  0  1  0  0  0  0  0  4  4  4 
UAL12 SGCDTLC  0  0  0  1  0  0  0  0  2  1  1  3 
UAL12 SGCDWFC  1  0  0  0  0  0  0  0  0  2  2  3 
UAL12 SGCDWMC  1  1  2  0  0  0  0  0  0  1  6  1 
UAL12 SGCEHNC  2  3  3  0  0  0  0  0  3  2  1  3 
UAL12 SGCENGC  0  0  1  2  0  0  0  0  2  1  2  2 
UAL12 SGCENNC  1  0  2  2  0  0  0  0  1  1  2  2 
UAL12 SGCFDEC  1  0  0  2  0  0  0  0  2  2  4  4 
UAL12 SGCFLTC  1  1  0  4  0  0  0  0  3  1  2  3 
UAL12 SGCFPIC  1  2  0  3  0  0  0  0  2  0  2  2 
UAL12 SGCGFPC  1  2  0  2  0  0  0  0  0  2  2  2 
UAL12 SGCGGLC  1  0  1  0  0  0  0  0  2  2  3  3 
UAL12 SGCGHNC  0  0  1  1  0  0  0  0  7  1  0  1 
UAL12 SGCGMHC  1  2  0  0  0  0  0  0  0  3  5  3 
UAL12 SGCGTMC  0  0  1  3  0  0  0  0  2  1  3  5 
UAL12 SGCHDWC  0  3  2  0  0  0  0  0  2  1  3  3 
UAL12 SGCHHKC  0  3  1  1  0  0  0  0  4  2  4  5 
UAL12 SGCHHMC  0  2  2  1  0  0  0  0  2  2  4  4 
UAL12 SGCHLFC  1  4  0  1  0  0  0  0  2  3  0  2 
UAL12 SGCHMTC  2  2  2  2  0  0  0  0  2  5  4  6 
UAL12 SGCHPQC  2  0  0  2  0  0  0  0  3  2  1  2 
UAL12 SGCHQNC  2  2  1  1  0  0  0  0  2  1  2  2 
UAL12 SGCHREC  2  0  2  0  0  0  0  0  3  2  2  6 
UAL12 SGCHSGC  0  2  1  0  0  0  0  0  3  1  2  4 
UAL12 SGCIGKC  1  0  1  1  0  0  0  0  0  1  4  3 
UAL12 SGCILYC  1  3  0  2  0  0  0  0  1  4  0  1 
UAL12 SGCIRLC  0  1  0  2  0  0  0  0  3  1  2  2 
UAL12 SGCITMC  0  0  2  2  0  0  0  0  2  1  3  3 
UAL12 SGCIVMC  1  2  0  3  0  0  0  0  2  1  2  1 
UAL12 SGCKAEC  1  1  3  1  0  0  0  0  1  1  2  2 
UAL12 SGCKELC  0  3  0  0  0  0  0  0  1  1  4  1 
UAL12 SGCKHVC  1  1  0  5  0  0  0  0  2  5  1  2 
UAL12 SGCKIGC  1  3  0  0  0  0  0  0  5  2  2  1 
UAL12 SGCKQFC  0  1  1  1  0  0  0  0  3  1  2  2 
UAL12 SGCKTHC  2  0  1  3  0  0  0  0  5  4  3  2 
UAL12 SGCKVQC  2  0  0  1  0  0  0  0  3  2  2  3 
UAL12 SGCKVRC  1  2  0  3  0  0  0  0  0  2  3  1 
UAL12 SGCKYQC  2  0  2  1  0  0  0  0  0  5  5  5 
UAL12 SGCLAQC  2  2  0  2  0  0  0  0  2  2  4  4 
UAL12 SGCLFAC  1  0  0  1  0  0  0  0  1  2  4  2 
UAL12 SGCLFQC  2  1  0  2  0  0  0  0  6  2  0  3 
UAL12 SGCLHEC  2  0  1  1  0  0  0  0  2  2  1  2 
UAL12 SGCLIVC  2  0  1  3  0  0  0  0  2  1  3  3 
UAL12 SGCLPKC  0  2  2  0  0  0  0  0  2  2  2  3 
UAL12 SGCLTNC  0  3  1  0  0  0  0  0  0  1  5  1 
UAL12 SGCLWSC  0  0  0  4  0  0  0  0  3  1  1  2 
UAL12 SGCLYNC  2  0  0  2  0  0  0  0  5  3  0  4 
UAL12 SGCMFMC  0  1  2  1  0  0  0  0  2  2  3  3 
UAL12 SGCMGNC  0  0  2  0  0  0  0  0  3  0  3  2 
UAL12 SGCMHKC  0  2  2  1  0  0  0  0  1  1  2  2 
UAL12 SGCMSIC  0  2  1  5  0  0  0  0  4  4  2  4 
UAL12 SGCMTAC  4  1  2  0  0  0  0  0  5  1  6  6 
UAL12 SGCNAIC  0  5  2  1  0  0  0  0  3  1  6  3 
UAL12 SGCNDRC  1  2  0  1  0  0  0  0  2  1  3  3 
UAL12 SGCNNMC  2  0  1  0  0  0  0  0  2  2  2  3 
UAL12 SGCNPVC  0  3  4  1  0  0  0  0  3  2  1  3 
UAL12 SGCNRHC  0  1  0  1  0  0  0  0  3  1  2  3 
UAL12 SGCNTLC  0  0  2  0  0  0  0  0  2  3  2  3 
UAL12 SGCPDQC  1  2  2  0  0  0  0  0  2  3  3  4 
UAL12 SGCPQRC  1  2  2  0  0  0  0  0  3  2  3  4 
UAL12 SGCPTGC  2  2  1  3  0  0  0  0  4  3  3  2 
UAL12 SGCQMIC  0  0  3  1  0  0  0  0  1  4  3  3 
UAL12 SGCQWNC  3  1  1  1  0  0  0  0  5  1  3  1 
UAL12 SGCREAC  2  0  5  3  0  0  0  0  2  2  3  3 
UAL12 SGCRLEC  1  0  1  1  0  0  0  0  1  2  2  2 
UAL12 SGCRTPC  0  1  1  2  0  0  0  0  2  1  3  3 
UAL12 SGCRYNC  1  2  0  2  0  0  0  0  2  3  3  4 
UAL12 SGCSDMC  1  2  0  3  0  0  0  0  1  2  3  3 
UAL12 SGCSGAC  2  0  0  1  0  0  0  0  3  1  2  1 
UAL12 SGCSPRC  2  0  0  2  0  0  0  0  3  2  2  2 
UAL12 SGCSQNC  1  2  0  1  0  0  0  0  3  2  2  1 
UAL12 SGCSWRC  0  1  2  0  0  0  0  0  0  1  4  4 
UAL12 SGCTDMC  1  1  3  1  0  0  0  0  1  1  2  2 
UAL12 SGCTGIC  1  1  0  3  0  0  0  0  1  0  2  3 
UAL12 SGCTGNC  0  2  0  3  0  0  0  0  0  2  3  1 
UAL12 SGCTRPC  1  2  1  0  0  0  0  0  4  2  1  0 
UAL12 SGCTYRC  1  6  1  0  0  0  0  0  3  3  3  4 
UAL12 SGCWANC  0  1  1  0  0  0  0  0  3  1  2  3 
UAL12 SGCWAQC  1  2  0  1  0  0  0  0  2  2  2  3 
UAL12 SGCWAYC  2  0  3  2  0  0  0  0  4  3  0  1 
UAL12 SGCWGQC  0  2  0  0  0  0  0  0  4  0  2  2 
UAL12 SGCWGSC  2  0  0  0  0  0  0  0  1  1  2  3 
UAL12 SGCWHYC  0  1  2  1  0  0  0  0  3  1  4  4 
UAL12 SGCWMTC  1  1  0  3  0  0  0  0  3  3  1  2 
UAL12 SGCWPGC  0  2  0  0  0  0  0  0  1  2  2  2 
UAL12 SGCWPHC  0  0  2  1  0  0  0  0  1  3  2  3 
UAL12 SGCWSNC  0  2  1  1  0  0  0  0  3  2  3  4 
UAL12 SGCYHWC  0  2  0  0  0  0  0  0  3  2  2  3 
UAL12 SGCYMPC  1  1  2  3  0  0  0  0  1  2  3  1 
UAL12 SHCAAGC  1  2  3  0  0  0  0  0  3  1  2  3 
UAL12 SHCAQMC  3  1  3  2  0  0  0  0  1  3  4  4 
UAL12 SHCDPWC  2  2  0  1  0  0  0  0  3  4  3  3 
UAL12 SHCDSGC  5  1  1  0  0  0  0  0  3  1  1  2 
UAL12 SHCEPPC  4  0  2  0  0  0  0  0  0  2  2  3 
UAL12 SHCFEMC  1  3  1  2  0  0  0  0  2  1  3  3 
UAL12 SHCFGHC  0  1  3  0  0  0  0  0  0  3  3  1 
UAL12 SHCGEWC  2  1  1  0  0  0  0  0  2  1  2  2 
UAL12 SHCGKKC  1  0  1  1  0  0  0  0  1  3  3  3 
UAL12 SHCGNGC  2  0  1  1  0  0  0  0  2  4  2  2 
UAL12 SHCGNQC  0  3  3  2  0  0  0  0  1  3  2  3 
UAL12 SHCGQGC  1  2  2  0  0  0  0  0  3  2  3  4 
UAL12 SHCGSHC  1  1  1  2  0  0  0  0  1  1  2  3 
UAL12 SHCGYQC  0  1  4  0  0  0  0  0  1  1  2  2 
UAL12 SHCHIWC  0  2  3  0  0  0  0  0  1  3  4  4 
UAL12 SHCHQRC  2  3  2  2  0  0  0  0  4  2  5  5 
UAL12 SHCHWSC  0  4  1  1  0  0  0  0  1  1  3  4 
UAL12 SHCKEGC  0  0  0  1  0  0  0  0  1  2  3  2 
UAL12 SHCKHRC  3  1  1  1  0  0  0  0  2  1  2  2 
UAL12 SHCKIGC  3  2  2  1  0  0  0  0  4  6  2  5 
UAL12 SHCKIWC  1  1  1  1  0  0  0  0  2  2  2  4 
UAL12 SHCKNYC  1  2  2  2  0  0  0  0  1  4  3  5 
UAL12 SHCKPEC  4  2  2  1  0  0  0  0  1  2  3  3 
UAL12 SHCKVWC  1  0  1  0  0  0  0  0  3  1  1  2 
UAL12 SHCLILC  1  0  1  4  0  0  0  0  1  3  0  2 
UAL12 SHCLKQC  3  1  1  2  0  0  0  0  4  0  3  0 
UAL12 SHCMKSC  2  3  1  3  0  0  0  0  3  4  3  5 
UAL12 SHCMMRC  3  0  2  3  0  0  0  0  2  4  6  6 
UAL12 SHCNALC  1  1  2  1  0  0  0  0  2  1  1  2 
UAL12 SHCNERC  0  2  1  1  0  0  0  0  3  1  1  3 
UAL12 SHCNKLC  2  1  0  0  0  0  0  0  1  2  3  3 
UAL12 SHCNPKC  0  4  0  4  0  0  0  0  2  2  4  4 
UAL12 SHCNPWC  0  1  1  1  0  0  0  0  1  3  2  3 
UAL12 SHCNYWC  2  1  0  2  0  0  0  0  3  1  6  4 
UAL12 SHCPGKC  1  2  1  1  0  0  0  0  0  2  2  2 
UAL12 SHCQHPC  1  3  3  1  0  0  0  0  2  1  3  2 
UAL12 SHCQWAC  0  3  4  2  0  0  0  0  2  1  3  3 
UAL12 SHCQWMC  2  0  1  0  0  0  0  0  2  2  2  3 
UAL12 SHCRHPC  2  2  1  2  0  0  0  0  1  3  4  4 
UAL12 SHCRLEC  1  1  2  1  0  0  0  0  1  1  2  2 
UAL12 SHCSQGC  1  0  3  0  0  0  0  0  4  1  2  0 
UAL12 SHCTLWC  1  1  0  0  0  0  0  0  2  1  3  3 
UAL12 SHCTQWC  3  0  3  2  0  0  0  0  2  2  0  4 
UAL12 SHCTTPC  2  1  4  1  0  0  0  0  2  4  4  5 
UAL12 SHCVELC  2  1  0  0  0  0  0  0  1  0  5  4 
UAL12 SHCWFGC  1  3  0  2  0  0  0  0  0  3  3  3 
UAL12 SHCWHMC  1  0  2  1  0  0  0  0  1  3  2  3 
UAL12 SHCWKLC  1  1  0  0  0  0  0  0  1  2  3  3 
UAL12 SHCWNRC  0  1  1  1  0  0  0  0  2  2  2  3 
UAL12 SHCWQNC  2  1  1  1  0  0  0  0  3  3  2  3 
UAL12 SHCWQRC  1  0  1  1  0  0  0  0  2  2  4  4 
UAL12 SHCWVNC  1  1  3  1  0  0  0  0  5  1  4  5 
UAL12 SHCWWHC  1  1  1  0  0  0  0  0  0  3  3  3 
UAL12 SHCYRGC  0  2  1  2  0  0  0  0  3  4  3  4 
UAL12 SICANSC  0  2  1  5  0  0  0  0  2  1  4  5 
UAL12 SICEGNC  2  1  3  1  0  0  0  0  2  2  4  5 
UAL12 SICEPPC  1  1  0  1  0  0  0  0  2  2  2  2 
UAL12 SICEQGC  4  2  0  0  0  0  0  0  3  2  0  3 
UAL12 SICEWMC  0  0  0  2  0  0  0  0  1  1  2  3 
UAL12 SICGGWC  1  2  0  0  0  0  0  0  4  2  2  0 
UAL12 SICGQSC  0  2  4  4  0  0  0  0  3  3  3  3 
UAL12 SICGRGC  2  0  2  0  0  0  0  0  2  2  2  3 
UAL12 SICHPGC  2  1  1  1  0  0  0  0  2  1  3  3 
UAL12 SICIEPC  1  0  5  0  0  0  0  0  2  1  3  2 
UAL12 SICIHWC  0  2  2  1  0  0  0  0  2  1  2  2 
UAL12 SICKNGC  0  0  1  2  0  0  0  0  1  2  2  3 
UAL12 SICMGRC  1  2  1  1  0  0  0  0  0  1  4  1 
UAL12 SICMGTC  2  1  2  3  0  0  0  0  0  3  3  4 
UAL12 SICMQLC  2  0  1  3  0  0  0  0  4  2  4  5 
UAL12 SICNMLC  0  2  0  0  0  0  0  0  4  1  1  2 
UAL12 SICPKRC  1  0  1  1  0  0  0  0  3  1  1  3 
UAL12 SICQQMC  0  4  1  2  0  0  0  0  3  2  1  5 
UAL12 SICRILC  1  3  2  1  0  0  0  0  2  3  3  4 
UAL12 SICRLGC  0  0  2  0  0  0  0  0  1  2  3  3 
UAL12 SICSKRC  1  1  1  2  0  0  0  0  0  2  2  2 
UAL12 SICSKWC  0  1  0  2  0  0  0  0  2  1  3  3 
UAL12 SICYGPC  1  2  1  0  0  0  0  0  4  3  0  1 
UAL12 SKCALNC  0  2  0  2  0  0  0  0  1  4  3  3 
UAL12 SKCEGFC  1  1  1  0  0  0  0  0  1  3  4  4 
UAL12 SKCELQC  1  0  1  1  0  0  0  0  1  2  4  2 
UAL12 SKCEYPC  1  1  0  3  0  0  0  0  3  1  1  2 
UAL12 SKCFGHC  0  2  1  1  0  0  0  0  0  4  4  4 
UAL12 SKCFPRC  1  1  1  1  0  0  0  0  0  2  3  3 
UAL12 SKCGEDC  1  1  5  0  0  0  0  0  1  2  2  2 
UAL12 SKCGLRC  0  1  1  2  0  0  0  0  0  3  3  3 
UAL12 SKCGTHC  0  1  3  2  0  0  0  0  3  1  0  2 
UAL12 SKCGTTC  0  1  1  2  0  0  0  0  0  3  2  2 
UAL12 SKCHGAC  2  1  2  2  0  0  0  0  2  2  2  2 
UAL12 SKCHLMC  1  1  0  0  0  0  0  0  0  2  2  3 
UAL12 SKCLGMC  0  2  0  0  0  0  0  0  2  2  2  3 
UAL12 SKCLQDC  0  2  1  2  0  0  0  0  1  2  2  1 
UAL12 SKCLQKC  1  2  1  1  0  0  0  0  2  3  3  3 
UAL12 SKCLSEC  1  4  2  0  0  0  0  0  3  2  2  2 
UAL12 SKCNFGC  0  0  0  2  0  0  0  0  1  4  2  1 
UAL12 SKCNHWC  1  1  1  2  0  0  0  0  1  2  1  2 
UAL12 SKCNLLC  0  2  1  1  0  0  0  0  0  1  3  3 
UAL12 SKCPGHC  1  1  2  3  0  0  0  0  3  3  6  4 
UAL12 SKCPHHC  1  0  2  2  0  0  0  0  2  1  3  3 
UAL12 SKCPKLC  1  1  2  2  0  0  0  0  0  1  2  3 
UAL12 SKCPSQC  2  1  1  0  0  0  0  0  2  4  3  4 
UAL12 SKCQERC  2  4  2  1  0  0  0  0  5  1  2  1 
UAL12 SKCQGAC  2  1  1  2  0  0  0  0  1  1  2  2 
UAL12 SKCQSHC  1  2  5  0  0  0  0  0  3  5  3  5 
UAL12 SKCQWEC  1  1  0  3  0  0  0  0  4  2  4  5 
UAL12 SKCTLHC  0  0  1  2  0  0  0  0  4  1  2  3 
UAL12 SKCVMPC  1  2  0  3  0  0  0  0  1  1  2  2 
UAL12 SKCVQLC  3  2  1  2  0  0  0  0  1  2  3  3 
UAL12 SKCWLHC  2  0  0  0  0  0  0  0  3  1  2  3 
UAL12 SKCWPLC  0  0  1  0  0  0  0  0  1  3  1  3 
UAL12 SLCAPIC  3  1  2  0  0  0  0  0  2  4  4  6 
UAL12 SLCAWGC  0  0  1  0  0  0  0  0  1  2  2  2 
UAL12 SLCDGRC  0  0  2  1  0  0  0  0  5  2  1  2 
UAL12 SLCDHTC  2  0  4  1  0  0  0  0  0  2  2  4 
UAL12 SLCDMPC  0  1  2  2  0  0  0  0  0  2  2  2 
UAL12 SLCEELC  2  0  2  0  0  0  0  0  3  1  2  3 
UAL12 SLCEEWC  0  0  3  1  0  0  0  0  2  1  3  2 
UAL12 SLCEQPC  2  1  0  3  0  0  0  0  1  1  2  2 
UAL12 SLCEQSC  0  1  3  2  0  0  0  0  3  2  0  1 
UAL12 SLCFHAC  1  0  2  2  0  0  0  0  3  1  0  4 
UAL12 SLCFSRC  0  1  0  1  0  0  0  0  4  1  1  2 
UAL12 SLCFWPC  0  0  1  0  0  0  0  0  3  1  2  2 
UAL12 SLCGGHC  1  2  1  1  0  0  0  0  1  2  3  0 
UAL12 SLCGVQC  0  3  1  0  0  0  0  0  2  2  1  2 
UAL12 SLCGYHC  1  2  2  0  0  0  0  0  3  1  1  2 
UAL12 SLCHHLC  1  0  2  0  0  0  0  0  2  3  2  4 
UAL12 SLCHILC  4  1  1  0  0  0  0  0  1  2  3  3 
UAL12 SLCHKKC  2  0  1  1  0  0  0  0  4  2  0  2 
UAL12 SLCHPAC  1  3  0  3  0  0  0  0  2  0  2  3 
UAL12 SLCHVWC  1  2  1  1  0  0  0  0  3  3  0  3 
UAL12 SLCHWFC  1  1  1  0  0  0  0  0  2  3  2  5 
UAL12 SLCIIPC  0  2  1  1  0  0  0  0  4  1  2  3 
UAL12 SLCINGC  1  1  2  3  0  0  0  0  4  2  5  5 
UAL12 SLCIPQC  2  1  1  2  0  0  0  0  3  1  4  4 
UAL12 SLCKFVC  2  2  2  3  0  0  0  0  2  2  4  4 
UAL12 SLCKKWC  0  0  0  1  0  0  0  0  2  1  2  2 
UAL12 SLCKLTC  1  0  1  2  0  0  0  0  2  4  2  3 
UAL12 SLCKMDC  2  1  1  1  0  0  0  0  4  3  0  3 
UAL12 SLCKPHC  1  0  1  2  0  0  0  0  4  2  0  2 
UAL12 SLCKQPC  1  1  1  0  0  0  0  0  0  4  3  4 
UAL12 SLCLANC  1  2  3  1  0  0  0  0  2  1  3  2 
UAL12 SLCLREC  0  0  3  2  0  0  0  0  3  2  5  5 
UAL12 SLCLWQC  0  1  0  0  0  0  0  0  2  1  2  2 
UAL12 SLCMGMC  1  1  2  0  0  0  0  0  5  2  1  3 
UAL12 SLCMIMC  0  1  2  3  0  0  0  0  3  2  3  4 
UAL12 SLCMKYC  1  2  2  1  0  0  0  0  3  2  1  2 
UAL12 SLCMLPC  0  1  0  1  0  0  0  0  3  0  4  0 
UAL12 SLCMMQC  2  2  2  0  0  0  0  0  1  4  5  5 
UAL12 SLCMRMC  1  1  3  0  0  0  0  0  1  3  1  2 
UAL12 SLCMTPC  0  1  4  0  0  0  0  0  2  2  3  3 
UAL12 SLCNFLC  0  1  0  1  0  0  0  0  2  2  3  3 
UAL12 SLCNFRC  1  1  1  0  0  0  0  0  3  1  3  3 
UAL12 SLCNGGC  1  0  1  1  0  0  0  0  0  3  3  3 
UAL12 SLCNKNC  2  0  1  1  0  0  0  0  3  2  4  4 
UAL12 SLCNMWC  1  1  0  1  0  0  0  0  2  2  0  3 
UAL12 SLCNQRC  4  0  0  0  0  0  0  0  3  2  3  4 
UAL12 SLCNRNC  1  0  1  0  0  0  0  0  2  3  2  1 
UAL12 SLCNTRC  2  2  3  1  0  0  0  0  4  3  2  1 
UAL12 SLCPEMC  0  4  0  2  0  0  0  0  3  1  2  3 
UAL12 SLCPIWC  0  2  1  0  0  0  0  0  4  2  2  2 
UAL12 SLCPQKC  2  0  4  2  0  0  0  0  2  3  4  4 
UAL12 SLCPQWC  1  1  1  2  0  0  0  0  2  5  3  5 
UAL12 SLCQIGC  1  0  3  2  0  0  0  0  0  2  2  5 
UAL12 SLCRAMC  3  0  3  1  0  0  0  0  3  1  1  2 
UAL12 SLCREEC  3  1  2  0  0  0  0  0  1  2  1  3 
UAL12 SLCRFTC  0  1  2  1  0  0  0  0  2  2  3  3 
UAL12 SLCRGDC  1  2  1  0  0  0  0  0  2  3  2  3 
UAL12 SLCRNMC  1  0  2  3  0  0  0  0  1  2  3  3 
UAL12 SLCSTMC  0  0  2  2  0  0  0  0  3  1  3  1 
UAL12 SLCSYPC  3  3  2  1  0  0  0  0  6  2  6  5 
UAL12 SLCVAMC  1  1  5  2  0  0  0  0  2  3  3  4 
UAL12 SLCVHRC  0  0  0  2  0  0  0  0  1  2  3  3 
UAL12 SLCVWEC  0  0  0  1  0  0  0  0  2  2  3  0 
UAL12 SLCWDMC  2  2  2  0  0  0  0  0  1  2  1  2 
UAL12 SLCWMPC  0  3  2  1  0  0  0  0  4  2  1  2 
UAL12 SLCWQQC  1  1  0  1  0  0  0  0  1  3  4  4 
UAL12 SLCWSAC  1  0  2  2  0  0  0  0  5  2  0  4 
UAL12 SLCYDLC  1  1  1  4  0  0  0  0  2  1  2  4 
UAL12 SLCYQKC  2  0  3  0  0  0  0  0  3  3  2  2 
UAL12 SLCYRPC  3  1  1  1  0  0  0  0  1  2  2  3 
UAL12 SLCYWNC  1  1  1  2  0  0  0  0  2  0  3  1 
UAL12 SMCDQGC  1  0  2  1  0  0  0  0  1  3  5  4 
UAL12 SMCDRWC  1  0  0  1  0  0  0  0  2  2  3  3 
UAL12 SMCDYWC  0  1  2  3  0  0  0  0  1  2  1  2 
UAL12 SMCEFWC  0  1  1  1  0  0  0  0  3  4  1  3 
UAL12 SMCEQLC  3  2  0  0  0  0  0  0  2  0  2  2 
UAL12 SMCETLC  2  1  2  0  0  0  0  0  0  1  4  1 
UAL12 SMCEWQC  0  4  1  1  0  0  0  0  0  2  4  2 
UAL12 SMCFAPC  0  2  0  1  0  0  0  0  2  3  2  4 
UAL12 SMCGEWC  0  2  0  1  0  0  0  0  0  3  3  3 
UAL12 SMCGHMC  1  2  1  1  0  0  0  0  1  2  2  3 
UAL12 SMCGKWC  0  0  2  1  0  0  0  0  1  3  4  4 
UAL12 SMCGNSC  0  1  3  1  0  0  0  0  2  2  4  1 
UAL12 SMCGPAC  3  0  3  3  0  0  0  0  3  4  2  3 
UAL12 SMCGPLC  1  1  0  0  0  0  0  0  1  4  1  1 
UAL12 SMCHELC  0  1  1  1  0  0  0  0  1  3  1  2 
UAL12 SMCHGKC  1  1  2  3  0  0  0  0  3  1  1  2 
UAL12 SMCHSLC  2  1  0  4  0  0  0  0  2  3  4  5 
UAL12 SMCHTPC  1  1  1  2  0  0  0  0  2  2  3  3 
UAL12 SMCHWVC  1  0  0  1  0  0  0  0  2  1  3  4 
UAL12 SMCKDGC  0  0  2  2  0  0  0  0  2  1  3  3 
UAL12 SMCKHWC  0  1  2  0  0  0  0  0  3  2  3  4 
UAL12 SMCKWNC  2  0  1  1  0  0  0  0  3  0  2  2 
UAL12 SMCLFQC  1  4  1  2  0  0  0  0  4  4  4  5 
UAL12 SMCLKPC  5  0  0  1  0  0  0  0  5  2  5  5 
UAL12 SMCLNRC  1  0  0  1  0  0  0  0  1  2  3  3 
UAL12 SMCLNSC  0  2  0  2  0  0  0  0  3  4  4  2 
UAL12 SMCLPNC  1  0  3  0  0  0  0  0  2  2  2  3 
UAL12 SMCMMPC  0  3  3  2  0  0  0  0  4  3  6  5 
UAL12 SMCNARC  4  3  1  0  0  0  0  0  6  3  3  2 
UAL12 SMCNEQC  3  3  2  1  0  0  0  0  1  2  3  3 
UAL12 SMCPGMC  0  3  0  3  0  0  0  0  2  1  3  1 
UAL12 SMCPHMC  0  1  1  4  0  0  0  0  0  3  3  3 
UAL12 SMCQNTC  0  1  4  0  0  0  0  0  2  2  3  3 
UAL12 SMCRDWC  0  1  2  0  0  0  0  0  3  1  3  4 
UAL12 SMCRGDC  5  2  1  1  0  0  0  0  4  4  4  6 
UAL12 SMCRHIC  3  1  2  3  0  0  0  0  5  3  2  5 
UAL12 SMCRNHC  3  0  0  2  0  0  0  0  1  6  3  3 
UAL12 SMCSNGC  0  2  2  2  0  0  0  0  1  3  1  3 
UAL12 SMCSNLC  2  1  1  1  0  0  0  0  3  2  3  4 
UAL12 SMCTLKC  2  0  1  0  0  0  0  0  1  2  3  3 
UAL12 SMCVLLC  2  2  2  0  0  0  0  0  1  1  2  2 
UAL12 SMCWIPC  2  1  0  3  0  0  0  0  4  0  1  1 
UAL12 SMCWMGC  1  0  2  1  0  0  0  0  2  2  2  2 
UAL12 SMCWPLC  2  0  1  0  0  0  0  0  2  2  4  4 
UAL12 SMCWRQC  1  1  1  2  0  0  0  0  2  0  4  0 
UAL12 SMCYKWC  0  2  2  2  0  0  0  0  3  2  0  1 
UAL12 SNCAGNC  2  1  4  2  0  0  0  0  4  0  4  4 
UAL12 SNCALQC  1  2  2  1  0  0  0  0  2  0  1  3 
UAL12 SNCAYWC  2  1  0  0  0  0  0  0  2  1  3  3 
UAL12 SNCDEMC  3  2  0  1  0  0  0  0  1  1  2  2 
UAL12 SNCDPSC  1  0  1  0  0  0  0  0  1  2  2  2 
UAL12 SNCDSGC  1  2  1  3  0  0  0  0  1  3  2  3 
UAL12 SNCDTPC  0  0  1  4  0  0  0  0  2  1  1  2 
UAL12 SNCERWC  1  0  2  0  0  0  0  0  5  1  0  2 
UAL12 SNCFKMC  2  0  1  0  0  0  0  0  1  1  3  3 
UAL12 SNCFRMC  1  0  0  2  0  0  0  0  1  2  3  3 
UAL12 SNCGHAC  1  0  1  1  0  0  0  0  3  2  2  3 
UAL12 SNCGKEC  0  1  1  4  0  0  0  0  3  3  1  3 
UAL12 SNCGLMC  2  0  1  0  0  0  0  0  3  1  2  3 
UAL12 SNCGMQC  2  1  2  2  0  0  0  0  2  2  4  4 
UAL12 SNCGMTC  0  0  2  3  0  0  0  0  4  3  2  4 
UAL12 SNCGNGC  2  2  0  0  0  0  0  0  2  2  4  4 
UAL12 SNCGPMC  0  4  2  0  0  0  0  0  1  2  1  2 
UAL12 SNCGSNC  2  2  0  1  0  0  0  0  2  1  3  2 
UAL12 SNCGWAC  1  2  2  1  0  0  0  0  1  4  2  5 
UAL12 SNCHEAC  2  2  3  2  0  0  0  0  1  3  4  4 
UAL12 SNCHKNC  1  1  4  1  0  0  0  0  1  2  2  3 
UAL12 SNCHKQC  1  1  3  1  0  0  0  0  4  1  5  1 
UAL12 SNCHMSC  2  3  1  2  0  0  0  0  4  2  2  4 
UAL12 SNCHNQC  0  0  1  1  0  0  0  0  1  1  3  3 
UAL12 SNCHPAC  2  1  2  2  0  0  0  0  3  4  5  2 
UAL12 SNCHRIC  2  3  2  1  0  0  0  0  3  1  4  4 
UAL12 SNCHTRC  0  1  3  1  0  0  0  0  1  1  2  2 
UAL12 SNCIAGC  2  0  1  0  0  0  0  0  3  1  2  3 
UAL12 SNCIGFC  2  2  1  2  0  0  0  0  3  2  7  4 
UAL12 SNCIMWC  2  1  1  1  0  0  0  0  1  1  2  2 
UAL12 SNCIPPC  1  4  0  0  0  0  0  0  1  4  4  4 
UAL12 SNCKGEC  1  0  0  1  0  0  0  0  1  1  3  3 
UAL12 SNCKMWC  2  0  1  2  0  0  0  0  1  1  4  1 
UAL12 SNCKPMC  3  1  0  0  0  0  0  0  2  2  2  3 
UAL12 SNCKPSC  0  0  3  0  0  0  0  0  3  1  3  0 
UAL12 SNCKVPC  1  1  1  1  0  0  0  0  3  0  2  2 
UAL12 SNCLNQC  3  2  0  3  0  0  0  0  2  2  4  2 
UAL12 SNCMHRC  2  1  0  2  0  0  0  0  4  1  5  5 
UAL12 SNCMNRC  1  0  4  0  0  0  0  0  1  2  4  6 
UAL12 SNCNGHC  0  2  2  1  0  0  0  0  2  3  5  5 
UAL12 SNCNMPC  2  2  2  1  0  0  0  0  1  2  4  3 
UAL12 SNCNNGC  2  1  1  0  0  0  0  0  2  1  2  2 
UAL12 SNCNQQC  1  1  1  1  0  0  0  0  1  3  4  0 
UAL12 SNCPAWC  0  1  0  1  0  0  0  0  1  4  2  3 
UAL12 SNCPHAC  4  1  2  2  0  0  0  0  1  3  2  3 
UAL12 SNCPRQC  0  1  1  3  0  0  0  0  2  2  4  4 
UAL12 SNCPWDC  1  1  3  0  0  0  0  0  6  2  2  3 
UAL12 SNCQFLC  2  1  1  1  0  0  0  0  1  2  1  2 
UAL12 SNCRGEC  3  3  3  0  0  0  0  0  4  2  2  3 
UAL12 SNCRNDC  1  1  1  0  0  0  0  0  3  2  1  2 
UAL12 SNCRWDC  0  1  0  1  0  0  0  0  3  0  3  3 
UAL12 SNCTAWC  1  0  0  3  0  0  0  0  1  2  3  3 
UAL12 SNCTPMC  2  3  0  1  0  0  0  0  2  2  2  3 
UAL12 SNCTPSC  1  1  2  0  0  0  0  0  2  4  2  5 
UAL12 SNCTWHC  0  0  3  0  0  0  0  0  3  1  4  3 
UAL12 SNCVMNC  2  1  2  3  0  0  0  0  3  3  3  6 
UAL12 SNCWAHC  0  0  4  1  0  0  0  0  0  2  2  2 
UAL12 SNCWDQC  2  1  2  0  0  0  0  0  2  2  1  2 
UAL12 SNCWFNC  2  1  0  3  0  0  0  0  4  4  1  5 
UAL12 SNCWHHC  2  0  0  4  0  0  0  0  1  3  2  0 
UAL12 SNCWKNC  1  0  1  0  0  0  0  0  4  3  1  1 
UAL12 SNCWPAC  2  1  1  0  0  0  0  0  3  5  2  2 
UAL12 SNCWQAC  5  0  0  1  0  0  0  0  3  4  4  3 
UAL12 SNCWQPC  0  3  0  0  0  0  0  0  2  3  1  3 
UAL12 SNCWQRC  1  2  2  3  0  0  0  0  2  2  1  3 
UAL12 SNCWSQC  2  0  0  1  0  0  0  0  2  1  4  3 
UAL12 SNCWTEC  2  1  2  1  0  0  0  0  2  2  2  2 
UAL12 SNCWTMC  2  1  1  0  0  0  0  0  2  3  0  2 
UAL12 SNCYTGC  2  1  3  1  0  0  0  0  1  1  4  1 
UAL12 SPCALMC  1  1  2  1  0  0  0  0  3  2  0  3 
UAL12 SPCALQC  1  4  1  0  0  0  0  0  3  2  1  3 
UAL12 SPCDGKC  3  2  0  1  0  0  0  0  4  3  3  6 
UAL12 SPCDGRC  2  1  3  1  0  0  0  0  8  1  2  0 
UAL12 SPCDGWC  2  2  1  1  0  0  0  0  4  1  3  3 
UAL12 SPCFGRC  1  2  0  1  0  0  0  0  0  3  3  3 
UAL12 SPCFKLC  3  0  1  1  0  0  0  0  2  2  2  3 
UAL12 SPCFSWC  2  1  1  2  0  0  0  0  4  1  3  4 
UAL12 SPCGDHC  1  2  2  1  0  0  0  0  3  0  3  3 
UAL12 SPCGLQC  1  2  3  2  0  0  0  0  2  2  2  2 
UAL12 SPCGNAC  2  3  1  3  0  0  0  0  1  3  3  3 
UAL12 SPCGQRC  0  1  1  1  0  0  0  0  3  2  4  2 
UAL12 SPCGRLC  0  2  3  0  0  0  0  0  4  3  3  5 
UAL12 SPCGWHC  2  1  1  1  0  0  0  0  0  3  5  0 
UAL12 SPCHGTC  0  4  1  1  0  0  0  0  5  2  6  2 
UAL12 SPCHKPC  1  4  1  0  0  0  0  0  2  4  6  5 
UAL12 SPCHKWC  2  1  0  2  0  0  0  0  0  2  2  2 
UAL12 SPCHLGC  2  1  0  1  0  0  0  0  3  2  1  1 
UAL12 SPCHLNC  1  0  4  2  0  0  0  0  4  2  4  1 
UAL12 SPCHLTC  2  0  1  2  0  0  0  0  1  2  1  3 
UAL12 SPCHLWC  0  2  2  1  0  0  0  0  4  1  2  2 
UAL12 SPCHNSC  2  0  4  2  0  0  0  0  4  1  3  3 
UAL12 SPCHPMC  0  2  2  0  0  0  0  0  3  2  3  4 
UAL12 SPCHQMC  1  5  3  0  0  0  0  0  1  2  3  3 
UAL12 SPCHRWC  2  0  1  0  0  0  0  0  1  2  3  3 
UAL12 SPCHWAC  2  0  1  1  0  0  0  0  3  0  3  7 
UAL12 SPCHWLC  0  2  1  2  0  0  0  0  6  3  0  3 
UAL12 SPCIPWC  1  0  4  1  0  0  0  0  0  2  2  2 
UAL12 SPCKTWC  0  2  1  1  0  0  0  0  3  2  3  2 
UAL12 SPCLEMC  1  2  3  0  0  0  0  0  2  2  1  2 
UAL12 SPCLGDC  2  1  0  1  0  0  0  0  2  2  4  5 
UAL12 SPCLLAC  3  4  0  1  0  0  0  0  3  2  1  2 
UAL12 SPCLNRC  3  1  2  2  0  0  0  0  3  4  4  5 
UAL12 SPCLPWC  0  0  2  0  0  0  0  0  3  1  2  3 
UAL12 SPCMELC  1  3  1  1  0  0  0  0  1  2  1  3 
UAL12 SPCMIGC  2  2  2  0  0  0  0  0  2  0  2  2 
UAL12 SPCNFWC  0  0  1  1  0  0  0  0  3  3  2  2 
UAL12 SPCNGEC  1  2  0  2  0  0  0  0  1  1  2  2 
UAL12 SPCNGGC  1  0  3  1  0  0  0  0  4  1  3  3 
UAL12 SPCNSEC  0  2  2  2  0  0  0  0  1  2  3  1 
UAL12 SPCNSRC  2  1  1  0  0  0  0  0  1  4  4  4 
UAL12 SPCNVWC  1  2  0  2  0  0  0  0  3  3  1  4 
UAL12 SPCPHPC  1  2  4  2  0  0  0  0  3  3  4  2 
UAL12 SPCPNHC  1  2  3  0  0  0  0  0  2  2  3  0 
UAL12 SPCPWDC  1  3  3  0  0  0  0  0  2  2  4  4 
UAL12 SPCQLKC  2  0  5  2  0  0  0  0  1  2  3  3 
UAL12 SPCRDWC  2  3  0  0  0  0  0  0  3  4  0  1 
UAL12 SPCRMGC  5  3  0  1  0  0  0  0  3  0  4  3 
UAL12 SPCRTWC  0  1  3  1  0  0  0  0  6  2  3  3 
UAL12 SPCSENC  2  1  5  1  0  0  0  0  2  1  3  3 
UAL12 SPCSRWC  0  2  3  0  0  0  0  0  2  1  3  3 
UAL12 SPCTIWC  1  2  2  1  0  0  0  0  2  1  2  1 
UAL12 SPCTNMC  0  2  3  2  0  0  0  0  4  1  1  2 
UAL12 SPCTNWC  0  0  4  0  0  0  0  0  2  3  0  2 
UAL12 SPCTPGC  1  5  0  0  0  0  0  0  2  3  1  1 
UAL12 SPCTPWC  2  2  0  2  0  0  0  0  3  3  4  5 
UAL12 SPCVYGC  2  2  1  1  0  0  0  0  2  2  2  2 
UAL12 SPCWGMC  0  0  4  0  0  0  0  0  3  4  1  2 
UAL12 SPCWHKC  1  3  2  3  0  0  0  0  1  2  3  3 
UAL12 SPCWLRC  1  2  2  2  0  0  0  0  3  2  5  5 
UAL12 SPCWMAC  1  1  1  3  0  0  0  0  1  2  3  2 
UAL12 SPCWMFC  3  0  2  3  0  0  0  0  3  1  4  4 
UAL12 SPCWNNC  1  1  2  2  0  0  0  0  3  3  1  1 
UAL12 SPCWRAC  0  1  2  0  0  0  0  0  2  3  1  2 
UAL12 SPCWTTC  1  2  1  1  0  0  0  0  1  3  4  4 
UAL12 SPCYLLC  1  0  1  2  0  0  0  0  1  1  2  3 
UAL12 SQCAGMC  2  2  1  1  0  0  0  0  1  4  2  4 
UAL12 SQCALWC  1  1  3  2  0  0  0  0  1  1  4  2 
UAL12 SQCFGWC  2  1  1  1  0  0  0  0  1  2  3  3 
UAL12 SQCFLMC  0  1  1  1  0  0  0  0  0  3  2  3 
UAL12 SQCGRMC  4  1  3  0  0  0  0  0  4  1  5  6 
UAL12 SQCHKLC  4  0  1  1  0  0  0  0  3  1  2  3 
UAL12 SQCHKPC  2  1  2  0  0  0  0  0  3  6  1  5 
UAL12 SQCHLMC  1  2  4  1  0  0  0  0  2  1  3  3 
UAL12 SQCINGC  3  2  3  2  0  0  0  0  3  2  3  4 
UAL12 SQCLMWC  0  1  2  2  0  0  0  0  2  1  4  5 
UAL12 SQCNPTC  0  4  2  0  0  0  0  0  1  2  1  2 
UAL12 SQCNQWC  2  0  2  0  0  0  0  0  3  1  2  1 
UAL12 SQCPWQC  2  2  4  0  0  0  0  0  3  3  0  4 
UAL12 SQCSDWC  2  2  1  2  0  0  0  0  3  2  2  3 
UAL12 SQCSLGC  1  0  1  1  0  0  0  0  1  3  1  2 
UAL12 SQCSLRC  1  2  1  1  0  0  0  0  2  2  3  3 
UAL12 SQCSWLC  0  1  1  0  0  0  0  0  6  1  1  1 
UAL12 SQCTRMC  2  2  3  0  0  0  0  0  2  4  6  5 
UAL12 SQCVNLC  2  1  1  0  0  0  0  0  2  1  4  3 
UAL12 SQCWHRC  2  0  3  2  0  0  0  0  5  1  2  2 
UAL12 SQCWKRC  1  1  1  0  0  0  0  0  1  2  3  3 
UAL12 SQCWMPC  0  1  1  1  0  0  0  0  2  2  2  2 
UAL12 SQCWMRC  1  1  1  0  0  0  0  0  0  3  3  2 
UAL12 SQCWNEC  3  0  2  1  0  0  0  0  1  1  2  3 
UAL12 SQCWPWC  1  1  0  0  0  0  0  0  4  1  1  3 
UAL12 SQCYPWC  3  2  2  0  0  0  0  0  2  3  2  3 
UAL12 SQCYWRC  1  2  2  3  0  0  0  0  5  2  5  4 
UAL12 SRCAGEC  0  3  2  0  0  0  0  0  2  1  2  2 
UAL12 SRCAQEC  3  2  3  1  0  0  0  0  2  3  2  3 
UAL12 SRCAWNC  3  3  1  2  0  0  0  0  1  3  4  4 
UAL12 SRCDWTC  2  2  1  3  0  0  0  0  3  3  2  4 
UAL12 SRCELGC  1  1  1  0  0  0  0  0  1  3  2  5 
UAL12 SRCELKC  0  2  2  2  0  0  0  0  1  2  3  3 
UAL12 SRCEMRC  1  4  0  1  0  0  0  0  3  3  5  5 
UAL12 SRCFGEC  2  1  2  2  0  0  0  0  1  3  4  4 
UAL12 SRCHENC  0  4  1  0  0  0  0  0  5  4  2  3 
UAL12 SRCIDRC  2  3  3  1  0  0  0  0  3  1  2  3 
UAL12 SRCIMSC  0  3  3  2  0  0  0  0  4  2  6  6 
UAL12 SRCLEPC  0  1  1  0  0  0  0  0  2  0  3  2 
UAL12 SRCLIHC  1  2  1  2  0  0  0  0  2  3  1  1 
UAL12 SRCLPMC  0  1  1  1  0  0  0  0  2  2  1  3 
UAL12 SRCMEWC  1  1  1  2  0  0  0  0  1  2  1  2 
UAL12 SRCPTNC  0  1  2  2  0  0  0  0  2  1  3  3 
UAL12 SRCWEDC  0  2  1  3  0  0  0  0  2  2  2  2 
UAL12 SRCYWEC  3  0  3  0  0  0  0  0  4  2  3  1 
UAL12 SSCARQC  2  1  0  0  0  0  0  0  1  1  3  2 
UAL12 SSCDHPC  1  2  1  2  0  0  0  0  1  2  1  2 
UAL12 SSCEGEC  1  4  1  2  0  0  0  0  2  2  4  6 
UAL12 SSCEHQC  1  1  3  1  0  0  0  0  1  2  2  2 
UAL12 SSCENNC  1  0  1  2  0  0  0  0  3  1  1  2 
UAL12 SSCFAMC  3  1  2  2  0  0  0  0  2  1  3  2 
UAL12 SSCFREC  3  2  1  0  0  0  0  0  2  1  2  1 
UAL12 SSCFWRC  1  0  1  2  0  0  0  0  1  1  3  2 
UAL12 SSCGDMC  0  2  1  1  0  0  0  0  3  2  2  3 
UAL12 SSCGKHC  1  2  2  1  0  0  0  0  3  4  4  5 
UAL12 SSCGMAC  1  2  2  1  0  0  0  0  2  2  1  2 
UAL12 SSCHLMC  0  1  1  1  0  0  0  0  1  2  3  2 
UAL12 SSCHLRC  0  2  1  2  0  0  0  0  3  2  1  5 
UAL12 SSCHRIC  2  3  1  2  0  0  0  0  1  2  3  2 
UAL12 SSCIWMC  1  2  0  1  0  0  0  0  0  3  3  3 
UAL12 SSCKNEC  2  1  0  2  0  0  0  0  2  2  3  2 
UAL12 SSCKWGC  0  1  1  0  0  0  0  0  0  3  3  3 
UAL12 SSCLAQC  2  0  0  3  0  0  0  0  3  1  3  3 
UAL12 SSCLEPC  1  2  1  0  0  0  0  0  1  2  2  2 
UAL12 SSCNIGC  1  0  2  4  0  0  0  0  0  2  1  4 
UAL12 SSCPPWC  0  0  1  1  0  0  0  0  3  4  1  1 
UAL12 SSCQPWC  2  0  0  1  0  0  0  0  2  2  4  4 
UAL12 SSCQQWC  2  1  0  1  0  0  0  0  6  1  1  3 
UAL12 SSCVEGC  2  2  0  2  0  0  0  0  2  3  5  6 
UAL12 SSCWNNC  1  2  0  0  0  0  0  0  2  1  3  3 
UAL12 STCDHWC  3  0  1  2  0  0  0  0  4  1  5  0 
UAL12 STCEGWC  0  1  1  1  0  0  0  0  3  1  4  4 
UAL12 STCEMQC  1  1  1  2  0  0  0  0  1  2  1  2 
UAL12 STCFPWC  2  1  1  0  0  0  0  0  2  2  2  3 
UAL12 STCGEHC  1  3  5  0  0  0  0  0  2  1  3  3 
UAL12 STCGKLC  0  3  0  0  0  0  0  0  3  3  1  1 
UAL12 STCGLMC  1  0  1  4  0  0  0  0  3  2  3  5 
UAL12 STCGLRC  2  1  0  2  0  0  0  0  1  1  2  2 
UAL12 STCGPLC  1  3  1  0  0  0  0  0  4  1  4  2 
UAL12 STCGWLC  2  0  3  0  0  0  0  0  4  2  4  5 
UAL12 STCGWQC  1  2  1  0  0  0  0  0  2  3  3  3 
UAL12 STCHPWC  3  1  2  0  0  0  0  0  2  1  5  1 
UAL12 STCHWGC  0  2  1  0  0  0  0  0  2  1  2  2 
UAL12 STCHWNC  1  1  2  0  0  0  0  0  3  4  3  3 
UAL12 STCKEMC  1  1  2  2  0  0  0  0  2  3  0  3 
UAL12 STCKMHC  3  0  1  2  0  0  0  0  1  2  3  2 
UAL12 STCKMLC  1  1  3  1  0  0  0  0  2  1  3  3 
UAL12 STCLFWC  2  1  3  1  0  0  0  0  3  3  6  6 
UAL12 STCLGPC  1  0  2  2  0  0  0  0  4  0  4  2 
UAL12 STCLNMC  1  2  1  0  0  0  0  0  2  1  3  3 
UAL12 STCLNNC  0  1  3  3  0  0  0  0  3  2  3  5 
UAL12 STCMGDC  3  4  0  0  0  0  0  0  4  0  4  4 
UAL12 STCMPPC  1  3  2  1  0  0  0  0  1  4  3  4 
UAL12 STCNQMC  2  0  1  0  0  0  0  0  2  2  2  3 
UAL12 STCPKMC  0  3  1  0  0  0  0  0  2  2  1  3 
UAL12 STCPKWC  0  1  1  2  0  0  0  0  2  2  4  4 
UAL12 STCPMRC  0  0  3  3  0  0  0  0  1  1  2  2 
UAL12 STCRALC  3  1  2  0  0  0  0  0  4  1  1  2 
UAL12 STCRWQC  1  0  2  4  0  0  0  0  1  2  3  1 
UAL12 STCRYLC  0  0  2  4  0  0  0  0  1  1  3  2 
UAL12 STCSFGC  3  1  0  1  0  0  0  0  3  1  3  3 
UAL12 STCTGGC  1  2  2  1  0  0  0  0  1  1  2  2 
UAL12 STCTGLC  0  2  2  1  0  0  0  0  0  2  3  1 
UAL12 STCTRGC  3  2  1  2  0  0  0  0  3  1  3  3 
UAL12 STCWHGC  1  2  0  0  0  0  0  0  1  3  3  0 
UAL12 STCWMFC  1  1  3  1  0  0  0  0  4  3  1  0 
UAL12 STCWTRC  0  1  3  4  0  0  0  0  2  1  3  3 
UAL12 STCWVGC  1  2  1  2  0  0  0  0  2  2  4  4 
UAL12 STCWVLC  0  2  0  0  0  0  0  0  3  0  3  3 
UAL12 SVCGTMC  2  1  1  3  0  0  0  0  1  1  3  2 
UAL12 SVCHKWC  2  1  0  1  0  0  0  0  0  2  3  2 
UAL12 SVCHWRC  0  1  1  1  0  0  0  0  3  1  2  3 
UAL12 SVCIKWC  1  0  3  1  0  0  0  0  0  2  2  2 
UAL12 SVCKMGC  1  2  0  2  0  0  0  0  1  2  2  2 
UAL12 SVCKNEC  0  1  1  3  0  0  0  0  1  2  4  5 
UAL12 SVCKWNC  1  0  1  4  0  0  0  0  2  2  0  3 
UAL12 SVCLNGC  0  0  3  0  0  0  0  0  1  3  2  2 
UAL12 SVCLWKC  2  0  1  0  0  0  0  0  1  4  2  1 
UAL12 SVCMSLC  3  1  2  0  0  0  0  0  0  4  4  4 
UAL12 SVCNQQC  1  2  1  3  0  0  0  0  1  1  2  3 
UAL12 SVCPNGC  2  0  0  2  0  0  0  0  2  1  2  2 
UAL12 SVCRPWC  2  1  1  1  0  0  0  0  2  6  0  3 
UAL12 SVCSWGC  0  1  0  1  0  0  0  0  1  3  2  2 
UAL12 SVCWGKC  0  3  1  2  0  0  0  0  0  4  3  5 
UAL12 SVCWNLC  1  2  1  0  0  0  0  0  1  2  3  3 
UAL12 SVCWWQC  1  2  1  1  0  0  0  0  3  3  4  5 
UAL12 SWCAEWC  0  1  2  0  0  0  0  0  0  3  3  3 
UAL12 SWCANQC  1  5  2  2  0  0  0  0  2  2  2  4 
UAL12 SWCAPRC  0  0  0  1  0  0  0  0  1  2  2  2 
UAL12 SWCDRFC  1  2  1  3  0  0  0  0  1  2  4  2 
UAL12 SWCDWWC  0  1  0  0  0  0  0  0  3  1  0  4 
UAL12 SWCEFLC  0  0  0  3  0  0  0  0  1  2  3  3 
UAL12 SWCEFPC  1  1  3  1  0  0  0  0  2  1  3  1 
UAL12 SWCEGPC  2  0  0  0  0  0  0  0  2  3  1  4 
UAL12 SWCELAC  0  1  0  2  0  0  0  0  2  1  3  3 
UAL12 SWCEPHC  2  4  0  0  0  0  0  0  3  3  0  3 
UAL12 SWCFNHC  1  1  0  3  0  0  0  0  1  2  2  2 
UAL12 SWCFRTC  2  2  0  1  0  0  0  0  1  4  4  4 
UAL12 SWCFWPC  0  0  0  1  0  0  0  0  3  0  2  2 
UAL12 SWCGIGC  0  0  4  1  0  0  0  0  1  2  2  1 
UAL12 SWCGIPC  2  1  2  1  0  0  0  0  3  2  0  2 
UAL12 SWCGYSC  3  1  3  1  0  0  0  0  4  3  4  1 
UAL12 SWCHEQC  0  3  0  1  0  0  0  0  1  3  4  3 
UAL12 SWCHGNC  1  2  2  0  0  0  0  0  0  2  3  2 
UAL12 SWCHHAC  0  2  2  1  0  0  0  0  1  1  1  3 
UAL12 SWCHKKC  0  1  0  0  0  0  0  0  3  0  3  2 
UAL12 SWCHLKC  1  0  0  0  0  0  0  0  3  0  5  0 
UAL12 SWCHRWC  0  1  1  1  0  0  0  0  1  1  3  2 
UAL12 SWCHSKC  1  1  1  1  0  0  0  0  1  2  2  2 
UAL12 SWCHTRC  1  5  1  1  0  0  0  0  3  1  5  4 
UAL12 SWCHVPC  1  3  0  2  0  0  0  0  2  3  2  3 
UAL12 SWCIQNC  1  1  3  1  0  0  0  0  2  3  1  1 
UAL12 SWCIQRC  1  0  0  4  0  0  0  0  2  1  3  2 
UAL12 SWCKIGC  1  1  1  3  0  0  0  0  1  2  2  2 
UAL12 SWCKSDC  2  1  0  1  0  0  0  0  4  2  2  1 
UAL12 SWCKSQC  2  1  1  1  0  0  0  0  2  0  2  2 
UAL12 SWCKVNC  1  0  1  5  0  0  0  0  0  4  3  3 
UAL12 SWCLERC  2  0  1  1  0  0  0  0  1  2  3  3 
UAL12 SWCLNQC  1  2  0  0  0  0  0  0  1  2  1  3 
UAL12 SWCMGNC  1  1  2  0  0  0  0  0  3  4  1  4 
UAL12 SWCNIDC  2  2  3  0  0  0  0  0  3  2  1  2 
UAL12 SWCNLEC  1  1  2  3  0  0  0  0  1  2  3  3 
UAL12 SWCNPSC  0  2  0  1  0  0  0  0  3  1  3  3 
UAL12 SWCNRQC  0  2  1  1  0  0  0  0  0  3  3  3 
UAL12 SWCNSSC  1  1  2  1  0  0  0  0  2  2  2  3 
UAL12 SWCNVEC  3  3  2  2  0  0  0  0  1  3  3  3 
UAL12 SWCPPLC  1  0  0  1  0  0  0  0  3  0  3  3 
UAL12 SWCPRGC  2  1  1  0  0  0  0  0  2  3  2  4 
UAL12 SWCPWLC  0  1  1  0  0  0  0  0  3  0  3  3 
UAL12 SWCRNNC  2  0  0  2  0  0  0  0  2  1  3  1 
UAL12 SWCRTNC  2  3  1  2  0  0  0  0  0  6  3  3 
UAL12 SWCSHSC  0  2  0  2  0  0  0  0  2  2  1  2 
UAL12 SWCSKDC  0  0  2  1  0  0  0  0  5  2  3  2 
UAL12 SWCSLAC  1  0  0  2  0  0  0  0  1  2  3  3 
UAL12 SWCSNLC  0  0  2  0  0  0  0  0  2  3  1  1 
UAL12 SWCSWVC  1  1  1  2  0  0  0  0  2  1  2  2 
UAL12 SWCTPKC  1  0  1  1  0  0  0  0  2  4  1  0 
UAL12 SWCWAQC  1  0  0  1  0  0  0  0  2  2  1  3 
UAL12 SWCWDIC  0  2  0  0  0  0  0  0  4  0  1  2 
UAL12 SWCWGTC  0  2  1  2  0  0  0  0  3  2  2  2 
UAL12 SWCWQKC  0  0  1  2  0  0  0  0  0  2  4  2 
UAL12 SWCWRAC  1  1  1  2  0  0  0  0  1  1  3  3 
UAL12 SWCWRNC  0  3  1  0  0  0  0  0  3  0  2  2 
UAL12 SWCWWAC  2  0  1  1  0  0  0  0  4  0  4  4 
UAL12 SWCYEAC  1  3  1  2  0  0  0  0  0  3  3  2 
UAL12 SWCYEKC  0  1  0  1  0  0  0  0  2  2  2  3 
UAL12 SWCYQGC  2  1  0  1  0  0  0  0  1  4  4  4 
UAL12 SYCAKPC  4  0  2  1  0  0  0  0  2  2  2  2 
UAL12 SYCDLQC  2  4  2  0  0  0  0  0  3  1  4  2 
UAL12 SYCDYWC  3  1  2  2  0  0  0  0  2  3  5  5 
UAL12 SYCFRWC  1  0  1  1  0  0  0  0  2  1  1  3 
UAL12 SYCGLDC  2  2  1  2  0  0  0  0  3  3  4  5 
UAL12 SYCGNGC  2  2  1  1  0  0  0  0  3  3  3  5 
UAL12 SYCGQQC  0  5  1  1  0  0  0  0  5  3  3  6 
UAL12 SYCHHMC  5  0  2  1  0  0  0  0  5  3  1  6 
UAL12 SYCHQLC  1  1  0  2  0  0  0  0  2  3  3  4 
UAL12 SYCLGGC  0  1  2  0  0  0  0  0  4  3  2  1 
UAL12 SYCLLAC  1  1  2  2  0  0  0  0  4  1  5  5 
UAL12 SYCMKPC  0  1  0  1  0  0  0  0  2  2  1  2 
UAL12 SYCNKGC  1  2  2  3  0  0  0  0  5  1  3  3 
UAL12 SYCPGWC  2  1  2  1  0  0  0  0  3  2  0  3 
UAL12 SYCQWMC  2  3  2  0  0  0  0  0  3  1  2  3 
UAL12 SYCQWTC  3  1  2  4  0  0  0  0  3  2  3  4 
UAL12 SYCRALC  2  2  0  3  0  0  0  0  3  2  6  5 
UAL12 SYCRLNC  3  0  2  1  0  0  0  0  1  1  2  2 
UAL12 SYCWIPC  0  3  0  2  0  0  0  0  4  0  1  1 
UAL12 SYCWTPC  0  0  2  0  0  0  0  0  2  3  2  2 
UAL12 SYCWWAC  0  1  2  1  0  0  0  0  4  1  2  4 
UAL22 SACFLGC  1  0  1  2  0  0  0  0  6  2  6  7 
UAL22 SACGSPC  0  0  1  0  0  0  0  0  1  5  6  6 
UAL22 SACGWQC  0  0  0  1  0  0  0  0  4  6  6  7 
UAL22 SACHAPC  1  2  1  5  0  0  0  0  6  8 13 13 
UAL22 SACHKHC  1  1  3  4  0  0  0  0 10 10 10 13 
UAL22 SACHLHC  1  1  1  1  0  0  0  0  5  9 12 13 
UAL22 SACHLRC  0  3  0  0  0  0  0  0  3  4  3  5 
UAL22 SACHMTC  2  1  1  2  0  0  0  0 10 11 18 18 
UAL22 SACKHTC  0  2  3  3  0  0  0  0 15  5  9 13 
UAL22 SACKIGC  3  2  0  0  0  0  0  0  6 10 12 14 
UAL22 SACKLMC  0  1  1  0  0  0  0  0  3  2  3  4 
UAL22 SACLQGC  0  1  1  1  0  0  0  0  6  3  7  5 
UAL22 SACLRMC  1  0  0  0  0  0  0  0  5  2  5  6 
UAL22 SACLWNC  1  0  3  0  0  0  0  0  3  4  5  6 
UAL22 SACPGNC  0  3  1  0  0  0  0  0  7  2  6  7 
UAL22 SACRLNC  2  1  0  1  0  0  0  0  7 10  8 12 
UAL22 SACRPMC  1  3  2  2  0  0  0  0  5  6  3  7 
UAL22 SACRWEC  0  0  1  0  0  0  0  0 10  2  9  6 
UAL22 SACSWDC  0  1  1  1  0  0  0  0  5  4  7  8 
UAL22 SACTWQC  0  2  1  0  0  0  0  0  3  3  3  5 
UAL22 SACWLHC  0  0  1  0  0  0  0  0  4  1  3  3 
UAL22 SDCDRWC  0  0  0  2  0  0  0  0  7  6 10 11 
UAL22 SDCFWRC  1  0  1  0  0  0  0  0  6  4  7  8 
UAL22 SDCHGLC  0  0  2  3  0  0  0  0  7  5 10 11 
UAL22 SDCKWPC  0  0  1  0  0  0  0  0  5  3  5  6 
UAL22 SDCKWTC  1  2  2  3  0  0  0  0  5  2  8  6 
UAL22 SDCQVWC  1  1  1  1  0  0  0  0  4  3  4  6 
UAL22 SDCQWLC  2  2  0  1  0  0  0  0  3  4  7  7 
UAL22 SDCRGQC  0  1  1  3  0  0  0  0  8  7  8 12 
UAL22 SDCSPQC  1  1  1  0  0  0  0  0  8  3  7  9 
UAL22 SDCWPQC  1  2  1  1  0  0  0  0  8  3  0  6 
UAL22 SDCWRWC  0  1  1  0  0  0  0  0  2  2  5  2 
UAL22 SECAFLC  1  1  1  2  0  0  0  0  2  4  5  5 
UAL22 SECESGC  1  0  1  0  0  0  0  0  3  3  5  6 
UAL22 SECGGMC  0  0  2  0  0  0  0  0  6  6  6  6 
UAL22 SECGGQC  2  0  1  1  0  0  0  0  6  3  4  5 
UAL22 SECGKVC  0  0  1  3  0  0  0  0  5  6  7  6 
UAL22 SECGQPC  3  0  0  1  0  0  0  0  4  4  8  8 
UAL22 SECHKWC  0  0  1  1  0  0  0  0  5  4  7  7 
UAL22 SECHTMC  0  3  0  2  0  0  0  0  5  3  8  8 
UAL22 SECLLWC  0  0  1  0  0  0  0  0  1  2  3  3 
UAL22 SECLMRC  1  1  0  0  0  0  0  0  9  2  0  2 
UAL22 SECLWMC  0  1  0  1  0  0  0  0  2  4  4  4 
UAL22 SECRFGC  1  0  1  1  0  0  0  0  5  2  6  6 
UAL22 SECRGHC  0  2  2  1  0  0  0  0 10  5 10 11 
UAL22 SECRWLC  0  1  0  0  0  0  0  0  3  1  4  2 
UAL22 SECSRHC  0  3  1  2  0  0  0  0  5  6  9 10 
UAL22 SECTGWC  0  0  0  1  0  0  0  0  2  1  3  3 
UAL22 SECWRSC  1  1  0  1  0  0  0  0  2  3  5  5 
UAL22 SECWVRC  2  1  2  2  0  0  0  0  2  6  9  5 
UAL22 SECWWLC  0  0  2  0  0  0  0  0  4  2  4  5 
UAL22 SFCGNLC  0  1  1  0  0  0  0  0  3  3  3  4 
UAL22 SFCHQPC  1  0  1  1  0  0  0  0  5  7 12 12 
UAL22 SFCHWAC  0  1  0  0  0  0  0  0  2  2  4  4 
UAL22 SFCIRWC  0  1  0  1  0  0  0  0  1  3  4  5 
UAL22 SFCKVRC  1  0  2  4  0  0  0  0  3  5  5  6 
UAL22 SFCKWGC  1  0  0  0  0  0  0  0  3  3  5  6 
UAL22 SFCLGPC  0  0  0  1  0  0  0  0  4  3  6  5 
UAL22 SFCLTRC  2  0  1  1  0  0  0  0  3  6  9  9 
UAL22 SFCMLQC  2  1  2  0  0  0  0  0  4  3  5  6 
UAL22 SFCPNGC  0  2  0  0  0  0  0  0 10  2  3  5 
UAL22 SFCRPWC  1  2  1  1  0  0  0  0  3  5  5  5 
UAL22 SGCAGPC  1  1  0  0  0  0  0  0  2  5  5  6 
UAL22 SGCANQC  1  0  2  0  0  0  0  0  2  3  5  5 
UAL22 SGCARHC  0  0  0  2  0  0  0  0  3  4  5  6 
UAL22 SGCAWNC  1  2  1  1  0  0  0  0  4  3  5  6 
UAL22 SGCDPWC  0  1  0  1  0  0  0  0  2  3  3  5 
UAL22 SGCDWHC  3  0  1  2  0  0  0  0  5  5  9  9 
UAL22 SGCFALC  1  3  0  1  0  0  0  0  6  2  8  8 
UAL22 SGCFWWC  1  0  0  1  0  0  0  0  3  2  3  4 
UAL22 SGCGFLC  0  0  1  0  0  0  0  0  1  3  3  3 
UAL22 SGCGGPC  1  0  0  0  0  0  0  0  2  2  2  3 
UAL22 SGCGLHC  1  0  1  2  0  0  0  0 10  9  9  3 
UAL22 SGCGRMC  1  0  0  0  0  0  0  0  3  4  4  2 
UAL22 SGCGWEC  0  1  0  1  0  0  0  0  0  0  8  3 
UAL22 SGCGYPC  1  0  0  0  0  0  0  0  5  5  7  8 
UAL22 SGCHGKC  2  2  1  0  0  0  0  0  6  5  7  8 
UAL22 SGCHLRC  0  0  0  1  0  0  0  0  3  6  9  9 
UAL22 SGCIHMC  1  1  0  0  0  0  0  0  2  3  3  4 
UAL22 SGCIMSC  0  0  0  3  0  0  0  0  2  3  6  5 
UAL22 SGCKDPC  0  0  0  1  0  0  0  0  1  2  3  4 
UAL22 SGCKHHC  1  0  1  0  0  0  0  0  2  5  4  5 
UAL22 SGCKHIC  1  4  3  0  0  0  0  0  7  4  9 10 
UAL22 SGCKQGC  1  0  1  2  0  0  0  0  8  4  6  9 
UAL22 SGCLGGC  0  1  0  1  0  0  0  0  4  2  4  5 
UAL22 SGCLMKC  0  1  1  2  0  0  0  0  0  7  7  7 
UAL22 SGCNDWC  0  0  1  1  0  0  0  0  2  4  6  6 
UAL22 SGCNFQC  3  2  2  0  0  0  0  0  6  5  7  7 
UAL22 SGCNGPC  0  1  0  0  0  0  0  0  2  3  4  5 
UAL22 SGCNWHC  3  1  2  0  0  0  0  0 13  9 12 17 
UAL22 SGCPALC  2  1  0  1  0  0  0  0  9  8  8 13 
UAL22 SGCPTRC  0  1  0  1  0  0  0  0  4  2  6  6 
UAL22 SGCPWHC  1  1  1  1  0  0  0  0  5  4  2  6 
UAL22 SGCPWVC  1  0  3  0  0  0  0  0  5  4  3  4 
UAL22 SGCQFMC  2  0  2  2  0  0  0  0  5  4  3  6 
UAL22 SGCQHQC  3  0  2  2  0  0  0  0  5  2  7  7 
UAL22 SGCQLGC  0  0  2  1  0  0  0  0  7  7  3  7 
UAL22 SGCQWMC  0  2  0  0  0  0  0  0  6  5  7  9 
UAL22 SGCRAMC  1  0  0  0  0  0  0  0  8 10 14 15 
UAL22 SGCSAPC  0  1  0  2  0  0  0  0  2  4  6  6 
UAL22 SGCSGFC  0  1  0  0  0  0  0  0  4  2  5  6 
UAL22 SGCSGGC  1  1  0  0  0  0  0  0  9  7  8 12 
UAL22 SGCSGMC  1  0  0  0  0  0  0  0  9  6 13 14 
UAL22 SGCTMGC  0  1  0  1  0  0  0  0  3  2  3  3 
UAL22 SGCVNAC  0  3  2  0  0  0  0  0  7  4  6  8 
UAL22 SGCWDMC  1  1  0  2  0  0  0  0  3  3  4  5 
UAL22 SGCWHAC  1  0  1  1  0  0  0  0  7  3  8  9 
UAL22 SGCWKGC  0  1  0  0  0  0  0  0  3  0  3  3 
UAL22 SGCWLHC  0  1  0  1  0  0  0  0  5  6  2  3 
UAL22 SGCYERC  3  1  0  1  0  0  0  0  4  5  3  6 
UAL22 SHCDKLC  0  2  2  1  0  0  0  0  6  2  7  7 
UAL22 SHCDSWC  0  0  1  0  0  0  0  0  9 10  9 13 
UAL22 SHCERGC  1  2  1  0  0  0  0  0  4  6  8  9 
UAL22 SHCGNKC  0  1  0  1  0  0  0  0  3  3  6  6 
UAL22 SHCGSGC  0  0  1  0  0  0  0  0  8  6  6  7 
UAL22 SHCGVPC  3  0  1  1  0  0  0  0  4  3  9  8 
UAL22 SHCHHQC  3  2  2  2  0  0  0  0  6  7 13 13 
UAL22 SHCHMNC  2  1  1  0  0  0  0  0  3  5  8  9 
UAL22 SHCKMGC  1  2  1  0  0  0  0  0  6  3  7  8 
UAL22 SHCKMWC  1  0  0  0  0  0  0  0  3  6  7  7 
UAL22 SHCKPPC  3  0  1  1  0  0  0  0  4  2  4  6 
UAL22 SHCKVGC  1  1  1  0  0  0  0  0  5  6  3  4 
UAL22 SHCKWEC  3  2  1  3  0  0  0  0  7  6  5  7 
UAL22 SHCLLLC  0  2  2  3  0  0  0  0  4  6  8  9 
UAL22 SHCLNEC  1  0  1  0  0  0  0  0  4  2  3  4 
UAL22 SHCLRMC  1  0  0  0  0  0  0  0  4  3  1  5 
UAL22 SHCLSGC  1  2  0  0  0  0  0  0  0  5  4  4 
UAL22 SHCLWWC  0  0  1  1  0  0  0  0  4  4  6  7 
UAL22 SHCMGNC  0  0  3  1  0  0  0  0  5  5  4  5 
UAL22 SHCMGTC  0  1  0  1  0  0  0  0  4  2  6  5 
UAL22 SHCMKEC  0  1  4  1  0  0  0  0  6  3  9  8 
UAL22 SHCMWRC  0  1  0  0  0  0  0  0 14 11 13 19 
UAL22 SHCNMLC  0  2  1  0  0  0  0  0  3  4  4  7 
UAL22 SHCNRWC  0  1  1  1  0  0  0  0  5  3  8  8 
UAL22 SHCNSMC  2  1  1  1  0  0  0  0  5  2  5  6 
UAL22 SHCNWWC  0  1  0  0  0  0  0  0  2  3  5  5 
UAL22 SHCQPWC  0  1  1  2  0  0  0  0  7  2  7  8 
UAL22 SHCSRGC  0  1  0  1  0  0  0  0  1  4  5  5 
UAL22 SHCTLTC  0  1  3  3  0  0  0  0  4  3  7  5 
UAL22 SHCTWPC  0  1  0  1  0  0  0  0 21 29 41 43 
UAL22 SHCWDGC  1  1  1  0  0  0  0  0  3  4  2  4 
UAL22 SHCWGNC  1  0  0  0  0  0  0  0  9  6 15 15 
UAL22 SHCWKNC  0  1  1  1  0  0  0  0  4  4  9  8 
UAL22 SHCWKTC  1  2  0  2  0  0  0  0  5  2  5  6 
UAL22 SHCWSDC  1  0  1  1  0  0  0  0  3  3  3  4 
UAL22 SHCWTGC  1  1  1  1  0  0  0  0  6  3  8 10 
UAL22 SICGGNC  0  0  0  1  0  0  0  0  1  7  7  6 
UAL22 SICGMMC  4  0  2  2  0  0  0  0  8  5 11 10 
UAL22 SICHDRC  2  1  0  1  0  0  0  0  5  4  3  5 
UAL22 SICHSWC  0  0  2  0  0  0  0  0  5  4  9  9 
UAL22 SICKSPC  0  0  1  2  0  0  0  0  7  3  4  3 
UAL22 SICKTGC  0  3  1  4  0  0  0  0  4  6 10 10 
UAL22 SICMGNC  0  0  1  1  0  0  0  0  2  5  5  8 
UAL22 SICMLRC  1  1  0  1  0  0  0  0  6  2  4  2 
UAL22 SICNREC  1  0  0  2  0  0  0  0  4  7  7  9 
UAL22 SICPGKC  3  2  0  2  0  0  0  0  6  9 11 12 
UAL22 SICPWRC  1  2  1  0  0  0  0  0  4  5  1  6 
UAL22 SICQGAC  1  0  1  0  0  0  0  0  6  7  5  6 
UAL22 SICSLWC  0  0  0  1  0  0  0  0  2  2  5  4 
UAL22 SICVGLC  1  2  1  0  0  0  0  0  2  5  3  5 
UAL22 SICVGWC  0  1  2  0  0  0  0  0  5  9 13 13 
UAL22 SICVKRC  1  0  2  1  0  0  0  0  4  6  9  5 
UAL22 SICVWWC  0  0  1  1  0  0  0  0  2  2  4  4 
UAL22 SICWIRC  2  1  2  2  0  0  0  0  5  8  5  9 
UAL22 SICWLQC  1  0  1  1  0  0  0  0  3  3  6  6 
UAL22 SICWQNC  4  0  2  1  0  0  0  0  6 10  6 10 
UAL22 SICWTRC  0  1  0  1  0  0  0  0  4  6  8  9 
UAL22 SKCHGWC  1  0  0  0  0  0  0  0  1  4  3  4 
UAL22 SKCHMQC  0  0  1  1  0  0  0  0  2  3  5  8 
UAL22 SKCHNDC  2  2  1  1  0  0  0  0  4  3  7  4 
UAL22 SKCINGC  0  3  2  0  0  0  0  0  6  4  8  7 
UAL22 SKCIQWC  3  1  0  0  0  0  0  0  6  6  8 10 
UAL22 SKCLLHC  1  1  1  0  0  0  0  0  3  6  5  7 
UAL22 SKCLWKC  1  0  0  0  0  0  0  0  3  2  4  3 
UAL22 SKCMMGC  0  1  0  1  0  0  0  0  3 10  9 11 
UAL22 SKCNEWC  0  0  0  1  0  0  0  0  2  3  4  7 
UAL22 SKCNFWC  1  0  0  0  0  0  0  0  0  4  2  3 
UAL22 SKCNLTC  0  3  1  0  0  0  0  0  2  5  5  6 
UAL22 SKCNPLC  0  0  1  1  0  0  0  0  3  4  4  1 
UAL22 SKCNPPC  0  0  0  1  0  0  0  0  3  3  3  1 
UAL22 SKCPSWC  1  1  0  0  0  0  0  0  4  6 10 10 
UAL22 SKCVEGC  0  0  1  0  0  0  0  0  3  1  2  3 
UAL22 SKCWNDC  0  1  1  2  0  0  0  0  6  3 11  8 
UAL22 SKCWTNC  1  1  1  0  0  0  0  0  2  3  3  5 
UAL22 SLCAGHC  2  1  4  1  0  0  0  0  5  5  8  8 
UAL22 SLCFLMC  0  0  0  1  0  0  0  0  2  4  5  5 
UAL22 SLCGAWC  0  0  1  1  0  0  0  0  4  0  4  4 
UAL22 SLCGFMC  0  1  1  1  0  0  0  0  9  8 10 14 
UAL22 SLCGGPC  0  0  0  1  0  0  0  0  9 10 17 18 
UAL22 SLCGGSC  0  1  2  2  0  0  0  0  4  5  6  7 
UAL22 SLCGHHC  0  0  0  1  0  0  0  0  0  6  5  6 
UAL22 SLCGKGC  0  1  2  0  0  0  0  0  5  6  7  6 
UAL22 SLCGLVC  1  1  1  0  0  0  0  0  4  2  5  3 
UAL22 SLCGMHC  1  0  2  0  0  0  0  0  5  4  5  8 
UAL22 SLCGMNC  0  2  2  0  0  0  0  0  8  7 16 12 
UAL22 SLCGNQC  1  0  2  2  0  0  0  0  4  4  4  6 
UAL22 SLCGWEC  1  1  0  0  0  0  0  0  3  2  3  4 
UAL22 SLCHGGC  0  1  1  0  0  0  0  0  1  5  5  4 
UAL22 SLCHNRC  1  0  1  2  0  0  0  0  9  5  6  6 
UAL22 SLCHRGC  0  1  0  0  0  0  0  0  5  3  8  8 
UAL22 SLCKDGC  1  1  0  0  0  0  0  0  8  8 10 13 
UAL22 SLCKKPC  0  1  0  0  0  0  0  0  6  3  5  7 
UAL22 SLCKLRC  2  0  2  0  0  0  0  0  2  6  6  8 
UAL22 SLCKNFC  2  3  1  1  0  0  0  0  4  1 11  4 
UAL22 SLCLAMC  2  2  1  1  0  0  0  0  4  3  6  6 
UAL22 SLCLAWC  0  0  1  1  0  0  0  0  6  4  0  3 
UAL22 SLCLPHC  4  1  1  3  0  0  0  0 13  8 13 17 
UAL22 SLCLTLC  0  0  0  1  0  0  0  0  1  2  3  3 
UAL22 SLCMNWC  0  1  0  0  0  0  0  0  4  3  7  7 
UAL22 SLCMRHC  2  4  0  2  0  0  0  0  4  7 12  7 
UAL22 SLCNAMC  0  1  0  1  0  0  0  0  3  2  4  5 
UAL22 SLCNMHC  3  2  2  1  0  0  0  0  6  5  9 10 
UAL22 SLCNNRC  0  1  1  0  0  0  0  0  6 10 14 15 
UAL22 SLCNPTC  2  0  0  0  0  0  0  0  2  2  4  4 
UAL22 SLCNRDC  0  1  2  1  0  0  0  0 13  7  7 13 
UAL22 SLCPWQC  1  3  2  2  0  0  0  0  6  4  7  7 
UAL22 SLCRLMC  0  0  0  1  0  0  0  0  1  2  3  3 
UAL22 SLCSMNC  1  1  0  0  0  0  0  0  6  2  5  1 
UAL22 SLCSSPC  0  0  1  1  0  0  0  0  3  2  3  3 
UAL22 SLCWESC  2  0  1  2  0  0  0  0  5  2  5  6 
UAL22 SLCWKYC  0  0  1  1  0  0  0  0  4  1  4  6 
UAL22 SLCWTGC  0  2  0  0  0  0  0  0  2  5  7  7 
UAL22 SLCWTRC  1  1  0  0  0  0  0  0  8  5  4  8 
UAL22 SMCAGKC  1  0  1  2  0  0  0  0  0  5  5  5 
UAL22 SMCAWGC  1  0  1  1  0  0  0  0  8  8  0 10 
UAL22 SMCAWWC  1  0  1  1  0  0  0  0  2  6  3  5 
UAL22 SMCDPLC  0  2  0  1  0  0  0  0  2  4  4  5 
UAL22 SMCGMGC  1  1  2  3  0  0  0  0  5  4  7  8 
UAL22 SMCGNLC  0  2  0  0  0  0  0  0  2  2  5  3 
UAL22 SMCGNRC  0  3  0  1  0  0  0  0 11  4  6  6 
UAL22 SMCHFGC  1  1  0  0  0  0  0  0  1  3  2  6 
UAL22 SMCHVRC  1  2  2  1  0  0  0  0  4  5  5  7 
UAL22 SMCHYPC  2  1  3  2  0  0  0  0  7  5  6  5 
UAL22 SMCKQWC  0  1  0  0  0  0  0  0  4  7  9 10 
UAL22 SMCLDLC  0  1  0  2  0  0  0  0  4  2  3  4 
UAL22 SMCLMNC  0  1  0  2  0  0  0  0 11 13 22 19 
UAL22 SMCLWQC  0  0  1  0  0  0  0  0  6  1  5  6 
UAL22 SMCMGHC  0  1  2  2  0  0  0  0 12 14 15 24 
UAL22 SMCMGMC  0  2  1  0  0  0  0  0  6  4  4  3 
UAL22 SMCMWLC  0  1  0  0  0  0  0  0  4  5  3  5 
UAL22 SMCNDEC  0  2  0  1  0  0  0  0  3  8  9  8 
UAL22 SMCNFGC  1  2  0  0  0  0  0  0  7  4  5  8 
UAL22 SMCNHMC  2  1  1  1  0  0  0  0  8  8 15 15 
UAL22 SMCNQHC  0  4  1  1  0  0  0  0  5  7  4  3 
UAL22 SMCPAWC  2  1  1  1  0  0  0  0  5  6  7  9 
UAL22 SMCPLGC  0  2  1  1  0  0  0  0  5  4  7  8 
UAL22 SMCPSWC  1  1  2  0  0  0  0  0  3  5  6  8 
UAL22 SMCQKQC  0  1  0  1  0  0  0  0  4  5  3  5 
UAL22 SMCQNWC  0  0  1  0  0  0  0  0  4  1  5  5 
UAL22 SMCQSLC  1  0  1  2  0  0  0  0  5  2  5  5 
UAL22 SMCRHHC  3  1  1  3  0  0  0  0 14 11 18 20 
UAL22 SMCRMPC  1  1  1  0  0  0  0  0  4  1  5  4 
UAL22 SMCTGGC  2  3  0  1  0  0  0  0  2  5  5  6 
UAL22 SMCVWPC  1  1  1  0  0  0  0  0  6  3  2  3 
UAL22 SMCWGKC  1  0  1  3  0  0  0  0  8 10 14 16 
UAL22 SMCWGNC  0  0  2  0  0  0  0  0  5  3  2  5 
UAL22 SMCWGRC  0  0  0  1  0  0  0  0  3  0  4  3 
UAL22 SMCWMHC  0  5  0  1  0  0  0  0  9  6 10 11 
UAL22 SMCWNLC  1  0  0  3  0  0  0  0  5  4  9  9 
UAL22 SMCWWAC  0  0  0  1  0  0  0  0  3  2  3  5 
UAL22 SNCAKWC  0  0  2  0  0  0  0  0  9  2  9  9 
UAL22 SNCDWNC  3  1  0  1  0  0  0  0 10  6 10 11 
UAL22 SNCEILC  1  1  0  0  0  0  0  0  3  3  2  4 
UAL22 SNCFGFC  1  3  1  0  0  0  0  0  2  8  9  9 
UAL22 SNCFRGC  1  0  0  0  0  0  0  0  1  4  3  2 
UAL22 SNCGKSC  1  1  0  3  0  0  0  0  6  8 11 13 
UAL22 SNCGNRC  0  1  0  1  0  0  0  0  2  3  3  4 
UAL22 SNCGSRC  0  0  0  1  0  0  0  0  1  3  3  3 
UAL22 SNCGWDC  1  0  0  0  0  0  0  0  2  1  0  6 
UAL22 SNCGYLC  1  0  1  0  0  0  0  0  3  3  2  4 
UAL22 SNCHGGC  0  1  2  0  0  0  0  0  4  5  3  4 
UAL22 SNCHPWC  0  1  2  1  0  0  0  0  4  3  2  6 
UAL22 SNCIGWC  0  0  0  3  0  0  0  0  3  7 10 10 
UAL22 SNCLKDC  0  3  1  0  0  0  0  0  4  5  6  7 
UAL22 SNCLKPC  0  1  0  0  0  0  0  0  3  0  3  3 
UAL22 SNCLLRC  0  3  0  0  0  0  0  0  4  7 11 11 
UAL22 SNCLNRC  0  0  1  1  0  0  0  0  8  6  3  5 
UAL22 SNCLPGC  0  1  0  1  0  0  0  0  4  2  4  4 
UAL22 SNCLRGC  0  3  0  1  0  0  0  0  4  4  4  6 
UAL22 SNCLRMC  1  0  3  1  0  0  0  0  8  7  5  8 
UAL22 SNCMLAC  0  0  5  0  0  0  0  0 11  7 12 15 
UAL22 SNCNGFC  1  0  0  0  0  0  0  0  2  5  7  7 
UAL22 SNCNLGC  0  0  1  0  0  0  0  0  4  2  2  3 
UAL22 SNCNNWC  1  1  0  0  0  0  0  0  2  6  6  7 
UAL22 SNCNWSC  0  0  2  1  0  0  0  0  5  3  6  7 
UAL22 SNCPGGC  0  0  1  0  0  0  0  0  5  6  5  6 
UAL22 SNCPQMC  1  0  1  0  0  0  0  0  2  2  4  4 
UAL22 SNCQGRC  0  0  1  0  0  0  0  0  7  8 13 14 
UAL22 SNCRGDC  0  0  0  1  0  0  0  0  3  2  3  4 
UAL22 SNCRLAC  0  0  1  1  0  0  0  0  4  3  6  3 
UAL22 SNCRMEC  2  1  2  0  0  0  0  0  6  6  3  4 
UAL22 SNCRPVC  0  0  5  2  0  0  0  0 10 11 16 17 
UAL22 SNCRTHC  0  0  2  2  0  0  0  0  5  4  0  5 
UAL22 SNCSAWC  1  0  0  0  0  0  0  0  1  4  5  5 
UAL22 SNCSKVC  2  3  2  1  0  0  0  0  3  7 10 10 
UAL22 SNCSWAC  1  0  1  1  0  0  0  0  4  5  2  5 
UAL22 SNCSWRC  1  0  0  1  0  0  0  0  3  1  3  6 
UAL22 SNCTKQC  1  4  0  3  0  0  0  0 15  9 12 16 
UAL22 SNCTRQC  2  2  1  1  0  0  0  0 10  9  9 12 
UAL22 SNCTSRC  1  1  1  2  0  0  0  0  7 11  7 12 
UAL22 SNCWIGC  0  2  1  1  0  0  0  0  3  2  5  5 
UAL22 SNCWLKC  0  1  3  1  0  0  0  0  6  9  9 12 
UAL22 SNCWLRC  0  1  0  0  0  0  0  0  4  2  6  6 
UAL22 SNCWRHC  1  0  0  0  0  0  0  0  5  2  0  2 
UAL22 SNCWRQC  0  2  0  0  0  0  0  0  9 16 21 23 
UAL22 SNCWTRC  1  1  0  2  0  0  0  0  5  2  6  6 
UAL22 SNCWWTC  1  0  0  1  0  0  0  0  2  3  5  5 
UAL22 SPCAHLC  3  0  1  4  0  0  0  0  9  7 15 16 
UAL22 SPCAWSC  1  1  2  0  0  0  0  0  4  2  6  7 
UAL22 SPCEAMC  2  0  3  3  0  0  0  0  8  5  7  9 
UAL22 SPCEHGC  1  0  3  0  0  0  0  0  4  6  5  6 
UAL22 SPCEPNC  1  1  0  2  0  0  0  0  4  2  5  5 
UAL22 SPCEQNC  3  1  4  0  0  0  0  0 11  5  9 11 
UAL22 SPCGKGC  0  1  1  3  0  0  0  0  6  3  5  6 
UAL22 SPCGLHC  1  1  1  0  0  0  0  0 13 27 32 28 
UAL22 SPCGNRC  0  3  2  2  0  0  0  0  5 12 17 16 
UAL22 SPCHFGC  2  2  2  1  0  0  0  0  8  7 14 14 
UAL22 SPCHGNC  0  1  3  0  0  0  0  0  5  2  7  7 
UAL22 SPCHWTC  0  1  2  0  0  0  0  0  7  3  4  4 
UAL22 SPCLGNC  1  2  0  1  0  0  0  0 12  5  8  5 
UAL22 SPCLGRC  2  0  2  0  0  0  0  0  5  2  5  6 
UAL22 SPCLKEC  0  3  3  1  0  0  0  0  2  5  7  7 
UAL22 SPCLPHC  1  3  2  0  0  0  0  0  3  4  7  7 
UAL22 SPCLWQC  2  1  4  1  0  0  0  0  7  9 16 16 
UAL22 SPCMFWC  0  2  1  0  0  0  0  0  8  9 15 16 
UAL22 SPCMTWC  2  0  0  0  0  0  0  0  4  4  5  6 
UAL22 SPCMWWC  0  1  0  0  0  0  0  0  2  2  3  3 
UAL22 SPCNGWC  0  0  1  0  0  0  0  0  2  2  2  3 
UAL22 SPCNNLC  0  0  0  1  0  0  0  0  5  5  6  7 
UAL22 SPCNNVC  1  1  4  3  0  0  0  0  6  9  5 10 
UAL22 SPCNRLC  2  2  1  0  0  0  0  0  8  3 11 10 
UAL22 SPCPGTC  2  2  0  0  0  0  0  0  4  4  4  6 
UAL22 SPCPHKC  4  2  1  1  0  0  0  0  8  6 11 12 
UAL22 SPCPLLC  0  1  2  0  0  0  0  0  3  2  5  5 
UAL22 SPCQGLC  0  0  1  1  0  0  0  0  3  1  4  4 
UAL22 SPCRGMC  2  0  0  1  0  0  0  0  5  2  4  5 
UAL22 SPCSWIC  1  1  1  0  0  0  0  0  2  5  4  4 
UAL22 SPCTELC  1  2  2  0  0  0  0  0  6  6  1  5 
UAL22 SPCTKLC  2  2  3  2  0  0  0  0  3  7  8  9 
UAL22 SPCTLGC  0  2  0  1  0  0  0  0  1  5  7  6 
UAL22 SPCTWRC  2  0  0  1  0  0  0  0  6  2  2  6 
UAL22 SPCWKNC  1  2  0  2  0  0  0  0  6  8  6  9 
UAL22 SPCWWNC  1  2  2  0  0  0  0  0  8  4  8 10 
UAL22 SQCATWC  1  1  1  2  0  0  0  0  9 11  1 10 
UAL22 SQCGKHC  0  2  1  3  0  0  0  0 14 13 19 23 
UAL22 SQCGLAC  3  3  3  0  0  0  0  0  5  2  6  9 
UAL22 SQCGSQC  0  2  2  2  0  0  0  0  5  7 11  9 
UAL22 SQCGWWC  0  1  0  1  0  0  0  0  5  2  3  5 
UAL22 SQCKLPC  1  0  0  0  0  0  0  0  3  2  3  2 
UAL22 SQCKPWC  0  0  1  0  0  0  0  0  3  7  9  9 
UAL22 SQCLLKC  1  2  2  1  0  0  0  0  4  4  8 10 
UAL22 SQCLWWC  0  1  0  0  0  0  0  0  1  4  5  5 
UAL22 SQCPGWC  2  0  2  1  0  0  0  0  8  3  2  4 
UAL22 SQCRMNC  1  2  3  3  0  0  0  0  7  8 10 12 
UAL22 SQCSNLC  0  0  1  1  0  0  0  0  4  1  3  4 
UAL22 SQCSSWC  0  1  1  0  0  0  0  0  2  2  5  4 
UAL22 SRCDWNC  3  2  1  1  0  0  0  0  5  2  7  7 
UAL22 SRCIDWC  0  0  0  2  0  0  0  0  3  3  4  5 
UAL22 SRCNLDC  3  0  3  1  0  0  0  0 10 11  6 12 
UAL22 SRCSEHC  1  1  2  4  0  0  0  0  6  6  5  4 
UAL22 SSCAFWC  0  0  0  1  0  0  0  0  4  1  4  1 
UAL22 SSCDGGC  1  1  0  1  0  0  0  0  2  3  5  5 
UAL22 SSCEFWC  0  0  0  1  0  0  0  0  1  3  4  4 
UAL22 SSCHEGC  2  1  1  1  0  0  0  0  2  5  5  6 
UAL22 SSCHWNC  0  0  0  1  0  0  0  0  3  3  1  2 
UAL22 SSCKWAC  0  0  3  1  0  0  0  0  5  4  7  7 
UAL22 SSCLDQC  2  1  0  0  0  0  0  0  5  1  6  5 
UAL22 SSCLFPC  1  0  0  2  0  0  0  0  4  2  6  9 
UAL22 SSCLTDC  0  1  1  3  0  0  0  0  4  5  9  8 
UAL22 SSCPGLC  0  0  1  1  0  0  0  0  4  2  2  3 
UAL22 SSCPGWC  0  1  0  2  0  0  0  0  5  3  6  7 
UAL22 SSCSGNC  0  1  0  1  0  0  0  0  2  1  4  4 
UAL22 SSCTWFC  1  2  1  3  0  0  0  0  3  6  7  7 
UAL22 SSCTYWC  0  1  2  1  0  0  0  0  3  3  6  6 
UAL22 STCGEGC  2  1  1  1  0  0  0  0  4  7  7  9 
UAL22 STCGHGC  0  2  2  1  0  0  0  0  4  3  5  4 
UAL22 STCGLKC  1  0  3  3  0  0  0  0  3  5  6  6 
UAL22 STCGMRC  1  1  0  0  0  0  0  0 14  9 10 11 
UAL22 STCGSLC  0  1  0  1  0  0  0  0  5  1  6  6 
UAL22 STCKFSC  0  1  3  1  0  0  0  0  2  7 12 10 
UAL22 STCKHPC  1  2  1  3  0  0  0  0  2  6  8  8 
UAL22 STCLKPC  3  0  0  0  0  0  0  0  1  4  4  4 
UAL22 STCNPWC  0  2  0  1  0  0  0  0 10  8 12 14 
UAL22 STCNRSC  2  1  3  1  0  0  0  0  5 10 11 13 
UAL22 STCNSMC  0  1  1  1  0  0  0  0  4  1  5  5 
UAL22 STCNWFC  1  0  1  0  0  0  0  0  7 13 12 15 
UAL22 STCNWKC  0  1  2  3  0  0  0  0  5  5  3  5 
UAL22 STCPKQC  0  3  3  0  0  0  0  0  8  7 11 14 
UAL22 STCQWKC  1  1  3  1  0  0  0  0  2  6  8  6 
UAL22 STCRGPC  0  0  1  0  0  0  0  0  8  4  7  9 
UAL22 STCRPTC  2  0  2  1  0  0  0  0  7  1  4  7 
UAL22 STCTRMC  4  3  1  0  0  0  0  0  6  7  8 11 
UAL22 STCWKMC  2  1  1  0  0  0  0  0  3  2  5  5 
UAL22 STCWKVC  0  2  1  3  0  0  0  0  4  4  6  6 
UAL22 STCWLKC  0  2  2  1  0  0  0  0  8  9 11 14 
UAL22 STCWNHC  3  0  0  0  0  0  0  0  2  4  4  5 
UAL22 STCWPRC  0  0  1  2  0  0  0  0  9  9 12 17 
UAL22 SVCGHPC  1  0  2  0  0  0  0  0  3  4  3  5 
UAL22 SVCHGGC  0  1  1  0  0  0  0  0  9 11 14 13 
UAL22 SVCLTLC  0  1  0  0  0  0  0  0  1  2  3  3 
UAL22 SVCMNAC  1  2  0  2  0  0  0  0  3  5  8  7 
UAL22 SVCNPWC  0  0  0  1  0  0  0  0  2  4  5  4 
UAL22 SVCRSPC  1  2  3  1  0  0  0  0  9  9 12 14 
UAL22 SVCWDGC  1  2  0  2  0  0  0  0  6  5  5  9 
UAL22 SVCWGNC  1  0  2  0  0  0  0  0  4  5  9  9 
UAL22 SVCWWRC  0  1  0  0  0  0  0  0  7  8  7 11 
UAL22 SWCAPHC  0  2  1  0  0  0  0  0  2  3  4  4 
UAL22 SWCAWRC  2  0  1  0  0  0  0  0  6  9 15 15 
UAL22 SWCDNAC  2  2  0  1  0  0  0  0  3  4  7  7 
UAL22 SWCDSAC  1  3  3  1  0  0  0  0  5  6  7  9 
UAL22 SWCEWKC  1  0  0  0  0  0  0  0  1  2  3  3 
UAL22 SWCGAWC  0  2  0  0  0  0  0  0  5  8  9 11 
UAL22 SWCGEPC  1  0  0  0  0  0  0  0  5  8 11 12 
UAL22 SWCGGGC  1  0  0  0  0  0  0  0  2  4  3  3 
UAL22 SWCGPWC  0  0  1  1  0  0  0  0  3  1  4  4 
UAL22 SWCGQRC  0  3  1  1  0  0  0  0  8  7  9 12 
UAL22 SWCGSPC  0  0  0  1  0  0  0  0  2  4  3  2 
UAL22 SWCGYWC  1  0  1  1  0  0  0  0  6  2  4  5 
UAL22 SWCHGGC  1  0  2  0  0  0  0  0  8 12 20 20 
UAL22 SWCHKNC  0  2  0  1  0  0  0  0  5  3  7  7 
UAL22 SWCKGLC  0  0  1  0  0  0  0  0  2  2  2  3 
UAL22 SWCKPHC  1  0  3  3  0  0  0  0  5  8  9 12 
UAL22 SWCKSSC  1  1  0  1  0  0  0  0  1  4  4  4 
UAL22 SWCLGMC  0  1  0  0  0  0  0  0  1  3  5  6 
UAL22 SWCLTRC  0  1  1  1  0  0  0  0  5  6  7  3 
UAL22 SWCLWGC  0  0  0  1  0  0  0  0  2  3  5  5 
UAL22 SWCNQHC  1  0  0  0  0  0  0  0  9  8 15 16 
UAL22 SWCNYGC  0  1  1  3  0  0  0  0  7 13 12 16 
UAL22 SWCPLDC  0  0  2  0  0  0  0  0  3  1  4  4 
UAL22 SWCQPGC  2  1  1  0  0  0  0  0  4  1  5  4 
UAL22 SWCSPGC  0  0  1  1  0  0  0  0  1  2  5  6 
UAL22 SWCTLQC  0  0  1  3  0  0  0  0  1  5  6  6 
UAL22 SWCTQMC  0  0  1  2  0  0  0  0  3  5  7  7 
UAL22 SWCVEPC  0  5  0  0  0  0  0  0  5  4  9  9 
UAL22 SWCVSWC  1  0  1  0  0  0  0  0  2  3  4  4 
UAL22 SWCVTPC  2  1  1  2  0  0  0  0  7  4  5  7 
UAL22 SWCWGPC  0  1  0  1  0  0  0  0  6  7  6  2 
UAL22 SWCWHEC  2  0  1  2  0  0  0  0  2  3  7  4 
UAL22 SWCWPRC  2  0  0  1  0  0  0  0  3  7  6  8 
UAL22 SWCWTWC  0  0  1  0  0  0  0  0  3  3  6  6 
UAL22 SWCYTGC  1  2  2  0  0  0  0  0  3  5  3  6 
UAL22 SYCGDLC  1  1  1  2  0  0  0  0  4  4  7  7 
UAL22 SYCGWAC  2  2  0  0  0  0  0  0  2  6  6  7 
UAL22 SYCHPLC  0  2  3  2  0  0  0  0  3  5  6  6 
UAL22 SYCHRQC  3  2  2  1  0  0  0  0  8  8 14 15 
UAL22 SYCKPNC  0  1  4  1  0  0  0  0  5  7  8 11 
UAL22 SYCNPGC  0  2  1  1  0  0  0  0  4  4  7  7 
UAL22 SYCNRNC  2  4  1  0  0  0  0  0  2 11  7  9 
UAL31 SACAMSC  3  5  5  3  0  0  0  0  2  2  2  3 
UAL31 SACAMVC  0  6  5  3  0  0  0  0  0  2  4  2 
UAL31 SACHDSC  7  2  0  5  0  0  0  0  2  2  4  4 
UAL31 SACHTMC  3  1  3  8  0  0  0  0  1  4  3  4 
UAL31 SACNDFC  4  0  3  4  0  0  0  0  0  3  1  5 
UAL31 SACTFRC  2  0  4  5  0  0  0  0  5  2  3  0 
UAL31 SACYPQC  3  2  4  4  0  0  0  0  3  1  2  3 
UAL31 SDCASQC  2  5  7  4  0  0  0  0  2  4  3  4 
UAL31 SDCDHDC  6  7  7  4  0  0  0  0  5  6  1  6 
UAL31 SDCDHGC  5  2  2  3  0  0  0  0  1  2  3  2 
UAL31 SDCGHAC  3  4  5  2  0  0  0  0  2  2  2  3 
UAL31 SDCGYNC  2  1  4  8  0  0  0  0  4  2  0  3 
UAL31 SDCHKEC  1  7  1  2  0  0  0  0  3  1  3  2 
UAL31 SDCHLIC  1  6  4  3  0  0  0  0  0  3  4  3 
UAL31 SDCHQDC  2  1 10  2  0  0  0  0  5  1  3  2 
UAL31 SDCNANC  4  4  4  2  0  0  0  0  1  2  1  2 
UAL31 SDCNQQC  1 10  1  2  0  0  0  0  3  1  2  2 
UAL31 SDCQSQC  4  3  4  1  0  0  0  0  3  2  2  1 
UAL31 SDCREDC  3  8  3  2  0  0  0  0  4  3  0  2 
UAL31 SDCSNFC  6  4  4  4  0  0  0  0  2  2  3  3 
UAL31 SDCTPTC  4  5  6  1  0  0  0  0  1  2  3  2 
UAL31 SDCVRGC  2  3  6  2  0  0  0  0  2  2  4  4 
UAL31 SDCWTTC  1  8  3  1  0  0  0  0  1  2  1  2 
UAL31 SECDNSC  1  8  3  3  0  0  0  0  2  2  2  3 
UAL31 SECLFKC  4  3  5  4  0  0  0  0  0  2  2  2 
UAL31 SECPRFC  3  2  3  5  0  0  0  0  1  2  2  3 
UAL31 SGCDDQC  3  5  3  3  0  0  0  0  3  1  0  2 
UAL31 SGCDNIC  4  5  5  2  0  0  0  0  3  2  5  5 
UAL31 SGCIRYC  5  2  2  3  0  0  0  0  1  2  4  3 
UAL31 SGCMTYC  2  4  2  5  0  0  0  0  2  0  4  1 
UAL31 SGCNTAC  3  4  5  2  0  0  0  0  1  3  3  3 
UAL31 SGCRINC  3  3  0  5  0  0  0  0  2  3  2  2 
UAL31 SGCSDIC  2  5  1  5  0  0  0  0  1  1  2  2 
UAL31 SHCEEDC  1  5  3  2  0  0  0  0  2  1  3  2 
UAL31 SHCIDMC  4  3  3  4  0  0  0  0  3  2  1  2 
UAL31 SHCNNHC  4  1  5  6  0  0  0  0  2  1  4  2 
UAL31 SHCQFRC  4  4  2  1  0  0  0  0  2  0  2  3 
UAL31 SHCWTKC  2  6  1  2  0  0  0  0  1  2  3  3 
UAL31 SICGYNC  4  1  4  6  0  0  0  0  0  4  2  0 
UAL31 SICHDLC  3  6  2  1  0  0  0  0  2  2  1  3 
UAL31 SICHWLC  3  1  4  3  0  0  0  0  0  2  2  2 
UAL31 SICMNIC  1  5  2  4  0  0  0  0  1  3  2  3 
UAL31 SICSYGC  3  1  1  6  0  0  0  0  4  1  2  2 
UAL31 SICTQMC  4  1  4  2  0  0  0  0  4  1  1  1 
UAL31 SLCAKQC  2  3  4  2  0  0  0  0  1  1  3  2 
UAL31 SLCDNGC  1  8  1  1  0  0  0  0  2  2  1  2 
UAL31 SLCFKQC  4  6  2  1  0  0  0  0  2  1  1  2 
UAL31 SLCSDDC  1  5  3  2  0  0  0  0  1  2  3  3 
UAL31 SLCWVAC  2  5  3  3  0  0  0  0  4  1  2  1 
UAL31 SMCHHAC  3  6  2  4  0  0  0  0  2  3  3  3 
UAL31 SMCIMHC  6  2  3 10  0  0  0  0  3  1  3  4 
UAL31 SMCNQQC  3  5  3  1  0  0  0  0  0  2  2  2 
UAL31 SNCDVQC  3  6  3  3  0  0  0  0  3  1  3  3 
UAL31 SNCINNC  2  7  3  3  0  0  0  0  1  1  3  2 
UAL31 SNCITMC  1  3  3  4  0  0  0  0  4  1  0  1 
UAL31 SNCMRDC  2  5  4  4  0  0  0  0  1  3  4  2 
UAL31 SNCNRTC  2  2  6  1  0  0  0  0  0  3  2  4 
UAL31 SPCAMNC  6  8  6  1  0  0  0  0  3  3  5  5 
UAL31 SPCDQQC  4  4  5  7  0  0  0  0  4  1  5  4 
UAL31 SPCEQTC  4  2  5  3  0  0  0  0  1  1  2  2 
UAL31 SPCERQC  4  2  4  2  0  0  0  0  1  3  2  3 
UAL31 SPCFEEC  4  1  4  5  0  0  0  0  1  2  3  4 
UAL31 SPCFHDC  3  6  5  3  0  0  0  0  2  3  0  1 
UAL31 SPCFREC  3  3  4  1  0  0  0  0  2  1  3  3 
UAL31 SPCGDNC  5  6  1  2  0  0  0  0  2  1  3  3 
UAL31 SPCHQTC  5  3  9  2  0  0  0  0  3  0  5  5 
UAL31 SPCHTRC  2  4  4  1  0  0  0  0  3  2  1  4 
UAL31 SPCIGAC  1  5  5  2  0  0  0  0  1  3  3  3 
UAL31 SPCMERC  1  5  3  2  0  0  0  0  1  1  2  2 
UAL31 SPCMLHC  3  5  6  4  0  0  0  0  1  1  4  1 
UAL31 SPCNRFC  5  2  3  2  0  0  0  0  3  2  1  1 
UAL31 SPCPEKC  5  3  3  0  0  0  0  0  1  1  7  1 
UAL31 SPCQFYC  8  9  9  5  0  0  0  0  7  7  6  7 
UAL31 SPCRAHC  1  2  6  2  0  0  0  0  0  2  3  2 
UAL31 SPCSTTC  3  3  5  7  0  0  0  0  3  2  1  6 
UAL31 SPCTLAC  4  4  6  4  0  0  0  0  1  1  3  1 
UAL31 SPCTSRC  6  2  5  1  0  0  0  0  2  2  3  3 
UAL31 SPCVGMC  4  5  3  2  0  0  0  0  0  3  3  3 
UAL31 SPCWASC  4  3  1  4  0  0  0  0  2  1  3  3 
UAL31 SPCWYYC  3  4  3  4  0  0  0  0  3  0  3  1 
UAL31 SQCAKDC  2  3 10  2  0  0  0  0  2  2  3  2 
UAL31 SQCALQC  4  7  3  1  0  0  0  0  1  2  3  2 
UAL31 SQCAVLC  6  1  4  3  0  0  0  0  1  2  2  2 
UAL31 SQCDHGC 10  1  4  2  0  0  0  0  5  1  2  2 
UAL31 SQCETNC  4  3  7  6  0  0  0  0  0  3  2  2 
UAL31 SQCGENC  3  3  3  3  0  0  0  0  3  1  1  1 
UAL31 SQCKAKC  3  6  2  3  0  0  0  0  2  1  2  2 
UAL31 SQCKPEC  1  5  4  2  0  0  0  0  1  2  4  1 
UAL31 SQCLEKC  4  5  5  3  0  0  0  0  4  1  3  4 
UAL31 SQCNDNC  1  4  6  4  0  0  0  0  3  2  1  3 
UAL31 SQCPTQC  7  1  8  3  0  0  0  0  4  1  2  2 
UAL31 SQCRNQC  3  5  2  1  0  0  0  0  0  2  2  2 
UAL31 SQCRSGC  3  2  5  1  0  0  0  0  1  1  2  2 
UAL31 SQCTERC  4  4  4  1  0  0  0  0  1  2  2  2 
UAL31 SQCVKLC  2  3  4  3  0  0  0  0  2  3  3  1 
UAL31 SRCAEVC  5  7 12  1  0  0  0  0  3  2  3  4 
UAL31 SRCDDNC  5  4  1  6  0  0  0  0  1  1  2  2 
UAL31 SRCDHNC  2  5  7  2  0  0  0  0  2  2  2  2 
UAL31 SRCEDNC  2  4  5  4  0  0  0  0  1  2  4  3 
UAL31 SRCIMPC  6  4  3  4  0  0  0  0  0  2  2  2 
UAL31 SRCMQHC  4  4  3  1  0  0  0  0  5  1  3  2 
UAL31 SRCSLDC  4  1  3  5  0  0  0  0  0  2  3  2 
UAL31 SRCVEQC  4  2  2  3  0  0  0  0  0  2  4  1 
UAL31 SRCYDAC  4  3  3  4  0  0  0  0  3  1  2  3 
UAL31 SSCFMDC  2  4  5  3  0  0  0  0  1  3  5  4 
UAL31 SSCHGEC  1  3  4  4  0  0  0  0  2  2  3  3 
UAL31 STCAKRC  3  3  5  0  0  0  0  0  1  4  2  2 
UAL31 STCLLDC  0  5  3  3  0  0  0  0  2  1  2  1 
UAL31 STCMRQC  1  1  6  6  0  0  0  0  0  4  4  4 
UAL31 STCMVGC  4  5  3  1  0  0  0  0  1  3  2  3 
UAL31 STCSPMC  1  5  2  4  0  0  0  0  0  2  2  2 
UAL31 STCSPQC  4  4  0  4  0  0  0  0  2  2  3  2 
UAL31 STCSVQC  4  4  1  8  0  0  0  0  3  2  5  3 
UAL31 STCYEWC  3  3  3  3  0  0  0  0  2  3  1  2 
UAL31 SVCEPNC  3  3  6  4  0  0  0  0  2  2  4  3 
UAL31 SWCIQFC  2  2  3  6  0  0  0  0  0  3  3  3 
UAL31 SWCMNYC  1  2  5  4  0  0  0  0  0  1  3  3 
UAL31 SYCLKRC  2  2  2  5  0  0  0  0  2  1  3  3 
UAL31 SYCLPEC  5  3  3  2  0  0  0  0  0  2  4  0 
UAL31 SYCNAQC  1  3  5  4  0  0  0  0  3  0  1  3 
UAL31 SYCPEQC  6  5  3  1  0  0  0  0  3  2  3  4 
UAL31 SYCQQLC  9  3  2  3  0  0  0  0  1  0  4  4 
UAL31 SYCTHQC  4  3  2  2  0  0  0  0  3  1  3  2 
UAL32 SACDNNC  0  4  6  2  0  0  0  0  5  5  6  8 
UAL32 SACDRNC  1  5  3  4  0  0  0  0  7  5  4  6 
UAL32 SACIRQC  2  6  2  5  0  0  0  0  8  3  9 10 
UAL32 SACREAC  1  2  2  5  0  0  0  0  4  4  3  6 
UAL32 SACTFLC  1  2  5  3  0  0  0  0  4  2  6  6 
UAL32 SACWFQC  2  5  3  1  0  0  0  0  5  8  1  7 
UAL32 SACWQSC  1  4  4  2  0  0  0  0  3  3  4  5 
UAL32 SDCAKVC  1 12  5  3  0  0  0  0  5  4  7  7 
UAL32 SDCAMRC  1  6  2  5  0  0  0  0  4  6  2  7 
UAL32 SDCGSRC  6  2  2  2  0  0  0  0  2  3  5  5 
UAL32 SDCLHQC  4  5  2  1  0  0  0  0  2  2  5  5 
UAL32 SDCPFYC  4  4  4  9  0  0  0  0  3  5  6  6 
UAL32 SDCPWTC  5  2  3  0  0  0  0  0  6  2  6  7 
UAL32 SDCQWKC  3  2  4  1  0  0  0  0  6  4  3  7 
UAL32 SDCTFAC  0  5  5  5  0  0  0  0  5  5  4  6 
UAL32 SDCTGIC  6  4  4  3  0  0  0  0  4  4  8  9 
UAL32 SDCWQHC  3  4  3  5  0  0  0  0  5  2  6  6 
UAL32 SECGTQC  1  4  6  1  0  0  0  0  4  2  3  5 
UAL32 SFCWDYC  4  2  2  3  0  0  0  0  2  2  4  5 
UAL32 SGCAVAC  3  2  5  2  0  0  0  0  4  2  4  7 
UAL32 SGCPIYC  1  3  5  2  0  0  0  0  3  3  6  6 
UAL32 SHCGYMC  1  4  1  4  0  0  0  0  4  3  7  7 
UAL32 SHCHFPC  4  3  4  1  0  0  0  0  2  4  6  6 
UAL32 SHCLHKC  3  2  1  5  0  0  0  0  3  1  4  3 
UAL32 SICGIDC  3  4  1  4  0  0  0  0  7  2  4  6 
UAL32 SICHAQC  4  3  4  1  0  0  0  0  4  3  5  6 
UAL32 SICVPKC  5  5  0  4  0  0  0  0  2  5  5  6 
UAL32 SKCENTC  4  4  2  1  0  0  0  0  3  1  4  4 
UAL32 SKCYIRC  1  2  2  7  0  0  0  0  3  3  7  6 
UAL32 SLCEPVC  3  2  2  3  0  0  0  0  3  2  6  5 
UAL32 SLCMYDC  4  1  6  2  0  0  0  0  6  2  4  6 
UAL32 SLCNDQC  5  4  1  2  0  0  0  0  3  2  4  3 
UAL32 SLCNEHC  2  2  3  4  0  0  0  0  4  3  3  5 
UAL32 SLCQTIC  5  1  1  4  0  0  0  0  2  3  1  5 
UAL32 SLCRVNC  3  2  3  3  0  0  0  0  2  3  5  6 
UAL32 SLCTTMC  3  3  4  1  0  0  0  0  3  1  3  4 
UAL32 SLCYRDC  3  1  4  2  0  0  0  0  5  2  5  3 
UAL32 SMCAFNC  3  4  6  7  0  0  0  0  6  5 12  7 
UAL32 SMCHIGC  3  1  4  4  0  0  0  0  1  3  5  5 
UAL32 SMCYAEC  3  3  5  8  0  0  0  0  1  6  6  6 
UAL32 SNCAHMC  1  5  2  2  0  0  0  0  4  5  8  6 
UAL32 SNCDHVC  3  2  4  6  0  0  0  0  2  4  7  7 
UAL32 SNCFNHC  1  5  2  2  0  0  0  0  2  2  5  4 
UAL32 SNCGHDC  6  3  1  0  0  0  0  0  5  4  3  1 
UAL32 SNCITGC  6  0  3  2  0  0  0  0  2  4  4  5 
UAL32 SNCNDHC  4  4  3  0  0  0  0  0  1  3  4  4 
UAL32 SNCNDKC  1  8  1  5  0  0  0  0  6  7  5  7 
UAL32 SNCPHQC  4  1  5  2  0  0  0  0  4  4  4  5 
UAL32 SNCWNEC  2  3  2  4  0  0  0  0  2  4  6  6 
UAL32 SPCANHC  6  3  5  6  0  0  0  0  3  7  3  7 
UAL32 SPCDPSC  4  3  2  2  0  0  0  0  1  3  4  5 
UAL32 SPCFDAC  3  9  0  6  0  0  0  0  4  7  4  7 
UAL32 SPCGHQC  3  3  6  2  0  0  0  0  4  2  4  5 
UAL32 SPCGSEC  3  6  3  0  0  0  0  0  2  4  6  6 
UAL32 SPCHEKC  3  5  2  1  0  0  0  0  3  5  5  7 
UAL32 SPCHHQC  6  2  7  1  0  0  0  0  5  3  2  7 
UAL32 SPCHPPC  2  2  5  1  0  0  0  0  3  4  3  5 
UAL32 SPCIFGC  2  1  6  1  0  0  0  0  4  4  3  4 
UAL32 SPCMQMC  2  4  4  3  0  0  0  0  4  4  7  7 
UAL32 SPCTMLC  5  3  4  2  0  0  0  0  8  2  4  7 
UAL32 SPCWHDC  2  5  5  3  0  0  0  0  7  7  6 10 
UAL32 SPCWHVC  3  3  6  2  0  0  0  0  3  4  3  5 
UAL32 SPCYLRC  3  4  3  3  0  0  0  0  3  4  7  3 
UAL32 SQCERMC  7  2  6  0  0  0  0  0  2  6  6  8 
UAL32 SQCGEDC  7  4  5  4  0  0  0  0 10  4  3  7 
UAL32 SQCMRMC  3  7  6  3  0  0  0  0  6  3  6  5 
UAL32 SQCNDLC  2  1  4  3  0  0  0  0  1  5  6  6 
UAL32 SQCNLYC  6  2  6  4  0  0  0  0  8  6  8 11 
UAL32 SQCNNNC  4  8  3  4  0  0  0  0  5  4  7  3 
UAL32 SQCNTNC  6  3  8  3  0  0  0  0  7  3  9  9 
UAL32 SQCPPHC  2  3  4  4  0  0  0  0  4  2  4  6 
UAL32 SQCPQMC  4  2  7  1  0  0  0  0  6  2  6  7 
UAL32 SQCWHEC  2  5  1  3  0  0  0  0  2  3  4  5 
UAL32 SRCGDMC  3  5  2  1  0  0  0  0  4  5  5  7 
UAL32 SRCHTNC  4  2  6  4  0  0  0  0  2  4  6  7 
UAL32 SRCPMQC  4  2  2  2  0  0  0  0  1  5  4  5 
UAL32 SSCALEC  5  3  0  5  0  0  0  0  5  1  4  5 
UAL32 STCGQRC  4  5  1  1  0  0  0  0  7  5  4  6 
UAL32 STCHKHC  1  1  6  6  0  0  0  0  5  3  6  6 
UAL32 STCIKQC  3  3  4  2  0  0  0  0  3  2 10  6 
UAL32 STCNQGC  2  3  0  6  0  0  0  0  8  2  2  2 
UAL32 STCPWNC  5  1  4  0  0  0  0  0  1  3  5  4 
UAL32 SWCENYC  1  2  4  4  0  0  0  0  4  4  6  7 
UAL32 SWCVAEC  2  2  3  6  0  0  0  0  6  6  6  9 
UAL32 SWCVFQC  1  6  6  2  0  0  0  0  4  3  3  8 
UAL32 SYCMNKC  3  5  1  1  0  0  0  0  2  4  3  4 
UAL32 SYCNLAC  2  3  1  5  0  0  0  0  4  2  5  1 
UAL32 SYCVDLC  3  5  1  3  0  0  0  0  5  1  6  5 
UAL32 SYCYKKC  3  7  2  6  0  0  0  0  6  5  8  9 
UAL41 SACIMHC  5  9  4  3  0  0  0  0  2  1  1  2 
UAL41 SACPMIC  3  5  5  7  0  0  0  0  2  0  2  2 
UAL41 SPCDQYC 11  7  6  5  0  0  0  0  4  1  4  3 
UAL41 SQCATNC  7  6  8  3  0  0  0  0  2  1  1  2 
UAL41 SQCGDKC 11  4  2  5  0  0  0  0  2  1  2  1 
UAL41 SQCMLYC  7  9  4  2  0  0  0  0  2  0  2  2 
UAL41 SQCPITC  6  9  7  6  0  0  0  0  2  2  2  3 
UAL42 SACDFLC  1  3  4  2  0  0  0  0  6  2 10  8 
UAL42 SHCDHMC  3  3  2  2  0  0  0  0  6  6  6  6 
UAL42 SHCHIMC  2  8  4  2  0  0  0  0 10  5 13 14 
UAL42 SHCHNKC  3  3  2  3  0  0  0  0 11 12 19 20 
UAL42 SHCRIDC  1  4  6  1  0  0  0  0  4  6 10 10 
UAL42 SHCYMMC  1  5  3  4  0  0  0  0  6  6 10  9 
UAL42 SLCGAIC  0  3  4  4  0  0  0  0  8 10 12 15 
UAL42 SLCKWSC  0  1  4  5  0  0  0  0  5  5 10 11 
UAL42 SMCLQHC  1  2  5  3  0  0  0  0  8  8 16 16 
UAL42 SNCEVRC  2  3  2  3  0  0  0  0  7  6  5  9 
UAL42 SNCGIHC  5  2  1  4  0  0  0  0 10  4  5  9 
UAL42 SNCNNYC  4  2  3  2  0  0  0  0 12  7 11 13 
UAL42 SNCQNHC  2  1  4  3  0  0  0  0  4  6 11 10 
UAL42 SPCANVC  3  3  3  4  0  0  0  0 11  6 10  6 
UAL42 SPCGYNC  1  3  6  3  0  0  0  0 12 17 20 23 
UAL42 SPCHAMC  2  3  4  1  0  0  0  0  3 10  7 10 
UAL42 SPCMRTC  3  5  1  2  0  0  0  0  6  8  5  9 
UAL42 SPCNMHC  3  2  5  0  0  0  0  0  6  3  7  8 
UAL42 SRCPHSC  1  5  5  1  0  0  0  0  6  7  8 10 
UAL42 STCMRAC  4  3  5  2  0  0  0  0  8  5  9 11 
UAL42 STCQLHC  1  2  5  3  0  0  0  0  7  9 11 13 
UAL42 STCTVGC  3  2  5  0  0  0  0  0  9  5  2  8 
UAL42 SVCHHNC  3  3  3  1  0  0  0  0 17 14 21 23 
UAL42 SWCTTAC  2  3  2  4  0  0  0  0  6  6  7  9 
UAL42 SYCHGEC  4  5  2  1  0  0  0  0 10 10 12 16 
UAL42 SYCPQRC  2  3  3  3  0  0  0  0  6  4  9  9 
UAL51 SACAGWC  0  1  2  2  0  0  0  0  1  0  1  1 
UAL51 SACAKLC  1  2  0  3  0  0  0  0  0  0  1  0 
UAL51 SACAKMC  3  2  2  0  0  0  0  0  1  0  1  1 
UAL51 SACALQC  1  1  3  1  0  0  0  0  1  1  0  1 
UAL51 SACANMC  5  2  2  1  0  0  0  0  0  1  2  1 
UAL51 SACARWC  1  0  0  2  0  0  0  0  0  0  1  0 
UAL51 SACASGC  0  3  3  0  0  0  0  0  0  0  1  0 
UAL51 SACATPC  1  2  2  1  0  0  0  0  1  0  0  0 
UAL51 SACDFWC  1  0  1  1  0  0  0  0  1  0  0  0 
UAL51 SACEESC  4  2  0  0  0  0  0  0  0  1  1  1 
UAL51 SACEIQC  1  2  3  2  0  0  0  0  0  0  1  0 
UAL51 SACEQWC  1  1  0  0  0  0  0  0  0  0  1  0 
UAL51 SACEWWC  0  1  2  1  0  0  0  0  1  0  1  1 
UAL51 SACFRDC  2  5  0  0  0  0  0  0  1  2  0  1 
UAL51 SACGFAC  1  3  0  2  0  0  0  0  1  0  0  0 
UAL51 SACGGDC  2  2  3  0  0  0  0  0  0  1  1  1 
UAL51 SACGGKC  1  3  1  0  0  0  0  0  0  1  0  0 
UAL51 SACGMGC  3  2  2  1  0  0  0  0  2  1  0  1 
UAL51 SACGWTC  1  0  1  0  0  0  0  0  0  0  1  0 
UAL51 SACHFLC  0  1  1  2  0  0  0  0  0  0  1  0 
UAL51 SACHHPC  3  2  2  2  0  0  0  0  1  1  0  3 
UAL51 SACHRAC  5  1  3  1  0  0  0  0  1  0  1  1 
UAL51 SACIGLC  1  1  0  1  0  0  0  0  0  1  0  0 
UAL51 SACIMWC  0  1  1  4  0  0  0  0  1  1  0  1 
UAL51 SACIPKC  0  5  2  2  0  0  0  0  1  1  1  0 
UAL51 SACIWQC  2  3  2  2  0  0  0  0  2  0  1  1 
UAL51 SACKDGC  1  1  2  5  0  0  0  0  1  0  2  1 
UAL51 SACKERC  0  3  2  0  0  0  0  0  0  0  0  1 
UAL51 SACKPTC  3  2  2  0  0  0  0  0  0  0  0  1 
UAL51 SACKPWC  0  2  1  3  0  0  0  0  1  0  1  1 
UAL51 SACLNDC  1  1  1  2  0  0  0  0  1  1  0  1 
UAL51 SACLPNC  1  0  3  0  0  0  0  0  0  1  0  0 
UAL51 SACLQKC  1  1  3  2  0  0  0  0  0  0  0  1 
UAL51 SACLRWC  1  1  1  1  0  0  0  0  0  1  1  1 
UAL51 SACMELC  0  5  1  2  0  0  0  0  1  0  1  1 
UAL51 SACMHQC  3  2  2  1  0  0  0  0  2  1  0  2 
UAL51 SACMLGC  2  1  0  1  0  0  0  0  0  1  1  1 
UAL51 SACMSRC  1  1  2  3  0  0  0  0  2  0  1  0 
UAL51 SACNAWC  1  1  1  2  0  0  0  0  1  1  0  1 
UAL51 SACNMLC  1  5  0  1  0  0  0  0  0  1  1  1 
UAL51 SACNQLC  0  2  1  0  0  0  0  0  0  1  1  0 
UAL51 SACNQQC  1  4  1  0  0  0  0  0  1  0  1  2 
UAL51 SACNSGC  0  3  1  0  0  0  0  0  0  0  1  0 
UAL51 SACNTWC  2  4  1  2  0  0  0  0  0  1  1  1 
UAL51 SACNWPC  2  2  0  2  0  0  0  0  0  1  1  1 
UAL51 SACPDRC  1  0  4  1  0  0  0  0  0  0  1  0 
UAL51 SACPEPC  1  3  2  1  0  0  0  0  0  0  1  0 
UAL51 SACPHWC  2  1  0  2  0  0  0  0  0  1  1  1 
UAL51 SACPLMC  1  3  2  1  0  0  0  0  0  0  1  0 
UAL51 SACPLQC  2  3  2  1  0  0  0  0  2  0  0  2 
UAL51 SACPPRC  0  1  0  2  0  0  0  0  0  0  0  1 
UAL51 SACQEPC  2  2  1  2  0  0  0  0  1  0  1  1 
UAL51 SACQGPC  1  1  3  1  0  0  0  0  1  2  0  2 
UAL51 SACQKGC  0  3  1  0  0  0  0  0  0  0  1  0 
UAL51 SACQLNC  3  0  2  3  0  0  0  0  1  1  0  0 
UAL51 SACQLQC  0  1  2  1  0  0  0  0  1  0  0  1 
UAL51 SACQQMC  1  0  0  1  0  0  0  0  1  0  0  0 
UAL51 SACQRGC  0  0  2  1  0  0  0  0  0  0  1  0 
UAL51 SACRFLC  0  0  1  3  0  0  0  0  0  0  1  0 
UAL51 SACRGDC  0  1  2  4  0  0  0  0  1  0  1  1 
UAL51 SACRISC  0  2  3  2  0  0  0  0  0  2  2  0 
UAL51 SACRWSC  0  2  1  0  0  0  0  0  0  0  0  1 
UAL51 SACRYLC  2  1  1  1  0  0  0  0  1  0  1  1 
UAL51 SACSAWC  2  1  2  0  0  0  0  0  0  2  0  0 
UAL51 SACSHPC  1  4  1  3  0  0  0  0  0  1  2  0 
UAL51 SACTDPC  0  2  4  3  0  0  0  0  1  0  1  1 
UAL51 SACTFPC  1  2  3  1  0  0  0  0  1  1  0  1 
UAL51 SACTLGC  1  2  2  1  0  0  0  0  2  0  1  0 
UAL51 SACTNWC  1  1  0  2  0  0  0  0  0  0  1  0 
UAL51 SACTPLC  1  2  1  0  0  0  0  0  1  0  1  1 
UAL51 SACTQLC  1  5  2  1  0  0  0  0  1  1  1  0 
UAL51 SACTRGC  1  3  1  1  0  0  0  0  1  0  1  0 
UAL51 SACTWWC  0  1  1  1  0  0  0  0  0  1  0  0 
UAL51 SACVEWC  1  2  2  0  0  0  0  0  0  1  0  0 
UAL51 SACWEWC  0  2  0  0  0  0  0  0  1  0  0  0 
UAL51 SACWGIC  1  1  0  3  0  0  0  0  0  0  1  0 
UAL51 SACWIKC  3  1  1  3  0  0  0  0  3  0  1  0 
UAL51 SACWMIC  2  1  0  3  0  0  0  0  0  0  0  1 
UAL51 SACWPQC  2  0  1  1  0  0  0  0  0  0  2  0 
UAL51 SACWQKC  1  4  2  0  0  0  0  0  0  1  1  1 
UAL51 SACWWNC  2  2  1  1  0  0  0  0  0  0  0  1 
UAL51 SACWWVC  1  1  0  1  0  0  0  0  0  0  1  0 
UAL51 SACYPMC  2  2  1  2  0  0  0  0  1  0  0  0 
UAL51 SACYSGC  4  2  0  1  0  0  0  0  0  0  1  0 
UAL51 SDCDGFC  1  4  2  1  0  0  0  0  2  0  1  1 
UAL51 SDCDQWC  0  2  0  3  0  0  0  0  1  0  0  0 
UAL51 SDCDWNC  0  1  4  1  0  0  0  0  0  1  0  0 
UAL51 SDCEGEC  3  1  4  0  0  0  0  0  1  0  0  0 
UAL51 SDCENGC  1  0  3  1  0  0  0  0  0  1  1  1 
UAL51 SDCFLMC  0  4  0  0  0  0  0  0  1  0  1  0 
UAL51 SDCGALC  0  3  5  0  0  0  0  0  0  0  0  1 
UAL51 SDCGDGC  1  1  2  0  0  0  0  0  0  1  0  1 
UAL51 SDCGGPC  3  5  0  0  0  0  0  0  0  0  1  0 
UAL51 SDCGGQC  2  2  1  1  0  0  0  0  0  1  0  2 
UAL51 SDCGHRC  2  2  1  1  0  0  0  0  1  3  0  0 
UAL51 SDCGKMC  1  3  1  2  0  0  0  0  1  1  0  1 
UAL51 SDCGLTC  2  0  1  0  0  0  0  0  0  0  0  1 
UAL51 SDCGPKC  0  1  1  2  0  0  0  0  0  0  0  1 
UAL51 SDCGRLC  1  0  1  1  0  0  0  0  1  0  0  0 
UAL51 SDCGRTC  1  3  1  1  0  0  0  0  2  0  1  0 
UAL51 SDCGTMC  1  3  0  1  0  0  0  0  0  1  0  0 
UAL51 SDCGWMC  1  0  5  1  0  0  0  0  1  0  1  1 
UAL51 SDCHDWC  2  1  2  1  0  0  0  0  1  1  1  2 
UAL51 SDCHMWC  2  2  1  3  0  0  0  0  0  1  0  0 
UAL51 SDCHPLC  1  1  2  2  0  0  0  0  0  1  1  0 
UAL51 SDCHRMC  2  1  4  1  0  0  0  0  0  1  1  1 
UAL51 SDCHRWC  0  1  3  2  0  0  0  0  0  1  1  1 
UAL51 SDCHVWC  1  0  3  3  0  0  0  0  0  0  1  0 
UAL51 SDCHWDC  0  1  2  3  0  0  0  0  0  0  0  1 
UAL51 SDCIGGC  2  0  5  0  0  0  0  0  0  0  0  1 
UAL51 SDCIWLC  1  2  2  1  0  0  0  0  1  1  0  1 
UAL51 SDCKEMC  2  1  4  1  0  0  0  0  0  0  1  0 
UAL51 SDCKGLC  1  0  1  0  0  0  0  0  0  0  0  1 
UAL51 SDCKIRC  1  3  1  1  0  0  0  0  1  2  0  0 
UAL51 SDCKMGC  2  2  3  0  0  0  0  0  0  1  0  0 
UAL51 SDCKNPC  1  0  2  1  0  0  0  0  1  0  1  0 
UAL51 SDCKPIC  2  4  2  1  0  0  0  0  1  0  1  1 
UAL51 SDCKPPC  0  1  1  1  0  0  0  0  0  0  0  1 
UAL51 SDCKQPC  0  0  2  0  0  0  0  0  0  1  0  0 
UAL51 SDCKSPC  1  1  2  4  0  0  0  0  0  1  0  0 
UAL51 SDCLFWC  1  2  1  1  0  0  0  0  1  0  1  1 
UAL51 SDCLGMC  1  2  1  0  0  0  0  0  0  0  0  1 
UAL51 SDCLGRC  1  0  2  2  0  0  0  0  1  1  0  1 
UAL51 SDCLHGC  1  2  1  2  0  0  0  0  1  0  0  0 
UAL51 SDCMKPC  1  0  4  2  0  0  0  0  1  1  1  0 
UAL51 SDCMMLC  1  1  2  2  0  0  0  0  0  1  1  1 
UAL51 SDCMTLC  2  2  2  1  0  0  0  0  2  0  0  0 
UAL51 SDCMWMC  1  3  3  1  0  0  0  0  1  0  1  1 
UAL51 SDCNFGC  0  2  2  0  0  0  0  0  1  0  0  1 
UAL51 SDCNFWC  1  3  1  1  0  0  0  0  0  0  0  2 
UAL51 SDCNLAC  3  1  6  0  0  0  0  0  1  1  1  2 
UAL51 SDCNQNC  2  2  1  4  0  0  0  0  1  1  0  0 
UAL51 SDCNRWC  1  2  3  0  0  0  0  0  2  0  2  0 
UAL51 SDCPMGC  1  2  0  2  0  0  0  0  0  0  1  0 
UAL51 SDCPRQC  4  3  2  1  0  0  0  0  1  1  0  1 
UAL51 SDCPWQC  0  2  2  3  0  0  0  0  0  0  1  0 
UAL51 SDCQFWC  2  3  2  1  0  0  0  0  1  1  1  0 
UAL51 SDCQSLC  2  2  3  2  0  0  0  0  1  0  1  1 
UAL51 SDCQWMC  1  1  2  4  0  0  0  0  1  0  1  1 
UAL51 SDCREWC  1  0  3  0  0  0  0  0  1  0  1  1 
UAL51 SDCRHVC  3  2  1  0  0  0  0  0  1  0  0  0 
UAL51 SDCRILC  0  1  4  2  0  0  0  0  0  0  5  0 
UAL51 SDCRLTC  0  1  2  2  0  0  0  0  0  0  2  0 
UAL51 SDCRNHC  1  3  1  2  0  0  0  0  1  2  1  1 
UAL51 SDCRNQC  1  1  2  0  0  0  0  0  2  0  1  0 
UAL51 SDCRQPC  1  1  2  0  0  0  0  0  1  1  0  1 
UAL51 SDCRQVC  3  1  3  0  0  0  0  0  0  1  1  0 
UAL51 SDCRWNC  2  1  2  0  0  0  0  0  1  0  0  0 
UAL51 SDCRWQC  1  1  1  2  0  0  0  0  0  1  0  0 
UAL51 SDCRWTC  2  0  0  0  0  0  0  0  0  0  1  0 
UAL51 SDCSEWC  0  4  1  1  0  0  0  0  1  0  1  0 
UAL51 SDCSQWC  1  1  1  1  0  0  0  0  0  1  1  1 
UAL51 SDCSTLC  1  1  0  1  0  0  0  0  0  0  1  1 
UAL51 SDCTGWC  1  0  0  2  0  0  0  0  1  0  1  0 
UAL51 SDCVAWC  1  2  4  2  0  0  0  0  0  1  2  2 
UAL51 SDCVEWC  1  1  3  2  0  0  0  0  0  1  2  2 
UAL51 SDCVHLC  4  1  2  1  0  0  0  0  0  1  1  1 
UAL51 SDCVLRC  3  1  2  3  0  0  0  0  1  0  1  1 
UAL51 SDCWAQC  2  2  3  1  0  0  0  0  1  0  0  0 
UAL51 SDCWDGC  2  2  1  1  0  0  0  0  0  0  1  0 
UAL51 SDCWGLC  1  0  1  1  0  0  0  0  0  0  0  1 
UAL51 SDCWMMC  0  2  1  0  0  0  0  0  1  0  1  0 
UAL51 SDCWMTC  4  0  3  2  0  0  0  0  1  0  1  1 
UAL51 SDCWNGC  1  1  0  0  0  0  0  0  1  0  0  0 
UAL51 SDCWRMC  1  3  2  2  0  0  0  0  0  0  2  1 
UAL51 SDCWWKC  0  2  3  2  0  0  0  0  0  1  1  1 
UAL51 SDCYGQC  2  0  2  3  0  0  0  0  1  0  1  1 
UAL51 SDCYQWC  0  2  1  0  0  0  0  0  0  0  1  1 
UAL51 SECAEQC  4  2  2  2  0  0  0  0  0  1  1  1 
UAL51 SECAFGC  1  2  3  0  0  0  0  0  0  1  1  1 
UAL51 SECAPQC  1  2  0  3  0  0  0  0  0  0  1  0 
UAL51 SECDHLC  0  1  2  1  0  0  0  0  1  1  0  0 
UAL51 SECEALC  1  1  2  2  0  0  0  0  1  0  2  1 
UAL51 SECEDWC  1  3  1  3  0  0  0  0  1  0  0  0 
UAL51 SECEWQC  0  3  4  2  0  0  0  0  1  0  1  1 
UAL51 SECFDHC  3  2  2  2  0  0  0  0  1  1  2  0 
UAL51 SECFLWC  0  2  0  1  0  0  0  0  1  0  1  0 
UAL51 SECFYLC  2  3  2  1  0  0  0  0  1  0  1  0 
UAL51 SECGFPC  0  1  0  1  0  0  0  0  1  0  0  0 
UAL51 SECGFWC  1  2  0  0  0  0  0  0  0  1  0  0 
UAL51 SECGKRC  0  1  0  1  0  0  0  0  0  1  0  0 
UAL51 SECGPWC  0  2  0  1  0  0  0  0  0  0  1  0 
UAL51 SECGQGC  2  0  1  1  0  0  0  0  1  0  1  0 
UAL51 SECGSMC  2  2  0  3  0  0  0  0  1  1  1  1 
UAL51 SECHGRC  0  1  3  0  0  0  0  0  1  0  0  0 
UAL51 SECHKRC  3  0  0  2  0  0  0  0  1  1  0  1 
UAL51 SECHLWC  0  1  1  0  0  0  0  0  1  0  0  0 
UAL51 SECHNLC  1  2  1  1  0  0  0  0  0  0  0  1 
UAL51 SECHPSC  2  2  2  3  0  0  0  0  1  0  1  0 
UAL51 SECHRRC  0  3  2  0  0  0  0  0  1  1  0  1 
UAL51 SECHWIC  0  0  1  2  0  0  0  0  0  0  0  1 
UAL51 SECILWC  2  1  2  0  0  0  0  0  0  1  1  1 
UAL51 SECKPVC  2  1  3  4  0  0  0  0  0  1  2  1 
UAL51 SECKTQC  2  2  2  3  0  0  0  0  2  1  0  1 
UAL51 SECKTTC  2  4  2  1  0  0  0  0  0  1  1  1 
UAL51 SECLDGC  1  3  2  0  0  0  0  0  0  1  1  1 
UAL51 SECLFMC  3  2  0  1  0  0  0  0  1  1  0  1 
UAL51 SECLGQC  0  1  2  2  0  0  0  0  0  1  1  2 
UAL51 SECLLGC  1  0  1  0  0  0  0  0  1  0  0  0 
UAL51 SECLMKC  3  1  2  0  0  0  0  0  1  0  0  0 
UAL51 SECLNQC  1  1  1  1  0  0  0  0  1  0  1  1 
UAL51 SECLSDC  0  4  1  2  0  0  0  0  1  0  0  0 
UAL51 SECMAWC  3  1  1  0  0  0  0  0  1  0  1  0 
UAL51 SECMHLC  2  1  0  2  0  0  0  0  0  0  1  0 
UAL51 SECMIMC  3  3  1  2  0  0  0  0  0  0  2  0 
UAL51 SECMNPC  1  1  0  0  0  0  0  0  0  0  1  0 
UAL51 SECMRQC  2  2  1  2  0  0  0  0  0  1  2  2 
UAL51 SECNEGC  4  1  1  0  0  0  0  0  2  0  0  0 
UAL51 SECNIWC  1  2  4  2  0  0  0  0  1  1  0  1 
UAL51 SECNKPC  2  2  2  3  0  0  0  0  0  1  1  1 
UAL51 SECNLMC  3  0  1  0  0  0  0  0  0  1  2  0 
UAL51 SECNMGC  1  1  2  2  0  0  0  0  1  0  0  0 
UAL51 SECNNAC  2  0  4  3  0  0  0  0  0  1  1  0 
UAL51 SECNWQC  1  2  2  3  0  0  0  0  0  1  0  0 
UAL51 SECPFWC  3  1  1  1  0  0  0  0  0  0  1  2 
UAL51 SECPLSC  1  2  3  0  0  0  0  0  0  1  1  1 
UAL51 SECPNTC  1  2  3  2  0  0  0  0  2  1  1  1 
UAL51 SECPRLC  3  0  0  1  0  0  0  0  2  0  1  0 
UAL51 SECQHWC  1  3  4  0  0  0  0  0  0  0  2  1 
UAL51 SECQTQC  3  1  4  1  0  0  0  0  1  0  3  1 
UAL51 SECREQC  0  2  2  3  0  0  0  0  0  0  1  2 
UAL51 SECRLGC  0  0  1  1  0  0  0  0  0  1  0  0 
UAL51 SECRRQC  3  2  1  2  0  0  0  0  1  0  0  0 
UAL51 SECSAWC  3  0  1  1  0  0  0  0  0  0  0  1 
UAL51 SECSFWC  3  1  1  1  0  0  0  0  0  0  0  1 
UAL51 SECSHWC  1  1  1  1  0  0  0  0  0  0  1  1 
UAL51 SECSNAC  0  0  1  2  0  0  0  0  0  0  1  0 
UAL51 SECSPNC  3  2  1  3  0  0  0  0  0  1  1  1 
UAL51 SECSWTC  1  3  0  2  0  0  0  0  0  0  0  1 
UAL51 SECTEQC  1  3  2  2  0  0  0  0  0  0  0  1 
UAL51 SECTMLC  0  0  3  1  0  0  0  0  1  0  1  1 
UAL51 SECTYLC  1  3  1  3  0  0  0  0  1  0  1  2 
UAL51 SECVLMC  2  1  3  1  0  0  0  0  0  1  1  3 
UAL51 SECVLPC  3  3  2  0  0  0  0  0  1  0  1  1 
UAL51 SECWEEC  0  1  1  1  0  0  0  0  1  1  0  0 
UAL51 SECWGEC  2  0  0  2  0  0  0  0  0  1  1  1 
UAL51 SECWHMC  0  1  2  2  0  0  0  0  1  1  2  0 
UAL51 SECWTFC  1  2  1  2  0  0  0  0  0  0  0  1 
UAL51 SECWVEC  1  1  1  4  0  0  0  0  0  0  1  1 
UAL51 SECYHLC  2  2  0  1  0  0  0  0  1  1  1  1 
UAL51 SECYNWC  3  1  4  0  0  0  0  0  1  1  1  1 
UAL51 SFCAIWC  2  0  1  2  0  0  0  0  0  0  1  0 
UAL51 SFCAMKC  1  2  2  1  0  0  0  0  1  0  1  1 
UAL51 SFCAQNC  0  3  2  2  0  0  0  0  0  0  1  0 
UAL51 SFCDIWC  4  1  1  0  0  0  0  0  0  0  1  1 
UAL51 SFCEMGC  1  1  0  2  0  0  0  0  0  1  1  1 
UAL51 SFCEMLC  1  2  1  0  0  0  0  0  1  1  0  1 
UAL51 SFCEMQC  0  3  2  3  0  0  0  0  0  1  1  1 
UAL51 SFCFHGC  0  2  2  0  0  0  0  0  0  0  0  1 
UAL51 SFCGGMC  1  1  0  0  0  0  0  0  1  0  0  0 
UAL51 SFCHPGC  1  0  2  1  0  0  0  0  1  0  1  1 
UAL51 SFCHRWC  0  2  2  1  0  0  0  0  0  1  0  1 
UAL51 SFCKDAC  2  4  1  1  0  0  0  0  0  1  0  0 
UAL51 SFCKDGC  1  0  1  3  0  0  0  0  1  1  0  2 
UAL51 SFCKGMC  1  1  2  1  0  0  0  0  1  1  0  1 
UAL51 SFCKNYC  1  2  4  2  0  0  0  0  1  0  1  1 
UAL51 SFCKQMC  1  1  0  0  0  0  0  0  0  0  1  0 
UAL51 SFCLDQC  3  0  0  1  0  0  0  0  1  0  0  0 
UAL51 SFCLHLC  1  1  0  2  0  0  0  0  2  1  0  0 
UAL51 SFCLHNC  1  2  0  3  0  0  0  0  0  1  1  0 
UAL51 SFCLKGC  2  2  2  0  0  0  0  0  1  0  1  1 
UAL51 SFCLPGC  0  0  2  0  0  0  0  0  1  0  0  0 
UAL51 SFCLTWC  0  2  1  3  0  0  0  0  0  0  0  2 
UAL51 SFCMDGC  1  3  1  0  0  0  0  0  0  0  0  1 
UAL51 SFCMKPC  2  1  0  2  0  0  0  0  0  0  1  0 
UAL51 SFCMMWC  0  1  1  2  0  0  0  0  0  1  1  1 
UAL51 SFCMNGC  1  2  0  1  0  0  0  0  0  1  0  1 
UAL51 SFCMNLC  2  1  1  1  0  0  0  0  0  1  1  1 
UAL51 SFCMTWC  0  1  1  0  0  0  0  0  0  1  0  0 
UAL51 SFCMVQC  2  3  2  1  0  0  0  0  0  1  1  0 
UAL51 SFCNWLC  1  3  1  1  0  0  0  0  1  0  1  1 
UAL51 SFCPFWC  2  2  0  1  0  0  0  0  0  0  1  0 
UAL51 SFCPKAC  1  2  1  1  0  0  0  0  1  0  0  0 
UAL51 SFCPMKC  0  4  2  2  0  0  0  0  0  1  1  0 
UAL51 SFCPTWC  1  1  3  1  0  0  0  0  0  1  0  0 
UAL51 SFCQKKC  1  1  1  2  0  0  0  0  0  1  1  1 
UAL51 SFCQKPC  2  2  1  1  0  0  0  0  1  1  1  1 
UAL51 SFCRDPC  1  1  1  1  0  0  0  0  0  1  0  1 
UAL51 SFCRGQC  1  1  1  0  0  0  0  0  1  0  0  0 
UAL51 SFCRMGC  0  1  0  1  0  0  0  0  0  0  1  0 
UAL51 SFCRWNC  2  1  0  1  0  0  0  0  0  0  1  1 
UAL51 SFCSGRC  2  1  1  0  0  0  0  0  0  0  2  1 
UAL51 SFCSLMC  1  2  1  2  0  0  0  0  0  0  0  1 
UAL51 SFCSLTC  0  2  0  2  0  0  0  0  0  0  0  1 
UAL51 SFCSMEC  0  5  3  1  0  0  0  0  0  0  2  1 
UAL51 SFCSPGC  2  0  2  0  0  0  0  0  1  0  1  1 
UAL51 SFCSPMC  2  0  1  1  0  0  0  0  0  1  1  1 
UAL51 SFCSPPC  1  2  0  0  0  0  0  0  1  0  0  0 
UAL51 SFCSSWC  1  1  1  1  0  0  0  0  0  0  1  0 
UAL51 SFCTGAC  0  1  2  2  0  0  0  0  0  1  1  1 
UAL51 SFCVKWC  1  0  0  1  0  0  0  0  1  0  0  0 
UAL51 SFCVQMC  0  2  4  0  0  0  0  0  1  0  0  0 
UAL51 SFCWHNC  0  1  0  3  0  0  0  0  0  1  1  1 
UAL51 SFCWKHC  0  2  1  0  0  0  0  0  0  0  1  0 
UAL51 SFCWLNC  1  0  0  1  0  0  0  0  1  0  0  0 
UAL51 SFCWNPC  1  1  1  0  0  0  0  0  1  0  0  1 
UAL51 SFCWPDC  3  0  0  1  0  0  0  0  2  0  0  0 
UAL51 SFCWQPC  0  1  2  2  0  0  0  0  1  0  0  0 
UAL51 SFCWSRC  0  1  0  1  0  0  0  0  0  1  0  0 
UAL51 SFCYWHC  3  2  1  3  0  0  0  0  1  2  0  1 
UAL51 SGCAFNC  1  2  1  1  0  0  0  0  0  1  1  2 
UAL51 SGCAMKC  0  0  1  2  0  0  0  0  0  0  0  1 
UAL51 SGCANRC  2  1  2  1  0  0  0  0  0  1  1  1 
UAL51 SGCAPHC  2  0  0  1  0  0  0  0  1  0  0  1 
UAL51 SGCDDSC  0  2  4  3  0  0  0  0  1  0  1  3 
UAL51 SGCDEQC  1  4  3  0  0  0  0  0  0  0  1  0 
UAL51 SGCDKAC  0  4  2  1  0  0  0  0  2  0  2  0 
UAL51 SGCDNLC  1  0  1  2  0  0  0  0  0  0  1  1 
UAL51 SGCDPGC  0  1  1  0  0  0  0  0  0  1  0  0 
UAL51 SGCDPTC  1  2  1  1  0  0  0  0  0  0  1  0 
UAL51 SGCDSRC  1  0  1  2  0  0  0  0  1  0  1  1 
UAL51 SGCDTKC  1  2  1  2  0  0  0  0  1  0  1  1 
UAL51 SGCEANC  1  1  2  1  0  0  0  0  0  1  0  0 
UAL51 SGCEDPC  2  1  2  2  0  0  0  0  0  1  1  1 
UAL51 SGCEEPC  0  2  0  0  0  0  0  0  0  1  0  0 
UAL51 SGCEHGC  1  3  1  1  0  0  0  0  1  1  1  1 
UAL51 SGCEIDC  1  1  1  1  0  0  0  0  0  1  0  1 
UAL51 SGCELEC  1  3  1  1  0  0  0  0  0  0  0  1 
UAL51 SGCELPC  0  1  1  0  0  0  0  0  0  0  0  1 
UAL51 SGCEMPC  0  1  0  2  0  0  0  0  0  1  0  0 
UAL51 SGCENSC  0  0  0  5  0  0  0  0  0  0  0  1 
UAL51 SGCEPGC  1  1  1  1  0  0  0  0  1  0  1  1 
UAL51 SGCEPPC  1  2  0  2  0  0  0  0  1  1  0  1 
UAL51 SGCEQPC  1  0  3  0  0  0  0  0  0  0  1  0 
UAL51 SGCFHNC  0  2  2  2  0  0  0  0  0  1  1  1 
UAL51 SGCFHVC  1  0  2  3  0  0  0  0  4  1  0  0 
UAL51 SGCFLKC  1  0  1  1  0  0  0  0  1  0  0  0 
UAL51 SGCFPRC  1  1  0  0  0  0  0  0  0  1  0  0 
UAL51 SGCFQIC  0  1  3  1  0  0  0  0  0  0  1  0 
UAL51 SGCGMLC  0  0  1  2  0  0  0  0  0  0  0  1 
UAL51 SGCGNLC  1  0  3  0  0  0  0  0  0  1  1  1 
UAL51 SGCGNVC  1  2  0  2  0  0  0  0  1  0  2  1 
UAL51 SGCGNYC  2  0  3  1  0  0  0  0  1  0  0  0 
UAL51 SGCGQMC  0  3  1  0  0  0  0  0  0  0  0  1 
UAL51 SGCGYMC  1  1  3  0  0  0  0  0  0  1  1  1 
UAL51 SGCHDLC  1  2  2  2  0  0  0  0  2  1  1  0 
UAL51 SGCHEHC  0  3  0  2  0  0  0  0  0  1  1  1 
UAL51 SGCHEKC  1  0  1  4  0  0  0  0  0  1  1  1 
UAL51 SGCHERC  2  0  0  1  0  0  0  0  1  1  0  0 
UAL51 SGCHFLC  1  0  1  0  0  0  0  0  0  0  1  0 
UAL51 SGCHGVC  0  5  0  0  0  0  0  0  1  0  2  0 
UAL51 SGCHIPC  2  2  1  2  0  0  0  0  1  1  0  0 
UAL51 SGCHKNC  1  1  0  0  0  0  0  0  0  0  0  1 
UAL51 SGCHPSC  2  0  2  0  0  0  0  0  1  0  1  1 
UAL51 SGCHQPC  2  1  2  0  0  0  0  0  0  1  1  1 
UAL51 SGCHSNC  1  3  1  3  0  0  0  0  1  1  1  0 
UAL51 SGCHVQC  2  1  0  4  0  0  0  0  1  0  0  0 
UAL51 SGCHWSC  2  0  2  1  0  0  0  0  0  0  1  0 
UAL51 SGCIDGC  0  2  2  1  0  0  0  0  0  0  0  1 
UAL51 SGCIENC  2  0  0  2  0  0  0  0  1  1  0  0 
UAL51 SGCIFQC  2  0  1  5  0  0  0  0  0  1  0  0 
UAL51 SGCILSC  2  2  2  2  0  0  0  0  0  0  0  1 
UAL51 SGCINWC  0  0  0  3  0  0  0  0  1  0  1  0 
UAL51 SGCIQMC  2  3  0  2  0  0  0  0  1  1  0  1 
UAL51 SGCIRNC  1  0  0  1  0  0  0  0  0  0  1  0 
UAL51 SGCIYPC  2  1  3  2  0  0  0  0  1  0  0  0 
UAL51 SGCKDWC  2  0  0  1  0  0  0  0  1  0  0  1 
UAL51 SGCKIDC  1  3  3  2  0  0  0  0  1  0  3  1 
UAL51 SGCKLKC  0  1  1  1  0  0  0  0  0  0  1  0 
UAL51 SGCKPEC  0  1  1  4  0  0  0  0  0  0  1  0 
UAL51 SGCKQEC  0  2  1  1  0  0  0  0  0  1  1  1 
UAL51 SGCKTNC  0  3  2  2  0  0  0  0  1  1  0  0 
UAL51 SGCKYAC  1  2  3  0  0  0  0  0  2  0  2  0 
UAL51 SGCLDKC  1  1  1  2  0  0  0  0  0  1  0  0 
UAL51 SGCLEDC  1  2  1  4  0  0  0  0  0  1  1  0 
UAL51 SGCLFPC  0  1  2  1  0  0  0  0  0  0  1  1 
UAL51 SGCLGVC  0  1  4  0  0  0  0  0  0  1  0  0 
UAL51 SGCLIPC  0  1  1  1  0  0  0  0  0  0  1  1 
UAL51 SGCLKTC  1  0  1  3  0  0  0  0  0  0  0  1 
UAL51 SGCLKVC  0  0  3  0  0  0  0  0  0  0  1  0 
UAL51 SGCLMNC  0  4  1  1  0  0  0  0  0  1  0  0 
UAL51 SGCLPAC  1  1  3  0  0  0  0  0  1  1  0  1 
UAL51 SGCLQMC  2  1  1  0  0  0  0  0  0  1  1  1 
UAL51 SGCLQNC  0  0  1  1  0  0  0  0  0  0  1  0 
UAL51 SGCLQWC  0  0  0  2  0  0  0  0  1  0  0  0 
UAL51 SGCLSKC  1  1  3  0  0  0  0  0  1  0  1  0 
UAL51 SGCLTPC  0  0  1  2  0  0  0  0  0  0  1  0 
UAL51 SGCMANC  1  4  1  3  0  0  0  0  1  1  0  2 
UAL51 SGCMDTC  2  3  1  3  0  0  0  0  0  1  1  1 
UAL51 SGCMHLC  0  2  3  0  0  0  0  0  1  0  1  1 
UAL51 SGCMHMC  1  2  2  1  0  0  0  0  0  0  0  1 
UAL51 SGCMKNC  1  0  1  2  0  0  0  0  0  1  1  1 
UAL51 SGCMLRC  0  1  2  0  0  0  0  0  0  0  2  0 
UAL51 SGCMMAC  0  2  2  1  0  0  0  0  1  0  0  0 
UAL51 SGCMMEC  1  1  2  1  0  0  0  0  0  1  0  0 
UAL51 SGCMNKC  0  1  1  1  0  0  0  0  0  0  0  2 
UAL51 SGCMNQC  1  0  0  1  0  0  0  0  1  0  0  0 
UAL51 SGCMNRC  1  1  1  1  0  0  0  0  1  0  1  1 
UAL51 SGCMNSC  2  1  0  2  0  0  0  0  1  0  0  0 
UAL51 SGCMPAC  2  1  1  3  0  0  0  0  1  0  1  2 
UAL51 SGCMPQC  1  0  2  2  0  0  0  0  0  3  0  0 
UAL51 SGCMRAC  0  1  1  2  0  0  0  0  0  1  0  0 
UAL51 SGCMTDC  2  0  0  3  0  0  0  0  1  1  0  0 
UAL51 SGCMTPC  0  1  0  1  0  0  0  0  0  0  1  0 
UAL51 SGCNASC  3  2  3  0  0  0  0  0  0  1  1  1 
UAL51 SGCNDAC  3  1  4  2  0  0  0  0  1  0  1  1 
UAL51 SGCNDVC  0  1  2  1  0  0  0  0  0  0  1  0 
UAL51 SGCNEHC  0  0  5  3  0  0  0  0  0  1  1  1 
UAL51 SGCNEIC  2  2  1  3  0  0  0  0  0  1  1  0 
UAL51 SGCNFLC  1  1  3  2  0  0  0  0  1  1  0  0 
UAL51 SGCNFTC  0  2  1  0  0  0  0  0  0  0  1  0 
UAL51 SGCNGSC  0  0  0  2  0  0  0  0  0  0  0  1 
UAL51 SGCNIDC  4  2  0  3  0  0  0  0  1  0  1  1 
UAL51 SGCNILC  2  2  0  0  0  0  0  0  0  1  1  1 
UAL51 SGCNKHC  3  1  0  2  0  0  0  0  0  0  2  0 
UAL51 SGCNLNC  2  2  0  1  0  0  0  0  0  1  0  0 
UAL51 SGCNLRC  3  1  0  0  0  0  0  0  2  0  0  1 
UAL51 SGCNMQC  1  2  1  0  0  0  0  0  1  2  0  0 
UAL51 SGCNTFC  2  2  3  2  0  0  0  0  2  2  0  1 
UAL51 SGCNVHC  1  0  1  3  0  0  0  0  0  0  1  0 
UAL51 SGCNYHC  1  1  1  0  0  0  0  0  0  1  0  0 
UAL51 SGCPDPC  1  0  1  0  0  0  0  0  0  1  0  0 
UAL51 SGCPEAC  3  1  1  2  0  0  0  0  1  0  1  1 
UAL51 SGCPGWC  1  1  1  0  0  0  0  0  1  1  0  0 
UAL51 SGCPHDC  4  2  2  1  0  0  0  0  1  0  0  2 
UAL51 SGCPKGC  1  1  0  0  0  0  0  0  0  0  0  1 
UAL51 SGCPKIC  1  0  1  6  0  0  0  0  0  1  0  0 
UAL51 SGCPLEC  1  2  2  3  0  0  0  0  1  2  0  0 
UAL51 SGCPLRC  2  1  2  0  0  0  0  0  1  1  0  1 
UAL51 SGCPMDC  0  0  0  3  0  0  0  0  0  0  1  1 
UAL51 SGCPMSC  1  1  1  1  0  0  0  0  1  0  0  0 
UAL51 SGCPNFC  1  1  1  2  0  0  0  0  2  0  0  1 
UAL51 SGCPPHC  3  1  2  2  0  0  0  0  0  2  0  1 
UAL51 SGCPRQC  2  1  0  1  0  0  0  0  0  0  1  1 
UAL51 SGCPSIC  0  6  1  0  0  0  0  0  1  0  1  1 
UAL51 SGCQDPC  2  0  2  0  0  0  0  0  0  1  1  1 
UAL51 SGCQEQC  3  0  1  3  0  0  0  0  1  1  1  2 
UAL51 SGCQHLC  0  3  0  0  0  0  0  0  1  0  0  0 
UAL51 SGCQMKC  1  1  4  0  0  0  0  0  1  1  0  1 
UAL51 SGCQNKC  1  1  3  0  0  0  0  0  0  0  0  1 
UAL51 SGCQSEC  0  0  3  2  0  0  0  0  0  1  0  0 
UAL51 SGCQTKC  2  2  1  0  0  0  0  0  0  1  1  1 
UAL51 SGCREQC  0  1  2  1  0  0  0  0  1  0  1  1 
UAL51 SGCRGTC  3  1  1  0  0  0  0  0  1  0  0  1 
UAL51 SGCRSPC  1  3  2  1  0  0  0  0  1  0  0  0 
UAL51 SGCRVLC  0  0  2  0  0  0  0  0  0  1  0  0 
UAL51 SGCSIGC  1  2  1  1  0  0  0  0  0  0  1  0 
UAL51 SGCSLDC  0  4  0  0  0  0  0  0  0  2  0  0 
UAL51 SGCSMQC  2  2  4  0  0  0  0  0  1  0  1  1 
UAL51 SGCSRNC  2  1  0  1  0  0  0  0  0  0  1  0 
UAL51 SGCSYWC  2  1  0  2  0  0  0  0  0  0  1  0 
UAL51 SGCTFWC  2  2  2  0  0  0  0  0  2  0  0  0 
UAL51 SGCTIWC  1  2  1  1  0  0  0  0  0  1  1  1 
UAL51 SGCTLGC  0  1  1  2  0  0  0  0  0  1  1  1 
UAL51 SGCTMRC  1  0  3  1  0  0  0  0  1  0  1  2 
UAL51 SGCTMTC  2  4  2  1  0  0  0  0  0  1  0  1 
UAL51 SGCTPRC  0  1  1  1  0  0  0  0  0  1  0  0 
UAL51 SGCTPTC  3  3  3  0  0  0  0  0  0  2  0  0 
UAL51 SGCTQTC  2  2  4  2  0  0  0  0  3  1  0  1 
UAL51 SGCTTPC  1  0  3  0  0  0  0  0  1  0  0  2 
UAL51 SGCVILC  2  2  2  1  0  0  0  0  1  0  0  1 
UAL51 SGCWAPC  0  1  1  0  0  0  0  0  0  0  1  0 
UAL51 SGCWDSC  2  2  1  0  0  0  0  0  0  0  1  0 
UAL51 SGCWEQC  1  1  0  0  0  0  0  0  0  1  0  0 
UAL51 SGCWHNC  2  2  2  0  0  0  0  0  2  0  1  0 
UAL51 SGCWIIC  2  1  1  4  0  0  0  0  0  0  1  0 
UAL51 SGCWIRC  1  2  1  0  0  0  0  0  0  1  1  1 
UAL51 SGCWLPC  2  2  1  0  0  0  0  0  0  0  1  0 
UAL51 SGCWNRC  1  0  1  0  0  0  0  0  1  0  0  0 
UAL51 SGCWRLC  1  0  2  0  0  0  0  0  0  1  0  0 
UAL51 SGCWSHC  1  3  0  0  0  0  0  0  0  0  0  1 
UAL51 SGCYEMC  2  3  2  0  0  0  0  0  2  1  0  1 
UAL51 SGCYSDC  1  3  3  1  0  0  0  0  1  1  0  1 
UAL51 SGCYSPC  1  1  0  1  0  0  0  0  1  0  0  0 
UAL51 SGCYTGC  2  3  0  1  0  0  0  0  0  1  0  0 
UAL51 SHCALRC  1  1  2  1  0  0  0  0  0  1  0  0 
UAL51 SHCANLC  2  2  0  0  0  0  0  0  0  0  1  1 
UAL51 SHCDMMC  2  2  2  0  0  0  0  0  2  1  0  1 
UAL51 SHCDNWC  0  0  2  1  0  0  0  0  1  0  0  0 
UAL51 SHCEFRC  0  3  1  3  0  0  0  0  1  1  0  1 
UAL51 SHCEGRC  1  1  1  2  0  0  0  0  1  1  0  1 
UAL51 SHCEHGC  1  2  2  1  0  0  0  0  1  1  0  1 
UAL51 SHCEPMC  4  0  4  1  0  0  0  0  1  0  1  1 
UAL51 SHCEPWC  1  1  0  1  0  0  0  0  1  0  0  0 
UAL51 SHCEVMC  2  2  2  1  0  0  0  0  0  1  1  1 
UAL51 SHCFDGC  2  2  1  2  0  0  0  0  1  0  0  0 
UAL51 SHCFDLC  3  1  1  1  0  0  0  0  1  0  2  1 
UAL51 SHCFQWC  1  1  0  4  0  0  0  0  1  0  0  0 
UAL51 SHCFSPC  1  3  3  0  0  0  0  0  1  1  1  2 
UAL51 SHCFWAC  1  2  0  2  0  0  0  0  1  0  2  0 
UAL51 SHCFYWC  3  0  1  2  0  0  0  0  0  0  1  0 
UAL51 SHCGELC  1  1  1  0  0  0  0  0  0  1  1  0 
UAL51 SHCGEPC  2  2  3  0  0  0  0  0  1  0  0  0 
UAL51 SHCGHGC  2  0  2  1  0  0  0  0  1  0  0  2 
UAL51 SHCGHLC  0  4  0  2  0  0  0  0  1  1  1  1 
UAL51 SHCGHMC  1  1  0  2  0  0  0  0  1  0  1  1 
UAL51 SHCGHWC  1  0  1  0  0  0  0  0  0  1  0  0 
UAL51 SHCGKWC  1  0  2  0  0  0  0  0  0  0  1  0 
UAL51 SHCGLAC  0  3  1  3  0  0  0  0  0  1  1  2 
UAL51 SHCGMKC  1  0  0  1  0  0  0  0  0  1  0  0 
UAL51 SHCGRGC  1  4  0  1  0  0  0  0  2  0  0  0 
UAL51 SHCGSDC  0  0  2  2  0  0  0  0  1  0  1  1 
UAL51 SHCGSNC  1  3  2  4  0  0  0  0  0  0  2  0 
UAL51 SHCHEWC  4  2  0  1  0  0  0  0  0  0  1  0 
UAL51 SHCHHWC  0  1  0  2  0  0  0  0  0  0  1  0 
UAL51 SHCHLLC  0  1  0  1  0  0  0  0  0  0  1  0 
UAL51 SHCHMGC  1  0  3  0  0  0  0  0  1  0  1  1 
UAL51 SHCHNRC  2  2  0  2  0  0  0  0  0  0  1  0 
UAL51 SHCHVWC  6  1  3  0  0  0  0  0  0  1  1  1 
UAL51 SHCIGLC  0  3  0  1  0  0  0  0  0  1  1  1 
UAL51 SHCKEMC  1  2  2  2  0  0  0  0  0  1  0  0 
UAL51 SHCKMPC  0  0  1  1  0  0  0  0  1  0  0  0 
UAL51 SHCKNGC  2  2  0  0  0  0  0  0  0  0  0  1 
UAL51 SHCKPLC  1  1  2  2  0  0  0  0  2  2  0  0 
UAL51 SHCKPMC  3  3  2  2  0  0  0  0  0  0  1  1 
UAL51 SHCKQGC  0  1  1  3  0  0  0  0  0  1  1  1 
UAL51 SHCKSMC  2  1  2  3  0  0  0  0  0  1  1  1 
UAL51 SHCLEGC  0  0  2  1  0  0  0  0  0  1  0  0 
UAL51 SHCLNMC  4  2  1  1  0  0  0  0  1  0  1  1 
UAL51 SHCLPQC  2  2  0  1  0  0  0  0  0  0  1  0 
UAL51 SHCLVWC  2  2  1  0  0  0  0  0  1  0  0  1 
UAL51 SHCLWAC  3  1  1  1  0  0  0  0  2  0  0  2 
UAL51 SHCLWTC  1  0  4  1  0  0  0  0  2  0  1  2 
UAL51 SHCMFLC  0  2  2  0  0  0  0  0  1  0  0  1 
UAL51 SHCMHEC  1  4  2  3  0  0  0  0  1  0  2  0 
UAL51 SHCMKWC  1  0  1  0  0  0  0  0  0  0  0  1 
UAL51 SHCMPMC  3  1  1  2  0  0  0  0  0  1  1  1 
UAL51 SHCMPWC  0  1  3  0  0  0  0  0  1  0  1  1 
UAL51 SHCMWKC  0  0  1  2  0  0  0  0  1  0  0  0 
UAL51 SHCNLQC  0  2  1  1  0  0  0  0  2  0  0  0 
UAL51 SHCNQHC  1  1  1  2  0  0  0  0  0  0  2  0 
UAL51 SHCNRIC  2  1  2  3  0  0  0  0  1  0  0  0 
UAL51 SHCPHPC  0  3  2  3  0  0  0  0  0  0  2  0 
UAL51 SHCPMGC  2  1  2  1  0  0  0  0  0  0  2  1 
UAL51 SHCQGKC  2  1  3  4  0  0  0  0  0  0  0  2 
UAL51 SHCQKMC  0  0  1  3  0  0  0  0  1  0  0  0 
UAL51 SHCQWGC  1  1  0  3  0  0  0  0  0  1  1  1 
UAL51 SHCRGWC  1  2  3  0  0  0  0  0  0  0  1  1 
UAL51 SHCRMWC  1  1  0  1  0  0  0  0  0  0  0  1 
UAL51 SHCRNMC  1  2  1  1  0  0  0  0  0  1  1  2 
UAL51 SHCSELC  1  2  1  1  0  0  0  0  0  1  0  0 
UAL51 SHCSKWC  0  2  1  1  0  0  0  0  1  1  0  0 
UAL51 SHCSLKC  0  1  0  2  0  0  0  0  0  0  1  0 
UAL51 SHCSLNC  1  0  0  1  0  0  0  0  1  0  0  0 
UAL51 SHCSPQC  2  2  1  4  0  0  0  0  1  0  1  1 
UAL51 SHCSQMC  3  4  2  1  0  0  0  0  0  1  1  2 
UAL51 SHCTDWC  1  2  3  1  0  0  0  0  1  0  0  0 
UAL51 SHCTHPC  4  0  1  2  0  0  0  0  1  0  0  0 
UAL51 SHCTPPC  1  1  1  3  0  0  0  0  1  1  1  2 
UAL51 SHCVWWC  3  1  1  1  0  0  0  0  1  0  0  0 
UAL51 SHCWDLC  1  2  1  1  0  0  0  0  0  0  0  1 
UAL51 SHCWDVC  1  2  1  3  0  0  0  0  1  1  0  1 
UAL51 SHCWEKC  0  2  1  3  0  0  0  0  1  0  0  0 
UAL51 SHCWGAC  2  1  0  1  0  0  0  0  0  0  1  0 
UAL51 SHCWKIC  1  3  1  1  0  0  0  0  2  0  1  0 
UAL51 SHCWMQC  0  2  0  0  0  0  0  0  1  0  0  0 
UAL51 SHCWMRC  1  3  1  1  0  0  0  0  2  1  2  0 
UAL51 SHCWMSC  2  4  1  1  0  0  0  0  1  1  0  1 
UAL51 SHCWNLC  0  0  2  1  0  0  0  0  0  0  1  0 
UAL51 SHCWPDC  2  0  4  1  0  0  0  0  0  0  1  0 
UAL51 SHCWYMC  2  2  3  0  0  0  0  0  1  0  0  1 
UAL51 SHCYHWC  0  3  1  1  0  0  0  0  0  1  1  1 
UAL51 SHCYNPC  2  0  1  5  0  0  0  0  0  0  1  0 
UAL51 SICAHPC  0  1  3  2  0  0  0  0  2  1  1  0 
UAL51 SICAMRC  3  0  1  1  0  0  0  0  2  0  1  1 
UAL51 SICAWKC  3  1  1  0  0  0  0  0  1  0  0  0 
UAL51 SICDHWC  0  0  0  6  0  0  0  0  0  1  1  1 
UAL51 SICDKWC  0  3  3  0  0  0  0  0  0  0  1  0 
UAL51 SICDNLC  0  3  0  1  0  0  0  0  1  1  1  0 
UAL51 SICDQQC  2  3  3  2  0  0  0  0  1  0  1  0 
UAL51 SICDSWC  0  3  0  1  0  0  0  0  1  0  0  0 
UAL51 SICDWWC  3  1  0  0  0  0  0  0  0  0  0  1 
UAL51 SICEPNC  1  3  1  5  0  0  0  0  1  0  1  2 
UAL51 SICEQLC  1  1  2  0  0  0  0  0  0  1  0  0 
UAL51 SICFFLC  2  0  2  2  0  0  0  0  1  0  1  1 
UAL51 SICFGEC  1  3  1  3  0  0  0  0  1  1  2  1 
UAL51 SICGGMC  2  1  2  3  0  0  0  0  4  0  1  0 
UAL51 SICGKWC  0  1  0  2  0  0  0  0  0  0  0  1 
UAL51 SICGQRC  1  0  1  0  0  0  0  0  0  0  1  0 
UAL51 SICHKGC  1  1  1  2  0  0  0  0  0  0  1  0 
UAL51 SICHLNC  3  2  1  1  0  0  0  0  0  2  2  1 
UAL51 SICHMGC  2  0  2  0  0  0  0  0  0  1  1  1 
UAL51 SICHPKC  2  2  1  1  0  0  0  0  0  0  0  2 
UAL51 SICHWHC  2  4  1  1  0  0  0  0  1  0  1  1 
UAL51 SICIQMC  2  3  2  2  0  0  0  0  3  0  0  0 
UAL51 SICIQPC  1  3  2  2  0  0  0  0  1  1  0  1 
UAL51 SICKGWC  1  0  0  1  0  0  0  0  0  1  0  0 
UAL51 SICKVLC  1  1  0  2  0  0  0  0  0  1  1  1 
UAL51 SICLHQC  0  1  3  1  0  0  0  0  1  0  2  0 
UAL51 SICLKNC  1  2  1  2  0  0  0  0  1  1  0  1 
UAL51 SICLKRC  0  1  3  0  0  0  0  0  0  0  1  0 
UAL51 SICLPMC  1  2  2  1  0  0  0  0  0  1  1  2 
UAL51 SICLQWC  1  3  0  1  0  0  0  0  2  1  0  1 
UAL51 SICLYWC  1  2  1  1  0  0  0  0  1  0  1  1 
UAL51 SICMARC  1  1  0  1  0  0  0  0  0  0  1  0 
UAL51 SICMNGC  0  2  2  1  0  0  0  0  1  0  1  1 
UAL51 SICMTWC  1  2  0  3  0  0  0  0  0  1  1  1 
UAL51 SICNAWC  0  1  3  2  0  0  0  0  0  1  1  1 
UAL51 SICNRWC  1  0  1  3  0  0  0  0  1  0  1  1 
UAL51 SICPKMC  3  0  1  0  0  0  0  0  0  1  1  1 
UAL51 SICPMTC  0  4  5  0  0  0  0  0  1  1  1  1 
UAL51 SICPRNC  4  2  2  1  0  0  0  0  1  0  1  1 
UAL51 SICPSWC  1  1  1  1  0  0  0  0  0  1  1  1 
UAL51 SICQILC  0  0  2  2  0  0  0  0  1  0  1  1 
UAL51 SICQKLC  0  3  0  0  0  0  0  0  0  0  1  0 
UAL51 SICQSWC  1  1  1  2  0  0  0  0  0  0  1  0 
UAL51 SICRAMC  1  0  1  1  0  0  0  0  1  0  0  1 
UAL51 SICRDQC  1  2  1  4  0  0  0  0  1  2  1  1 
UAL51 SICRGDC  1  3  1  3  0  0  0  0  1  0  0  1 
UAL51 SICRRMC  1  0  1  1  0  0  0  0  1  0  0  0 
UAL51 SICRYWC  0  0  3  1  0  0  0  0  1  0  1  1 
UAL51 SICSALC  0  0  0  2  0  0  0  0  0  0  1  0 
UAL51 SICSSWC  1  1  2  0  0  0  0  0  0  1  1  1 
UAL51 SICTAPC  1  2  1  2  0  0  0  0  2  0  0  0 
UAL51 SICTLPC  2  1  1  3  0  0  0  0  1  0  0  1 
UAL51 SICVNPC  0  2  2  1  0  0  0  0  1  1  1  0 
UAL51 SICWFLC  2  2  0  2  0  0  0  0  0  1  0  1 
UAL51 SICWILC  0  0  2  0  0  0  0  0  1  0  0  0 
UAL51 SICWKMC  0  1  1  2  0  0  0  0  1  0  1  1 
UAL51 SICWMGC  1  0  1  1  0  0  0  0  1  0  0  0 
UAL51 SICWTHC  2  0  4  2  0  0  0  0  0  0  3  0 
UAL51 SICYGMC  1  4  3  2  0  0  0  0  2  0  0  0 
UAL51 SKCANPC  1  1  2  0  0  0  0  0  0  1  1  1 
UAL51 SKCAPRC  2  1  2  1  0  0  0  0  1  1  0  1 
UAL51 SKCDELC  2  1  0  0  0  0  0  0  0  0  0  1 
UAL51 SKCDEWC  2  0  1  1  0  0  0  0  0  0  1  0 
UAL51 SKCDHGC  1  0  2  2  0  0  0  0  0  0  0  1 
UAL51 SKCEPQC  2  3  2  0  0  0  0  0  0  0  1  0 
UAL51 SKCETWC  2  2  0  0  0  0  0  0  0  1  1  1 
UAL51 SKCEWHC  1  1  1  1  0  0  0  0  0  1  1  1 
UAL51 SKCFAPC  3  0  2  3  0  0  0  0  0  0  1  3 
UAL51 SKCFEAC  1  3  0  1  0  0  0  0  0  0  1  0 
UAL51 SKCFEMC  1  0  0  1  0  0  0  0  0  1  0  0 
UAL51 SKCFFPC  1  2  2  2  0  0  0  0  1  2  1  1 
UAL51 SKCFHPC  1  2  0  2  0  0  0  0  0  0  1  0 
UAL51 SKCFQPC  0  2  1  4  0  0  0  0  3  0  1  0 
UAL51 SKCFWLC  0  0  1  3  0  0  0  0  0  1  1  1 
UAL51 SKCGAAC  2  1  3  1  0  0  0  0  0  1  0  0 
UAL51 SKCGDKC  1  2  0  2  0  0  0  0  0  2  0  0 
UAL51 SKCGMHC  0  1  1  1  0  0  0  0  1  0  0  0 
UAL51 SKCGMNC  3  0  0  1  0  0  0  0  0  1  0  0 
UAL51 SKCGSEC  0  1  0  3  0  0  0  0  1  0  0  2 
UAL51 SKCHDGC  2  0  2  1  0  0  0  0  0  1  1  1 
UAL51 SKCHKHC  2  1  0  3  0  0  0  0  1  1  2  1 
UAL51 SKCHKLC  1  2  2  1  0  0  0  0  0  1  1  1 
UAL51 SKCHLHC  1  2  1  2  0  0  0  0  1  0  0  0 
UAL51 SKCHNPC  1  1  0  0  0  0  0  0  0  0  0  1 
UAL51 SKCHQDC  1  0  2  3  0  0  0  0  1  1  2  1 
UAL51 SKCHRWC  2  0  1  0  0  0  0  0  0  0  1  0 
UAL51 SKCHSLC  0  1  1  0  0  0  0  0  1  0  0  0 
UAL51 SKCHSPC  2  0  0  3  0  0  0  0  1  0  1  0 
UAL51 SKCHTDC  2  2  4  2  0  0  0  0  1  0  3  0 
UAL51 SKCHWGC  0  0  0  2  0  0  0  0  1  0  0  0 
UAL51 SKCKTDC  2  3  1  2  0  0  0  0  1  0  1  0 
UAL51 SKCLAGC  1  0  2  1  0  0  0  0  0  0  1  0 
UAL51 SKCLEQC  0  1  1  1  0  0  0  0  0  0  1  0 
UAL51 SKCLLMC  0  0  0  3  0  0  0  0  0  0  1  0 
UAL51 SKCLMTC  2  0  2  1  0  0  0  0  0  1  1  1 
UAL51 SKCLNHC  1  2  1  1  0  0  0  0  0  0  0  1 
UAL51 SKCLNQC  1  0  2  0  0  0  0  0  1  0  0  0 
UAL51 SKCLPGC  0  1  1  2  0  0  0  0  2  0  0  0 
UAL51 SKCLQQC  1  1  3  2  0  0  0  0  0  1  0  0 
UAL51 SKCLRTC  0  0  1  2  0  0  0  0  0  1  0  0 
UAL51 SKCLWVC  1  0  1  1  0  0  0  0  0  0  0  1 
UAL51 SKCMTLC  1  2  2  0  0  0  0  0  2  0  0  0 
UAL51 SKCMTWC  2  1  2  2  0  0  0  0  3  1  0  1 
UAL51 SKCNHEC  2  3  1  1  0  0  0  0  0  0  0  1 
UAL51 SKCNTPC  0  1  0  3  0  0  0  0  0  1  1  1 
UAL51 SKCPFQC  0  4  2  3  0  0  0  0  1  1  0  1 
UAL51 SKCPGKC  1  2  2  2  0  0  0  0  0  1  1  2 
UAL51 SKCPHKC  0  1  2  0  0  0  0  0  0  0  0  1 
UAL51 SKCPIHC  0  0  6  1  0  0  0  0  0  1  1  1 
UAL51 SKCPNQC  1  0  1  1  0  0  0  0  1  1  0  0 
UAL51 SKCPPRC  1  1  1  1  0  0  0  0  0  0  0  1 
UAL51 SKCPVWC  1  0  1  1  0  0  0  0  0  0  0  1 
UAL51 SKCPYGC  2  0  5  1  0  0  0  0  0  1  1  1 
UAL51 SKCQEPC  0  2  0  2  0  0  0  0  0  1  1  1 
UAL51 SKCQGMC  0  2  0  3  0  0  0  0  0  1  1  1 
UAL51 SKCQIWC  0  0  2  1  0  0  0  0  0  0  1  0 
UAL51 SKCRMEC  0  4  2  1  0  0  0  0  2  0  1  0 
UAL51 SKCSEGC  1  1  1  3  0  0  0  0  0  0  1  0 
UAL51 SKCSKEC  1  4  1  0  0  0  0  0  0  1  1  0 
UAL51 SKCSMQC  0  1  3  2  0  0  0  0  0  1  0  0 
UAL51 SKCSVWC  2  2  2  1  0  0  0  0  0  0  0  1 
UAL51 SKCTEEC  0  1  1  3  0  0  0  0  1  0  2  1 
UAL51 SKCVEAC  0  3  1  1  0  0  0  0  0  1  0  1 
UAL51 SKCVNPC  1  1  2  1  0  0  0  0  0  0  1  1 
UAL51 SKCVQWC  2  2  0  1  0  0  0  0  0  0  0  1 
UAL51 SKCWDFC  1  0  2  0  0  0  0  0  1  0  0  0 
UAL51 SKCWDWC  1  1  1  0  0  0  0  0  1  0  0  0 
UAL51 SKCWGMC  2  0  1  2  0  0  0  0  0  1  0  0 
UAL51 SKCWIQC  2  1  0  2  0  0  0  0  1  1  0  1 
UAL51 SKCWKVC  1  2  0  2  0  0  0  0  0  1  1  0 
UAL51 SKCWQGC  0  0  2  0  0  0  0  0  0  0  0  1 
UAL51 SKCWQQC  1  3  1  2  0  0  0  0  0  0  0  1 
UAL51 SKCWSDC  0  2  0  3  0  0  0  0  2  1  1  0 
UAL51 SKCYRWC  1  1  1  2  0  0  0  0  1  1  0  1 
UAL51 SKCYWNC  0  1  0  1  0  0  0  0  0  0  0  1 
UAL51 SLCAILC  2  4  1  1  0  0  0  0  2  0  1  1 
UAL51 SLCALRC  0  1  0  4  0  0  0  0  0  0  1  0 
UAL51 SLCAREC  1  1  3  2  0  0  0  0  1  1  0  1 
UAL51 SLCAYWC  1  2  2  0  0  0  0  0  0  1  1  0 
UAL51 SLCDALC  0  2  2  1  0  0  0  0  2  1  0  0 
UAL51 SLCDEPC  2  1  2  3  0  0  0  0  1  0  0  0 
UAL51 SLCDEWC  1  1  3  0  0  0  0  0  0  1  1  1 
UAL51 SLCDNQC  0  2  0  2  0  0  0  0  0  1  1  1 
UAL51 SLCEANC  2  1  4  0  0  0  0  0  0  2  0  0 
UAL51 SLCEAPC  2  2  3  1  0  0  0  0  0  1  1  1 
UAL51 SLCELGC  1  0  0  1  0  0  0  0  0  0  1  0 
UAL51 SLCELHC  1  1  1  3  0  0  0  0  1  0  1  1 
UAL51 SLCFLGC  1  1  1  3  0  0  0  0  0  0  1  1 
UAL51 SLCFTWC  0  1  0  2  0  0  0  0  0  0  1  0 
UAL51 SLCGLMC  0  1  0  1  0  0  0  0  0  0  0  1 
UAL51 SLCGLSC  0  2  1  1  0  0  0  0  1  1  0  1 
UAL51 SLCGMPC  3  2  1  2  0  0  0  0  0  0  0  1 
UAL51 SLCGNKC  1  1  2  5  0  0  0  0  0  2  1  1 
UAL51 SLCGNLC  0  2  0  0  0  0  0  0  0  1  0  0 
UAL51 SLCGQWC  0  0  2  1  0  0  0  0  1  1  0  0 
UAL51 SLCGRVC  0  3  2  2  0  0  0  0  0  0  1  0 
UAL51 SLCGTQC  2  4  2  0  0  0  0  0  0  1  0  1 
UAL51 SLCHAPC  1  1  2  1  0  0  0  0  0  0  1  0 
UAL51 SLCHMHC  0  3  1  1  0  0  0  0  1  1  0  1 
UAL51 SLCHPLC  0  2  1  0  0  0  0  0  0  0  0  1 
UAL51 SLCHPWC  2  0  0  1  0  0  0  0  1  0  0  0 
UAL51 SLCHWDC  1  2  1  1  0  0  0  0  2  0  1  1 
UAL51 SLCIHLC  1  0  1  3  0  0  0  0  0  1  0  0 
UAL51 SLCITGC  2  1  3  2  0  0  0  0  1  0  1  1 
UAL51 SLCIWMC  3  0  0  1  0  0  0  0  0  0  1  0 
UAL51 SLCKKNC  0  3  0  2  0  0  0  0  0  1  2  0 
UAL51 SLCKKTC  1  0  3  2  0  0  0  0  0  0  1  0 
UAL51 SLCKLPC  0  2  1  0  0  0  0  0  0  0  1  0 
UAL51 SLCKLVC  3  1  2  0  0  0  0  0  1  1  1  1 
UAL51 SLCKNHC  2  1  1  2  0  0  0  0  0  0  1  0 
UAL51 SLCKNLC  0  0  1  1  0  0  0  0  0  0  0  1 
UAL51 SLCKRNC  1  3  2  2  0  0  0  0  1  0  0  0 
UAL51 SLCKWQC  0  2  1  2  0  0  0  0  1  0  0  1 
UAL51 SLCLEKC  2  0  1  3  0  0  0  0  0  1  1  1 
UAL51 SLCLELC  1  1  1  2  0  0  0  0  0  0  1  0 
UAL51 SLCLGDC  0  1  1  3  0  0  0  0  1  0  1  0 
UAL51 SLCLHTC  1  3  2  0  0  0  0  0  0  1  1  1 
UAL51 SLCLKLC  0  0  1  3  0  0  0  0  0  2  0  0 
UAL51 SLCLLTC  0  0  2  4  0  0  0  0  0  0  0  1 
UAL51 SLCLRFC  3  0  0  1  0  0  0  0  1  0  1  1 
UAL51 SLCLTGC  0  0  2  2  0  0  0  0  1  0  1  1 
UAL51 SLCLWHC  1  1  0  1  0  0  0  0  0  2  0  0 
UAL51 SLCMEAC  1  2  2  2  0  0  0  0  0  0  0  2 
UAL51 SLCMGWC  0  0  2  2  0  0  0  0  0  1  0  0 
UAL51 SLCMIRC  1  2  3  0  0  0  0  0  2  1  1  1 
UAL51 SLCMNPC  1  0  2  1  0  0  0  0  2  0  0  0 
UAL51 SLCMQWC  2  1  2  2  0  0  0  0  0  0  0  1 
UAL51 SLCNDEC  2  1  4  0  0  0  0  0  1  0  2  1 
UAL51 SLCNEVC  2  2  0  3  0  0  0  0  0  1  2  0 
UAL51 SLCNIWC  1  3  1  1  0  0  0  0  0  0  0  1 
UAL51 SLCNKTC  1  1  1  2  0  0  0  0  0  1  0  1 
UAL51 SLCNQLC  3  0  3  1  0  0  0  0  0  0  0  1 
UAL51 SLCNVGC  2  1  1  1  0  0  0  0  1  0  1  1 
UAL51 SLCNWNC  1  0  0  3  0  0  0  0  1  1  0  1 
UAL51 SLCPEHC  3  1  2  2  0  0  0  0  1  0  1  2 
UAL51 SLCPHLC  2  2  3  0  0  0  0  0  1  0  0  0 
UAL51 SLCPKDC  0  1  0  1  0  0  0  0  0  0  1  0 
UAL51 SLCPKPC  1  2  1  0  0  0  0  0  0  1  0  0 
UAL51 SLCPLRC  2  0  1  4  0  0  0  0  1  0  2  0 
UAL51 SLCPLSC  2  0  2  2  0  0  0  0  2  2  0  0 
UAL51 SLCQDPC  0  2  3  2  0  0  0  0  0  0  0  1 
UAL51 SLCQHGC  0  1  2  2  0  0  0  0  0  1  1  1 
UAL51 SLCQNHC  1  3  2  2  0  0  0  0  0  1  1  1 
UAL51 SLCQPGC  0  1  2  0  0  0  0  0  0  1  0  0 
UAL51 SLCQPWC  0  2  3  2  0  0  0  0  2  1  1  0 
UAL51 SLCQQWC  2  2  2  0  0  0  0  0  1  1  0  1 
UAL51 SLCQTRC  0  2  3  1  0  0  0  0  1  1  1  2 
UAL51 SLCQWWC  1  0  3  1  0  0  0  0  0  1  1  2 
UAL51 SLCRAWC  0  2  2  1  0  0  0  0  0  0  0  1 
UAL51 SLCRDHC  0  2  0  2  0  0  0  0  0  0  1  0 
UAL51 SLCRELC  0  2  1  1  0  0  0  0  1  0  0  0 
UAL51 SLCRFNC  1  5  1  3  0  0  0  0  2  1  0  1 
UAL51 SLCRHPC  4  1  2  0  0  0  0  0  0  0  1  0 
UAL51 SLCRHWC  1  0  1  0  0  0  0  0  1  0  0  0 
UAL51 SLCRWEC  1  1  2  1  0  0  0  0  1  0  0  0 
UAL51 SLCSLNC  0  1  0  1  0  0  0  0  0  0  1  0 
UAL51 SLCSNEC  0  1  2  1  0  0  0  0  1  0  0  0 
UAL51 SLCSYWC  2  3  1  1  0  0  0  0  1  2  1  0 
UAL51 SLCTAWC  0  2  0  1  0  0  0  0  0  0  1  0 
UAL51 SLCTHPC  3  1  2  0  0  0  0  0  1  0  1  1 
UAL51 SLCTLKC  2  3  3  0  0  0  0  0  1  1  0  0 
UAL51 SLCTPKC  0  1  3  4  0  0  0  0  0  1  1  1 
UAL51 SLCTPPC  1  1  1  2  0  0  0  0  1  0  0  1 
UAL51 SLCWEGC  0  1  1  1  0  0  0  0  0  0  1  0 
UAL51 SLCWERC  2  1  3  0  0  0  0  0  1  0  0  0 
UAL51 SLCWLEC  0  0  1  3  0  0  0  0  0  0  1  0 
UAL51 SLCWMQC  1  2  1  1  0  0  0  0  1  1  1  1 
UAL51 SLCYGQC  2  0  0  1  0  0  0  0  0  0  1  0 
UAL51 SLCYHLC  2  1  2  2  0  0  0  0  0  0  0  1 
UAL51 SLCYKLC  1  0  0  2  0  0  0  0  0  0  1  0 
UAL51 SMCAMRC  1  1  3  2  0  0  0  0  0  0  1  1 
UAL51 SMCARHC  1  1  4  0  0  0  0  0  2  0  1  0 
UAL51 SMCEGLC  1  1  1  1  0  0  0  0  0  0  1  0 
UAL51 SMCEWRC  3  0  1  1  0  0  0  0  1  0  0  1 
UAL51 SMCFMGC  0  1  2  1  0  0  0  0  0  1  0  0 
UAL51 SMCFNWC  2  0  2  1  0  0  0  0  0  1  1  1 
UAL51 SMCFPKC  1  1  0  3  0  0  0  0  0  2  1  0 
UAL51 SMCFSPC  0  1  2  1  0  0  0  0  0  0  0  1 
UAL51 SMCGDAC  0  3  3  3  0  0  0  0  0  1  0  1 
UAL51 SMCGHKC  1  3  2  3  0  0  0  0  3  1  0  1 
UAL51 SMCGKMC  3  2  0  0  0  0  0  0  0  0  1  0 
UAL51 SMCGLEC  0  2  1  0  0  0  0  0  1  0  0  0 
UAL51 SMCGMPC  2  0  2  1  0  0  0  0  1  1  2  0 
UAL51 SMCGQAC  1  3  3  1  0  0  0  0  0  0  0  1 
UAL51 SMCGQPC  0  3  0  4  0  0  0  0  1  0  0  1 
UAL51 SMCGYWC  0  1  2  0  0  0  0  0  0  1  0  0 
UAL51 SMCHEEC  2  1  1  6  0  0  0  0  0  0  2  0 
UAL51 SMCHEWC  0  3  2  0  0  0  0  0  1  0  1  1 
UAL51 SMCHKWC  2  1  2  1  0  0  0  0  0  1  1  0 
UAL51 SMCHLWC  1  1  2  1  0  0  0  0  0  1  1  0 
UAL51 SMCHRPC  1  0  2  0  0  0  0  0  0  0  1  0 
UAL51 SMCHSMC  0  3  1  3  0  0  0  0  0  2  0  0 
UAL51 SMCHVLC  3  3  1  3  0  0  0  0  2  0  0  0 
UAL51 SMCHYWC  1  0  4  3  0  0  0  0  1  0  0  0 
UAL51 SMCIRWC  0  0  1  2  0  0  0  0  0  1  0  1 
UAL51 SMCKENC  0  0  1  2  0  0  0  0  0  1  1  0 
UAL51 SMCKGGC  1  0  1  1  0  0  0  0  1  0  1  0 
UAL51 SMCKLLC  0  1  2  1  0  0  0  0  1  0  1  1 
UAL51 SMCKLRC  2  0  0  0  0  0  0  0  0  0  0  1 
UAL51 SMCKNWC  1  0  1  1  0  0  0  0  0  1  1  0 
UAL51 SMCKPGC  1  1  1  0  0  0  0  0  1  0  1  0 
UAL51 SMCKPKC  2  1  1  3  0  0  0  0  1  0  2  0 
UAL51 SMCKPWC  1  2  4  0  0  0  0  0  0  0  1  0 
UAL51 SMCKSPC  0  3  2  1  0  0  0  0  0  1  0  0 
UAL51 SMCKSQC  1  2  3  3  0  0  0  0  1  0  2  2 
UAL51 SMCLFMC  2  3  0  0  0  0  0  0  1  2  0  1 
UAL51 SMCLHGC  1  2  1  0  0  0  0  0  0  0  2  0 
UAL51 SMCLHNC  2  2  1  2  0  0  0  0  0  0  2  1 
UAL51 SMCLIQC  2  2  1  1  0  0  0  0  1  0  1  1 
UAL51 SMCLMQC  2  1  2  2  0  0  0  0  0  1  0  2 
UAL51 SMCLPWC  1  1  3  1  0  0  0  0  1  0  0  0 
UAL51 SMCLQGC  1  2  3  2  0  0  0  0  0  1  0  0 
UAL51 SMCLTPC  1  3  0  2  0  0  0  0  1  0  1  2 
UAL51 SMCNAMC  2  0  3  1  0  0  0  0  0  0  2  0 
UAL51 SMCNHEC  1  2  3  2  0  0  0  0  0  0  1  2 
UAL51 SMCNHPC  1  1  2  0  0  0  0  0  1  0  0  0 
UAL51 SMCNHWC  1  0  1  0  0  0  0  0  0  0  0  1 
UAL51 SMCNLHC  2  1  1  1  0  0  0  0  0  0  0  1 
UAL51 SMCNRQC  2  0  3  1  0  0  0  0  0  0  0  1 
UAL51 SMCNSLC  0  0  1  4  0  0  0  0  0  0  1  1 
UAL51 SMCNSPC  0  1  3  0  0  0  0  0  1  0  0  0 
UAL51 SMCNWRC  1  1  0  1  0  0  0  0  0  0  1  0 
UAL51 SMCPLEC  3  3  2  0  0  0  0  0  0  1  1  1 
UAL51 SMCPPHC  2  0  7  1  0  0  0  0  2  0  1  2 
UAL51 SMCPRGC  1  2  1  1  0  0  0  0  1  1  0  1 
UAL51 SMCQENC  2  2  1  1  0  0  0  0  1  0  1  1 
UAL51 SMCQPLC  1  2  2  2  0  0  0  0  2  1  1  1 
UAL51 SMCQRLC  1  1  1  1  0  0  0  0  0  0  1  0 
UAL51 SMCQSWC  1  2  2  0  0  0  0  0  0  1  0  0 
UAL51 SMCRAWC  0  2  2  3  0  0  0  0  0  1  1  1 
UAL51 SMCRERC  0  1  1  4  0  0  0  0  0  0  1  0 
UAL51 SMCRHMC  2  3  2  1  0  0  0  0  1  0  0  0 
UAL51 SMCRLFC  2  0  3  3  0  0  0  0  0  1  1  1 
UAL51 SMCRQNC  1  0  2  2  0  0  0  0  0  0  0  1 
UAL51 SMCTHWC  0  1  0  2  0  0  0  0  0  0  1  0 
UAL51 SMCTKKC  1  2  3  3  0  0  0  0  1  0  3  1 
UAL51 SMCTPPC  2  1  1  1  0  0  0  0  0  1  1  0 
UAL51 SMCWDQC  1  1  0  1  0  0  0  0  0  0  1  0 
UAL51 SMCWHSC  1  2  4  3  0  0  0  0  0  1  1  3 
UAL51 SMCWMTC  0  2  0  2  0  0  0  0  0  0  0  3 
UAL51 SMCWSMC  1  0  1  2  0  0  0  0  0  0  1  0 
UAL51 SMCWWDC  0  1  2  2  0  0  0  0  0  0  1  0 
UAL51 SMCYLMC  1  3  1  0  0  0  0  0  0  0  1  0 
UAL51 SNCAAAC  2  2  2  1  0  0  0  0  0  0  0  1 
UAL51 SNCADWC  3  0  0  1  0  0  0  0  1  0  1  1 
UAL51 SNCALMC  3  0  2  2  0  0  0  0  1  0  0  0 
UAL51 SNCASPC  1  2  0  2  0  0  0  0  0  0  1  0 
UAL51 SNCAWDC  0  1  4  1  0  0  0  0  1  2  0  1 
UAL51 SNCDHLC  1  4  2  2  0  0  0  0  2  0  0  1 
UAL51 SNCDKWC  1  1  2  1  0  0  0  0  2  1  0  1 
UAL51 SNCEDMC  0  3  1  1  0  0  0  0  0  1  1  1 
UAL51 SNCEDWC  1  1  1  2  0  0  0  0  0  0  2  1 
UAL51 SNCEGWC  0  1  1  0  0  0  0  0  0  1  0  0 
UAL51 SNCEIAC  2  1  2  2  0  0  0  0  0  0  1  0 
UAL51 SNCEKLC  0  1  3  3  0  0  0  0  1  0  1  1 
UAL51 SNCENVC  3  3  1  1  0  0  0  0  1  0  0  0 
UAL51 SNCEQGC  0  3  2  3  0  0  0  0  1  0  0  1 
UAL51 SNCERHC  0  3  3  3  0  0  0  0  3  0  1  1 
UAL51 SNCERQC  0  4  2  0  0  0  0  0  0  1  1  1 
UAL51 SNCEVGC  1  4  4  0  0  0  0  0  1  0  1  1 
UAL51 SNCFDRC  0  2  0  2  0  0  0  0  1  0  0  0 
UAL51 SNCFQGC  3  2  0  2  0  0  0  0  1  0  0  0 
UAL51 SNCGDAC  2  2  2  2  0  0  0  0  2  0  2  0 
UAL51 SNCGDNC  2  2  3  0  0  0  0  0  0  1  1  1 
UAL51 SNCGEQC  0  2  3  0  0  0  0  0  0  0  1  1 
UAL51 SNCGGLC  0  0  2  0  0  0  0  0  0  0  0  1 
UAL51 SNCGHNC  1  1  2  0  0  0  0  0  0  1  0  0 
UAL51 SNCGLIC  1  2  3  1  0  0  0  0  1  1  0  0 
UAL51 SNCGNEC  2  1  1  0  0  0  0  0  1  0  0  1 
UAL51 SNCGQEC  2  2  1  1  0  0  0  0  0  0  2  2 
UAL51 SNCGQLC  0  1  2  2  0  0  0  0  0  0  0  1 
UAL51 SNCGTSC  2  0  3  1  0  0  0  0  2  0  2  0 
UAL51 SNCGYPC  0  1  2  0  0  0  0  0  1  0  0  0 
UAL51 SNCHDQC  0  2  3  2  0  0  0  0  0  1  2  0 
UAL51 SNCHERC  1  1  2  0  0  0  0  0  1  0  1  1 
UAL51 SNCHLDC  0  5  2  1  0  0  0  0  0  0  1  0 
UAL51 SNCHMLC  2  0  1  1  0  0  0  0  0  0  1  0 
UAL51 SNCHNMC  1  0  3  2  0  0  0  0  1  2  1  1 
UAL51 SNCHPKC  2  1  1  2  0  0  0  0  0  0  1  0 
UAL51 SNCIHPC  1  1  1  1  0  0  0  0  1  0  0  0 
UAL51 SNCILDC  0  2  2  3  0  0  0  0  2  0  1  1 
UAL51 SNCIPWC  0  1  1  0  0  0  0  0  0  0  0  1 
UAL51 SNCKATC  1  2  3  1  0  0  0  0  0  0  1  0 
UAL51 SNCKIWC  1  1  1  1  0  0  0  0  0  1  1  1 
UAL51 SNCKLEC  1  1  4  0  0  0  0  0  0  1  2  1 
UAL51 SNCKLKC  0  2  1  1  0  0  0  0  1  0  0  0 
UAL51 SNCKNAC  0  2  4  4  0  0  0  0  2  0  0  0 
UAL51 SNCKNHC  0  3  1  1  0  0  0  0  0  1  0  0 
UAL51 SNCKNNC  3  3  2  1  0  0  0  0  0  1  1  0 
UAL51 SNCKSWC  0  0  1  1  0  0  0  0  0  0  1  0 
UAL51 SNCKWQC  1  0  2  1  0  0  0  0  0  1  0  0 
UAL51 SNCLETC  4  1  2  2  0  0  0  0  2  0  2  1 
UAL51 SNCLEVC  1  3  0  1  0  0  0  0  1  1  0  1 
UAL51 SNCLIHC  0  3  2  1  0  0  0  0  0  1  0  0 
UAL51 SNCLIPC  1  0  3  1  0  0  0  0  0  0  0  1 
UAL51 SNCLIWC  1  0  1  2  0  0  0  0  1  1  0  0 
UAL51 SNCLLLC  1  1  2  0  0  0  0  0  1  0  1  0 
UAL51 SNCLLPC  2  0  1  0  0  0  0  0  1  0  0  0 
UAL51 SNCLNMC  1  0  2  0  0  0  0  0  0  0  0  1 
UAL51 SNCLPMC  0  1  1  0  0  0  0  0  1  0  0  0 
UAL51 SNCLPNC  0  1  2  1  0  0  0  0  0  1  0  0 
UAL51 SNCLQGC  1  0  2  1  0  0  0  0  1  0  0  0 
UAL51 SNCLQMC  1  2  0  1  0  0  0  0  0  0  1  0 
UAL51 SNCLQRC  3  1  2  3  0  0  0  0  2  0  1  0 
UAL51 SNCLQVC  2  2  2  0  0  0  0  0  0  0  1  0 
UAL51 SNCLTGC  1  1  1  0  0  0  0  0  1  0  0  0 
UAL51 SNCLWAC  1  1  1  0  0  0  0  0  1  0  0  0 
UAL51 SNCLWKC  0  1  3  0  0  0  0  0  1  0  1  1 
UAL51 SNCLWLC  0  0  0  2  0  0  0  0  0  0  1  0 
UAL51 SNCMARC  5  3  1  1  0  0  0  0  2  0  0  0 
UAL51 SNCMEQC  1  1  3  1  0  0  0  0  0  0  1  0 
UAL51 SNCMKMC  1  2  2  0  0  0  0  0  0  1  1  1 
UAL51 SNCMKTC  0  1  1  6  0  0  0  0  0  1  1  1 
UAL51 SNCMLGC  2  1  3  3  0  0  0  0  1  0  1  0 
UAL51 SNCMSGC  0  2  1  2  0  0  0  0  0  0  0  1 
UAL51 SNCMWQC  1  1  3  1  0  0  0  0  1  2  0  0 
UAL51 SNCNDPC  0  0  2  0  0  0  0  0  1  0  0  0 
UAL51 SNCNETC  3  0  2  0  0  0  0  0  0  1  1  1 
UAL51 SNCNGAC  1  2  0  1  0  0  0  0  1  1  0  1 
UAL51 SNCNGRC  0  1  2  2  0  0  0  0  1  0  0  0 
UAL51 SNCNGTC  1  1  0  1  0  0  0  0  0  1  0  0 
UAL51 SNCNHNC  2  0  3  5  0  0  0  0  0  2  2  1 
UAL51 SNCNKFC  5  0  1  2  0  0  0  0  0  2  1  1 
UAL51 SNCNLAC  2  1  0  1  0  0  0  0  1  1  0  0 
UAL51 SNCNLLC  2  2  0  1  0  0  0  0  1  0  1  1 
UAL51 SNCNLYC  1  0  3  2  0  0  0  0  3  0  1  0 
UAL51 SNCNMLC  1  0  1  1  0  0  0  0  0  1  0  0 
UAL51 SNCNPNC  0  3  1  1  0  0  0  0  0  0  0  1 
UAL51 SNCNQNC  1  2  0  1  0  0  0  0  1  0  1  1 
UAL51 SNCNWLC  0  0  4  1  0  0  0  0  0  1  1  1 
UAL51 SNCPIDC  1  2  2  1  0  0  0  0  0  1  1  1 
UAL51 SNCPIQC  0  3  0  4  0  0  0  0  0  1  1  1 
UAL51 SNCPPQC  2  1  1  0  0  0  0  0  0  1  0  0 
UAL51 SNCPQRC  2  4  1  1  0  0  0  0  1  0  0  0 
UAL51 SNCPSMC  1  3  1  3  0  0  0  0  3  1  0  1 
UAL51 SNCQGGC  1  0  2  1  0  0  0  0  2  1  0  0 
UAL51 SNCQGKC  1  1  2  2  0  0  0  0  1  0  1  1 
UAL51 SNCQKLC  1  0  2  0  0  0  0  0  1  0  0  0 
UAL51 SNCQLLC  0  2  3  0  0  0  0  0  0  0  0  1 
UAL51 SNCQNIC  3  1  1  3  0  0  0  0  3  0  0  0 
UAL51 SNCRDGC  2  2  2  0  0  0  0  0  1  0  1  0 
UAL51 SNCRLLC  2  1  0  1  0  0  0  0  1  0  0  0 
UAL51 SNCRNTC  0  3  1  2  0  0  0  0  1  0  1  1 
UAL51 SNCRSAC  3  1  1  1  0  0  0  0  0  0  1  2 
UAL51 SNCSLVC  4  2  2  1  0  0  0  0  0  1  1  1 
UAL51 SNCSMGC  0  0  4  0  0  0  0  0  0  0  1  1 
UAL51 SNCSMLC  0  2  0  3  0  0  0  0  1  0  0  0 
UAL51 SNCSMNC  0  1  2  3  0  0  0  0  0  1  2  0 
UAL51 SNCSNGC  0  1  0  3  0  0  0  0  1  0  0  0 
UAL51 SNCSWDC  0  2  2  2  0  0  0  0  0  0  0  1 
UAL51 SNCTATC  2  4  1  1  0  0  0  0  1  0  1  1 
UAL51 SNCTKKC  4  1  0  1  0  0  0  0  0  2  0  0 
UAL51 SNCTPTC  2  1  1  4  0  0  0  0  3  0  1  1 
UAL51 SNCTWPC  0  1  1  1  0  0  0  0  1  0  0  0 
UAL51 SNCVEWC  1  1  1  0  0  0  0  0  0  1  0  0 
UAL51 SNCVGEC  2  2  0  1  0  0  0  0  0  1  1  1 
UAL51 SNCVNHC  1  4  1  2  0  0  0  0  1  2  0  2 
UAL51 SNCVPRC  1  1  1  4  0  0  0  0  0  0  0  1 
UAL51 SNCWAAC  1  2  0  2  0  0  0  0  0  0  1  0 
UAL51 SNCWAEC  0  0  0  3  0  0  0  0  0  1  0  0 
UAL51 SNCWDAC  1  1  4  1  0  0  0  0  0  0  1  0 
UAL51 SNCWGLC  0  1  0  1  0  0  0  0  0  0  0  1 
UAL51 SNCWHMC  3  0  2  1  0  0  0  0  3  0  1  1 
UAL51 SNCWKGC  0  2  1  0  0  0  0  0  0  0  2  0 
UAL51 SNCWNLC  0  1  2  1  0  0  0  0  1  0  2  0 
UAL51 SNCWNMC  1  0  2  0  0  0  0  0  1  1  0  0 
UAL51 SNCWQQC  0  0  1  2  0  0  0  0  0  0  0  1 
UAL51 SNCWVIC  2  1  1  3  0  0  0  0  0  1  0  0 
UAL51 SNCYGPC  1  2  0  1  0  0  0  0  0  0  0  1 
UAL51 SNCYHMC  4  1  4  1  0  0  0  0  1  1  0  1 
UAL51 SNCYNPC  0  4  1  3  0  0  0  0  1  1  0  1 
UAL51 SNCYSLC  0  1  0  2  0  0  0  0  0  0  2  0 
UAL51 SNCYWSC  1  1  1  1  0  0  0  0  0  0  0  1 
UAL51 SNCYYWC  2  0  2  5  0  0  0  0  1  0  1  1 
UAL51 SPCAAPC  1  3  3  2  0  0  0  0  0  1  1  1 
UAL51 SPCANWC  1  1  4  2  0  0  0  0  1  0  1  1 
UAL51 SPCARMC  4  3  1  1  0  0  0  0  1  0  1  1 
UAL51 SPCARWC  0  1  2  2  0  0  0  0  1  0  1  0 
UAL51 SPCDGAC  3  1  1  1  0  0  0  0  0  0  1  1 
UAL51 SPCDGPC  3  2  4  0  0  0  0  0  1  0  1  1 
UAL51 SPCDHRC  4  3  2  0  0  0  0  0  1  0  1  1 
UAL51 SPCDLHC  2  2  2  2  0  0  0  0  0  2  1  1 
UAL51 SPCDLSC  1  2  2  1  0  0  0  0  1  0  4  0 
UAL51 SPCDMGC  3  2  1  0  0  0  0  0  0  0  1  0 
UAL51 SPCDPRC  2  4  0  2  0  0  0  0  0  1  0  0 
UAL51 SPCDWNC  1  4  2  1  0  0  0  0  0  0  1  0 
UAL51 SPCEHLC  2  2  2  2  0  0  0  0  1  2  0  1 
UAL51 SPCEKQC  0  2  3  2  0  0  0  0  2  1  1  1 
UAL51 SPCEKRC  2  2  4  1  0  0  0  0  1  0  0  2 
UAL51 SPCENGC  0  1  1  1  0  0  0  0  1  0  0  0 
UAL51 SPCERWC  2  1  3  0  0  0  0  0  0  1  1  0 
UAL51 SPCETWC  2  5  1  1  0  0  0  0  0  1  1  0 
UAL51 SPCFGKC  0  2  0  3  0  0  0  0  0  1  1  1 
UAL51 SPCFPLC  1  2  2  0  0  0  0  0  0  1  0  0 
UAL51 SPCFPTC  2  2  2  1  0  0  0  0  1  1  1  1 
UAL51 SPCFQWC  2  0  0  2  0  0  0  0  0  0  0  1 
UAL51 SPCFRQC  0  4  1  1  0  0  0  0  2  0  0  2 
UAL51 SPCGGQC  1  2  1  0  0  0  0  0  1  0  1  1 
UAL51 SPCGGWC  3  0  1  0  0  0  0  0  0  1  1  0 
UAL51 SPCGHLC  1  2  2  2  0  0  0  0  0  1  2  1 
UAL51 SPCGKPC  0  1  0  4  0  0  0  0  0  1  0  0 
UAL51 SPCGLMC  1  4  0  1  0  0  0  0  1  1  1  1 
UAL51 SPCGMRC  3  1  1  2  0  0  0  0  1  1  0  1 
UAL51 SPCGSMC  1  2  1  0  0  0  0  0  1  1  0  1 
UAL51 SPCGVLC  3  1  1  3  0  0  0  0  0  2  0  0 
UAL51 SPCHPNC  1  1  1  2  0  0  0  0  0  1  0  0 
UAL51 SPCHQWC  1  2  3  0  0  0  0  0  1  2  0  1 
UAL51 SPCHWGC  1  1  5  0  0  0  0  0  0  1  1  0 
UAL51 SPCIMWC  2  1  4  1  0  0  0  0  1  0  1  1 
UAL51 SPCINGC  1  2  3  2  0  0  0  0  0  1  2  1 
UAL51 SPCIQWC  0  2  2  2  0  0  0  0  1  2  0  0 
UAL51 SPCKARC  1  2  2  1  0  0  0  0  1  1  1  0 
UAL51 SPCKDGC  0  1  2  4  0  0  0  0  0  0  1  0 
UAL51 SPCKKMC  1  1  1  2  0  0  0  0  0  1  1  1 
UAL51 SPCKLWC  0  3  0  1  0  0  0  0  0  0  0  1 
UAL51 SPCKMMC  0  1  2  1  0  0  0  0  0  2  1  0 
UAL51 SPCKNQC  1  1  4  2  0  0  0  0  0  1  0  0 
UAL51 SPCKPLC  1  2  2  0  0  0  0  0  1  1  0  1 
UAL51 SPCKPNC  2  0  5  2  0  0  0  0  2  0  1  0 
UAL51 SPCKPTC  1  2  3  0  0  0  0  0  0  1  0  0 
UAL51 SPCKPWC  2  0  2  2  0  0  0  0  0  0  1  0 
UAL51 SPCKQRC  2  0  3  2  0  0  0  0  1  0  0  0 
UAL51 SPCKQSC  3  3  2  2  0  0  0  0  4  0  1  0 
UAL51 SPCKSLC  1  0  1  1  0  0  0  0  0  1  0  1 
UAL51 SPCKTPC  2  0  2  3  0  0  0  0  0  1  1  0 
UAL51 SPCLAWC  1  2  2  0  0  0  0  0  0  0  0  1 
UAL51 SPCLEAC  1  1  1  3  0  0  0  0  0  0  1  0 
UAL51 SPCLGGC  1  1  0  1  0  0  0  0  0  0  0  1 
UAL51 SPCLGIC  1  0  3  2  0  0  0  0  0  1  0  0 
UAL51 SPCLHLC  1  1  2  0  0  0  0  0  0  2  1  0 
UAL51 SPCLHPC  3  2  2  2  0  0  0  0  1  1  0  2 
UAL51 SPCLNYC  1  2  1  4  0  0  0  0  1  1  1  0 
UAL51 SPCLSMC  1  2  1  3  0  0  0  0  1  1  0  1 
UAL51 SPCLTPC  1  3  3  0  0  0  0  0  0  1  0  0
[truncated: 7,760,060 more chars]
